# Supplementary material for: Contrasting expression patterns of coding and noncoding parts of the human genome upon oxidative stress
Source: Sci Rep. 2015 May 29;5:9737. doi: 10.1038/srep09737 (PMC4448690; doi:10.1038/srep09737)
Supplement: Supporting Information [file srep09737-s2.xlsx]

## Sheet: Genes in GO study
GENE ID	GENE ID	GENE ID	GENE ID	GENE ID	GENE ID
ALLCoding_N_UP(n=421)	ALLCoding_N_DOWN(n=1202)	Coding PaancRNAs_UP(n=201)	Coding PaancRNAs_DOWN (n=859)	CodingDownstream.Conc_N_UP(n=87)	CodingDownstream.Conc_N_DOWN(n=189)
PNP	ACVRL1	CP	COL1A2	PTGS2	COL1A2
GDNF	ADSL	HK2	COL3A1	DENND6B	COL3A1
CYP3A5	ASL	LDLR	FANCC	EID3	GBA
PTGS2	COL1A2	VTN	HK1	CHCHD7	CTSA
RPL13	FBN1	SEBOX	MUT	ANKRD34A	RPL9
KCTD11	GALK1	DCK	NAGLU	INTS6	PPIB
NFKBIZ	GBA	GUK1	PLOD1	ZBTB21	PPIC
ACER2	HK1	OPRL1	CTSA	HILPDA	RPL19
CHCHD7	PHKA2	PRRG2	UROS	LSMEM1	RPL27
HSP90AA1	COL5A2	PTGER4	ALDH3A2	ZNF880	RPLP0
OPA3	CRYBB2	PTGS2	RPL9	RAB2B	ATP5G1
ATF3	ANXA1	DENND6B	ADH5	ZBTB20	CAPNS1
SPRED3	ITGA4	FCRLB	PPIB	INCA1	GPX8
GNRH1	PC	KCTD11	PPIC	MCL1	RPS9
ENTPD1	PPIB	GRK4	RPL19	BRD2	DBNL
LRRC58	PPIC	FAM154B	RPL26	ATF3	ILK
C21orf91	RPL7	C4orf46	NKIRAS2	SKIL	FBLIM1
SH2D5	RPL11	IBA57	TTC3	PDK1	CANX
FBLN7	RPL26	CHCHD7	ATP5A1	SECISBP2	ABCF1
TRIM17	RPL34	C14orf28	RPLP0	HSPH1	ELP6
DLG2	FAM109B	HSP90AA1	ATP5G1	JUND	ERGIC1
EYS	DNAJB12	ACTL10	FAM109B	KLF6	TMPO
ADTRP	CAPNS1	FBXO48	ZMAT5	ERN1	CSTF1
KIAA1683	RPS4X	RARA	CAPNS1	EGR1	GTF3C2
NR1D2	SCP2	DUSP28	GRK6	HMOX1	STRN4
C2orf61	RPS4Y1	DYNLL1	ZNF740	JUN	ARL16
TICAM2	THAP7	ANKRD34A	FAM21A	JUNB	TTC14
INCA1	RPS7	INTS6	SEMA3B	PER1	MED24
TTC39B	RPS8	ATF3	SLC25A25	SCG5	U2SURP
C4orf3	RPSA	ZNF596	METTL13	IFITM1	MYO1C
ARHGDIB	RPS9	KDM6B	COA5	YBX3	CTNND1
MTRNR2L4	C2orf68	CASC1	GPX8	BHLHE40	ACTN1
MCL1	LAT	LNP1	THAP7	BCL10	SLC35E2B
C18orf32	RPS13	ZBTB21	GEMIN2	RHOB	POLG
FAM161A	RPS15	HILPDA	SSBP3	DUSP5	PIGG
MXD1	AP2M1	KIAA0895	MSL1	EGR3	INTS12
MOB4	TMPO	CT62	CTU2	FOXD1	COPB1
CA9	CSTF1	RUNX1	COA6	IDI1	GNAI2
RAET1E	FAM129B	SMIM13	CUTA	ETV3	CAV1
ZNF124	SLC38A10	RPS27A	DBNL	FOXL1	MYNN
TRA2B	ARHGAP11B	ZAR1L	ILK	HSPA1A	BCL2L2-PABPN1
ARNTL2	RUFY1	C22orf46	GOPC	HSPA1B	PKM
CD83	RHBDD2	LPXN	SIRT3	HSPA1L	TP53I3
CEBPG	PARP2	MTHFD2L	CCDC58	IFI35	CTDSP1
LMNA	PVRL2	ZNF880	P4HA1	INSIG1	SLC16A3
CCDC74A	UBXN2B	GATA2	GPHN	NAMPT	BTF3
PHKG1	FAM127A	NXNL2	CANX	EIF1	SERPINH1
SHROOM2	SLC29A1	RAB2B	ASL	SPRY2	GFOD2
BCL6	ZNF629	ZBTB20	BRMS1	MT2A	PCMT1
EGR1	TOM1L2	EVC2	ABCF1	RELB	DDX6
HMOX1	KIAA1217	C11orf91	METTL17	SERTAD1	ECT2
HSPA6	IFT74	INCA1	ELP6	KLHL21	LASP1
MSX1	WDR83	MTRNR2L1	ERGIC1	FEM1B	SLC39A1
OAS2	TBC1D8	LEKR1	IZUMO4	KLF2	STX4
ODC1	ECE1	MCL1	PHKB	IER5	KPNB1
SERPINB2	CDC27	BRD2	TMPO	C17orf59	COBLL1
PDK1	SET	SDCBP2	PSRC1	FAM46A	RFC2
PSMB9	PARK7	SLC35E2	CSTF1	HERC6	FBXL19
SAT1	POLG	MXD1	GTF3C2	CYCS	GMPR2
PHLDA2	AURKAIP1	HLA-C	FAM129B	ERRFI1	EEF1A1
UBE2D1	PEX26	ZSCAN31	ATP6V1E1	DDIT4	ENO1
IFITM1	LDB2	CEBPG	SNAPC3	CHMP1B	XRCC6
CBX4	RABL2B	SOCS2	STRN4	NUFIP2	APEH
BHLHE40	ATG10	ANAPC15	SWI5	PMAIP1	DST
OASL	SYT1	PDK1	ARL16	HSPA2	ID3
IRS2	LRIG3	C2	CAST	IFIH1	ITGA3
CDK5R1	R3HCC1	SECISBP2	TTC14	OCLM	MAD2L1
IER3	PRKRA	EFCAB11	ARHGAP24	MMP25	PPP2CA
EFNB2	NEURL1B	HSPH1	TOP2A	MAP1LC3B	PSMA5
HOMER1	ETS1	RAD9B	TOP2B	SOWAHC	PSMC2
DUSP2	RASSF7	JUND	TUBG1	COQ10B	RANGAP1
DUSP5	AMFR	KLF6	SEC31A	RSPH6A	SUPT5H
FOXD1	COPB1	ERN1	DPH5	SESN2	NFE2L1
IDI1	UBAC2	IFIT2	MED24	ARHGEF39	VIM
NOTCH4	FLNB	BCL6	LAMA2	ITPRIP	HIST1H2AM
ELK3	ATP5SL	CTH	CUL4B	HIST3H2A	HIST1H2BI
ETS2	ATAD3A	EGR1	U2SURP	NEK7	HIST1H2BC
FOS	RMDN2	ELK4	RGP1	UBALD1	HIST1H3G
GRK5	UBAP1	HMOX1	MYO1C	C12orf66	HIST1H4D
HSPA1B	CAV1	JUN	PTCH1	NR4A3	HIST1H4K
JUND	FGFR1	JUNB	MZT2A	HIST3H2BB	HIST1H4E
SKIL	SH2D4A	MMP10	CTNND1	C12orf61	NRP1
HES1	MATR3	PAWR	CCDC102B	IFNE	CPNE1
ING1	SPTAN1	PSMB9	FAM195B	H2AFJ	CDKN1B
KLF10	FAM213B	ZFP36	ACO2	RASL11A	SNRPD3
SPRY2	LMNB1	IFITM1	HDAC7	KRBA2	COPA
APC2	KAT7	YBX3	CHCHD4	ZNF543	DBN1
SMAD7	NBEA	BHLHE40	IMMT		DDX5
MT1X	TP53I3	BCL10	RAP1GDS1		HGS
MT2A	CTDSP1	RHOB	ACTN1		PCSK7
GPR19	CACNB3	HOMER1	TTI2		TBRG4
HEXIM1	DLGAP1	DUSP5	ASH2L		MMP14
PLK2	FDPS	DUSP8	ADAM10		NUCB2
BTG2	SIRT5	EGR3	SLC35E2B		HIST1H1B
CDC42EP2	NARS2	FOXD1	TEN1		HOXA11
PNRC1	C3orf55	IDI1	CDC27		KARS
IFI44L	POMGNT1	ETV3	PARK7		LDHA
UBL3	SET	GRK5	HDGF		TAF1B
ZNF80	URI1	HSPA1B	POLG		ACTR2
VEZF1	CDC20	NFIL3	PIGG		TXNDC9
CCRN4L	ARHGAP22	HES1	AURKAIP1		HNRNPR
RYBP	WNT5A	HSPA1L	TMEM129		CAPRIN1
MMD	CAPG	ING1	SPG21		NBR1
CCDC19	RAB34	INSIG1	SLC39A13		TBX3
BAMBI	CYBRD1	NAMPT	TOMM40		TUBA1A
TLL2	DDX6	EIF1	PLEKHG4		CAPZA1
HILPDA	LMNA	SPRY2	EEF1D		CCT4
SERTAD1	GPR1	SMAD7	COL4A3BP		DRAP1
C16orf72	SERPINB7	MT2A	CCDC77		GNAI3
ERO1L	MORF4L1	S100A2	APOLD1		PSMC4
SERTAD2	SRP72	GPR19	MPST		ZFPL1
MYH15	TMEM254	NR4A2	RABL2B		GCN1L1
ABI3BP	AP2B1	HEXIM1	NT5DC2		LIAS
GTF2A1	CSRP2	RELB	MAP4		ADAMTS1
PCF11	AKR1C1	SLC19A2	LRRFIP2		CSDE1
PTPN22	DHCR7	UBL3	IQCG		STRAP
ABHD5	EIF4B	DNAJB9	PPP1R18		HARS2
IER5	FZD2	SERTAD1	ZDHHC3		OSTF1
BAIAP2	GDI2	BBC3	TTC39C		UBQLN1
LRIF1	IL13RA1	ERO1L	NFATC4		GTPBP8
MAML3	INPPL1	SERTAD2	PTGES3L-AARSD1		PPP2R1A
CYCS	EIF3E	KLHL21	R3HCC1		CORO1C
DDIT4	ATP2B4	MYH15	BCAP31		RAD54L2
APOM	ATP5F1	JMJD6	ECHDC1		FKBP15
FEM1C	CNN3	FEM1B	PRKRA		TPGS2
PMAIP1	COX5B	NAA38	ACTA2		MMACHC
HES4	CTNNB1	KLF2	INTS12		HERC4
HLX	CYC1	HERC5	NEURL1B		UBXN1
IFIH1	ECI1	HSD17B7	ERI2		PELO
MAP1LC3B	DUSP6	IER5	LRRC27		FIS1
PANK3	EPS15	XAF1	UBAC2		AIG1
COQ10B	GOT2	FAM46A	MYL12B		COMMD10
CPEB4	ID1	HERC6	MKLN1		MRTO4
TEX14	KIFC1	C22orf26	POP1		KIF20B
RAB33B	LGALS1	EAF2	MFSD10		IPO11
NFKBIZ	LGALS3	CYCS	MOGS		TMEM138
TMEM47	LUM	ERRFI1	TATDN1		FKBP11
FZD8	MARCKS	GNMT	ZNF674		EFEMP2
PPP1R15B	MAD2L1	DDIT4	WDR25		RWDD2B
PCDH10	MFAP2	CHMP1B	POC1A		WDR1
IRX2	MIF	ZNF490	TGFB1I1		G2E3
TTN	MSN	NUFIP2	PRKAR1B		SDHAF2
NEK7	PDK2	PMAIP1	ACIN1		CPSF3L
RORA	PPP2CA	TP53INP2	NDUFS2		UACA
MTFR2	PRKCA	GPSM3	PFKM		PLEKHJ1
BCL2L11	PSMA2	IFIH1	LPP		MATR3
TMC4	RANGAP1	GZF1	ATAD3A		TMEM234
C12orf66	RBBP7	MAP1LC3B	ATRAID		COQ9
PGBD4	SORT1	SOWAHC	UBAP1		RARS2
WBP2NL	CCL2	PANK3	C3orf18		MRPL47
AKNAD1	SPAG4	SNX22	NUDT16		HIST1H2AG
LACC1	SPARC	DCAKD	HCCS		TSPYL4
SLC35G1	TAGLN	ESRP2	PEG10		ELOVL5
HOXA1	TFAP4	ZC3H12A	EIF4G2		HIST1H4J
NR4A3	THBS2	COQ10B	CAV1		RNF123
SIK1	HSP90B1	APOL6	RABEPK		HEATR6
SLC35F3	UBE2N	TIGD6	RPS27A		MPHOSPH9
HIST4H4	UQCRC1	RAB33B	ZNF408		41705
EXOC8	UQCRC2	NFKBIZ	PACSIN2		MRPS11
C12orf61	VASP	SESN2	NDUFC1		NUP37
NPAS4	VCL	WDR87	NIT1		DHRS11
GEM	WNT5A	ZNF397	MYNN		IRF2BPL
LSMEM1	XPO1	TMEM60	PFDN6		RPAP3
UNC13D	MZF1	HIST3H2A	FBXO11		PTCD2
RASL11A	HIST2H2AA3	LEAP2	ORC1		CLMP
FAM72D	HIST1H2BG	NEK7	TUBD1		GGNBP2
SLC16A12	HIST1H2BO	SHF	SPTAN1		KIF18A
CELSR3	HIST1H3G	MTFR2	IRF3		MRPL43
PPP1R15A	HIST1H4D	YY1AP1	DOK1		RBM48
OCEL1	HIST1H4F	STARD4	LMNB1		WDR75
GADD45B	HIST1H4K	C16orf71	ACY1		TUBB6
NFKBIA	HIST1H4E	GABPB2	SUN2		TUBA1C
NAMPT	SLC25A11	MAP2K3	SPHK2		MRPL53
NUFIP2	TAGLN2	SENP8	LRTOMT		CDKN2C
GHR	STX7	UBALD1	CHN1		GIT2
RGS2	CUL4B	APOL1	TP53I3		CRYZL1
FBXO30	PRSS12	GJD3	CTDSP1		PDCD10
KLF2	PPAP2A	IPMK	CACNB3		CDCA2
ZFP36	EIF3H	C12orf66	BTF3		STT3A
SESN2	EIF3I	PXT1	SERPINH1		SIPA1
DNAJB1	NRP1	TCEANC2	BRCC3		KRTCAP2
HSD17B7	HIP1R	LACC1	C19orf82		TAS2R19
SP110	ATIC	C10orf111	FDPS		STT3B
RAB21	CDKN1B	HOXA1	ARFIP2		MCM4
TSC22D1	EIF4EBP1	TRIM39	STK36		ALDOA
SLC7A5	SNRPD3	NR4A1	GFOD2		AURKA
HERC6	SEMA4F	NR4A3	VEGFB		POLR1C
HERC5	GTPBP1	HARBI1	RGL2		PPP1CB
PCDH10	CD81	HIST3H2BB	APEX1		TPM2
CP	FRG1	C12orf61	LUC7L2
PHLDA1	NDUFS6	H2AFJ	PCMT1
SLC46A3	STX4	GMCL1	CDC20
RHOF	SEMA3B	ARL5B	ARHGAP22
NUP210L	USP11	SLC46A3	WNT5A
RHOB	PCSK7	UBE2D3	PGAP2
CSRNP1	COPB2	ANKRD42	FLII
CDKN2B	MAP4K4	UTS2B	ZNF74
TM7SF2	SEC24C	C19orf54	TRIM46
YBX3	MYO1E	SKIDA1	STOML1
LDHC	PRH2	FAM72D	SSBP2
ATG10	THRAP3	ZNF543	CYBRD1
GMCL1	ATP5G1		DDX19B
UBALD1	ARID3A		DDX6
ZNF19	MED6		ECT2
HK2	TAF1B		FAM173B
SHF	ACTR3		CDKN2C
IER2	ACTR1B		ARFRP1
NXF1	PSMD14		IFT20
C1orf145	PLIN3		PAAF1
C3orf67	STAM2		UBE2W
MFI2	CWC27		FAM173A
LEAP2	DNAJA2		LASP1
ADCY1	FMNL1		TWIST2
TMEM65	TSPAN31		SEC11A
NFIL3	SEMA3A		SLC39A1
PCF11	MYL9		STX4
PPP1R36	GNB2L1		MBD4
BBC3	DDR2		KPNB1
PTGER4	PA2G4		GPSM3
SLC25A33	TLN1		ACTR3
JUNB	TYRO3		TAGLN2
CEBPB	CAP2		POLE3
ACYP2	APPBP2		ANXA11
ADRB2	RABAC1		COBLL1
C12orf66	CCT2		ALDH6A1
EPSTI1	MXD4		BUB1
GLTSCR1L	TGOLN2		NDUFB9
CPZ	TAF6L		RFXANK
C8orf4	PSMC4		RFC2
EGR3	SLC16A2		IFT122
PER1	KHDRBS3		AP2B1
FOXP1	CCT8		CLPTM1
FAM46A	KDM5B		EXOC7
FOXL1	ACOT2		FBXL19
ANKRD34A	GCN1L1		POLR3H
ARL6IP6	KDELR3		ZNF133
FUT10	RAB35		GMPR2
PIGW	IDH3B		LRRC49
XKRX	MAGED1		CNN3
DNAH11	FSTL1		ATG5
TLCD2	VCP		GTF3C1
NR4A3	ZNF90		PIF1
ZNF703	OIP5		CKAP2
SOCS1	RANBP3		CLCN7
C7orf61	CASC3		CLIC1
LMLN	TMED3		CNN1
H1FX	COPG2		CSRP2
RORA	LMOD1		DGKA
DACT1	NUFIP1		DPYSL2
SYNM	NXT1		EEF1A1
MMP25	VPS51		EIF4B
NR4A2	LIG3		ELAVL1
INSIG1	ASTN2		ENO1
LINC00910	LRP10		FLNA
ARHGEF39	NOB1		FZD2
ZNF34	IMPA2		XRCC6
RUNX1	PTPLA		BLOC1S1
XAF1	EXOSC2		GDI2
NAMPT	TRAPPC3		GSTA4
RSRC2	SRPX2		IFIT1
SOWAHC	CRCP		CYR61
CXorf24	APEX2		APEH
ELK4	ZNF232		ARSD
PDE11A	GALNT5		ATP6V1A
CBFA2T2	AQR		CCNF
MYO1C	PSMD6		COL4A2
NR4A1	ZHX2		SLC31A1
PIM3	MYO1D		COX5B
MT-ND1	DNAJC13		COX7A1
PNP	JADE2		COX7B
DFNB31	NUDCD3		CRYZ
KCNK1	FAM98A		DUSP6
CCSAP	MMACHC		TYMP
HIST3H2A	REXO2		ESD
IBA57-AS1	AAAS		FKBP3
ATF3	NUDT13		GAPDH
ATF3	POP5		ID1
SLC30A1	ZNF226		ID3
ULBP3	PELO		IRF2
DNM3	FCF1		ITGA3
ARHGAP30	TAF9B		KIFC1
IL6R	SCCPDH		MAD2L1
NUP210L	MRPL48		MAP3K11
S100A2	AIG1		NUDT1
ADAMTSL4-AS1	COMMD10		MTX1
HIST3H2BB	C5orf45		NUBP1
PNRC1	MRTO4		NT5E
OGFRL1	DCTN4		NTHL1
BCL10	CENPF		NUP88
PTP4A1	LIMA1		ORC4
CTH	ZC3HC1		PEX10
FRAT2	TBX3		PI4KB
JUN	ECSIT		PPP2CA
PLAC9	MRPS30		PRKACB
IER5L	PTOV1		PRKCA
GNMT	MRPL39		PSMA2
PABPC4	TRIT1		PSMA5
KLF4	THUMPD1		PSMB3
TP53INP2	G2E3		PSMC2
MAP3K8	COMMD4		PSMD13
MAP3K8	PARP16		RANGAP1
HSPA1B	C4orf27		RING1
ING1	CPSF3L		RPN1
APOM	THG1L		RPN2
PPP1R10	C1orf123		SAFB
TRIM39	PPP2R3C		SDC2
ARL5B	UACA		SGTA
ERRFI1	IFT57		SH3GL1
KLHL21	MED9		SLC4A2
PCDH9	VAC14		SUPT5H
CA9	SSBP3		TAGLN
ID4	ECT2		NFE2L1
C5orf56	TMEM33		TGIF1
TPT1	DNAAF2		THOP1
SPDYA	WDR12		TK1
EIF1AX	TMEM39A		TUFM
LETM2	TBC1D19		UBE2N
HSPH1	DDX19A		VASP
ESM1	EMC3		VIM
C2orf48	UBB		XPO1
SDCBP2	SLC38A2		ZNF45
PIP5KL1	MRPS21		ZNF174
C17orf59	ETAA1		DNALI1
FCRLB	FAM20C		HIST1H2AM
PPM1D	BBX		HIST1H2BI
HYDIN	MRPL1		HIST1H2BC
CCNJL	XPNPEP1		HIST1H3C
HSPA2	APMAP		HIST1H3I
TTC18	ARHGAP31		HIST1H3G
C22orf26	41702		HIST1H3B
ARL4A	CCDC81		HIST1H4F
ZSCAN31	PPP1R11		HIST1H4E
APOL1	NSUN3		IKBKG
ZBTB21	PCIF1		AP3B1
SETD4	TOR3A		RTCA
ZNF720	NUCKS1		SSNA1
BACH1	FAM160B2		EIF3D
GABRR2	IPPK		EIF3H
ARL4A	41705		EIF3I
HMGB1	INTS3		MRPL40
HDAC9	SPATS2		SNAP23
NEB	PYCRL		SUCLG2
NR4A2	PDCL3		NRP1
APOL6	ALG8		GMPS
CYCS	C2orf49		PRPF4B
HLA-B	CHAC1		UBE2M
SCG5	NDUFS7		BYSL
DENND6B	CARS2		CDKN1B
ZSCAN31	FN3KRP		IDH3G
SMIM13	SHCBP1		SNRPD3
KBTBD8	CLMP		SREBF1
KANSL1L	ZMYM1		TRIP10
INTS6	SH3BP5L		RECQL5
MCMDC2	CLPTM1L		ASNA1
ZNF880	PTDSS2		BCS1L
ZNF44	HM13		COPA
ZNF619	CDT1		DDX5
ZNF487	ATG10		FAP
ERN1	LONP2		GOLGA2
MTHFD2L	WDR75		KIF11
CLDN4	SLC7A6OS		SLC9A5
ABCA13	TRAF7		SNRPD2
CYFIP2	LDOC1L		BAP1
GCA	COQ5		HGS
IFI35	HPS3		PCSK7
ZSCAN31	AP1M1		ETF1
TTC21A	TUBB6		TBRG4
FMO5	MPV17L2		COPB2
HDAC9	TUBA1C		SNRNP40
SOD2	LMNB2		PIGB
FOSL1	SPRYD3		CLTC
KDM6B	WDR73		CIR1
IFNE	DGCR6L		PDIA4
BRD2	XRCC6BP1		SEC24C
SKIDA1	SEC11C		CAPZB
MST1	CARD9		MYO1E
EIF4E	CDK2		NDUFA7
DGKI	GNB1L		NRF1
ABHD5	MYLK		NUCB2
ESRP2	MYLK		PFN1
PPP2CA	MRPL53		PSMD5
ZBTB20	TWIST2		THRAP3
KLF6	CDKN2C		MED12
NUDT6	CCDC104		THOC1
NEDD9	PTPN13		CHKB
NR3C1	FAM210B		GLI1
CORIN	MYOF		HIST1H1B
DCK	PPP1R18		HDLBP
RELB	POFUT2		PLXNB3
LRP2BP	NUP35		ST5
XYLT2	CYHR1		MLF2
CXCL2	DHX30		PARP2
ATG10	LYPLAL1		HOXA11
TRIB1	MBOAT2		KARS
DNM3	GALM		LDHA
ZFAT	MSI2		LMAN1
EPPK1	CSNK1D		LOXL1
CHMP1B	FAM175A		MAB21L1
WEE1	DAGLB		TAF6
CASP1	APOA1BP		NR2F1
SECISBP2	PPP1R35		PSCA
PDXDC1	MRPL30		TAF1B
ZBTB11-AS1	TTC21A		DPP3
NUDT13	PDCD10		TSSC4
LINC00346	CKAP2L		ACTR2
PTPN22	COMMD1		CTDSP2
POLG2	STT3A		ACTR1B
TRIM39	CNPY4		TXNDC9
CYFIP2	TTC39C		MPHOSPH10
TIPARP	PHYKPL		PSMD14
TRIM59	LPCAT4		HNRNPR
ZNF124	KDELC2		DNAJA2
ENTPD1	ZNRD1		41704
NR4A1	KRTCAP2		KATNB1
SELPLG	FAAH2		FMNL1
C14orf28	GAS2L3		CAPRIN1
BMP4	TUBB		NBR1
TRIM69	GCC2		MDH1
ABHD17C	RFC2		MTHFR
C16orf98	TBX5		NAB2
INCA1	UBE2D3		TSPAN31
	N6AMT1		TBX3
	RABGGTA		TUBA1A
	C7orf55		MRC2
	ARHGEF11		CEPT1
	TMEM173		MYL9
	MTX1		GNB2L1
	CCDC137		CAPZA1
	TRIM41		PA2G4
	RNH1		PDGFRA
	CDPF1		POLR2I
	NCKAP5		RRAS
	ST5		ST3GAL4
	TPM2		SSR4
	FKBP4		TACC3
	FUCA2		COG5
	DBNDD1		CAP2
	BAIAP2L1		CAP1
	HOXA11		CREB3
	XYLT2		LRRC41
	VDAC3		APPBP2
	HDAC7		KAT5
	PIGB		RABAC1
	TIMM21		CCT4
	HEATR6		DRAP1
	ASAH2B		MXD4
	FAP		TGOLN2
	KIAA0141		GNAI3
	PLOD1		PSMC4
	PSMD5		CCT8
	MARK3		KDM5B
	ZNF205		BRD8
	EHD4		EHMT2
	ECH1		ZFPL1
	CDC37		ERP29
	RPL18A		ACOT2
	PSENEN		COPS6
	HGF		CCNI
	NRF1		COPS5
	URGCP		LIAS
	VIM		RAB35
	SFXN3		IDH3B
	RPL19		SKIV2L
	NAGLU		SRP72
	SLC15A3		TAF5
	GAPDH		ADAMTS1
	TMEM14C		NUDT21
	ACOT13		KRR1
	IGFBP2		PWP1
	IGFBP5		KAT7
	ENO1		CSDE1
	SGIP1		STRAP
	MYL12B		CEP250
	CCNI		ACOT7
	IRF2BPL		OIP5
	DARS2		RANBP3
	ALG5		CASC3
	TAS2R10		CCT5
	GTDC1		GTF3C5
	RRP36		PGLS
	AP5S1		AP3M1
	SNRPB2		LMOD1
	RALY		HARS2
	RRAS		XRN2
	DLGAP5		KEAP1
	TNFRSF19		SLC39A6
	GSTT1		NUFIP1
	GEMIN2		OSTF1
	LMAN1		TIMM10
	PGLS		NXT1
	EIF3G		VPS51
	CCDC134		GPSM2
	NOTCH2		SNX11
	UBQLN1		ALG5
	NT5E		OLA1
	ORC3		ABT1
	C2orf49		NRBP1
	TBRG4		FADS1
	DDX56		UBQLN1
	TEX2		LIG3
	BUD13		SNRNP200
	ARHGAP29		LRP10
	RTCA		MRPS18B
	ACTR2		GTPBP8
	KIF11		PPP2R1A
	KIF20B		EIF2B2
	LPCAT3		MGAT4B
	AP5M1		CORO1C
	THOC1		DNAJC2
	FAM214A		SND1
	TRIM37		APEX2
	CDKN2C		DZIP3
	MAST3		NUP93
	CSE1L		CEP57
	KIF18A		KIAA0100
	TCF25		IFT140
	NAPA		TOX
	CD44		KIAA0586
	CDON		KIAA0141
	RETSAT		TOX4
	PAICS		RHOBTB3
	PCYOX1		TCF25
	RAB10		RRS1
	MRPL3		BOP1
	EIF2B2		FKBP15
	TAPBPL		JADE2
	SLC38A4		NCSTN
	TMPO		NUDCD3
	MAP3K12		NUP188
	C12orf10		SKIV2L2
	VPS33A		TECPR1
	MFGE8		TMEM186
	COPS3		POLR1A
	CLTC		THUMPD3
	IGFBP4		NOL11
	EMP3		FAM98A
	SETDB1		TPGS2
	41704		MMACHC
	PAM		RNF167
	MUT		DAK
	ABT1		HERC4
	SCUBE3		NOC2L
	SPIN2B		AAAS
	SYTL4		TRUB2
	GNRH1		COQ2
	EIF3H		UBXN1
	ADAMTSL1		CDC40
	BTBD10		TXNDC12
	TMEM138		PELO
	HNMT		TAF9B
	GPATCH11		UTP18
	FAM21A		STYXL1
	NUBP1		EIF3L
	CC2D1B		AIG1
	ADAMTS1		COMMD10
	PDIA4		HEMK1
	CD109		MRTO4
	DGKI		KIF20B
	FANCC		CPSF3
	HIST1H2BD		VPS28
	ZER1		LIMA1
	COX7A1		NUSAP1
	FLYWCH2		TMEM138
	ADCY9		ZC3HC1
	TPCN2		RNF181
	CHN1		RALY
	TMEM79		SPA17
	STT3B		PTOV1
	PPP1CB		WDR1
	FYCO1		NAGK
	MASP1		TRIT1
	ADH5		CC2D1A
	POC1A		POMGNT1
	C5orf63		LRRC40
	UBLCP1		G2E3
	DAGLB		COMMD4
	EEF1A2		SDHAF2
	JAKMIP3		CPSF3L
	COPS2		THG1L
	PLEKHA5		C1orf123
	TERF2IP		PIH1D1
	TPX2		PPP2R3C
	RRM1		CCDC40
	PRDX2		PTCD3
	TTC21A		IWS1
	NUDT9		MRPL20
	KIF5B		UACA
	MRC2		TAPBPL
	AUH		IFT57
	HIST1H1E		PLEKHJ1
	ELOVL5		VAC14
	COL3A1		DARS2
	GGNBP2		ELAC2
	PPIH		ASPM
	RBMX2		DNAAF2
	TSPAN5		RMDN3
	GPHN		HMG20A
	TRIM56		PARVA
	REEP4		NUP133
	RNF181		41893
	P4HA1		RCOR3
	COG7		TMEM39A
	SUCLG2		PRR11
	HEXIM2		BRIX1
	EFEMP2		LMBRD1
	NUP93		SLC39A9
	LRRFIP1		DDX28
	CKS1B		TMEM63B
	DUS3L		EMC3
	ETFB		CAND1
	MZT2A		ACOT13
	TRIM59		TMEM126B
	ACO1		STRADB
	TRAM1L1		TERF2IP
	MIS18BP1		PCDH18
	TNS3		DDX49
	PPP1R8		DDX56
	MMP14		PAF1
	PHF19		UBFD1
	POC1B		TMEM234
	HIST1H2BC		UBQLN4
	C3orf17		DUS3L
	IMP3		PSMG2
	LEO1		MRPL1
	MMP1		CDC42SE1
	CTC1		COQ9
	CPZ		CIAPIN1
	SLC4A3		ANKMY2
	LASP1		RARS2
	NBPF3		NKIRAS1
	UBE2O		TMEM256-PLSCR3
	SCD5		PDSS2
	NT5DC1		MRPL47
	ITGA3		APMAP
	RRS1		XPO5
	UEVLD		ARHGAP31
	PINK1		WDR48
	RPL10A		ZBTB4
	MMP19		GPR107
	PHF8		DEAF1
	PHKB		HIST1H3F
	NUCB2		ZNF248
	SNRNP200		HIST1H2AE
	ENDOV		HIST1H2AG
	CNDP2		XRCC5
	PPIE		CROT
	PRPSAP1		ZBED5
	PLCB3		TRIM39
	IPO11		GPBP1L1
	SNX22		C12orf10
	PLEKHJ1		TSPYL4
	NR2F1		ELOVL5
	SP1		FKBP10
	FBLN1		TRAPPC11
	HIST1H3I		PPP1R11
	PPP2R5C		HIST1H4J
	EEF1G		HEATR6
	ZNF616		NSUN3
	ACTRT3		PCIF1
	KPNA2		DIDO1
	EEF1A1		TOR3A
	GPR173		XRCC4
	ASB7		VPS16
	METTL2A		RASA1
	ZNF544		FAM160B2
	PKM		IPPK
	POLM		EPS8L2
	UXT		MPHOSPH9
	BTF3		41705
	TUBA1B		FAM129B
	THEM6		MRPS11
	ACOT9		METTL1
	CDK20		SPATS2
	CCDC88A		CAPN10
	AGPAT1		YIPF2
	POLR3H		LRFN4
	ZC4H2		NUP37
	ELAC2		PDCL3
			NABP2
	TRPV2		ZFYVE21
	RAP1GDS1		ALG8
	NECAP1		KDELC1
	CAP1		FASTKD3
	GTF2F2		C2orf49
	CAPRIN1		WDR77
	SAMD11		ALG12
	AMPD2		CHAC1
	DPH5		TMEM43
	PLD1		NDUFS7
	ZNF79		IRF2BPL
	JAK1		FAM118B
	NAB2		RPAP3
	SDHC		MANEA
	ATG5		AAMDC
	MRPL20		ZNF668
	NTN4		PTCD2
	NNT		CLMP
	CLTB		RPAP2
	TUBD1		UBA5
	OSTF1		GGNBP2
	ECM1		KIAA0319L
	APP		PDZD7
	MKKS		FAM192A
	DYX1C1		PGAP1
	POP1		THOC7
	MAP4K4		CENPT
	TAF5		IFT74
	ELAVL1		OPA3
	TOR3A		NAA50
	ABHD2		RUFY1
	NOL6		ACAD10
	BSG		PTGES3L-AARSD1
	MRPS11		CLPTM1L
	EIF4H		PTDSS2
	CAPN10		ITFG1
	MYPN		CDT1
	DDRGK1		KIF18A
	RPS6KL1		MRPS15
	SEC31A		CDCA3
	THSD4		KCTD10
	DNM2		EIF4H
	PLS3		MRPL43
	PHLDB1		RBM48
	SLC39A1		WDR75
	HIST1H2BH		ACAD11
	HIST1H2BE		SLC7A6OS
	SMARCD3		RPF2
	PTRF		ASCC2
	TOP3B		TRAF7
	NFE2L1		LDOC1L
	ZNF74		NOA1
	N4BP2L2		DNAJC30
	HIST1H4K		PRADC1
	IPO5		BTBD10
	ASB13		HPS3
	HYAL2		CC2D1B
	DDX47		TUBB6
	RAD23B		TMEM147
	SERPINH1		GATA2
	TNKS1BP1		MPV17L2
	STXBP6		TUBA1C
	MANEA		C1orf198
	SUPT5H		SPRYD3
	KIRREL		RAB2B
	POLR3E		TIGD5
	SNX11		TBCK
	TPGS1		DGCR6L
	ATP6V1H		RWDD2A
	TEAD4		ARMC6
	DHDDS		HAUS8
	HIST1H4E		METTL18
	RBM42		COL4A6
	TRPC6		DAP3
	MYLK		MBD6
	RPS24		ATG4A
	MYO1C		RPUSD1
	GPAA1		BCCIP
	MATR3		CDKN2C
	MXI1		PTP4A2
	GAB2		GAB2
	RPL39		CCDC104
	NLGN1		ROMO1
	WDTC1		SPSB3
	ILF2		PPIL3
	ARMCX6		RSPRY1
	SLC39A13		POFUT2
	FBXO18		TARBP2
	ZNF692		MVB12A
	COA6		WDR92
	GUK1		DHX30
	MRPL55		MRRF
	PARP1		PIH1D2
	VTA1		MBOAT2
	TNFSF4		CD151
	METTL13		MASP1
	SCYL3		NUP98
	COPA		DAGLB
	CCT3		GIT2
	SYT11		PQBP1
	MTX1		HEXIM2
	THBS3		APOA1BP
	GOPC		PPP1R35
	ZNF511		UBLCP1
	FAM162B		SKA1
	FANK1		ZBTB47
	TRAF3IP2		FANK1
	BUB3		CRYZL1
	PI4KB		PDCD10
	PDSS2		NUDT2
	HIST1H3H		ZNF276
	FAM231D		TRMT61A
	CCNC		DEPDC4
	CSDE1		ANKRD13B
	SLC35A1		ZNF785
	TTK		CKAP2L
	GNAI3		CDCA2
	PSRC1		MOSPD2
	MTO1		FAM227B
	GBP2		ZNF449
	COX15		STT3A
	ATP11C		CNPY4
	LMBRD1		TCTEX1D2
	PIGK		SIPA1
	SMARCA1		MED19
	SLC2A6		COG7
	STAMBPL1		LPCAT4
	SNCG		KDELC2
	GTF3C5		ZNRD1
	KIF2C		HSCB
	SLC6A9		EIF2B4
	GPR107		SUGP1
	ELOVL1		TRIM59
	SET		FAM149B1
	WDR34		NEGR1
	CAP1		KRTCAP2
	CNPY3		CCDC107
	URM1		GPATCH11
	NDUFS5		DDX51
	NUDT13		PIGN
	MRPS15		TMUB2
	MAP7D1		TUBB
	FPGS		ZNF598
	MAPK13		ATG4B
	ROMO1		DRAM2
	MED12		ZNF616
	RPS6KA1		PPP2R5C
	PTBP3		LAYN
	SNX12		STT3B
	ID3		ZGPAT
	HNRNPR		TBX5
	EDA2R		EXOSC8
	ABCA1		ORC3
	LAS1L		UBE2D3
	NRP1		MCM4
	COBLL1		RABGGTA
	SLC35F2		TRMT2A
	DDX39B		ALDOA
	TM9SF2		NME7
	KIAA2013		NUDT9
	WDR13		ARSK
	RBM3		AURKA
	SRM		KBTBD3
	TRIM27		BSG
	UBA1		ACACA
	HIST1H2BL		PRC1
	STAM		POLR1C
	ZBTB48		RNH1
	AHNAK		ELP5
	DLEU1		GMPPA
	CCDC107		PPP1CB
	FRMD4A		DIP2A
	ESD		IFI27L1
	API5		TCEB2
	LDHA		USF2
	NRBP1		MBNL1
	MYH10		CDPF1
	RHOBTB3		ANKRD13D
	CENPE		ATP6V1H
	NABP2		TPM2
	RPAP3
	CDCA2
	PSIP1
	HCCS
	GMDS
	TSSC4
	ARSD
	MCM5
	TMEM129
	METTL17
	ZSCAN30
	PTPLB
	ANKRD28
	GOLM1
	DNAH2
	TAS2R19
	XRCC5
	ZNF573
	LMNA
	ETS1
	MYNN
	TMEM126B
	PLXNA1
	DBN1
	KEAP1
	ERGIC1
	RABEPK
	MED24
	NR2F2
	PRC1
	ACTN1
	CCT4
	RFT1
	UBE2D4
	POR
	ARHGAP24
	HERC4
	ALDOA
	MVP
	QPRT
	ALDH3A2
	MAP4
	FKBP3
	ZNF134
	TAX1BP1
	CBX3
	ZSCAN12
	ZSCAN31
	CCNF
	BLCAP
	PRMT5
	CPNE1
	TMEM80
	LINC00998
	ASCC2
	THOC5
	CTDSP2
	C15orf38-AP3S2
	TCF4
	MSL1
	YDJC
	SETD4
	CDC42
	RPL3
	ZNF133
	TANGO2
	EVL
	RPS27A
	MTA3
	XRCC6
	RPL10
	RPA3
	HDAC9
	SUN2
	CACYBP
	STEAP1B
	CHKB
	CBX6
	COBLL1
	MDH1
	RAD54L2
	PSMD1
	PPP3R1
	PLEKHG2
	GYPC
	MCFD2
	DYNC1I2
	TTC14
	BSDC1
	ZBED5
	FRRS1
	ANO10
	NCOA4
	PRKD1
	RAD23B
	CALD1
	TUBGCP2
	TCAIM
	FRMD5
	SKA1
	USP19
	WDR48
	ZNF783
	NPHP1
	COPS6
	C1orf27
	STRAP
	TSPYL4
	VAT1
	ILK
	TRIM13
	ANXA2
	LRRFIP2
	NKIRAS1
	LAMA2
	TMED3
	ARFGAP2
	TMCC1
	BMPER
	PLEKHG4
	P4HA3
	PMPCB
	OLA1
	PAX8
	RPE
	CRBN
	SPG21
	HSPBP1
	NDUFB3
	HIP1
	KIF4B
	SREBF1
	DIP2A
	CYFIP2
	MRRFP1
	SEMA3A
	APEH
	KRR1
	COQ2
	GOSR2
	CDC25B
	FRG1B
	ZNF823
	RPF2
	HDAC9
	IL11RA
	IMMT
	CASK
	MTX2
	ZYG11B
	NECAP2
	PPP2R1A
	SARNP
	SEMA3D
	FXR1
	DHX30
	GNE
	TECPR1
	KNSTRN
	KAT8
	BTD
	SLC22A18
	WEE1
	CYR61
	SLC25A1
	MOGS
	RCOR3
	CANX
	FAM195B
	NAGK
	IWS1
	TMEM220
	RASA1
	IRAK3
	TEX264
	EVI2A
	TTC26
	TGFBR3
	SRPRB
	GTPBP8
	ATPIF1
	ZNF785
	FBXL19
	UBE2H
	ABCB8
	GLT8D1
	PXK
	REPIN1
	BANP
	CCDC58
	CD46
	SSBP1
	ALAS1
	NR6A1
	IPO5
	CKAP2
	RWDD2B
	U2SURP
	DBNL
	RPL24
	PFN2
	RPN1
	WDR1
	41893
	NUDT16
	PTCD2
	C4orf3
	PIGG
	FIP1L1
	NUDT12
	PEX10
	CAST
	NDUFAF2
	PCDH18
	PAICS
	RPS3A
	LIAS
	ANKRD13D
	THUMPD3
	TATDN1
	COPS5
	PCM1
	C8orf44-SGK3
	AP3B1
	NRG1
	UTP23
	DPYSL2
	LRRC34
	SDC2
	ZNF674
	MCM4
	ELP3
	CTNND1
	SCYL1
	TIMM10
	SPCS2
	CTNND1
	PAK1
	C1QTNF5
	GRK6
	GRAMD1B
	RPS2
	KAT5
	IFT46
	SIDT2
	PRMT1
	DRAP1
	DERA
	EPS8L2
	LAYN
	ATP2C1
	NOL11
	ZNF782
	NNMT
	TMEM256-PLSCR3
	AP1G2
	ATAD3A
	CCDC61
	SMU1
	HDGF
	NUDT13
	CLPB
	MSH6
	OTUB1
	PSMA5
	PLXNB3
	CCT7
	LCORL
	HSDL2
	MLF2
	XRN2
	HIST1H3C
	CCDC130
	EDEM2
	LCLAT1
	KPNB1
	FANCL
	SEC24C
	LSM14A
	EIF3D
	GSTA4
	TUBA1C
	NCAPG2
	LUC7L2
	HIST1H2BJ
	DPP3
	SLC16A4
	DUS1L
	RSL1D1
	BBS4
	SS18
	PITPNM2
	MVB12A
	ROBO3
	TIMM50
	CCT4
	OPA3
	SEMA3C
	NPEPPS
	KIAA0100
	CNN1
	SPHK1
	RHOT1
	TRMT2B
	ACOT7
	CAND1
	NCAPD2
	NEMF
	CEP68
	FGD6
	APPL2
	DCN
	SLC16A7
	NAP1L1
	PARVA
	CPM
	BLOC1S1
	RNF41
	NUP37
	KRT8
	SPATS2
	RAB5B
	CEP95
	NFATC4
	WDR25
	DCAF4
	DHRS7
	SHMT2
	PABPN1
	ZFAND6
	PIF1
	RASGRP1
	RPL28
	SEC11A
	ZNF598
	ZNF19
	YPEL3
	TGFB1I1
	RPL13
	ZNF276
	METRN
	OVCA2
	ARL16

## Sheet: ALLCoding_N_UP
Category	Term	Count	%	PValue	Genes	List Total	Pop Hits	Pop Total	Fold Enrichment	FDR	Benjamini
GOTERM_BP_FAT
	GO:0010033~response to organic substance	42	11.7647	4.17013e-09	ADCY1, PTGS2, MCL1, NFKBIA, PMAIP1, NR3C1, HSPA1B, TRIB1, FOS, HSPH1, CDKN2B, HSPA2, HMOX1, PPP2CA, HSPA6, ERO1L, CASP1, APOM, FOSL1, GHR, BMP4, EGR1, BCL10, IRS2, HSP90AA1, GNRH1, BAIAP2, KLF10, SOCS1, NR4A2, NR4A3, IL6R, JUNB, CD83, MSX1, BTG2, CA9, JUN, ERN1, DNAJB1, HDAC9, PPP1R15A	283	721	13528	2.78459	7.22329e-06	8.89068e-06
	GO:0051789~response to protein stimulus	16	4.48179	5.68507e-09	EGR1, HSP90AA1, KLF10, NR4A2, HSPA1B, NR3C1, HSPH1, FOS, MSX1, HSPA2, HSPA6, ERN1, DNAJB1, ERO1L, PPP1R15A, APOM	283	107	13528	7.14798	9.8474e-06	6.06027e-06
	GO:0051252~regulation of RNA metabolic process	74	20.7283	1.15621e-08	ZNF19, BACH1, ZNF487, ZNF80, CBX4, RORA, GDNF, ZNF880, CBFA2T2, FOS, HLX, HMOX1, NFIL3, ZNF720, SIK1, FOSL1, SERTAD2, EGR1, ZFP36, BCL10, ZNF44, RELB, NPAS4, JUNB, HES1, ADRB2, MSX1, HES4, JUN, ESRP2, KDM6B, HMGB1, IRX2, NFKBIA, ZNF619, ELK3, NR3C1, ZNF34, TSC22D1, HOXA1, HEXIM1, ELK4, NR1D2, JUND, PER1, BCL6, ZNF124, MAML3, ARNTL2, BHLHE40, SKIL, RUNX1, VEZF1, FOXD1, BMP4, KLF6, CEBPB, FOXL1, SM…	283	1813	13528	1.95111	2.00272e-05	8.21673e-06
	GO:0006357~regulation of transcription from RNA polymerase II promoter	41	11.4846	1.65516e-08	HMGB1, CBX4, NFKBIA, RORA, GDNF, FOS, HOXA1, HEXIM1, HMOX1, JUND, BCL6, MAML3, SKIL, VEZF1, SIK1, RUNX1, FOSL1, BMP4, EGR1, KLF6, CEBPB, SMAD7, CEBPG, KLF10, RYBP, NR4A2, NR4A1, NPAS4, NR4A3, JUNB, FOXP1, SOD2, HES1, ADRB2, MSX1, JUN, CSRNP1, ID4, HDAC9, KDM6B, KLF4	283	727	13528	2.69586	2.86698e-05	8.82195e-06
	GO:0006355~regulation of transcription, DNA-dependent	72	20.1681	2.4783e-08	ZNF19, BACH1, ZNF487, ZNF80, CBX4, RORA, GDNF, ZNF880, CBFA2T2, FOS, HLX, HMOX1, NFIL3, ZNF720, SIK1, FOSL1, SERTAD2, EGR1, BCL10, ZNF44, RELB, NPAS4, JUNB, HES1, ADRB2, MSX1, HES4, JUN, KDM6B, HMGB1, IRX2, NFKBIA, ZNF619, ELK3, NR3C1, ZNF34, TSC22D1, HOXA1, HEXIM1, ELK4, NR1D2, JUND, PER1, BCL6, ZNF124, MAML3, ARNTL2, BHLHE40, SKIL, RUNX1, VEZF1, FOXD1, BMP4, KLF6, CEBPB, FOXL1, SMAD7, KLF10, CE…	283	1773	13528	1.9412	4.29278e-05	1.05674e-05
	GO:0010941~regulation of cell death	41	11.4846	3.55837e-07	HMGB1, IER3, IFIH1, CDK5R1, PTGS2, MCL1, CBX4, NFKBIA, PMAIP1, NR3C1, HSPA1B, GDNF, HMOX1, PPP2CA, TPT1, BCL6, CASP1, FOSL1, GHR, PHLDA1, BMP4, BCL10, CEBPB, GNRH1, CEBPG, KLF10, CYCS, NR4A2, NR4A1, PIM3, IL6R, BCL2L11, SOD2, ADRB2, MSX1, UNC13D, BTG2, BBC3, JUN, SERPINB2, ERN1	283	815	13528	2.40477	0.000616362	0.000126433
	GO:0043067~regulation of programmed cell death	40	11.2045	8.78767e-07	HMGB1, IER3, IFIH1, CDK5R1, PTGS2, MCL1, CBX4, NFKBIA, PMAIP1, NR3C1, HSPA1B, GDNF, HMOX1, PPP2CA, TPT1, BCL6, CASP1, FOSL1, PHLDA1, GHR, BCL10, CEBPB, GNRH1, CEBPG, KLF10, CYCS, NR4A2, NR4A1, PIM3, IL6R, BCL2L11, SOD2, ADRB2, MSX1, UNC13D, BTG2, BBC3, JUN, SERPINB2, ERN1	283	812	13528	2.35478	0.00152215	0.000208148
	GO:0042981~regulation of apoptosis	40	11.2045	6.86573e-07	HMGB1, IER3, IFIH1, CDK5R1, PTGS2, MCL1, CBX4, NFKBIA, PMAIP1, NR3C1, HSPA1B, GDNF, HMOX1, PPP2CA, TPT1, BCL6, CASP1, FOSL1, PHLDA1, GHR, BCL10, CEBPB, GNRH1, CEBPG, KLF10, CYCS, NR4A2, NR4A1, PIM3, IL6R, BCL2L11, SOD2, ADRB2, MSX1, UNC13D, BTG2, BBC3, JUN, SERPINB2, ERN1	283	804	13528	2.37821	0.00118924	0.000209089
	GO:0045449~regulation of transcription	89	24.93	8.20632e-07	ZNF19, BACH1, ZNF487, ZNF80, CBX4, RORA, GDNF, ZNF880, CBFA2T2, FOS, GTF2A1, HLX, HMOX1, ZFAT, SIK1, NFIL3, ZNF720, FOSL1, SERTAD1, SERTAD2, EGR1, NFKBIZ, BCL10, ZBTB20, EGR3, ZNF44, RELB, NPAS4, MXD1, JUNB, HES1, ADRB2, MSX1, BTG2, HES4, JUN, ERN1, KDM6B, HMGB1, IRX2, NFKBIA, ZNF619, SP110, ELK3, NR3C1, ZNF34, TRIB1, TSC22D1, HOXA1, ZNF703, HEXIM1, NR1D2, ELK4, PPP2CA, JUND, PER1, BCL6, ZNF124, …	283	2601	13528	1.63567	0.00142145	0.000218675
	GO:0031328~positive regulation of cellular biosynthetic process	34	9.52381	6.22648e-06	NFKBIA, RORA, GDNF, FOS, HOXA1, HMOX1, MAML3, RUNX1, ING1, FOSL1, SERTAD1, SERTAD2, BMP4, EGR1, KLF6, BCL10, IRS2, HSP90AA1, CEBPB, CEBPG, NR4A2, NR4A1, NPAS4, NR4A3, JUNB, SOD2, HES1, ADRB2, JUN, ETS2, CSRNP1, NOTCH4, KLF2, KLF4	283	685	13528	2.37266	0.0107846	0.00132661
	GO:0009891~positive regulation of biosynthetic process	34	9.52381	8.42329e-06	NFKBIA, RORA, GDNF, FOS, HOXA1, HMOX1, MAML3, RUNX1, ING1, FOSL1, SERTAD1, SERTAD2, BMP4, EGR1, KLF6, BCL10, IRS2, HSP90AA1, CEBPB, CEBPG, NR4A2, NR4A1, NPAS4, NR4A3, JUNB, SOD2, HES1, ADRB2, JUN, ETS2, CSRNP1, NOTCH4, KLF2, KLF4	283	695	13528	2.33852	0.0145894	0.00163126
	GO:0051173~positive regulation of nitrogen compound metabolic process	32	8.96359	1.23684e-05	NFKBIA, RORA, GDNF, FOS, HOXA1, MAML3, RUNX1, ING1, FOSL1, SERTAD1, SERTAD2, EGR1, BMP4, KLF6, BCL10, HSP90AA1, CEBPB, CEBPG, NR4A2, NR4A1, NPAS4, NR4A3, JUNB, SOD2, HES1, ADRB2, JUN, CSRNP1, ETS2, NOTCH4, KLF2, KLF4	283	644	13528	2.37526	0.0214217	0.00219505
	GO:0010557~positive regulation of macromolecule biosynthetic process	32	8.96359	1.64775e-05	NFKBIA, RORA, GDNF, FOS, HOXA1, HMOX1, MAML3, RUNX1, ING1, FOSL1, SERTAD1, SERTAD2, BMP4, EGR1, KLF6, BCL10, IRS2, CEBPB, CEBPG, NR4A2, NR4A1, NPAS4, NR4A3, JUNB, HES1, ADRB2, JUN, CSRNP1, ETS2, NOTCH4, KLF2, KLF4	283	654	13528	2.33894	0.0285377	0.00250616
	GO:0006986~response to unfolded protein	10	2.80112	1.57191e-05	HSPH1, HSP90AA1, HSPA2, ERN1, HSPA6, DNAJB1, ERO1L, HSPA1B, APOM, PPP1R15A	283	71	13528	6.73269	0.0272243	0.00257463
	GO:0010604~positive regulation of macromolecule metabolic process	38	10.6443	1.95565e-05	ATG10, NFKBIA, RORA, GDNF, FOS, HOXA1, HMOX1, MAML3, UBE2D1, RUNX1, ING1, FOSL1, SERTAD1, SERTAD2, GHR, BMP4, EGR1, BCL10, KLF6, IRS2, CEBPB, SMAD7, CEBPG, NR4A2, NR4A1, NPAS4, NR4A3, IL6R, JUNB, PSMB9, HES1, ADRB2, JUN, ETS2, CSRNP1, NOTCH4, KLF2, KLF4	283	857	13528	2.11958	0.0338693	0.00260253
	GO:0045941~positive regulation of transcription	29	8.12325	1.91105e-05	NFKBIA, RORA, GDNF, FOS, HOXA1, MAML3, RUNX1, ING1, FOSL1, SERTAD1, SERTAD2, EGR1, BMP4, KLF6, BCL10, CEBPB, NR4A2, NR4A1, NPAS4, NR4A3, JUNB, HES1, ADRB2, JUN, CSRNP1, ETS2, NOTCH4, KLF2, KLF4	283	564	13528	2.45791	0.033097	0.00271257
	GO:0045893~positive regulation of transcription, DNA-dependent	26	7.28291	2.22653e-05	NFKBIA, RORA, GDNF, FOS, HOXA1, MAML3, RUNX1, FOSL1, SERTAD2, EGR1, BMP4, KLF6, BCL10, CEBPB, NR4A2, NR4A1, NPAS4, NR4A3, JUNB, HES1, ADRB2, CSRNP1, ETS2, JUN, NOTCH4, KLF4	283	477	13528	2.60557	0.0385599	0.00278847
	GO:0051254~positive regulation of RNA metabolic process	26	7.28291	2.58009e-05	NFKBIA, RORA, GDNF, FOS, HOXA1, MAML3, RUNX1, FOSL1, SERTAD2, EGR1, BMP4, KLF6, BCL10, CEBPB, NR4A2, NR4A1, NPAS4, NR4A3, JUNB, HES1, ADRB2, CSRNP1, ETS2, JUN, NOTCH4, KLF4	283	481	13528	2.5839	0.0446816	0.00305135
	GO:0045944~positive regulation of transcription from RNA polymerase II promoter	22	6.16246	3.37067e-05	EGR1, BMP4, KLF6, CEBPB, NR4A2, NFKBIA, NR4A1, RORA, NR4A3, NPAS4, GDNF, JUNB, HES1, HOXA1, FOS, ADRB2, JUN, CSRNP1, MAML3, RUNX1, FOSL1, KLF4	283	371	13528	2.83463	0.0583691	0.00358675
	GO:0010628~positive regulation of gene expression	29	8.12325	3.25556e-05	NFKBIA, RORA, GDNF, FOS, HOXA1, MAML3, RUNX1, ING1, FOSL1, SERTAD1, SERTAD2, EGR1, BMP4, KLF6, BCL10, CEBPB, NR4A2, NR4A1, NPAS4, NR4A3, JUNB, HES1, ADRB2, JUN, CSRNP1, ETS2, NOTCH4, KLF2, KLF4	283	581	13528	2.38599	0.0563762	0.00364647
	GO:0034097~response to cytokine stimulus	10	2.80112	3.75626e-05	FOS, PTGS2, CDKN2B, MCL1, JUN, SOCS1, IL6R, FOSL1, JUNB, GHR	283	79	13528	6.0509	0.0650442	0.00380631
	GO:0045935~positive regulation of nucleobase, nucleoside, nucleotide and nucleic acid metabolic process	30	8.40336	4.52415e-05	NFKBIA, RORA, GDNF, FOS, HOXA1, MAML3, RUNX1, ING1, FOSL1, SERTAD1, SERTAD2, EGR1, BMP4, KLF6, BCL10, CEBPB, CEBPG, NR4A2, NR4A1, NPAS4, NR4A3, JUNB, HES1, ADRB2, JUN, CSRNP1, ETS2, NOTCH4, KLF2, KLF4	283	624	13528	2.29818	0.0783362	0.00437482
	GO:0042127~regulation of cell proliferation	34	9.52381	0.000100048	NAMPT, PTGS2, IFITM1, NFKBIA, PNP, TRIB1, CDKN2B, HMOX1, HLX, BCL6, ING1, FOSL1, SERTAD1, BMP4, ODC1, IRS2, GNRH1, KLF10, IL6R, FOXP1, SOD2, HES1, SPDYA, ADRB2, PPM1D, CTH, ATF3, MSX1, BTG2, JUN, NOTCH4, ID4, KLF4, KCTD11	283	787	13528	2.06515	0.173157	0.00923163
	GO:0042325~regulation of phosphorylation	24	6.72269	0.000118557	BMP4, BCL10, CDK5R1, ADCY1, SMAD7, SOCS1, HERC5, IL6R, DGKI, TTN, TRIB1, SPDYA, SPRY2, ADRB2, DUSP2, CDKN2B, HEXIM1, JUN, PPP2CA, ERN1, SPRED3, GADD45B, SERTAD1, GHR	283	466	13528	2.46191	0.205161	0.0104772
	GO:0006350~transcription	68	19.0476	0.000174254	ZNF19, BACH1, ZNF80, CBX4, RORA, GTF2A1, HLX, ZFAT, NFIL3, FOSL1, SERTAD1, SERTAD2, EGR1, NFKBIZ, ZBTB20, EGR3, ZNF44, RELB, NPAS4, MXD1, JUNB, HES1, MSX1, BTG2, HES4, JUN, ERN1, CCRN4L, ZNF619, SP110, NR3C1, ELK3, ZNF34, TSC22D1, HOXA1, ZNF703, NR1D2, HEXIM1, JUND, PER1, BCL6, ZNF124, MAML3, ARNTL2, SKIL, BHLHE40, RUNX1, VEZF1, FOXD1, KLF6, CEBPB, FOXL1, SMAD7, KLF10, CEBPG, RYBP, NR4A2, PPP1R10…	283	2101	13528	1.54714	0.301405	0.0147518
	GO:0014070~response to organic cyclic substance	11	3.08123	0.000218237	BMP4, CD83, FOS, PTGS2, CDKN2B, BTG2, HMOX1, JUN, FOSL1, JUNB, GHR	283	121	13528	4.34565	0.377347	0.0170869
	GO:0051174~regulation of phosphorus metabolic process	24	6.72269	0.000212732	BMP4, BCL10, CDK5R1, ADCY1, SMAD7, SOCS1, HERC5, IL6R, DGKI, TTN, TRIB1, SPDYA, SPRY2, ADRB2, DUSP2, CDKN2B, HEXIM1, JUN, PPP2CA, ERN1, SPRED3, GADD45B, SERTAD1, GHR	283	485	13528	2.36547	0.367845	0.0172946
	GO:0019220~regulation of phosphate metabolic process	24	6.72269	0.000212732	BMP4, BCL10, CDK5R1, ADCY1, SMAD7, SOCS1, HERC5, IL6R, DGKI, TTN, TRIB1, SPDYA, SPRY2, ADRB2, DUSP2, CDKN2B, HEXIM1, JUN, PPP2CA, ERN1, SPRED3, GADD45B, SERTAD1, GHR	283	485	13528	2.36547	0.367845	0.0172946
	GO:0010942~positive regulation of cell death	22	6.16246	0.000316421	BMP4, BCL10, CDK5R1, CEBPB, PTGS2, KLF10, CEBPG, NR4A1, NR3C1, PMAIP1, BCL2L11, ADRB2, UNC13D, BBC3, HMOX1, JUN, PPP2CA, ERN1, BCL6, CASP1, FOSL1, PHLDA1	283	435	13528	2.41758	0.546676	0.023809
	GO:0043066~negative regulation of apoptosis	19	5.32213	0.00046085	IER3, BCL10, HMGB1, CEBPB, GNRH1, MCL1, NR4A2, CBX4, NFKBIA, PIM3, HSPA1B, GDNF, SOD2, MSX1, BTG2, HMOX1, TPT1, SERPINB2, BCL6	283	354	13528	2.56565	0.795266	0.0333204
	GO:0043069~negative regulation of programmed cell death	19	5.32213	0.000541259	IER3, BCL10, HMGB1, CEBPB, GNRH1, MCL1, NR4A2, CBX4, NFKBIA, PIM3, HSPA1B, GDNF, SOD2, MSX1, BTG2, HMOX1, TPT1, SERPINB2, BCL6	283	359	13528	2.52992	0.933413	0.0377451
	GO:0060548~negative regulation of cell death	19	5.32213	0.000563502	IER3, BCL10, HMGB1, CEBPB, GNRH1, MCL1, NR4A2, CBX4, NFKBIA, PIM3, HSPA1B, GDNF, SOD2, MSX1, BTG2, HMOX1, TPT1, SERPINB2, BCL6	283	360	13528	2.52289	0.971595	0.0380236
	GO:0043065~positive regulation of apoptosis	21	5.88235	0.000701099	BCL10, CDK5R1, CEBPB, PTGS2, KLF10, CEBPG, NR4A1, NR3C1, PMAIP1, BCL2L11, ADRB2, UNC13D, BBC3, HMOX1, JUN, PPP2CA, ERN1, BCL6, CASP1, FOSL1, PHLDA1	283	430	13528	2.33452	1.20749	0.0456522
	GO:0006984~ER-nuclear signaling pathway	6	1.68067	0.0007387	ATG10, INSIG1, ERN1, ERO1L, PPP1R15B, PPP1R15A	283	35	13528	8.19465	1.27185	0.0466204
	GO:0043068~positive regulation of programmed cell death	21	5.88235	0.000762878	BCL10, CDK5R1, CEBPB, PTGS2, KLF10, CEBPG, NR4A1, NR3C1, PMAIP1, BCL2L11, ADRB2, UNC13D, BBC3, HMOX1, JUN, PPP2CA, ERN1, BCL6, CASP1, FOSL1, PHLDA1	283	433	13528	2.31835	1.31323	0.0467282
GOTERM_MF_FAT
	GO:0030528~transcription regulator activity	63	17.6471	5.66049e-09	ZNF19, BACH1, ZNF80, CBX4, RORA, CBFA2T2, FOS, GTF2A1, HLX, NFIL3, SIK1, FOSL1, SERTAD1, SERTAD2, EGR1, BCL10, EGR3, RELB, NPAS4, MXD1, JUNB, HES1, MSX1, HES4, JUN, CCRN4L, IRX2, NR3C1, ELK3, TSC22D1, HOXA1, ELK4, NR1D2, HEXIM1, JUND, BCL6, MAML3, ARNTL2, SKIL, BHLHE40, RUNX1, VEZF1, FOXD1, ING1, KLF6, CEBPB, FOXL1, SMAD7, KLF10, CEBPG, RYBP, NR4A2, PPP1R10, NR4A1, NR4A3, FOXP1, ATF3, ETS2, CSRNP…	253	1512	12983	2.13818	8.0706e-06	2.63779e-06
	GO:0003700~transcription factor activity	45	12.605	1.0633e-07	ZNF19, BACH1, CCRN4L, ZNF80, IRX2, RORA, NR3C1, ELK3, CBFA2T2, TSC22D1, FOS, HOXA1, ELK4, NR1D2, HLX, JUND, BCL6, ARNTL2, BHLHE40, NFIL3, RUNX1, FOSL1, FOXD1, EGR1, KLF6, EGR3, CEBPB, FOXL1, SMAD7, CEBPG, KLF10, RELB, NR4A2, NR4A1, NR4A3, MXD1, JUNB, FOXP1, MSX1, ATF3, JUN, ETS2, CSRNP1, KLF2, KLF4	253	975	12983	2.36844	0.000151603	2.47746e-05
	GO:0043565~sequence-specific DNA binding	31	8.68347	2.39353e-06	BACH1, IRX2, NR3C1, ELK3, RORA, FOS, HOXA1, NR1D2, ELK4, HLX, JUND, BCL6, NFIL3, FOXD1, FOSL1, EGR1, FOXL1, CEBPB, SMAD7, CEBPG, NR4A2, NR4A1, NR4A3, JUNB, FOXP1, MSX1, ATF3, JUN, ETS2, KDM6B, KLF4	253	607	12983	2.62076	0.00341258	0.000371726
	GO:0016564~transcription repressor activity	20	5.60224	1.30188e-05	RELB, CBX4, RYBP, ELK3, MXD1, CBFA2T2, JUNB, FOXP1, HES1, ATF3, MSX1, HEXIM1, BCL6, ID4, BHLHE40, SKIL, HDAC9, SIK1, NFIL3, KLF4	253	316	12983	3.24786	0.0185603	0.00151555
	GO:0046983~protein dimerization activity	27	7.56303	1.96163e-05	BACH1, MCL1, SDCBP2, GDNF, FOS, GTF2A1, PPP2CA, JUND, NFIL3, RUNX1, FOSL1, GHR, BMP4, HSP90AA1, CEBPB, CEBPG, NR4A2, NR4A1, NPAS4, IL6R, FOXP1, JUNB, ADRB2, ATF3, JUN, NOTCH4, GCA	253	542	12983	2.55634	0.0279649	0.00182659
	GO:0003677~DNA binding	71	19.888	6.83921e-05	ZNF19, BACH1, HIST4H4, ZNF487, ZNF80, H1FX, RORA, CBFA2T2, FOS, GTF2A1, HLX, HIST3H2A, POLG2, ZFAT, HIST3H2BB, NFIL3, FOSL1, EGR1, ZFP36, ZBTB20, EGR3, ZNF44, RELB, NPAS4, MXD1, JUNB, HES1, MSX1, HES4, JUN, KDM6B, HMGB1, IFIH1, CCRN4L, IRX2, ZNF619, SP110, ELK3, NR3C1, ZNF34, TSC22D1, HOXA1, ELK4, NR1D2, JUND, BCL6, ZNF124, ARNTL2, BHLHE40, SKIL, RUNX1, VEZF1, FOXD1, KLF6, CEBPB, FOXL1, SMAD7, KL…	253	2331	12983	1.56304	0.0974677	0.00454277
	GO:0008134~transcription factor binding	25	7.0028	6.12617e-05	HMGB1, CBX4, NFKBIA, ELK3, CBFA2T2, TRIB1, GTF2A1, ELK4, SKIL, MAML3, NFIL3, RUNX1, APOM, SERTAD2, BCL10, CEBPG, RELB, RYBP, MXD1, JUNB, OASL, ATF3, JUN, ID4, HDAC9	253	513	12983	2.50079	0.08731	0.00474683
	GO:0003714~transcription corepressor activity	12	3.36134	0.000121277	ATF3, RELB, RYBP, CBX4, ID4, ELK3, SKIL, MXD1, HDAC9, NFIL3, CBFA2T2, JUNB	253	145	12983	4.24686	0.172775	0.00703993
	GO:0046982~protein heterodimerization activity	13	3.64146	0.00076101	CEBPB, MCL1, CEBPG, NR4A2, NR4A1, NPAS4, SDCBP2, FOXP1, FOS, GTF2A1, PPP2CA, NOTCH4, RUNX1	253	208	12983	3.20726	1.07957	0.0386516
INTERPRO
	IPR004827:Basic-leucine zipper (bZIP) transcription factor	10	2.80112	6.36639e-07	BACH1, FOS, CEBPB, ATF3, JUN, CEBPG, JUND, NFIL3, FOSL1, JUNB	319	53	16659	9.85332	0.000942179	0.000387638
SMART
	SM00338:BRLZ	10	2.80112	1.39167e-06	BACH1, FOS, CEBPB, ATF3, JUN, CEBPG, JUND, NFIL3, FOSL1, JUNB	193	53	9079	8.87575	0.00163366	0.000189249
SP_PIR_KEYWORDS
	DNA binding	21	5.88235	5.44529e-06	EGR1, ZFP36, ZNF19, HMGB1, HIST4H4, EGR3, ZNF44, CEBPB, RELB, NR3C1, RORA, MXD1, HOXA1, FOS, ATF3, MSX1, JUN, HLX, VEZF1, FOXD1, FOSL1	355	340	19235	3.3466	0.00750565	0.0020073
	transcription regulation	65	18.2073	1.10384e-05	ZNF19, BACH1, ZNF80, CBX4, RORA, FOS, GTF2A1, HLX, ZFAT, NFIL3, SERTAD1, SERTAD2, EGR1, NFKBIZ, ZBTB20, EGR3, ZNF44, RELB, NPAS4, MXD1, JUNB, HES1, MSX1, BTG2, HES4, JUN, ERN1, ZNF619, SP110, NR3C1, ELK3, ZNF34, TSC22D1, HOXA1, ZNF703, NR1D2, HEXIM1, JUND, PER1, BCL6, ZNF124, MAML3, ARNTL2, BHLHE40, RUNX1, VEZF1, FOXD1, KLF6, CEBPB, FOXL1, SMAD7, KLF10, CEBPG, RYBP, NR4A2, NR4A1, NR4A3, FOXP1, AT…	355	2026	19235	1.73835	0.0152145	0.00203453
	Apoptosis	21	5.88235	2.86793e-05	BCL10, MCL1, CYCS, RYBP, PMAIP1, SHF, BCL2L11, DDIT4, BBC3, TRIM69, CSRNP1, CYFIP2, C8ORF4, ERN1, RHOB, XAF1, GADD45B, CASP1, PPP1R15A, TRIM39, PHLDA1	355	381	19235	2.98647	0.0395249	0.00211432
	Transcription	64	17.9272	4.18016e-05	ZNF19, BACH1, ZNF80, CBX4, RORA, GTF2A1, HLX, ZFAT, NFIL3, SERTAD1, SERTAD2, EGR1, NFKBIZ, ZBTB20, EGR3, ZNF44, RELB, NPAS4, MXD1, JUNB, HES1, MSX1, BTG2, HES4, JUN, ERN1, ZNF619, SP110, NR3C1, ELK3, ZNF34, TSC22D1, HOXA1, ZNF703, NR1D2, HEXIM1, JUND, PER1, BCL6, ZNF124, MAML3, ARNTL2, BHLHE40, RUNX1, VEZF1, FOXD1, KLF6, CEBPB, FOXL1, SMAD7, KLF10, CEBPG, RYBP, NR4A2, NR4A1, NR4A3, FOXP1, ATF3, C…	355	2071	19235	1.67442	0.057605	0.00220116
	ubl conjugation	27	7.56303	3.72498e-05	HMGB1, HIST4H4, MCL1, TRIM17, CBX4, NFKBIA, NR3C1, RORA, TTN, SLC7A5, FOS, INSIG1, PER1, HIST3H2A, BHLHE40, HIST3H2BB, GHR, CEBPB, SMAD7, KLF10, NUDT6, HLA-B, WEE1, ADRB2, MSX1, HDAC9, KLF4	355	588	19235	2.488	0.0513338	0.00228828
	dna-binding	60	16.8067	2.65128e-05	ZNF19, BACH1, HIST4H4, ZNF80, H1FX, RORA, FOS, HLX, HIST3H2A, POLG2, ZFAT, HIST3H2BB, NFIL3, FOSL1, ZFP36, EGR1, ZBTB20, EGR3, ZNF44, NPAS4, MXD1, JUNB, HES1, MSX1, HES4, JUN, HMGB1, IRX2, ZNF619, SP110, NR3C1, ELK3, ZNF34, HOXA1, ELK4, NR1D2, JUND, BCL6, ZNF124, ARNTL2, BHLHE40, RUNX1, VEZF1, FOXD1, KLF6, CEBPB, FOXL1, KLF10, CEBPG, RYBP, NR4A2, PPP1R10, NR4A1, NR4A3, FOXP1, ATF3, ETS2, CSRNP1, …	355	1868	19235	1.74036	0.0365397	0.00244285
	nucleus	113	31.6527	2.51232e-05	CBX4, H1FX, RORA, TTN, INTS6, ZNF44, RELB, SECISBP2, WEE1, JUNB, HES1, PCF11, MSX1, HES4, JUN, HMGB1, CDK5R1, IFIH1, MCL1, NEDD9, NFKBIA, ZNF619, SP110, ELK3, OAS2, IFI35, HOXA1, HEXIM1, ELK4, TRIM69, JUND, ZNF124, ARNTL2, BHLHE40, MAML3, RUNX1, VEZF1, KLF6, MYO1C, SMAD7, KLF10, RYBP, NR4A2, NR4A1, NR4A3, NXF1, FOXP1, PSMB9, ATF3, ETS2, CSRNP1, NOTCH4, PNRC1, DNAJB1, KLF2, HDAC9, KLF4, ZNF19, BAC…	355	4283	19235	1.42953	0.0346249	0.00308543
	isopeptide bond	18	5.04202	9.39295e-05	HMGB1, HIST4H4, CEBPB, MCL1, SMAD7, NUDT6, CBX4, NFKBIA, NR3C1, RORA, TTN, SLC7A5, FOS, MSX1, INSIG1, HIST3H2A, HIST3H2BB, KLF4	355	319	19235	3.05735	0.129397	0.00432333
	methylation	15	4.20168	0.000166234	HIST4H4, MYH15, MYO1C, TRA2B, PABPC4, UBL3, RAB33B, FMO5, PPP2CA, RHOB, HIST3H2A, RUNX1, HIST3H2BB, RHOF, RAB21	355	242	19235	3.35846	0.228898	0.006793
	stress response	7	1.96078	0.0013365	HSPH1, HSP90AA1, HSPA2, HSPA6, DNAJB1, HSPA1B, PPP1R15A	355	66	19235	5.74669	1.82661	0.0438721
	repressor	19	5.32213	0.00123251	BACH1, NFKBIZ, KLF10, CBX4, RYBP, ELK3, MXD1, FOXP1, TSC22D1, HES1, ATF3, MSX1, ZNF703, HEXIM1, NR1D2, HES4, BCL6, HDAC9, NFIL3	355	435	19235	2.36662	1.68561	0.0444879
	activator	21	5.88235	0.00164028	BACH1, EGR1, KLF6, NFKBIZ, CEBPB, CEBPG, RELB, ELK3, RORA, NPAS4, CSRNP1, JUND, NOTCH4, PNRC1, BCL6, MAML3, ARNTL2, KLF2, VEZF1, NFIL3, KLF4	355	520	19235	2.18816	2.23745	0.0492271
UP_SEQ_FEATURE
	domain:Leucine-zipper	14	3.92157	1.27485e-07	BACH1, CEBPB, CEBPG, RELB, IFI35, FOXP1, JUNB, TSC22D1, FOS, ATF3, JUN, JUND, NFIL3, FOSL1	355	110	19113	6.85229	0.000214785	0.000214662
	DNA-binding region:Basic motif	16	4.48179	3.2996e-07	BACH1, CEBPB, CEBPG, NPAS4, MXD1, JUNB, HES1, FOS, ATF3, HES4, JUN, JUND, ARNTL2, BHLHE40, NFIL3, FOSL1	355	161	19113	5.3505	0.000555909	0.000277787
BBID
	Genomic_reformatting_Brain_Ischemia	4	1.12045	0.0027864	EGR1, JUN, HSPA1B, JUNB	14	9	358	11.3651	2.00004	0.0463274

## Sheet: ALLCoding_N_DOWN
Category	Term	Count	%	PValue	Genes	List Total	Pop Hits	Pop Total	Fold Enrichment	FDR	Benjamini
GOTERM_BP_FAT
	GO:0006414~translational elongation	29	2.65325	1.21865e-11	RPL19, RPL13, RPL39, RPS2, RPL7, RPS3A, RPL34, RPL3, RPL10, RPL11, RPL10A, RPS27A, RPS24, EEF1A1, RPSA, EEF1A2, RPL26, RPS9, RPL24, RPS4X, RPL28, RPS8, RPS7, RPL18A, RPS15, RPS4Y1, EEF1G, RPS13, UBB	851	101	13528	4.56437	2.17588e-08	3.38909e-08
	GO:0006412~translation	55	5.03202	7.6719e-11	RPL19, COPS5, RPL13, RBM3, RPS2, MRPS30, RPS3A, NARS2, RPL10, RPL11, EIF2B2, RPS27A, MRPL1, MRPL3, DARS2, RPS4X, RSL1D1, MRRFP1, RPS15, EEF1G, RPS13, RPS4Y1, PELO, MRPL48, UBB, MRPS15, MRPS11, RPL39, MRPL20, EIF3D, EIF3G, RPL7, EIF3H, RPL34, EIF3E, RPL3, MRPL55, EIF3I, RPL10A, RPS24, RPSA, EEF1A1, EEF1A2, RPL26, RPS9, RPL24, MRPS21, MRPL30, RPS8, RPL28, RPS7, EIF4B, RPL18A, EIF4H, CARS2	851	331	13528	2.64143	1.3698e-07	1.06678e-07
	GO:0008104~protein localization	95	8.69167	2.17557e-07	COPA, XPO1, TLN1, SEC31A, CLTB, AP1G2, RAB5B, NBEA, TIMM50, TERF2IP, PDIA4, MXI1, CLTC, CANX, VPS33A, CTNNB1, CDC42, COPB2, AP2B1, LONP2, COPB1, GOPC, NECAP2, RANBP3, NECAP1, NUP37, RPL11, STAM, NUP35, SEC24C, KPNB1, AP3B1, KDELR3, STX4, FLNB, TRAM1L1, COPG2, CD81, PEX26, IPO5, SORT1, SRP72, SNX12, RAB10, KPNA2, MVP, SNX11, NXT1, ARFGAP2, BBS4, ATG10, CAV1, AP1M1, STX7, STAM2, MTX2, MTX1, TIMM10,…	851	882	13528	1.71222	0.000388441	0.000201655
	GO:0045184~establishment of protein localization	83	7.59378	1.33272e-06	COPA, XPO1, SEC31A, CLTB, AP1G2, RAB5B, TIMM50, PDIA4, CLTC, CANX, VPS33A, COPB2, AP2B1, LONP2, COPB1, GOPC, NECAP2, RANBP3, NECAP1, NUP37, STAM, RPL11, NUP35, SEC24C, KPNB1, AP3B1, KDELR3, STX4, TRAM1L1, COPG2, IPO5, PEX26, SORT1, SRP72, SNX12, RAB10, KPNA2, MVP, SNX11, NXT1, ARFGAP2, ATG10, AP1M1, STX7, STAM2, MTX2, MTX1, TIMM10, NUP93, NAPA, ABCA1, LMAN1, CDC37, UEVLD, CSE1L, TMED3, DDX19A, SN…	851	769	13528	1.71576	0.00237951	0.000926145
	GO:0015031~protein transport	82	7.50229	1.76074e-06	COPA, XPO1, SEC31A, CLTB, AP1G2, RAB5B, TIMM50, PDIA4, CLTC, CANX, VPS33A, COPB2, AP2B1, LONP2, COPB1, GOPC, NECAP2, RANBP3, NECAP1, NUP37, STAM, RPL11, NUP35, SEC24C, KPNB1, AP3B1, KDELR3, STX4, TRAM1L1, COPG2, IPO5, PEX26, SORT1, SRP72, SNX12, RAB10, KPNA2, MVP, SNX11, NXT1, ARFGAP2, ATG10, AP1M1, STX7, STAM2, MTX2, MTX1, TIMM10, NUP93, NAPA, ABCA1, LMAN1, CDC37, UEVLD, CSE1L, TMED3, DDX19A, SN…	851	762	13528	1.71066	0.00314371	0.000978846
	GO:0046907~intracellular transport	73	6.67887	2.26568e-06	COPA, XPO1, SEC31A, CLTB, NRBP1, AP1G2, CLTC, COPB2, AP2B1, APP, LONP2, COPB1, GOPC, RANBP3, MKKS, RPL11, SLC25A1, STAM, SEC24C, KPNB1, AP3B1, PABPN1, STX4, KIF5B, ERGIC1, UXT, COPG2, AAAS, SCYL1, ATP2C1, IPO5, RPS15, PEX26, SORT1, SRP72, THOC5, KPNA2, TRAPPC3, THOC1, NXT1, KIF4B, BBS4, AP1M1, STX7, CHKB, STAM2, MTX2, MTX1, TIMM10, NAPA, ABCA1, LMAN1, CDC37, SET, CSE1L, BLOC1S1, APPBP2, PEX10, RH…	851	657	13528	1.76629	0.00404522	0.00104959
	GO:0051656~establishment of organelle localization	17	1.55535	4.20373e-06	BBS4, COPA, DLGAP5, NLGN1, KIF18A, SUN2, CENPF, CENPE, COPB2, UXT, CDC42, COPB1, RPS15, RHOT1, RRS1, MKKS, MYH10	851	69	13528	3.91655	0.00750536	0.00166869
	GO:0000278~mitotic cell cycle	47	4.30009	6.79049e-06	KIFC1, PRC1, TTK, KIF2C, TUBB, APP, NCAPG2, CDKN2C, OIP5, PSMD1, CDCA2, NUP37, SKA1, PSMD5, PSMD6, BUB3, RPS27A, ZC3HC1, KIF11, DLGAP5, CCNF, TPX2, KIF18A, SUN2, CENPF, TBRG4, CDC20, CENPE, RPL24, HGF, CDC27, PPP1CB, WEE1, CDK2, NCAPD2, CDC25B, PSMA2, PSMD14, MAD2L1, CDKN1B, PSMC4, PSMA5, KIF20B, RRS1, UBB, KPNA2, DNM2	851	370	13528	2.0193	0.0121235	0.00235777
	GO:0043933~macromolecular complex subunit organization	75	6.86185	1.01429e-05	SYT1, HIST2H2AA3, XPO1, SNRPD3, NAP1L1, MED24, CTNNB1, HIST1H2BO, NDUFS7, KIF2C, NDUFS5, HIST1H2BL, PRMT5, ILK, HIST1H2BJ, GOPC, TUBB6, ACOT13, NRG1, TUBA1B, KPNB1, TUBA1C, AKR1C1, COX15, FANCC, PPP2R1A, STX4, HIST1H1E, SCUBE3, MED12, TAF6L, PTRF, SNRNP200, RRM1, IPO5, RPS15, ADSL, ATPIF1, AMFR, XRN2, PARVA, CAV1, HIST1H4K, FKBP4, TAF9B, GPAA1, NUFIP1, ABCA1, TSPYL4, PDSS2, MIF, TUBB, SET, CSE1L,…	851	710	13528	1.67922	0.0181082	0.00312925
	GO:0065003~macromolecular complex assembly	71	6.49588	1.26852e-05	SYT1, HIST2H2AA3, XPO1, SNRPD3, NAP1L1, MED24, CTNNB1, HIST1H2BO, NDUFS7, NDUFS5, HIST1H2BL, PRMT5, ILK, HIST1H2BJ, GOPC, TUBB6, ACOT13, NRG1, TUBA1B, KPNB1, TUBA1C, AKR1C1, COX15, FANCC, PPP2R1A, STX4, HIST1H1E, SCUBE3, MED12, TAF6L, PTRF, SNRNP200, RRM1, IPO5, RPS15, ADSL, ATPIF1, AMFR, PARVA, CAV1, HIST1H4K, FKBP4, TAF9B, GPAA1, NUFIP1, ABCA1, TSPYL4, PDSS2, MIF, TUBB, SET, CSE1L, HIST1H4E, HI…	851	665	13528	1.69723	0.0226466	0.00352156
	GO:0048193~Golgi vesicle transport	23	2.1043	2.07559e-05	COPA, STX4, AP1M1, NRBP1, SEC31A, STX7, NAPA, CLTC, LMAN1, ERGIC1, COPB2, COPG2, SCYL1, COG7, VCP, COPB1, GOPC, BLOC1S1, SORT1, GOSR2, SEC24C, TRAPPC3, DNM2	851	131	13528	2.791	0.0370526	0.00523378
	GO:0016192~vesicle-mediated transport	62	5.67246	3.91428e-05	COPA, SEC31A, CLTB, NRBP1, AP1G2, HIP1R, CRCP, CLTC, VPS33A, CTNNB1, COPB2, AP2B1, APP, COPB1, GOPC, NECAP2, NECAP1, CAP1, SEC24C, AP3B1, KDELR3, DBNL, STX4, ATP6V1H, MFGE8, PI4KB, ERGIC1, COPG2, LRP10, STXBP6, SCYL1, SORT1, TRAPPC3, ARFGAP2, AP1M1, CAV1, GNAI3, STX7, RABEPK, NAPA, ABCA1, LMAN1, PLIN3, BLOC1S1, EHD4, HIP1, AP2M1, RHOBTB3, MRC2, NLGN1, RUFY1, LAT, COG7, VCP, RAB35, RAB34, MCFD2, C…	851	576	13528	1.71109	0.0698653	0.0090305
	GO:0034621~cellular macromolecular complex subunit organization	43	3.93413	6.23096e-05	XPO1, HIST2H2AA3, SNRPD3, NAP1L1, NDUFS7, HIST1H2BO, KIF2C, NDUFS5, HIST1H2BL, PRMT5, HIST1H2BJ, TUBB6, NRG1, KPNB1, TUBA1B, TUBA1C, COX15, HIST1H1E, PTRF, IPO5, RPS15, SNRNP200, XRN2, CAV1, HIST1H4K, FKBP4, NUFIP1, TSPYL4, TUBB, SET, CSE1L, HIST1H4E, HIST1H4F, HIST1H4D, HIP1, HIST1H2BC, HIST1H2BD, HIST1H2BE, HIST1H2BG, HIST1H2BH, IPO11, KIF18A, CENPF, CENPE, RPL24, EVL, TUBD1, HIST1H3C, HIST1H3G…	851	357	13528	1.91472	0.111194	0.0107721
	GO:0043161~proteasomal ubiquitin-dependent protein catabolic process	19	1.73833	5.88008e-05	RAD23B, PPP2R5C, CDC20, CDC27, PSMA2, USP19, HSP90B1, PSMD14, MAD2L1, PSMC4, VCP, PSMA5, PSMD1, UBB, PSMD5, AMFR, PSMD6, RPS27A, BUB3	851	102	13528	2.96113	0.104935	0.0108428
	GO:0010498~proteasomal protein catabolic process	19	1.73833	5.88008e-05	RAD23B, PPP2R5C, CDC20, CDC27, PSMA2, USP19, HSP90B1, PSMD14, MAD2L1, PSMC4, VCP, PSMA5, PSMD1, UBB, PSMD5, AMFR, PSMD6, RPS27A, BUB3	851	102	13528	2.96113	0.104935	0.0108428
	GO:0051640~organelle localization	18	1.64684	5.13013e-05	BBS4, COPA, DLGAP5, NLGN1, KIF18A, SUN2, CENPF, CENPE, VPS33A, CDC42, COPB2, UXT, COPB1, RPS15, RHOT1, RRS1, MKKS, MYH10	851	92	13528	3.1102	0.0915575	0.0109148
	GO:0070727~cellular macromolecule localization	48	4.39158	5.73132e-05	NXT1, BBS4, COPA, XPO1, AP1M1, CLTB, STX7, AP1G2, MTX2, STAM2, MTX1, TIMM10, NAPA, TERF2IP, CLTC, CDC37, CTNNB1, CDC42, COPB2, AP2B1, LONP2, CSE1L, COPB1, STAM, RPL11, APPBP2, SEC24C, PEX10, KPNB1, AP2M1, AP3B1, STX4, IPO11, NLGN1, CASC3, PPIH, COPG2, VCP, COG7, ID1, TOM1L2, IPO5, PEX26, SYTL4, SORT1, GOSR2, SRP72, KPNA2	851	414	13528	1.84308	0.102282	0.0113206
	GO:0034613~cellular protein localization	47	4.30009	9.6479e-05	NXT1, BBS4, COPA, XPO1, AP1M1, CLTB, STX7, AP1G2, MTX2, STAM2, MTX1, TIMM10, NAPA, TERF2IP, CLTC, CDC37, CTNNB1, CDC42, COPB2, AP2B1, LONP2, CSE1L, COPB1, STAM, RPL11, APPBP2, SEC24C, PEX10, KPNB1, AP2M1, AP3B1, STX4, IPO11, NLGN1, COPG2, PPIH, VCP, COG7, ID1, TOM1L2, PEX26, IPO5, SYTL4, SORT1, GOSR2, SRP72, KPNA2	851	411	13528	1.81786	0.172121	0.0156597
	GO:0034470~ncRNA processing	27	2.47027	0.00011108	CPSF3L, ELAC2, TRMT2B, INTS3, FCF1, IMP3, RPL7, FRG1, THG1L, WDR12, RPL11, DUS1L, MTO1, RPS24, DUS3L, UTP23, KRR1, RPL26, EXOSC2, RPS7, URM1, PA2G4, DDX56, RPS15, POP1, POP5, TRIT1	851	187	13528	2.29523	0.198145	0.0170164
	GO:0034622~cellular macromolecular complex assembly	38	3.47667	0.00021064	HIST2H2AA3, XPO1, CAV1, HIST1H4K, FKBP4, SNRPD3, NAP1L1, NUFIP1, TSPYL4, HIST1H2BO, NDUFS7, NDUFS5, TUBB, SET, CSE1L, HIST1H2BL, PRMT5, HIST1H2BJ, HIST1H4E, TUBB6, HIST1H4F, HIST1H4D, NRG1, TUBA1B, KPNB1, TUBA1C, HIP1, COX15, HIST1H2BC, HIST1H1E, HIST1H2BD, HIST1H2BE, HIST1H2BG, IPO11, HIST1H2BH, CENPF, CENPE, RPL24, SNRNP200, RPS15, IPO5, TUBD1, HIST1H3C, HIST1H3G, HIST1H3H, HIST1H3I	851	318	13528	1.89959	0.375424	0.0303637
	GO:0034660~ncRNA metabolic process	30	2.74474	0.000261527	CPSF3L, ELAC2, TRMT2B, INTS3, FCF1, IMP3, RPL7, FRG1, NARS2, THG1L, WDR12, RPL11, DUS1L, MTO1, RPS24, DUS3L, UTP23, KRR1, RPL26, EXOSC2, DARS2, RPS7, URM1, DDX56, PA2G4, RPS15, POP1, CARS2, POP5, TRIT1	851	230	13528	2.07347	0.465922	0.0357167
	GO:0051438~regulation of ubiquitin-protein ligase activity	15	1.37237	0.000317233	CDC20, CDC27, UBE2N, PSMA2, PSMD14, MAD2L1, PSMC4, PSMA5, PSMD1, UBB, PSMD5, PSMD6, ZER1, RPS27A, BUB3	851	78	13528	3.05704	0.564899	0.0411469
	GO:0051276~chromosome organization	51	4.66606	0.000365268	XRCC5, MORF4L1, HIST2H2AA3, KIFC1, FAM175A, XRCC6, NAP1L1, CBX3, TERF2IP, CBX6, HIST1H2BO, SMARCD3, HIST1H2BL, PRMT5, HIST1H2BJ, SUPT5H, KDM5B, HIST1H1E, BANP, TAF6L, RBBP7, NCAPD2, UBE2N, MAD2L1, PELO, SMARCA1, MAP3K12, HIST1H4K, TSPYL4, SET, NCAPG2, HIST1H4E, LEO1, HIST1H4F, HIST1H4D, BUB3, SETDB1, MSH6, HIST1H2BC, HIST1H2BD, HIST1H2BE, TAF5, HIST1H2BG, DLGAP5, HIST1H2BH, KIF18A, CENPF, CENPE, …	851	485	13528	1.6716	0.650172	0.0414497
	GO:0006396~RNA processing	56	5.12351	0.000354133	RALY, RBM3, SNRPD3, TRMT2B, INTS3, IMP3, APP, PRMT5, RPL11, DUS1L, MTO1, PABPN1, MRPL1, KRR1, PPP2R1A, KHDRBS3, EXOSC2, HNRNPR, WDR83, RSL1D1, PA2G4, AQR, SNRNP200, RPS15, XRN2, THOC1, CPSF3L, FIP1L1, ELAC2, STRAP, SNRPB2, NUFIP1, FCF1, RPL7, FRG1, PPP2CA, PRKRA, THG1L, WDR12, RPL10A, DUS3L, RPS24, UTP23, RPL26, CASC3, RPS7, URM1, PPIE, DDX56, PPIH, PPP1R8, GTF2F2, POP1, POP5, CSTF1, TRIT1	851	547	13528	1.62744	0.630411	0.0419228
	GO:0006886~intracellular protein transport	42	3.84263	0.000350714	NXT1, COPA, XPO1, AP1M1, CLTB, STX7, AP1G2, MTX2, STAM2, MTX1, TIMM10, NAPA, CLTC, CDC37, COPB2, AP2B1, LONP2, CSE1L, COPB1, STAM, RPL11, APPBP2, SEC24C, PEX10, KPNB1, AP2M1, AP3B1, STX4, IPO11, NLGN1, COPG2, PPIH, VCP, COG7, TOM1L2, PEX26, IPO5, SYTL4, SORT1, GOSR2, SRP72, KPNA2	851	374	13528	1.78518	0.624343	0.0433725
	GO:0031400~negative regulation of protein modification process	19	1.73833	0.000438242	PRKCA, PPP2R1A, CAV1, CDC20, CDC27, PSMA2, PSMD14, SET, MAD2L1, ATG5, PSMC4, PSMA5, PPP2CA, PSMD1, UBB, PSMD5, PSMD6, RPS27A, BUB3	851	119	13528	2.53811	0.779586	0.047591
	GO:0051340~regulation of ligase activity	15	1.37237	0.000474256	CDC20, CDC27, UBE2N, PSMA2, PSMD14, MAD2L1, PSMC4, PSMA5, PSMD1, UBB, PSMD5, PSMD6, ZER1, RPS27A, BUB3	851	81	13528	2.94381	0.843395	0.0494735
	GOTERM_CC_FAT
	GO:0043228~non-membrane-bounded organelle	247	22.5984	1.59928e-13	TGOLN2, XRCC5, KIFC1, SNCG, HIST2H2AA3, RPL19, BTD, RPL13, XRCC6, RANGAP1, CCT2, CCT3, CTNNB1, HIST1H2BO, WDR75, G2E3, APP, HIST1H2BL, ILK, HIST1H2BJ, RPL10, NUP37, RPL11, MRPL39, DHX30, NUDT16, MRPL53, KRR1, DBNL, KIF5B, RCOR3, POLG, MED12, PCM1, DCTN4, NCAPD2, UXT, MAD2L1, SCYL1, RFC2, ABT1, SPAG4, RPS15, RPS13, TGFB1I1, MRPL48, DBN1, ALDOA, KIF4B, LMNB1, LMNB2, ZNRD1, PFN2, FRG1, MRPL55, SKA1,…	796	2596	12782	1.52784	2.34401e-10	9.05505e-11
	GO:0043232~intracellular non-membrane-bounded organelle	247	22.5984	1.59928e-13	TGOLN2, XRCC5, KIFC1, SNCG, HIST2H2AA3, RPL19, BTD, RPL13, XRCC6, RANGAP1, CCT2, CCT3, CTNNB1, HIST1H2BO, WDR75, G2E3, APP, HIST1H2BL, ILK, HIST1H2BJ, RPL10, NUP37, RPL11, MRPL39, DHX30, NUDT16, MRPL53, KRR1, DBNL, KIF5B, RCOR3, POLG, MED12, PCM1, DCTN4, NCAPD2, UXT, MAD2L1, SCYL1, RFC2, ABT1, SPAG4, RPS15, RPS13, TGFB1I1, MRPL48, DBN1, ALDOA, KIF4B, LMNB1, LMNB2, ZNRD1, PFN2, FRG1, MRPL55, SKA1,…	796	2596	12782	1.52784	2.34401e-10	9.05505e-11
	GO:0005840~ribosome	44	4.02562	5.78744e-12	RPL19, MRPS15, RPL13, MRPS11, NUFIP1, RPL39, GCN1L1, RPS2, MRPS30, MRPL20, IMP3, RPL7, RPS3A, RPL34, RPL3, RPL10, MRPL55, RPL11, MRPL39, RPL10A, RPS27A, RPS24, MRPL53, RPSA, MRPL1, CAP2, MRPL3, RPL26, RPS9, RPL24, MRPS21, MRPL30, RPS4X, RPL28, RPS8, RPS7, RPS6KL1, RSL1D1, RPL18A, RPS15, RPS4Y1, RPS13, MRPL48, UBB	796	215	12782	3.28625	8.47942e-09	1.63786e-09
	GO:0022626~cytosolic ribosome	26	2.37877	9.04457e-12	RPL19, RPL13, NUFIP1, RPS2, RPL39, RPL7, RPS3A, RPL34, RPL3, RPL10, RPL11, RPS27A, RPS24, RPSA, RPL26, RPS9, RPL24, RPS4X, RPS8, RPL28, RPS7, RPL18A, RPS15, RPS4Y1, RPS13, UBB	796	81	12782	5.15435	1.32514e-08	1.7064e-09
	GO:0043233~organelle lumen	182	16.6514	1.67318e-11	TGOLN2, MORF4L1, XRCC5, XPO1, BTD, SNRPD3, XRCC6, MED24, CCT2, INTS3, CTNNB1, GOT2, WDR75, IMP3, G2E3, APP, OIP5, SMARCD3, RPL11, MRPL39, DHX30, SUPT5H, TWIST2, RPS27A, NUDT16, PABPN1, KRR1, RCOR3, POLG, SUCLG2, LIG3, MED12, ACTN1, TAF6L, HNRNPR, PPP1CB, WEE1, MRTO4, RSL1D1, TNS3, PA2G4, PTRF, ABT1, RFC2, RPS15, RPS13, TGFB1I1, XRN2, CPSF3L, RAD23B, KIF4B, HIST1H4K, MRPS15, LMNB1, LMNB2, HOXA11, …	796	1820	12782	1.60578	2.45143e-08	2.36756e-09
	GO:0031974~membrane-enclosed lumen	184	16.8344	2.63e-11	TGOLN2, MORF4L1, XRCC5, XPO1, BTD, SNRPD3, XRCC6, MED24, CCT2, INTS3, CTNNB1, GOT2, WDR75, IMP3, G2E3, APP, OIP5, SMARCD3, RPL11, MRPL39, DHX30, SUPT5H, TWIST2, RPS27A, NUDT16, PABPN1, KRR1, RCOR3, POLG, SUCLG2, LIG3, MED12, ACTN1, TAF6L, HNRNPR, PPP1CB, WEE1, MRTO4, RSL1D1, TNS3, PA2G4, PTRF, ABT1, RFC2, RPS15, RPS13, TGFB1I1, XRN2, CPSF3L, RAD23B, KIF4B, HIST1H4K, MRPS15, LMNB1, LMNB2, HOXA11, …	796	1856	12782	1.59194	3.85329e-08	2.97716e-09
	GO:0070013~intracellular organelle lumen	177	16.194	5.57731e-11	TGOLN2, MORF4L1, XRCC5, XPO1, BTD, SNRPD3, XRCC6, MED24, CCT2, INTS3, CTNNB1, GOT2, WDR75, IMP3, G2E3, OIP5, SMARCD3, RPL11, MRPL39, DHX30, SUPT5H, TWIST2, RPS27A, NUDT16, PABPN1, KRR1, RCOR3, POLG, SUCLG2, LIG3, MED12, ACTN1, TAF6L, HNRNPR, PPP1CB, WEE1, MRTO4, RSL1D1, TNS3, PA2G4, PTRF, ABT1, RFC2, RPS15, RPS13, TGFB1I1, XRN2, CPSF3L, RAD23B, KIF4B, HIST1H4K, MRPS15, LMNB1, LMNB2, HOXA11, MRPS1…	796	1779	12782	1.59766	8.17148e-08	4.50965e-09
	GO:0030529~ribonucleoprotein complex	73	6.67887	5.34059e-11	RALY, XPO1, RPL19, RPL13, SNRPD3, RPS2, MRPS30, IMP3, RPS3A, RPL10, RPL11, MRPL39, API5, RPS27A, PABPN1, MRPL53, NOL6, MRPL1, KRR1, MRPL3, SRPRB, RPS4X, HNRNPR, WDR83, RSL1D1, PA2G4, AQR, SNRNP200, RPS15, RPS13, RPS4Y1, UBB, MRPL48, SRP72, MVP, MRPS15, STRAP, SNRPB2, MRPS11, NUFIP1, RPL39, GCN1L1, MRPL20, RPL7, FRG1, RPL34, RPL3, MSI2, MRPL55, WDR12, RPL10A, RPS24, RPSA, CAP2, RPL26, RPS9, MRPS21…	796	515	12782	2.27615	7.82465e-08	5.03795e-09
	GO:0005829~cytosol	141	12.9003	1.30968e-10	XPO1, LDHA, RPL19, RPL13, SNRPD3, CASK, CCT2, CCT3, VCL, CTNNB1, EIF4EBP1, UBXN2B, PSIP1, RPL10, RPL11, STAM, RPS27A, DBNL, NPEPPS, PCM1, PSMA2, UXT, MAD2L1, PTRF, PSMA5, RPS15, ADSL, RPS13, TRAPPC3, MDH1, CAV1, SRM, GNE, STAM2, CACNB3, CDC37, EIF3D, TUBB, RPL7, EIF3G, EIF3H, EIF3E, BLOC1S1, RPL3, EIF3I, RPL10A, AP2M1, RPS24, EEF1A1, RPSA, SPHK1, RPS9, EVL, CDC20, CDC27, RPS8, RPS7, EIF4B, CCT7, …	796	1330	12782	1.70237	1.91885e-07	9.26598e-09
	GO:0033279~ribosomal subunit	31	2.83623	1.69636e-10	MRPS15, RPL19, MRPS11, RPL39, RPS2, MRPL20, RPL7, RPS3A, RPL34, RPL3, RPL10, MRPL55, RPL11, RPS27A, RPS24, RPSA, MRPL1, MRPL3, RPL26, RPS9, RPL24, MRPS21, RPS4X, RPL28, RPS8, RPS7, RPL18A, RPS15, RPS4Y1, RPS13, UBB	796	128	12782	3.889	2.48539e-07	1.06682e-08
	GO:0044445~cytosolic part	33	3.01921	7.89952e-10	RPL19, CCT2, CCT3, RPL39, RPS2, CTNNB1, RPL7, RPS3A, RPL34, BLOC1S1, RPL3, RPL10, RPL11, RPS27A, ENO1, RPS24, RPSA, RPL26, RPS9, RPL24, RPS4X, RPL28, RPS8, RPS7, CCT7, UXT, CCT4, UACA, RPL18A, RPS15, RPS4Y1, RPS13, UBB	796	152	12782	3.48623	1.15738e-06	4.47113e-08
	GO:0031967~organelle envelope	77	7.04483	7.17733e-09	UQCRC2, HCCS, XPO1, SLC22A18, UQCRC1, CYC1, CBX3, PINK1, TIMM50, RANGAP1, COX5B, GOT2, NDUFS7, NDUFS6, NDUFS5, TMEM173, NUP37, SLC25A1, NUP35, KPNB1, CYHR1, COX15, POLG, PI4KB, NNT, MAD2L1, AAAS, IPO5, NUCB2, ATPIF1, KPNA2, MATR3, PMPCB, MVP, NDUFB3, NXT1, THAP7, APEX2, LMNB1, LMNB2, CHKB, MTX2, MTX1, TIMM10, NUP93, HK1, ATP5G1, TAGLN2, ALDH3A2, CSE1L, DDX19A, DHCR7, CACYBP, CSDE1, MYOF, SREBF1, …	796	620	12782	1.99427	1.05157e-05	3.3853e-07
	GO:0031975~envelope	77	7.04483	8.21373e-09	UQCRC2, HCCS, XPO1, SLC22A18, UQCRC1, CYC1, CBX3, PINK1, TIMM50, RANGAP1, COX5B, GOT2, NDUFS7, NDUFS6, NDUFS5, TMEM173, NUP37, SLC25A1, NUP35, KPNB1, CYHR1, COX15, POLG, PI4KB, NNT, MAD2L1, AAAS, IPO5, NUCB2, ATPIF1, KPNA2, MATR3, PMPCB, MVP, NDUFB3, NXT1, THAP7, APEX2, LMNB1, LMNB2, CHKB, MTX2, MTX1, TIMM10, NUP93, HK1, ATP5G1, TAGLN2, ALDH3A2, CSE1L, DDX19A, DHCR7, CACYBP, CSDE1, MYOF, SREBF1, …	796	622	12782	1.98786	1.20342e-05	3.57613e-07
	GO:0031981~nuclear lumen	144	13.1747	7.1391e-09	TGOLN2, MORF4L1, XRCC5, XPO1, BTD, SNRPD3, XRCC6, MED24, CCT2, INTS3, CTNNB1, WDR75, IMP3, G2E3, SMARCD3, OIP5, RPL11, SUPT5H, TWIST2, RPS27A, PABPN1, NUDT16, KRR1, RCOR3, LIG3, MED12, ACTN1, TAF6L, HNRNPR, PPP1CB, WEE1, MRTO4, RSL1D1, TNS3, PA2G4, PTRF, RFC2, ABT1, RPS15, RPS13, TGFB1I1, XRN2, CPSF3L, RAD23B, KIF4B, HIST1H4K, LMNB1, LMNB2, HOXA11, TAF9B, KEAP1, ZNRD1, DDX47, FRG1, EIF3E, TEAD4, …	796	1450	12782	1.5947	1.04597e-05	3.67339e-07
	GO:0005635~nuclear envelope	37	3.38518	1.23745e-08	NXT1, THAP7, XPO1, SLC22A18, LMNB1, LMNB2, CBX3, NUP93, RANGAP1, TAGLN2, CSE1L, DDX19A, DHCR7, CACYBP, NUP37, NUP35, MYOF, CYHR1, KPNB1, SREBF1, MYO1C, IPO11, TRIM27, SUN2, LMNA, CENPF, AAAS, UACA, MAD2L1, NUCB2, IPO5, TMPO, PARP1, KPNA2, MATR3, MVP, RETSAT	796	205	12782	2.89824	1.81303e-05	5.00285e-07
	GO:0012505~endomembrane system	87	7.95974	1.14276e-07	SYT1, COPA, XPO1, SLC22A18, SEC31A, CLTB, NRBP1, AP1G2, HIP1R, CBX3, RANGAP1, NBEA, ALG8, SLC35A1, CLTC, ACTR3, PIGK, COPB2, AP2B1, APP, POMGNT1, PIGG, COPB1, RPN1, NECAP2, PIGB, NECAP1, NUP37, NUP35, SEC24C, CYHR1, KPNB1, BSG, PI4KB, KRTCAP2, COPG2, AAAS, MAD2L1, LRP10, SCYL1, ATP2C1, NUCB2, IPO5, SORT1, AMFR, KPNA2, MATR3, TRAPPC3, MVP, NXT1, THAP7, CAV1, AP1M1, LMNB1, LMNB2, GPAA1, NUP93, TAGL…	796	782	12782	1.78648	0.00016743	4.31202e-06
	GO:0005739~mitochondrion	107	9.78957	1.50299e-06	HCCS, ZNF782, ROMO1, COX5B, MRPS30, GOT2, GLT8D1, MRPL39, DHX30, TMEM14C, MTO1, PABPN1, MRPL53, OPA3, BSG, POLG, SUCLG2, KIAA0141, NNT, PTRF, ATPIF1, MRPL48, CAV1, MRPS15, MTX2, CHKB, MTX1, MRPS11, SFXN3, MUT, C12ORF10, MRPL55, LIAS, AP2M1, ABCB8, IDH3B, MRPS21, VDAC3, SLC25A11, PSMC4, ASAH2B, RHOT1, CARS2, FPGS, PC, UQCRC2, UQCRC1, CYC1, ACOT2, PINK1, TIMM50, CLTC, NDUFAF2, AUH, ACOT9, NDUFS7, N…	796	1087	12782	1.58067	0.00220206	5.3167e-05
	GO:0022627~cytosolic small ribosomal subunit	13	1.18939	3.41154e-06	RPSA, RPS9, RPS4X, RPS2, RPS8, RPS7, RPS3A, RPS15, RPS13, RPS4Y1, UBB, RPS27A, RPS24	796	40	12782	5.21878	0.00499823	0.000113578
	GO:0030117~membrane coat	16	1.46386	5.19232e-06	COPA, AP1M1, CLTB, SEC31A, AP1G2, CLTC, COPB2, AP2B1, COPG2, SCYL1, COPB1, NECAP2, NECAP1, SEC24C, AP2M1, AP3B1	796	63	12782	4.07817	0.00760715	0.000163257
	GO:0048475~coated membrane	16	1.46386	5.19232e-06	COPA, AP1M1, CLTB, SEC31A, AP1G2, CLTC, COPB2, AP2B1, COPG2, SCYL1, COPB1, NECAP2, NECAP1, SEC24C, AP2M1, AP3B1	796	63	12782	4.07817	0.00760715	0.000163257
	GO:0015935~small ribosomal subunit	16	1.46386	5.19232e-06	RPSA, MRPS15, MRPS11, RPS9, MRPS21, RPS2, RPS4X, RPS8, RPS7, RPS3A, RPS15, RPS4Y1, RPS13, UBB, RPS27A, RPS24	796	63	12782	4.07817	0.00760715	0.000163257
	GO:0031090~organelle membrane	105	9.60659	6.55666e-06	HCCS, SYT1, SEC31A, AP1G2, CBX3, SLC35A1, COX5B, VPS33A, GOT2, RPN1, BSG, POLG, COPG2, NNT, SCYL1, ATP2C1, PEX26, ATPIF1, AMFR, TRAPPC3, CAV1, STX7, LMNB1, LMNB2, CHKB, MTX2, MTX1, RABEPK, TAGLN2, LMAN1, ECE1, HIP1, AP2M1, SREBF1, ABCB8, VAC14, SEC11C, SEC11A, VDAC3, SLC25A11, RHOT1, GOSR2, TMPO, SPCS2, PC, UQCRC2, COPA, CLTB, UQCRC1, HIP1R, CYC1, PINK1, TIMM50, ALG8, CLTC, NDUFS7, ACTR3, PIGK, N…	796	1096	12782	1.53838	0.00960592	0.000195301
	GO:0005730~nucleolus	73	6.67887	1.30635e-05	TGOLN2, XPO1, COPS2, COPS5, BTD, SNRPD3, CCT2, RPS2, WDR75, IMP3, G2E3, CCDC104, RPS3A, RPL11, MSN, PABPN1, NUDT16, NOL6, ELP3, KRR1, KHDRBS3, RCOR3, TPX2, MED12, EXOSC2, ACTN1, LAS1L, MCM4, MRTO4, ARHGEF11, RSL1D1, TNS3, PA2G4, ABT1, IPO5, RPS13, NOL11, XRN2, FKBP4, YPEL3, NUFIP1, KEAP1, ZNRD1, FCF1, DDX47, FRG1, RPL3, WDR13, WDR12, LIAS, BUB3, SETDB1, UTP23, PDK2, MYO1C, TBX3, TAF5, RPS9, KAT5,…	796	698	12782	1.6794	0.019138	0.000352033
	GO:0030120~vesicle coat	12	1.0979	1.28168e-05	COPB2, COPA, COPG2, SEC31A, CLTB, SCYL1, AP1G2, COPB1, NECAP2, NECAP1, CLTC, SEC24C	796	38	12782	5.07088	0.0187766	0.000362652
	GO:0005819~spindle	24	2.19579	3.69641e-05	CKAP2, KIFC1, SNCG, KIF4B, KIF11, PRC1, DLGAP5, PSRC1, KIF18A, TPX2, CENPF, TTK, CBX3, CENPE, CDC20, CDC27, TUBGCP2, APP, MAD2L1, PPP2CA, KIF20B, SKA1, MAP7D1, MYH10	796	147	12782	2.62168	0.0541436	0.000950552
	GO:0015934~large ribosomal subunit	15	1.37237	5.15016e-05	MRPL1, RPL19, MRPL3, RPL26, RPL24, RPL39, RPL28, MRPL20, RPL7, RPL18A, RPL34, RPL3, MRPL55, RPL10, RPL11	796	67	12782	3.59503	0.0754301	0.00121387
	GO:0005905~coated pit	12	1.0979	5.79503e-05	EPS15, APP, AP2B1, CLTB, LRP10, HIP1R, RAB35, NECAP2, NECAP1, SORT1, CLTC, AP2M1	796	44	12782	4.3794	0.0848712	0.00126078
	GO:0005925~focal adhesion	19	1.73833	5.12765e-05	CAV1, LIMA1, TLN1, ACTN1, KEAP1, EVL, ARHGAP24, MLF2, VASP, VCL, ARHGAP31, TNS3, CD44, LAYN, LASP1, ILK, PAK1, TGFB1I1, PARVA	796	102	12782	2.99116	0.0751004	0.00126108
	GO:0030055~cell-substrate junction	20	1.82983	5.62303e-05	CAV1, LIMA1, TLN1, ACTN1, KEAP1, EVL, ARHGAP24, MLF2, VASP, VCL, ACTR3, TNS3, ARHGAP31, CD44, LAYN, LASP1, ILK, PAK1, TGFB1I1, PARVA	796	112	12782	2.86746	0.0823532	0.00127228
	GO:0022625~cytosolic large ribosomal subunit	11	1.0064	7.84237e-05	RPL19, RPL18A, RPL7, RPL34, RPL3, RPL26, RPL10, RPL11, RPL24, RPL39, RPL28	796	38	12782	4.64831	0.114839	0.00164271
	GO:0005924~cell-substrate adherens junction	19	1.73833	8.64028e-05	CAV1, LIMA1, TLN1, ACTN1, KEAP1, EVL, ARHGAP24, MLF2, VASP, VCL, ARHGAP31, TNS3, CD44, LAYN, LASP1, ILK, PAK1, TGFB1I1, PARVA	796	106	12782	2.87828	0.126517	0.00174512
	GO:0005643~nuclear pore	16	1.46386	9.02529e-05	NXT1, XPO1, MYO1C, IPO11, NUP93, RANGAP1, AAAS, MAD2L1, CSE1L, DDX19A, IPO5, NUP37, NUP35, KPNA2, KPNB1, MVP	796	79	12782	3.25221	0.132151	0.00176002
	GO:0030135~coated vesicle	24	2.19579	0.000127698	TGOLN2, SYT1, COPA, CLTB, SEC31A, AP1G2, HIP1R, SYT11, CLTC, RABAC1, COPB2, COPG2, ECE1, SCYL1, RAB35, COPB1, GOPC, NECAP2, SYTL4, NECAP1, SORT1, SPG21, SEC24C, HIP1	796	159	12782	2.42382	0.186931	0.00240648
	GO:0030662~coated vesicle membrane	15	1.37237	0.000137457	SYT1, COPA, CLTB, SEC31A, AP1G2, HIP1R, CLTC, COPB2, COPG2, SCYL1, COPB1, NECAP2, NECAP1, SEC24C, HIP1	796	73	12782	3.29955	0.201204	0.00242848
	GO:0005654~nucleoplasm	83	7.59378	0.000135118	TAF1B, XRCC5, MORF4L1, XPO1, SNRPD3, NR6A1, XRCC6, MED24, TIMM50, INTS3, TERF2IP, RPS2, CTNNB1, CDT1, SMARCD3, OIP5, PAX8, SUPT5H, KPNB1, RPS27A, TWIST2, PABPN1, NUDT16, ELP3, LIG3, MED12, TAF6L, RBBP7, ECSIT, MCM4, PPP1CB, HNRNPR, WEE1, CDK2, MCM5, MED6, ANKRD28, PTRF, RFC2, ABT1, RPS15, MED9, UBB, KPNA2, THOC1, CPSF3L, RAD23B, THAP7, CKS1B, HIST1H4K, HOXA11, TAF9B, NUFIP1, RPA3, SET, FRG1, EIF3…	796	882	12782	1.51111	0.197783	0.00246412
	GO:0005912~adherens junction	23	2.1043	0.000234424	CAV1, LIMA1, TLN1, ACTN1, KEAP1, EVL, ARHGAP24, MLF2, VASP, CTNNB1, VCL, TNS3, ARHGAP31, CD44, LAYN, LASP1, ILK, PVRL2, PAK1, TGFB1I1, PARVA, NPHP1, SPTAN1	796	155	12782	2.38277	0.342913	0.00389532
	GO:0046930~pore complex	17	1.55535	0.000232004	NXT1, XPO1, MYO1C, IPO11, NUP93, RANGAP1, VDAC3, AAAS, MAD2L1, CSE1L, DDX19A, IPO5, NUP37, NUP35, KPNA2, KPNB1, MVP	796	95	12782	2.8735	0.339379	0.00397178
	GO:0009898~internal side of plasma membrane	37	3.38518	0.000314014	PHKA2, ARFGAP2, COPA, AP1M1, TLN1, SEC31A, CLTB, RAB5B, PHKB, STAM2, CRCP, RANGAP1, CLTC, VPS33A, ALDH3A2, VCL, CDC42, COPB2, GPHN, AP2B1, DDX19A, COPB1, ILK, PLIN3, RRAS, STAM, MSN, AP2M1, AP3B1, PLD1, GNB1L, EPS15, COPG2, RAB35, RAB10, GBP2, PARVA	796	316	12782	1.88018	0.459086	0.00506597
	GO:0031982~vesicle	65	5.94694	0.00036309	TGOLN2, SYT1, COPA, SEC31A, CLTB, AP1G2, RAB5B, HIP1R, TRPV2, NAP1L1, ESD, PDIA4, CLTC, CANX, RABAC1, COPB2, AP2B1, APP, COPB1, GOPC, RPN1, NECAP2, SPG21, NECAP1, SEC24C, AP3B1, BSG, STX4, PLD1, CCDC88A, ACTN1, MMP14, COPG2, SCYL1, SORT1, ADAMTS1, IFT74, ALDOA, PAM, CAV1, AP1M1, GNAI3, ABCA1, ECE1, TMEM33, TRAF7, THBS2, MYOF, THBS3, PRSS12, HIP1, AP2M1, SREBF1, SYT11, SPARC, HGF, ANXA2, HSP90B1, …	796	670	12782	1.55785	0.530658	0.00512548
	GO:0030027~lamellipodium	14	1.28088	0.000329361	DBNL, PLD1, CCDC88A, NRBP1, CTNND1, EVL, SCYL3, VASP, CTNNB1, ACTR3, ARHGAP31, FAP, FGD6, PARVA	796	70	12782	3.21156	0.481473	0.00516575
	GO:0042470~melanosome	16	1.46386	0.000357591	BSG, RAB5B, TRPV2, NAP1L1, PDIA4, CLTC, MMP14, CANX, ANXA2, HSP90B1, CCT4, PPIB, TMEM33, RAB35, CAPG, RPN1	796	89	12782	2.88679	0.522641	0.00517714
	GO:0048770~pigment granule	16	1.46386	0.000357591	BSG, RAB5B, TRPV2, NAP1L1, PDIA4, CLTC, MMP14, CANX, ANXA2, HSP90B1, CCT4, PPIB, TMEM33, RAB35, CAPG, RPN1	796	89	12782	2.88679	0.522641	0.00517714
	GO:0031410~cytoplasmic vesicle	63	5.76395	0.000345603	TGOLN2, SYT1, COPA, SEC31A, CLTB, AP1G2, RAB5B, HIP1R, TRPV2, ESD, NAP1L1, PDIA4, CLTC, CANX, RABAC1, COPB2, AP2B1, APP, COPB1, GOPC, NECAP2, RPN1, SPG21, NECAP1, SEC24C, AP3B1, BSG, STX4, CCDC88A, ACTN1, MMP14, COPG2, SCYL1, SORT1, ADAMTS1, IFT74, PAM, CAV1, AP1M1, GNAI3, ABCA1, ECE1, TMEM33, TRAF7, THBS2, MYOF, THBS3, PRSS12, HIP1, AP2M1, SREBF1, SYT11, SPARC, HGF, ANXA2, HSP90B1, CCT4, PPIB, R…	796	642	12782	1.57576	0.505161	0.00527375
	GO:0016323~basolateral plasma membrane	27	2.47027	0.000355821	CAV1, TLN1, LIMA1, CASK, KEAP1, MLF2, CTNNB1, VCL, ACTR3, CD44, ILK, MSN, PAK1, AGPAT1, STX4, MYO1C, ANXA1, ACTN1, EVL, ARHGAP24, VASP, TNS3, ARHGAP31, LASP1, LAYN, TGFB1I1, PARVA	796	203	12782	2.13577	0.520059	0.00528677
	GO:0044429~mitochondrial part	59	5.39799	0.000413483	UQCRC2, HCCS, UQCRC1, CYC1, PINK1, TIMM50, COX5B, GOT2, NDUFS7, NDUFS6, NDUFS5, ALAS1, TMEM173, NARS2, SLC25A1, MRPL39, DHX30, COX15, MRPL1, MRPL3, SSBP1, POLG, SUCLG2, PI4KB, DARS2, NNT, ATPIF1, PMPCB, NDUFB3, MRPS15, APEX2, CHKB, MTX2, MTX1, MRPS11, TIMM10, HK1, ATP5G1, ALDH3A2, MRPL20, MUT, CSDE1, MRPL55, ETFB, PDK2, SHMT2, ABCB8, COX7A1, IMMT, ATP5F1, SIRT5, IDH3B, MRPS21, VDAC3, SLC25A11, SD…	796	595	12782	1.59228	0.6041	0.00569299
	GO:0016023~cytoplasmic membrane-bounded vesicle	55	5.03202	0.000549806	TGOLN2, SYT1, COPA, SEC31A, CLTB, RAB5B, AP1G2, HIP1R, TRPV2, ESD, NAP1L1, PDIA4, CLTC, CANX, RABAC1, COPB2, AP2B1, APP, COPB1, GOPC, NECAP2, RPN1, SPG21, NECAP1, SEC24C, BSG, STX4, CCDC88A, ACTN1, MMP14, COPG2, SCYL1, SORT1, IFT74, PAM, GNAI3, ABCA1, ECE1, TMEM33, TRAF7, THBS2, THBS3, HIP1, AP2M1, SYT11, HGF, SPARC, ANXA2, HSP90B1, CCT4, PPIB, RAB35, CAPG, SYTL4, GGNBP2	796	550	12782	1.60578	0.802521	0.00738393
	GO:0019866~organelle inner membrane	37	3.38518	0.000672622	UQCRC2, NDUFB3, HCCS, UQCRC1, APEX2, LMNB1, LMNB2, CYC1, MTX1, TIMM10, CBX3, TIMM50, ATP5G1, COX5B, ALDH3A2, GOT2, NDUFS7, NDUFS6, NDUFS5, CSDE1, SLC25A1, COX15, SHMT2, ABCB8, COX7A1, POLG, IMMT, LMNA, ATP5F1, VDAC3, SLC25A11, NNT, SDHC, ATPIF1, MATR3, PMPCB, PC	796	329	12782	1.80589	0.980968	0.00861793
	GO:0031988~membrane-bounded vesicle	56	5.12351	0.000668739	TGOLN2, SYT1, COPA, SEC31A, CLTB, RAB5B, AP1G2, HIP1R, TRPV2, ESD, NAP1L1, PDIA4, CLTC, CANX, RABAC1, COPB2, AP2B1, APP, COPB1, GOPC, NECAP2, RPN1, SPG21, NECAP1, SEC24C, BSG, STX4, CCDC88A, ACTN1, MMP14, COPG2, SCYL1, SORT1, IFT74, ALDOA, PAM, GNAI3, ABCA1, ECE1, TMEM33, TRAF7, THBS2, THBS3, HIP1, AP2M1, SYT11, HGF, SPARC, ANXA2, HSP90B1, CCT4, PPIB, RAB35, CAPG, SYTL4, GGNBP2	796	568	12782	1.58316	0.97533	0.00876676
	GO:0044427~chromosomal part	41	3.75114	0.0010269	MORF4L1, XRCC5, XPO1, HIST2H2AA3, XRCC6, CBX3, RANGAP1, TERF2IP, CBX6, HIST1H2BO, KIF2C, OIP5, HIST1H2BL, HIST1H2BJ, NUP37, FANCC, HIST1H1E, CDK2, NCAPD2, MAD2L1, RFC2, HIST1H4K, NUFIP1, RPA3, PPP2CA, EIF3E, HIST1H4E, HIST1H4F, HIST1H4D, SKA1, BUB3, MSH6, HIST1H2BC, HIST1H2BD, HIST1H2BE, HIST1H2BG, PIF1, HIST1H2BH, SUN2, CENPF, CENPE, KAT5, TNKS1BP1, HIST1H3C, TMPO, HIST1H3G, HIST1H3H, REPIN1, HI…	796	386	12782	1.70562	1.49404	0.0122966
	GO:0005798~Golgi-associated vesicle	11	1.0064	0.00101706	TGOLN2, COPB2, COPA, COPG2, CLTB, SCYL1, AP1G2, COPB1, GOPC, SPG21, CLTC	796	51	12782	3.46344	1.47983	0.0124426
	GO:0070161~anchoring junction	23	2.1043	0.00100058	CAV1, LIMA1, TLN1, ACTN1, KEAP1, EVL, ARHGAP24, MLF2, VASP, CTNNB1, VCL, TNS3, ARHGAP31, CD44, LAYN, LASP1, ILK, PVRL2, PAK1, TGFB1I1, PARVA, NPHP1, SPTAN1	796	172	12782	2.14726	1.45601	0.0125124
	GO:0015630~microtubule cytoskeleton	53	4.84904	0.00153201	KIFC1, SNCG, PRC1, TTK, CBX3, CTNNB1, KIF2C, APP, ACTR1B, TUBB6, TUBA1B, TUBA1C, PPP2R1A, KIF11, KIF5B, MED12, TPX2, PCM1, DCTN4, SS18, UXT, MAD2L1, SCYL1, SPAG4, MAP7D1, DYNC1I2, BBS4, KIF4B, KEAP1, DNAH2, TUBB, PPP2CA, APPBP2, SKA1, MYOF, CKAP2, DLGAP5, PSRC1, KIF18A, CENPF, CENPE, CDC20, CDC27, TUBGCP2, CDC25B, IFT57, CEP68, TUBD1, KIF20B, MAP4, MARCKS, MYH10, DNM2	796	549	12782	1.55021	2.22128	0.0179164
	GO:0031965~nuclear membrane	13	1.18939	0.00169325	THAP7, LMNB1, LMNB2, TRIM27, SUN2, LMNA, CBX3, TAGLN2, DHCR7, NUCB2, TMPO, MATR3, RETSAT	796	73	12782	2.85961	2.45236	0.0182769
	GO:0005694~chromosome	46	4.2086	0.00166562	MORF4L1, XRCC5, XPO1, HIST2H2AA3, XRCC6, CBX3, RANGAP1, TERF2IP, CBX6, HIST1H2BO, KIF2C, OIP5, HIST1H2BL, HIST1H2BJ, NUP37, FANCC, NOL6, HIST1H1E, CDK2, NCAPD2, MAD2L1, RFC2, TOP3B, THAP7, HIST1H4K, NUFIP1, RPA3, PPP2CA, EIF3E, HIST1H4E, HIST1H4F, HIST1H4D, SKA1, BUB3, SETDB1, MSH6, HIST1H2BC, HIST1H2BD, HIST1H2BE, HIST1H2BG, PIF1, HIST1H2BH, SUN2, CENPF, CENPE, KAT5, TNKS1BP1, RRS1, HIST1H3C, TM…	796	460	12782	1.60578	2.4128	0.0183305
	GO:0030660~Golgi-associated vesicle membrane	8	0.73193	0.00163668	COPB2, COPA, COPG2, CLTB, SCYL1, AP1G2, COPB1, CLTC	796	29	12782	4.42973	2.37134	0.0183715
	GO:0005852~eukaryotic translation initiation factor 3 complex	6	0.548948	0.00163361	EIF3D, COPS5, EIF3G, EIF3H, EIF3E, EIF3I	796	15	12782	6.42312	2.36695	0.0187081
	GO:0048471~perinuclear region of cytoplasm	32	2.92772	0.00200426	PTOV1, SNCG, CAV1, NRBP1, SEC31A, HIP1R, RANGAP1, UBQLN1, VPS33A, APP, ECE1, SET, PRKRA, SEC24C, GAPDH, CYHR1, PLD1, STX4, KIF5B, LMNA, CENPF, PI4KB, CASC3, KAT5, ANXA2, TRIM37, HSP90B1, MAD2L1, UACA, EIF4H, CYFIP2, SORT1	796	288	12782	1.7842	2.89667	0.0211976
	GO:0031252~cell leading edge	19	1.73833	0.00223398	DBNL, PLD1, TLN1, NRBP1, CCDC88A, KIF18A, CTNND1, EVL, SCYL3, VASP, CTNNB1, ACTR3, ARHGAP31, LAYN, FAP, RAB34, FGD6, RASA1, PARVA	796	138	12782	2.21085	3.22363	0.023169
	GO:0032993~protein-DNA complex	14	1.28088	0.00241504	XRCC5, HIST2H2AA3, HIST1H2BC, HIST1H1E, HIST1H4K, HIST1H2BD, HIST1H2BE, HIST1H2BG, HIST1H2BH, XRCC6, TERF2IP, RPA3, HIST1H2BO, HIST1H2BL, HIST1H2BJ, HIST1H4E, HIST1H3C, HIST1H4F, HIST1H4D, HIST1H3G, HIST1H3H, HIST1H3I	796	86	12782	2.61406	3.48061	0.0245759
	GO:0005856~cytoskeleton	112	10.247	0.00252689	SNCG, KIFC1, PRC1, CBX3, CASK, TTK, CCT3, CTNNB1, VCL, APP, ILK, DBNL, KIF5B, MED12, ACTN1, PCM1, DCTN4, UXT, MAD2L1, SCYL1, SPAG4, TGFB1I1, MAP7D1, DBN1, ALDOA, KIF4B, BBS4, LMNB1, GNE, LMNB2, KEAP1, MYL9, PFN2, TUBB, SKA1, FGD6, HIP1, CKAP2, MYO1C, TAF5, MYO1E, MYO1D, PTPN13, CDC20, EVL, MYL12B, CDC27, UACA, LASP1, GTF2F2, TUBD1, MAP4, MARCKS, WDR1, MYH10, GYPC, LIMA1, TLN1, HIP1R, ACTR3, ACTR2…	796	1381	12782	1.3023	3.63904	0.0252477
	GO:0044433~cytoplasmic vesicle part	23	2.1043	0.0029383	SYT1, COPA, CLTB, SEC31A, AP1G2, HIP1R, ACTN1, SPARC, HGF, CLTC, COPB2, AP2B1, APP, COPG2, SCYL1, COPB1, NECAP2, NECAP1, SEC24C, THBS2, THBS3, AP2M1, HIP1	796	187	12782	1.97502	4.21971	0.0287969
	GO:0030126~COPI vesicle coat	5	0.457457	0.00344446	COPB2, COPA, COPG2, SCYL1, COPB1	796	11	12782	7.29899	4.92964	0.0331107
	GO:0005759~mitochondrial matrix	26	2.37877	0.00387252	MRPS15, MRPS11, MRPL20, GOT2, MUT, ALAS1, NARS2, MRPL55, MRPL39, DHX30, ETFB, MRPL1, PDK2, SHMT2, MRPL3, SSBP1, SUCLG2, POLG, ATP5F1, SIRT5, IDH3B, MRPS21, DARS2, CARS2, PMPCB, PC	796	227	12782	1.83922	5.5262	0.0365378
	GO:0031980~mitochondrial lumen	26	2.37877	0.00387252	MRPS15, MRPS11, MRPL20, GOT2, MUT, ALAS1, NARS2, MRPL55, MRPL39, DHX30, ETFB, MRPL1, PDK2, SHMT2, MRPL3, SSBP1, SUCLG2, POLG, ATP5F1, SIRT5, IDH3B, MRPS21, DARS2, CARS2, PMPCB, PC	796	227	12782	1.83922	5.5262	0.0365378
	GO:0031966~mitochondrial membrane	39	3.56816	0.00468438	UQCRC2, NDUFB3, HCCS, UQCRC1, APEX2, CHKB, MTX2, CYC1, MTX1, TIMM10, HK1, PINK1, TIMM50, ATP5G1, COX5B, ALDH3A2, GOT2, NDUFS7, NDUFS6, NDUFS5, TMEM173, CSDE1, SLC25A1, COX15, SHMT2, ABCB8, COX7A1, POLG, IMMT, ATP5F1, PI4KB, VDAC3, SLC25A11, NNT, SDHC, RHOT1, ATPIF1, PMPCB, PC	796	394	12782	1.58948	6.64806	0.0433265
	GO:0030663~COPI coated vesicle membrane	5	0.457457	0.00491473	COPB2, COPA, COPG2, SCYL1, COPB1	796	12	12782	6.69075	6.9641	0.0446855
	GO:0005743~mitochondrial inner membrane	32	2.92772	0.00501938	UQCRC2, NDUFB3, HCCS, UQCRC1, APEX2, MTX1, CYC1, TIMM10, TIMM50, ATP5G1, COX5B, ALDH3A2, GOT2, NDUFS7, NDUFS6, NDUFS5, CSDE1, SLC25A1, COX15, SHMT2, ABCB8, COX7A1, POLG, IMMT, ATP5F1, VDAC3, SLC25A11, NNT, SDHC, ATPIF1, PMPCB, PC	796	306	12782	1.67925	7.10735	0.0448983
GOTERM_MF_FAT
	GO:0003735~structural constituent of ribosome	37	3.38518	7.16054e-11	MRPS15, RPL19, RPL13, MRPS11, RPL39, RPS2, MRPS30, MRPL20, RPL7, RPS3A, RPL34, RPL3, RPL10, MRPL55, RPL11, RPL10A, RPS27A, RPS24, RPSA, MRPL1, MRPL3, RPL26, RPS9, RPL24, MRPS21, MRPL30, RPS4X, RPL28, RPS8, RPS7, RSL1D1, RPL18A, RPS15, RPS4Y1, RPS13, MRPL48, UBB	825	168	12983	3.46588	1.12273e-07	6.74523e-08
	GO:0005198~structural molecule activity	77	7.04483	4.54868e-08	COPA, TLN1, CLTB, RPL19, RPL13, RPS2, CLTC, MRPS30, VCL, COPB2, RPS3A, COPB1, TUBB6, RPL10, RPL11, MSN, TUBA1B, TUBA1C, RPS27A, CRYBB2, MRPL1, MRPL3, RPS4X, RSL1D1, COPG2, SPAG4, RPS15, COL1A2, RPS13, RPS4Y1, UBB, MRPL48, MATR3, CAV1, MRPS15, LMNB1, LMNB2, LUM, VIM, MRPS11, COL3A1, TPM2, RPL39, MRPL20, MYL9, TUBB, RPL7, RPL34, KRT8, RPL3, MRPL55, RPL10A, THBS2, THBS3, NPHP1, RPS24, HIP1, RPSA, EF…	825	634	12983	1.91127	7.13205e-05	2.14241e-05
	GO:0003779~actin binding	43	3.93413	8.85414e-06	ALDOA, LIMA1, TLN1, CNN3, HIP1R, CALD1, PXK, TPM2, VCL, ACTR3, ACTR2, PFN2, CNN1, CAP1, MSN, PLS3, HIP1, FMNL1, DBNL, CAP2, CCDC88A, MYO1C, BAIAP2L1, INPPL1, MYO1E, MYO1D, KIF18A, ACTN1, EVL, FLNB, VASP, UXT, TAGLN, LASP1, MYPN, CAPG, MARCKS, WDR1, DBN1, MYLK, PARVA, SPTAN1, MYH10	825	326	12983	2.07574	0.0138818	0.00277635
	GO:0008092~cytoskeletal protein binding	58	5.3065	1.38389e-05	LIMA1, TLN1, HIP1R, SDC2, VCL, ACTR3, ACTR2, FRMD5, LMOD1, CAP1, MSN, PLS3, FMNL1, DBNL, STX4, CCDC88A, KIF5B, INPPL1, ACTN1, FLNB, VASP, UXT, CAPN10, TAGLN, FRMD4A, DBN1, PARVA, ALDOA, BBS4, CNN3, CALD1, GPAA1, PXK, TPM2, PFN2, SKA1, CNN1, HIP1, CAP2, MYO1C, BAIAP2L1, MYO1E, PSRC1, MYO1D, KIF18A, SUN2, EVL, ANXA2, TNKS1BP1, LASP1, MYPN, CAPG, MARCKS, WDR1, MYLK, MYH10, DNM2, SPTAN1	825	504	12983	1.811	0.0216963	0.00325378
	GO:0003723~RNA binding	75	6.86185	2.04717e-05	RALY, XPO1, RPL19, RPL13, RBM3, TIMM50, RPS2, AUH, IMP3, RPS3A, RPL11, LRRFIP1, DHX30, PABPN1, NUDT16, NOL6, MRPL1, KRR1, RBM42, KHDRBS3, MRPL3, ACO1, EXOSC2, RPS4X, HNRNPR, RSL1D1, SARNP, PA2G4, AQR, PTRF, ABT1, RBMX2, RPS13, RPS4Y1, SRP72, MATR3, THOC1, FIP1L1, SNRPB2, NUFIP1, RPL39, MRPL20, DDX47, EIF3G, RPL7, HEXIM2, DDX19A, RPL34, PRKRA, CSDE1, RPL3, MSI2, ZNF74, RPL10A, TTC14, RPL26, ELAVL1…	825	718	12983	1.64383	0.0320936	0.00384949
INTERPRO
	IPR011989:Armadillo-like helical	25	2.28728	7.64152e-07	XPO1, AP1G2, CTNND1, GCN1L1, ZYG11B, AP2B1, CSE1L, COPB1, PSMD1, PSMD5, KPNB1, AP3B1, PPP2R1A, VAC14, IPO11, RAP1GDS1, ATP6V1H, HEATR6, HSPBP1, COPG2, SCYL1, IPO5, CAND1, KPNA2, ZER1	1020	128	16659	3.18991	0.00128373	0.00125548
KEGG_PATHWAY
	hsa03010:Ribosome	25	2.28728	3.84031e-09	RPL19, RPL13, RPS2, RPL39, RPL7, RPS3A, RPL34, RPL3, RPL10, RPL11, RPL10A, RPS27A, RPS24, RPSA, RPL26, RPS9, RPL24, RPS4X, RPS8, RPL28, RPS7, RPL18A, RPS15, RPS13, RPS4Y1	364	87	5085	4.0143	4.65183e-06	6.2597e-07
SP_PIR_KEYWORDS
	acetylation	324	29.6432	6.47237e-46	XRCC5, SYT1, HIST2H2AA3, LDHA, RPL19, RPL13, XRCC6, RANGAP1, CCT2, CCT3, HIST1H2BO, GOT2, WDR75, HIST1H2BL, HIST1H2BJ, LUC7L2, RPL10, RPL11, MRPL39, SUPT5H, MRPL53, DBNL, KRR1, CAPNS1, ZC3HC1, KIF5B, SUCLG2, RAP1GDS1, LIG3, OLA1, PCM1, DCTN4, PGLS, NNT, MAD2L1, AQR, PTRF, TAGLN, ABT1, RFC2, ZNF783, RPS15, RPS13, ADSL, SRP72, RAB10, DBN1, MDH1, ALDOA, RAD23B, FIP1L1, LMNB1, LMNB2, CHKB, TAGLN2, CD…	1088	2635	19235	2.17384	9.49438e-43	3.69572e-43
	phosphoprotein	599	54.8033	6.43126e-33	XRCC5, TGOLN2, HIST2H2AA3, FLYWCH2, KIFC1, LDHA, RPL19, RPL13, XRCC6, PPP2R5C, MED24, RANGAP1, INTS3, CTNNB1, HIST1H2BO, MAGED1, WDR75, APP, HIST1H2BL, HIST1H2BJ, ILK, CDCA2, LUC7L2, RPL11, DHX30, PLS3, KRR1, R3HCC1, TYRO3, BSG, RCOR3, KIF5B, ZHX2, LIG3, MED12, CCDC137, SCYL3, MARK3, PCM1, NCAPD2, CCDC130, PITPNM2, AAAS, ASCC2, TAGLN, PTRF, SCYL1, RPS13, ADSL, PELO, KIF4B, RAD23B, OSTF1, GNAI3, C…	1088	7263	19235	1.45806	9.43407e-30	1.83612e-30
	ribosomal protein	41	3.75114	2.40438e-13	MRPS15, RPL19, RPL13, MRPS11, RPL39, RPS2, MRPS30, MRPL20, IMP3, RPL7, RPS3A, RPL34, RPL3, RPL10, MRPL55, RPL11, MRPL39, RPL10A, RPS27A, RPS24, MRPL53, RPSA, MRPL1, CAP2, MRPL3, RPL26, RPS9, RPL24, MRPS21, MRPL30, RPS4X, RPL28, RPS8, RPS7, RPS6KL1, RPL18A, RPS15, RPS4Y1, RPS13, MRPL48, UBB	1088	188	19235	3.85558	3.52751e-10	3.43277e-11
	cytoplasm	282	25.8005	2.26952e-13	KIFC1, SNCG, LDHA, SEC31A, RANGAP1, CCT2, CCT3, CTNNB1, MAGED1, G2E3, GAB2, STAM, DHX30, CYHR1, PLS3, TWIST2, DBNL, PLD1, CAPNS1, KIF5B, GSTT1, SCYL3, PCM1, DCTN4, GCC2, NCAPD2, WDR83, UXT, PGLS, MAD2L1, SCYL1, PTRF, TAGLN, SPAG4, PELO, SRP72, TGFB1I1, DBN1, EPS8L2, MDH1, CPSF3L, RAD23B, KIF4B, OSTF1, RABEPK, PXK, CDC37, URGCP, PFN2, HNMT, SPATS2, CACYBP, SKA1, HIP1, RPSA, PTPN13, RPS9, RPS8, FXR…	1088	3332	19235	1.49626	3.32889e-10	4.31922e-11
	ribonucleoprotein	50	4.57457	1.10486e-12	RALY, RPL19, RPL13, SNRPD3, RPS2, MRPS30, LSM14A, IMP3, RPS3A, RPL10, RPL11, MRPL39, RPS27A, MRPL53, MRPL1, KRR1, MRPL3, SRPRB, RPS4X, HNRNPR, PA2G4, RPS15, RPS13, RPS4Y1, MRPL48, SRP72, UBB, MVP, MRPS15, SNRPB2, MRPS11, RPL39, MRPL20, RPL7, RPL34, RPL3, MRPL55, RPL10A, RPS24, RPSA, RPL26, RPS9, RPL24, MRPS21, MRPL30, RPS8, RPL28, RPS7, RPS6KL1, RPL18A	1088	279	19235	3.16832	1.62078e-09	1.26179e-10
	ribosome	23	2.1043	4.60892e-11	RPSA, MRPL3, RPL19, RPL13, RPL26, RPS9, RPL24, RPS2, RPS4X, RPS8, RPS7, RPL7, RPL18A, RPS3A, RPS15, RPL3, RPS4Y1, RPL10, RPS13, RPL11, UBB, RPS27A, RPS24	1088	73	19235	5.57017	6.76087e-08	4.38616e-09
	protein biosynthesis	37	3.38518	9.23329e-11	RPL19, RPL13, RPS2, EIF3D, EIF3G, RPL7, RPS3A, EIF3H, NARS2, EIF3E, RPL3, RPL10, EIF3I, RPL11, EIF2B2, RPS27A, RPS24, RPSA, EEF1A1, MRPL3, EEF1A2, RPL26, RPS9, RPL24, DARS2, RPS4X, RPS8, RPS7, EIF4B, RPL18A, EIF4H, RPS15, RPS4Y1, RPS13, EEF1G, CARS2, UBB	1088	188	19235	3.47942	1.35444e-07	7.53173e-09
	protein transport	60	5.48948	2.22876e-08	XPO1, COPA, SEC31A, RAB5B, AP1G2, TIMM50, VPS33A, COPB2, AP2B1, COPB1, GOPC, RANBP3, NECAP2, NECAP1, NUP37, STAM, NUP35, SEC24C, KPNB1, AP3B1, KDELR3, TRAM1L1, COPG2, IPO5, PEX26, RAB10, SNX12, KPNA2, MVP, SNX11, NXT1, ARFGAP2, ATG10, AP1M1, STAM2, MTX2, MTX1, TIMM10, NUP93, NAPA, LMAN1, CSE1L, TMED3, DDX19A, SNX22, APPBP2, AP2M1, MYO1C, VTA1, IPO11, KIF18A, RUFY1, EPS15, COG7, TOM1L2, RAB35, RAB…	1088	485	19235	2.18712	3.26938e-05	1.59077e-06
	mitochondrion	86	7.86825	7.43265e-08	HCCS, UQCRC2, UQCRC1, CYC1, ACOT2, PINK1, ROMO1, TIMM50, COX5B, NDUFAF2, MRPS30, AUH, ACOT9, GOT2, NDUFS7, NDUFS6, NDUFS5, ACOT7, TMEM173, ALAS1, NARS2, RPL10, ACOT13, SLC25A1, MRPL39, DHX30, TMEM14C, MTO1, COX15, MRPL53, OPA3, MRPL1, MRPL3, SSBP1, POLG, SUCLG2, KIAA0141, DARS2, PI4KB, ECSIT, COQ5, COQ2, NNT, PTRF, ATPIF1, MRPL48, PMPCB, NDUFB3, ECH1, APEX2, MRPS15, CHKB, MTX2, MTX1, MRPS11, SFXN…	1088	832	19235	1.82742	0.00010903	4.7156e-06
	nucleus	315	28.8198	9.36301e-08	XRCC5, KIFC1, HIST2H2AA3, AURKAIP1, PPP2R5C, XRCC6, BBX, ZNF782, MED24, RANGAP1, INTS3, MXI1, CTNNB1, HIST1H2BO, WDR75, G2E3, HIST1H2BL, HIST1H2BJ, CDCA2, NUP37, SUPT5H, NUP35, TWIST2, NUDT16, KRR1, ZC3HC1, RCOR3, MED12, ZHX2, LIG3, TAF6L, NCAPD2, WDR83, UXT, AQR, MAD2L1, SCYL1, PTRF, ABT1, RFC2, ZNF783, ZNF785, PELO, TGFB1I1, CPSF3L, RAD23B, KIF4B, FIP1L1, ZNF79, LMNB1, LMNB2, ZNF133, HOXA11, TA…	1088	4283	19235	1.30025	0.000137347	5.34627e-06
	transit peptide	55	5.03202	8.35778e-07	UQCRC2, UQCRC1, CYC1, ACOT2, PINK1, TIMM50, COX5B, NDUFAF2, AUH, ACOT9, GOT2, NDUFS7, NDUFS6, ALAS1, NARS2, SLC25A1, MTO1, MRPL53, MRPL1, SSBP1, SUCLG2, KIAA0141, DARS2, ECSIT, COQ5, COQ2, NNT, ATPIF1, MRPL48, PMPCB, MRPS15, ECH1, MRPS11, ATP5G1, MRPL20, MUT, C12ORF10, NUDT9, REXO2, MRPL55, LIAS, PDK2, SHMT2, ABCB8, COX7A1, ATP5F1, SIRT5, IDH3B, MRPL30, SDHC, CARS2, FPGS, SCP2, PC, TRIT1	1088	476	19235	2.04277	0.001226	4.33836e-05
	actin-binding	35	3.2022	1.40188e-06	LIMA1, CNN3, HIP1R, CALD1, PXK, TPM2, VCL, ACTR3, ACTR2, PFN2, CNN1, CAP1, PLS3, HIP1, DBNL, MYO1C, BAIAP2L1, INPPL1, MYO1E, MYO1D, ACTN1, EVL, FLNB, VASP, TAGLN, LASP1, MYPN, CAPG, MARCKS, WDR1, DBN1, MYLK, PARVA, SPTAN1, MYH10	1088	247	19235	2.50515	0.00205641	6.67039e-05
	nucleotide-binding	138	12.6258	7.45312e-06	XRCC5, KIFC1, CLPB, XRCC6, CASK, TTK, CCT2, CCT3, ATP2B4, ILK, RRAS, DHX30, TYRO3, GTPBP1, KIF5B, SUCLG2, GTPBP8, LIG3, OLA1, ARL16, MARK3, WEE1, MAP4K4, ATP2C1, RFC2, FBXO18, RAB10, SMARCA1, GBP2, FGFR1, KIF4B, GNAI3, GNE, CHKB, HDGF, ABCA1, NAGK, UBE2D4, IRAK3, DDX47, UBE2D3, TUBB, RHOBTB3, EEF1A1, ABCB8, MYO1C, EEF1A2, PIF1, MYO1E, MYO1D, SPHK1, ATP11C, VDAC3, DDX6, RPS6KL1, CCT7, DDX56, CCT4,…	1088	1686	19235	1.44705	0.0109325	0.000327312
	alternative splicing	489	44.7392	2.20235e-05	TGOLN2, LDHA, MASP1, PPP2R5C, INTS3, MXI1, CTNNB1, MAGED1, CLPTM1L, APP, FAP, CDCA2, LUC7L2, RPL11, DHX30, OPA3, BSG, DDRGK1, RCOR3, AIG1, LIG3, MED12, SCYL3, MARK3, PCM1, ERGIC1, LPCAT4, DCAF4, PITPNM2, ASCC2, PTRF, SCYL1, TMEM138, ZNF785, ADSL, DBNDD1, CPSF3L, KIF4B, ATP5SL, C3ORF17, MTX1, ZNF232, ZNF511, CACNB3, PDSS2, URGCP, TMEM129, PFN2, NCAPG2, CACYBP, PVRL2, LEO1, ZNF74, TCF4, NPHP1, SGIP…	1088	7488	19235	1.15453	0.0323015	0.000897849
	ubl conjugation	59	5.39799	2.55137e-05	XRCC5, HIST2H2AA3, RANGAP1, RNF181, CDT1, CTNNB1, HIST1H2BO, POMGNT1, ATG5, HIST1H2BL, HIST1H2BJ, RPL10, TUBA1B, KPNB1, RPS27A, PLS3, TRIM41, LDB2, RBBP7, WEE1, UBE2N, TRIM37, SNRNP200, PCYOX1, UBB, MAP7D1, SLC38A2, HIST1H4K, YPEL3, HDGF, KEAP1, CDC37, TUBB, SET, HIST1H4E, HIST1H4F, NFATC4, EIF3I, TRAF7, HIST1H4D, BUB3, SETDB1, HIST1H2BC, HIST1H2BD, HIST1H2BE, SYT11, DLGAP5, HIST1H2BG, HIST1H2BH,…	1088	588	19235	1.77394	0.0374198	0.000970764
	cytoskeleton	62	5.67246	3.633e-05	KIFC1, SNCG, LIMA1, TLN1, PRC1, RANGAP1, CTNNB1, VCL, ACTR3, KIF2C, ACTR2, ACTR1B, LMOD1, MSN, DBNL, KIF5B, INPPL1, TPX2, ACTN1, PCM1, ARHGAP24, DCTN4, FLNB, VASP, UXT, SCYL1, FRMD4A, SPAG4, TGFB1I1, MAP7D1, PARVA, KIF4B, BBS4, CALD1, DNAH2, TPM2, PFN2, GPHN, PPP2CA, SKA1, APPBP2, FGD6, CKAP2, DLGAP5, KIF18A, PTPN13, CENPF, EVL, CENPE, ITGA4, TUBGCP2, CDC25B, UACA, LASP1, IFT57, CEP68, KIF20B, TU…	1088	636	19235	1.72345	0.0532796	0.00129571
	atp-binding	110	10.064	4.23009e-05	XRCC5, KIFC1, CLPB, XRCC6, CASK, TTK, CCT2, CCT3, ATP2B4, ILK, DHX30, TYRO3, KIF5B, LIG3, OLA1, MARK3, WEE1, MAP4K4, ATP2C1, RFC2, FBXO18, SMARCA1, KIF4B, FGFR1, GNE, CHKB, ABCA1, NAGK, UBE2D4, IRAK3, DDX47, UBE2D3, RHOBTB3, ABCB8, MYO1C, MYO1E, PIF1, MYO1D, SPHK1, ATP11C, RPS6KL1, DDX6, CCT7, DDX56, CCT4, VCP, PSMC4, UBA1, CCT8, GTF2F2, GRK6, RAD54L2, CARS2, FPGS, GUK1, MYLK, PC, MYH10, ACVRL1, …	1088	1326	19235	1.4666	0.0620337	0.00141983
	isopeptide bond	37	3.38518	6.10163e-05	HIST2H2AA3, HIST1H4K, HDGF, RANGAP1, HIST1H2BO, POMGNT1, TUBB, SET, ATG5, HIST1H2BL, HIST1H2BJ, HIST1H4E, RPL10, HIST1H4F, EIF3I, HIST1H4D, TUBA1B, KPNB1, PLS3, BUB3, RPS27A, SETDB1, HIST1H2BC, HIST1H2BD, HIST1H2BE, HIST1H2BG, HIST1H2BH, ANXA1, CENPE, RBBP7, PARK7, UBE2N, URM1, SP1, ETS1, CCT8, SNRNP200, HIST1H3C, CUL4B, PCYOX1, UBB, MAP7D1, HIST1H3G, HIST1H3H, HIST1H3I	1088	319	19235	2.05057	0.089468	0.00193376
	rna-binding	52	4.75755	0.000227841	RALY, XPO1, RBM3, SNRPD3, TIMM50, AUH, IMP3, RPL11, DHX30, NOL6, NUDT16, PABPN1, KRR1, KHDRBS3, RBM42, ACO1, EXOSC2, RPS4X, HNRNPR, SARNP, PA2G4, AQR, PTRF, ABT1, RBMX2, RPS4Y1, THOC5, MATR3, THOC1, FIP1L1, SNRPB2, NUFIP1, DDX47, RPL7, EIF3G, DDX19A, PRKRA, CSDE1, ZNF74, MSI2, RPS9, ELAVL1, THUMPD3, CASC3, DDX6, FXR1, EIF4B, PPIE, DDX56, PPP1R8, EIF4H, CPNE1	1088	540	19235	1.70244	0.333701	0.00682459
	actin binding	10	0.914913	0.000317025	TAGLN, CNN3, CALD1, ACTN1, MARCKS, CNN1, MSN, PLS3, SPTAN1, ANXA2	1088	40	19235	4.41981	0.464041	0.00901165
	endoplasmic reticulum	63	5.76395	0.000474868	SEC31A, HM13, ALG5, PDIA4, ALG8, CANX, ELOVL1, PIGK, TOR3A, TMEM173, ELOVL5, PLOD1, XYLT2, UBXN2B, PIGG, P4HA1, P4HA3, PIGB, RPN1, SEMA3B, PSENEN, SCD5, SEC24C, KDELR3, PLD1, CNPY3, SRPRB, PI4KB, MOGS, ERGIC1, LPCAT3, LPCAT4, POR, TRAM1L1, PTRF, LCLAT1, SORT1, AMFR, TRAPPC3, GPAA1, EDEM2, LMAN1, SERPINH1, ALDH3A2, STT3B, KDELC2, STT3A, SET, PTPLB, RASGRP1, DHCR7, SLC39A1, SREBF1, VAC14, SEC11C, S…	1088	713	19235	1.56212	0.694331	0.0122522
	wd repeat	31	2.83623	0.000459757	COPA, SEC31A, STRAP, NBEA, COPB2, WDR75, WDR73, WDR13, WDR12, NUP37, EIF3I, TRAF7, WDR34, BUB3, WDTC1, GNB1L, TAF5, CDC20, RBBP7, WDR48, WDR83, DCAF4, SMU1, POC1A, POC1B, AAAS, WDR25, WDR1, CSTF1, GNB2L1, DYNC1I2	1088	276	19235	1.98571	0.672307	0.012426
	methylation	28	2.56176	0.000585292	HIST2H2AA3, HIST1H4K, SNRPD3, RBM3, HIST1H2BO, CDC42, TUBB, HIST1H2BL, PPP2CA, HIST1H2BJ, HIST1H4E, HIST1H4F, RRAS, HIST1H4D, SUPT5H, TUBA1B, GAPDH, CRYBB2, PABPN1, EEF1A1, HIST1H2BC, HIST1H1E, HIST1H2BD, MYO1C, HIST1H2BE, EEF1A2, HIST1H2BG, HIST1H2BH, ELAVL1, FXR1, THRAP3, HIST1H3C, HIST1H3G, HIST1H3H, GBP2, HIST1H3I	1088	242	19235	2.04553	0.855143	0.0144296
	calcium binding	16	1.46386	0.000660866	PRKCA, CAPNS1, FBN1, PPP3R1, ANXA1, ACTN1, ITGA3, SPARC, CANX, ANXA2, LAMA2, HSP90B1, MCFD2, NUCB2, THBS2, PLS3	1088	103	19235	2.74629	0.965063	0.0156052
	er-golgi transport	14	1.28088	0.000738101	KDELR3, ARFGAP2, COPA, SEC31A, NAPA, LMAN1, ERGIC1, COPB2, COPG2, SCYL1, COPB1, MCFD2, SEC24C, TRAPPC3	1088	83	19235	2.98204	1.07728	0.016723
	chromosomal protein	19	1.73833	0.00139107	XRCC5, HIST2H2AA3, THAP7, HIST1H4K, XRCC6, TERF2IP, HIST1H2BO, KIF2C, HIST1H2BL, HIST1H2BJ, HIST1H4E, HIST1H4F, HIST1H4D, SETDB1, HIST1H1E, HIST1H2BC, HIST1H2BD, HIST1H2BE, HIST1H2BG, HIST1H2BH, CENPF, TNKS1BP1, HIST1H3C, TMPO, HIST1H3G, HIST1H3H, HIST1H3I	1088	145	19235	2.31659	2.02129	0.0301088
	cytoplasmic vesicle	26	2.37877	0.00213679	COPA, SYT1, AP1M1, CLTB, SEC31A, AP1G2, HIP1R, ESD, CLTC, RABAC1, COPB2, COPB1, CD46, NECAP2, NECAP1, TRAF7, MYOF, AP3B1, HIP1, SREBF1, CCDC88A, SYT11, COPG2, SYTL4, GGNBP2, IFT74	1088	238	19235	1.93134	3.08911	0.041243
	rrna-binding	6	0.548948	0.00199605	IMP3, PTRF, RPS4Y1, RPS9, RPL11, RPS4X	1088	17	19235	6.23973	2.88842	0.0413747
	cell division	28	2.56176	0.00210806	KIFC1, CKS1B, PRC1, CDC42, KIF2C, OIP5, NCAPG2, CDCA2, NUP37, SKA1, BUB3, KIF11, ZC3HC1, CCNF, LIG3, CENPF, CENPE, CDC20, PPP1CB, CDK2, WEE1, MCM5, CDC25B, NCAPD2, MAD2L1, KIF20B, PELO, CDK20	1088	264	19235	1.87507	3.04818	0.0421219
	hydrolase	115	10.5215	0.00228348	XRCC5, HM13, MASP1, BTD, CNDP2, XRCC6, MMP1, NT5DC1, ATP2B4, FAP, CTDSP1, CTDSP2, DHX30, NUDT16, PLD1, CAPNS1, NUDT12, KIF5B, NUDT13, OLA1, MOGS, NPEPPS, TATDN1, PPP1CB, PSMA2, PGLS, ATP2C1, PSMA5, FBXO18, ADAMTS1, PELO, SMARCA1, XRN2, CPSF3L, NAGLU, ELAC2, ADAMTSL1, DDX47, ECE1, MANEA, STAMBPL1, RHOBTB3, SEC11C, PIF1, SEC11A, PTPN13, ATP11C, DAGLB, DDX6, APEH, DDX56, VCP, OTUB1, GTF2F2, ASAH2B, …	1088	1555	19235	1.30747	3.29788	0.0425788
	Ehlers-Danlos syndrome	5	0.457457	0.00242939	PLOD1, SLC39A13, COL3A1, COL1A2, COL5A2	1088	11	19235	8.03601	3.50513	0.0438135
UP_SEQ_FEATURE
	transit peptide:Mitochondrion	54	4.94053	1.27515e-06	UQCRC2, UQCRC1, CYC1, ACOT2, PINK1, TIMM50, COX5B, NDUFAF2, AUH, ACOT9, GOT2, NDUFS7, NDUFS6, ALAS1, NARS2, SLC25A1, MTO1, MRPL53, MRPL1, SSBP1, SUCLG2, KIAA0141, DARS2, ECSIT, COQ5, COQ2, NNT, ATPIF1, MRPL48, PMPCB, MRPS15, ECH1, MRPS11, ATP5G1, MRPL20, MUT, C12ORF10, NUDT9, REXO2, MRPL55, LIAS, PDK2, SHMT2, ABCB8, COX7A1, ATP5F1, SIRT5, IDH3B, MRPL30, SDHC, CARS2, FPGS, PC, TRIT1	1088	467	19113	2.03131	0.00228137	0.00360473
	mutagenesis site	164	15.0046	4.07808e-06	TGOLN2, MORF4L1, XRCC5, HIST2H2AA3, XPO1, HM13, MASP1, AP1G2, PRC1, TTK, RANGAP1, CTNNB1, G2E3, APP, ATG5, PLOD1, GAB2, CD46, ILK, PSIP1, CDCA2, CTDSP1, LUC7L2, PSENEN, SUPT5H, RPS27A, PABPN1, DBNL, TYRO3, ZC3HC1, NUDT12, TRIM41, OLA1, SCYL3, WEE1, GCC2, NCAPD2, TRIM37, UXT, PA2G4, MAD2L1, LCLAT1, TGFB1I1, SMARCA1, TRAPPC3, CPSF3L, FGFR1, CCL2, KEAP1, PXK, ASL, GALM, ECE1, HEXIM2, EIF3E, CACYBP, …	1088	2045	19113	1.4088	0.00729591	0.00575793
	splice variant	488	44.6478	3.61571e-05	TGOLN2, LDHA, MASP1, PPP2R5C, INTS3, MXI1, CTNNB1, MAGED1, CLPTM1L, APP, FAP, CDCA2, LUC7L2, RPL11, DHX30, OPA3, BSG, DDRGK1, RCOR3, AIG1, LIG3, MED12, SCYL3, MARK3, PCM1, ERGIC1, LPCAT4, DCAF4, PITPNM2, ASCC2, PTRF, SCYL1, TMEM138, ZNF785, ADSL, DBNDD1, CPSF3L, KIF4B, ATP5SL, C3ORF17, MTX1, ZNF232, ZNF511, CACNB3, PDSS2, URGCP, TMEM129, PFN2, NCAPG2, CACYBP, PVRL2, LEO1, ZNF74, TCF4, NPHP1, SGIP…	1088	7458	19113	1.14947	0.0646695	0.033557

## Sheet: Coding PaancRNAs_UP
Category	Term	Count	%	PValue	Genes	List Total	Pop Hits	Pop Total	Fold Enrichment	FDR	Benjamini
GOTERM_BP_FAT	GO:0009891~positive regulation of biosynthetic process	23	12.5683	2.56654e-06	EGR1, KLF6, BCL10, HSP90AA1, MAP2K3, CEBPG, NR4A2, NR4A1, NR4A3, PAWR, JUNB, HES1, GATA2, HOXA1, HMOX1, JUN, EAF2, KLF2, RUNX1, ING1, RPS27A, SERTAD1, SERTAD2	141	695	13528	3.1751	0.00420727	0.000861345
GOTERM_BP_FAT	GO:0031328~positive regulation of cellular biosynthetic process	23	12.5683	2.02495e-06	EGR1, KLF6, BCL10, HSP90AA1, MAP2K3, CEBPG, NR4A2, NR4A1, NR4A3, PAWR, JUNB, HES1, GATA2, HOXA1, HMOX1, JUN, EAF2, KLF2, RUNX1, ING1, RPS27A, SERTAD1, SERTAD2	141	685	13528	3.22145	0.00331948	0.000906094
GOTERM_BP_FAT	GO:0010557~positive regulation of macromolecule biosynthetic process	22	12.0219	3.57019e-06	EGR1, KLF6, BCL10, MAP2K3, CEBPG, NR4A2, NR4A1, NR4A3, PAWR, JUNB, HES1, GATA2, HOXA1, HMOX1, JUN, EAF2, KLF2, RUNX1, ING1, RPS27A, SERTAD1, SERTAD2	141	654	13528	3.22745	0.00585249	0.000958494
GOTERM_BP_FAT	GO:0051252~regulation of RNA metabolic process	41	22.4044	1.6732e-06	PAWR, ZNF880, HOXA1, GATA2, HEXIM1, ELK4, HMOX1, JUND, ZNF596, ZNF397, RARA, BCL6, ZNF490, BHLHE40, NFIL3, RUNX1, FOXD1, SERTAD2, ETV3, ZFP36, EGR1, BCL10, KLF6, SMAD7, CEBPG, MAP2K3, RELB, ZNF543, NR4A2, NR4A1, NR4A3, JUNB, GZF1, HES1, YY1AP1, SEBOX, ATF3, JMJD6, JUN, ESRP2, KDM6B	141	1813	13528	2.1697	0.00274285	0.00112292
GOTERM_BP_FAT	GO:0045449~regulation of transcription	52	28.4153	1.28294e-06	PAWR, ZNF880, GATA2, HMOX1, ZNF397, RARA, ZNF490, NFIL3, TIGD6, SERTAD1, RPS27A, GABPB2, SERTAD2, EGR1, BCL10, NFKBIZ, EGR3, ZBTB20, RELB, ZNF543, MXD1, JUNB, GZF1, HES1, JUN, ERN1, KDM6B, HOXA1, ELK4, HEXIM1, JUND, ZNF596, BCL6, BHLHE40, RUNX1, FOXD1, ING1, ETV3, KLF6, SMAD7, MAP2K3, CEBPG, NR4A2, NR4A1, NR4A3, YY1AP1, GMCL1, ATF3, SEBOX, JMJD6, EAF2, KLF2	141	2601	13528	1.91813	0.00210313	0.00172151
GOTERM_BP_FAT	GO:0051173~positive regulation of nitrogen compound metabolic process	21	11.4754	1.02386e-05	EGR1, KLF6, BCL10, HSP90AA1, MAP2K3, CEBPG, NR4A2, NR4A1, NR4A3, JUNB, HES1, GATA2, HOXA1, JUN, EAF2, KLF2, RUNX1, ING1, RPS27A, SERTAD1, SERTAD2	141	644	13528	3.12858	0.016783	0.00228914
GOTERM_BP_FAT	GO:0045935~positive regulation of nucleobase, nucleoside, nucleotide and nucleic acid metabolic process	20	10.929	2.2923e-05	EGR1, KLF6, BCL10, MAP2K3, CEBPG, NR4A2, NR4A1, NR4A3, JUNB, HES1, GATA2, HOXA1, JUN, EAF2, KLF2, RUNX1, ING1, RPS27A, SERTAD1, SERTAD2	141	624	13528	3.0751	0.0375713	0.00307386
GOTERM_BP_FAT	GO:0006355~regulation of transcription, DNA-dependent	38	20.765	1.69749e-05	PAWR, ZNF880, HOXA1, GATA2, HEXIM1, ELK4, HMOX1, JUND, ZNF596, ZNF397, RARA, BCL6, BHLHE40, ZNF490, NFIL3, RUNX1, FOXD1, SERTAD2, ETV3, EGR1, BCL10, KLF6, SMAD7, CEBPG, MAP2K3, RELB, ZNF543, NR4A2, NR4A1, NR4A3, JUNB, GZF1, HES1, YY1AP1, SEBOX, ATF3, JUN, KDM6B	141	1773	13528	2.05631	0.0278235	0.00325148
GOTERM_BP_FAT	GO:0010604~positive regulation of macromolecule metabolic process	24	13.1148	2.23274e-05	EGR1, KLF6, BCL10, SMAD7, MAP2K3, CEBPG, NR4A2, NR4A1, NR4A3, PAWR, JUNB, PSMB9, HES1, GATA2, HOXA1, HMOX1, JUN, EAF2, KLF2, RUNX1, ING1, RPS27A, SERTAD1, SERTAD2	141	857	13528	2.68686	0.0365953	0.00332624
GOTERM_BP_FAT	GO:0045941~positive regulation of transcription	19	10.3825	2.06149e-05	EGR1, KLF6, BCL10, MAP2K3, NR4A2, NR4A1, NR4A3, JUNB, HES1, GATA2, HOXA1, JUN, EAF2, KLF2, RUNX1, ING1, RPS27A, SERTAD1, SERTAD2	141	564	13528	3.23213	0.0337889	0.00345478
GOTERM_BP_FAT	GO:0010628~positive regulation of gene expression	19	10.3825	3.05519e-05	EGR1, KLF6, BCL10, MAP2K3, NR4A2, NR4A1, NR4A3, JUNB, HES1, GATA2, HOXA1, JUN, EAF2, KLF2, RUNX1, ING1, RPS27A, SERTAD1, SERTAD2	141	581	13528	3.13756	0.0500723	0.00372322
GOTERM_BP_FAT	GO:0006350~transcription	41	22.4044	5.94204e-05	PAWR, HOXA1, GATA2, HEXIM1, JUND, ZNF596, ZNF397, RARA, BCL6, ZNF490, BHLHE40, NFIL3, RUNX1, FOXD1, GABPB2, SERTAD1, SERTAD2, ETV3, EGR1, NFKBIZ, KLF6, ZBTB20, EGR3, SMAD7, CEBPG, RELB, ZNF543, NR4A2, NR4A1, NR4A3, MXD1, JUNB, GZF1, HES1, SEBOX, ATF3, JMJD6, JUN, ERN1, EAF2, KLF2	141	2101	13528	1.87229	0.0973639	0.00568406
GOTERM_BP_FAT	GO:0006357~regulation of transcription from RNA polymerase II promoter	21	11.4754	5.78968e-05	EGR1, KLF6, SMAD7, CEBPG, NR4A2, NR4A1, NR4A3, PAWR, JUNB, GZF1, HES1, GATA2, HOXA1, HEXIM1, HMOX1, JUN, JUND, BCL6, RUNX1, KDM6B, ETV3	141	727	13528	2.7714	0.0948685	0.0059635
GOTERM_BP_FAT	GO:0016265~death	21	11.4754	5.46609e-05	BCL10, MCL1, CYCS, NR4A2, PAWR, PMAIP1, SHF, FEM1B, DDIT4, APOL1, DYNLL1, JMJD6, BBC3, HMOX1, JUN, ERN1, RHOB, ZC3H12A, EAF2, XAF1, RPS27A	141	724	13528	2.78288	0.0895685	0.00609896
GOTERM_BP_FAT	GO:0051789~response to protein stimulus	8	4.37158	0.000120528	HSPA1L, EGR1, HSPH1, HSP90AA1, ERN1, NR4A2, ERO1L, HSPA1B	141	107	13528	7.17333	0.1974	0.0107339
GOTERM_BP_FAT	GO:0006915~apoptosis	18	9.83607	0.000159679	BCL10, MCL1, CYCS, PAWR, PMAIP1, SHF, FEM1B, DDIT4, DYNLL1, JMJD6, BBC3, JUN, ERN1, RHOB, ZC3H12A, EAF2, XAF1, RPS27A	141	602	13528	2.86874	0.261442	0.0125364
GOTERM_BP_FAT	GO:0008219~cell death	20	10.929	0.000152582	BCL10, MCL1, CYCS, PAWR, PMAIP1, SHF, FEM1B, DDIT4, APOL1, DYNLL1, JMJD6, BBC3, HMOX1, JUN, ERN1, RHOB, ZC3H12A, EAF2, XAF1, RPS27A	141	719	13528	2.6688	0.249836	0.0127267
GOTERM_BP_FAT	GO:0012501~programmed cell death	18	9.83607	0.000190486	BCL10, MCL1, CYCS, PAWR, PMAIP1, SHF, FEM1B, DDIT4, DYNLL1, JMJD6, BBC3, JUN, ERN1, RHOB, ZC3H12A, EAF2, XAF1, RPS27A	141	611	13528	2.82648	0.311808	0.0141132
GOTERM_BP_FAT	GO:0010033~response to organic substance	19	10.3825	0.000457647	EGR1, BCL10, HSP90AA1, PTGS2, SOCS2, MCL1, LDLR, NR4A2, HSPA1B, NR4A3, PMAIP1, JUNB, HSPA1L, HSPH1, HMOX1, JUN, ERN1, RARA, ERO1L	141	721	13528	2.52832	0.747589	0.031838
GOTERM_BP_FAT	GO:0043065~positive regulation of apoptosis	14	7.65027	0.000519759	BCL10, PTGS2, CEBPG, NR4A1, PAWR, PMAIP1, FEM1B, DYNLL1, BBC3, HMOX1, JUN, ERN1, BCL6, RPS27A	141	430	13528	3.12373	0.848648	0.0343086
GOTERM_BP_FAT	GO:0032763~regulation of mast cell cytokine production	3	1.63934	0.00062941	BCL10, HMOX1, BCL6	141	4	13528	71.9574	1.02682	0.0346184
GOTERM_BP_FAT	GO:0010942~positive regulation of cell death	14	7.65027	0.000579284	BCL10, PTGS2, CEBPG, NR4A1, PAWR, PMAIP1, FEM1B, DYNLL1, BBC3, HMOX1, JUN, ERN1, BCL6, RPS27A	141	435	13528	3.08783	0.945405	0.0347546
GOTERM_BP_FAT	GO:0043068~positive regulation of programmed cell death	14	7.65027	0.000554816	BCL10, PTGS2, CEBPG, NR4A1, PAWR, PMAIP1, FEM1B, DYNLL1, BBC3, HMOX1, JUN, ERN1, BCL6, RPS27A	141	433	13528	3.10209	0.905643	0.0348692
GOTERM_BP_FAT	GO:0042981~regulation of apoptosis	20	10.929	0.00061917	BCL10, IFIH1, MCL1, PTGS2, SOCS2, CEBPG, CYCS, NR4A2, NR4A1, PMAIP1, HSPA1B, PAWR, FEM1B, DYNLL1, BBC3, HMOX1, JUN, ERN1, BCL6, RPS27A	141	804	13528	2.38665	1.01019	0.0355192
GOTERM_BP_FAT	GO:0043067~regulation of programmed cell death	20	10.929	0.000697958	BCL10, IFIH1, MCL1, PTGS2, SOCS2, CEBPG, CYCS, NR4A2, NR4A1, PMAIP1, HSPA1B, PAWR, FEM1B, DYNLL1, BBC3, HMOX1, JUN, ERN1, BCL6, RPS27A	141	812	13528	2.36313	1.13805	0.0368127
GOTERM_BP_FAT	GO:0010941~regulation of cell death	20	10.929	0.000729665	BCL10, IFIH1, MCL1, PTGS2, SOCS2, CEBPG, CYCS, NR4A2, NR4A1, PMAIP1, HSPA1B, PAWR, FEM1B, DYNLL1, BBC3, HMOX1, JUN, ERN1, BCL6, RPS27A	141	815	13528	2.35444	1.18945	0.0370018
GOTERM_BP_FAT	GO:0006986~response to unfolded protein	6	3.27869	0.000831857	HSPA1L, HSPH1, HSP90AA1, ERN1, ERO1L, HSPA1B	141	71	13528	8.10788	1.35498	0.0405494
GOTERM_MF_FAT	GO:0030528~transcription regulator activity	36	19.6721	8.62091e-07	PAWR, HOXA1, GATA2, HEXIM1, ELK4, JUND, ZNF397, RARA, BCL6, BHLHE40, NFIL3, RUNX1, ING1, FOXD1, SERTAD1, RPS27A, SERTAD2, ETV3, EGR1, BCL10, KLF6, EGR3, SMAD7, CEBPG, RELB, NR4A2, NR4A1, NR4A3, MXD1, JUNB, HES1, SEBOX, ATF3, JUN, EAF2, KLF2	129	1512	12983	2.39627	0.00115142	0.000257732
GOTERM_MF_FAT	GO:0003700~transcription factor activity	27	14.7541	2.49918e-06	HOXA1, GATA2, ELK4, JUND, ZNF397, RARA, BCL6, BHLHE40, NFIL3, RUNX1, FOXD1, ETV3, EGR1, KLF6, EGR3, SMAD7, CEBPG, RELB, NR4A2, NR4A1, NR4A3, MXD1, JUNB, ATF3, SEBOX, JUN, KLF2	129	975	12983	2.78705	0.0033379	0.000373558
GOTERM_MF_FAT	GO:0043565~sequence-specific DNA binding	20	10.929	7.44676e-06	EGR1, SMAD7, CEBPG, NR4A2, NR4A1, NR4A3, JUNB, GATA2, HOXA1, ATF3, SEBOX, ELK4, JUN, JUND, RARA, BCL6, NFIL3, FOXD1, KDM6B, ETV3	129	607	12983	3.31609	0.00994559	0.000741921
GOTERM_MF_FAT	GO:0016563~transcription activator activity	14	7.65027	0.000202114	EGR1, BCL10, KLF6, NR4A2, NR4A1, NR4A3, JUNB, RARA, EAF2, RUNX1, KLF2, ING1, SERTAD1, SERTAD2	129	410	12983	3.4366	0.269611	0.0120149
GOTERM_MF_FAT	GO:0003677~DNA binding	41	22.4044	0.000174516	IFIH1, HOXA1, GATA2, ELK4, JUND, ZNF596, ZNF397, RARA, BCL6, HIST3H2A, ZNF490, BHLHE40, TIGD6, HIST3H2BB, NFIL3, RUNX1, FOXD1, ETV3, ZFP36, EGR1, KLF6, EGR3, ZBTB20, SMAD7, CEBPG, RELB, ZNF543, NR4A2, NR4A1, H2AFJ, NR4A3, MXD1, JUNB, GZF1, HES1, YY1AP1, SEBOX, ATF3, JUN, KLF2, KDM6B	129	2331	12983	1.77022	0.232836	0.0129615
INTERPRO	IPR004827:Basic-leucine zipper (bZIP) transcription factor	6	3.27869	0.000123112	ATF3, JUN, CEBPG, JUND, NFIL3, JUNB	154	53	16659	12.2463	0.165129	0.0373292
INTERPRO	IPR002112:Transcription factor Jun	3	1.63934	0.000249892	JUN, JUND, JUNB	154	3	16659	108.175	0.334916	0.0378771
INTERPRO	IPR005643:Jun-like transcription factor	3	1.63934	0.000249892	JUN, JUND, JUNB	154	3	16659	108.175	0.334916	0.0378771
INTERPRO	IPR003070:Orphan nuclear receptor	3	1.63934	0.000249892	NR4A2, NR4A1, NR4A3	154	3	16659	108.175	0.334916	0.0378771
PIR_SUPERFAMILY	PIRSF002524:nerve growth factor IB-like nuclear receptor	3	1.63934	0.000352904	NR4A2, NR4A1, NR4A3	82	3	7396	90.1951	0.392458	0.0353622
SMART	SM00338:BRLZ	6	3.27869	0.000251831	ATF3, JUN, CEBPG, JUND, NFIL3, JUNB	99	53	9079	10.3819	0.266736	0.0197005
SP_PIR_KEYWORDS	transcription regulation	41	22.4044	3.64622e-06	PAWR, HOXA1, GATA2, HEXIM1, JUND, ZNF596, ZNF397, RARA, BCL6, ZNF490, BHLHE40, NFIL3, RUNX1, FOXD1, GABPB2, SERTAD1, SERTAD2, ETV3, EGR1, NFKBIZ, KLF6, ZBTB20, EGR3, SMAD7, CEBPG, RELB, ZNF543, NR4A2, NR4A1, NR4A3, MXD1, JUNB, GZF1, HES1, SEBOX, ATF3, JMJD6, JUN, ERN1, EAF2, KLF2	181	2026	19235	2.15059	0.00474262	0.000459319
SP_PIR_KEYWORDS	Transcription	41	22.4044	6.22564e-06	PAWR, HOXA1, GATA2, HEXIM1, JUND, ZNF596, ZNF397, RARA, BCL6, ZNF490, BHLHE40, NFIL3, RUNX1, FOXD1, GABPB2, SERTAD1, SERTAD2, ETV3, EGR1, NFKBIZ, KLF6, ZBTB20, EGR3, SMAD7, CEBPG, RELB, ZNF543, NR4A2, NR4A1, NR4A3, MXD1, JUNB, GZF1, HES1, SEBOX, ATF3, JMJD6, JUN, ERN1, EAF2, KLF2	181	2071	19235	2.10386	0.00809754	0.000522819
SP_PIR_KEYWORDS	nucleus	68	37.1585	3.54275e-06	PAWR, GATA2, INTS6, ZNF397, RHOB, RARA, HIST3H2A, ZNF490, TIGD6, HIST3H2BB, NFIL3, IPMK, RPS27A, GABPB2, ZFP36, EGR1, NFKBIZ, ZBTB20, EGR3, RELB, ZNF543, SECISBP2, INCA1, H2AFJ, MXD1, JUNB, GZF1, HES1, JUN, ESRP2, IFIH1, MCL1, DCK, NAA38, NUFIP2, HOXA1, ELK4, HEXIM1, JUND, ZNF596, ZC3H12A, BCL6, XAF1, BHLHE40, RUNX1, FOXD1, ING1, ETV3, KLF6, BRD2, SMAD7, CEBPG, NR4A2, NR4A1, NR4A3, PSMB9, DUSP5, …	181	4283	19235	1.68723	0.00460804	0.000892375
SP_PIR_KEYWORDS	Apoptosis	15	8.19672	1.47622e-05	BCL10, MCL1, CYCS, PAWR, PMAIP1, SHF, FEM1B, DDIT4, BBC3, ERN1, ZC3H12A, RHOB, EAF2, XAF1, TRIM39	181	381	19235	4.18389	0.0191998	0.000929592
SP_PIR_KEYWORDS	dna-binding	36	19.6721	5.06162e-05	HOXA1, GATA2, ELK4, JUND, ZNF596, ZNF397, RARA, BCL6, HIST3H2A, BHLHE40, ZNF490, TIGD6, HIST3H2BB, NFIL3, RUNX1, FOXD1, ETV3, ZFP36, EGR1, KLF6, ZBTB20, EGR3, CEBPG, ZNF543, NR4A2, NR4A1, H2AFJ, NR4A3, MXD1, JUNB, GZF1, HES1, SEBOX, ATF3, JUN, KLF2	181	1868	19235	2.04804	0.0658177	0.00254787
UP_SEQ_FEATURE	DNA-binding region:Basic motif	9	4.91803	0.000146146	HES1, ATF3, JUN, CEBPG, JUND, BHLHE40, MXD1, NFIL3, JUNB	181	161	19113	5.90292	0.215134	0.0421998
UP_SEQ_FEATURE	domain:Leucine-zipper	8	4.37158	8.22789e-05	ATF3, JUN, CEBPG, RELB, JUND, PAWR, NFIL3, JUNB	181	110	19113	7.67976	0.121172	0.047387
BBID	114.Genomic_reformatting_Brain_Ischemia	4	2.18579	0.000213214	EGR1, JUN, HSPA1B, JUNB	7	9	358	22.7302	0.122642	0.00191729

## Sheet: Coding PaancRNAs_DOWN
Category	Term	Count	%	PValue	Genes	List Total	Pop Hits	Pop Total	Fold Enrichment	FDR	Benjamini
GOTERM_BP_FAT	GO:0000278~mitotic cell cycle	41	5.13141	3.19692e-07	KIFC1, PRC1, KATNB1, AURKA, TUBB, CEP250, CDKN2C, OIP5, PSMB3, BUB1, CDCA2, NUP37, SKA1, PSMD5, DNAJC2, RPS27A, ASPM, CDCA3, ZC3HC1, KIF11, CCNF, KIF18A, SUN2, TBRG4, NUSAP1, CDC20, CDC27, PPP1CB, PSMA2, MPHOSPH9, PSMD14, PSMD13, MAD2L1, CDKN1B, PSMC4, PSMA5, PSMC2, KIF20B, RRS1, HAUS8, MAP3K11	616	370	13528	2.43352	0.000557124	0.000718089
GOTERM_BP_FAT	GO:0006396~RNA processing	49	6.13267	9.10879e-06	RALY, PRPF4B, ZMAT5, UTP18, SNRPD3, SNRPD2, SKIV2L2, CTU2, WDR77, MRPL1, KRR1, PPP2R1A, EXOSC8, MBNL1, HNRNPR, TRMT61A, TARBP2, PA2G4, SNRNP200, SNRNP40, CPSF3, TRUB2, XRN2, THOC1, CPSF3L, ELAC2, STRAP, POLR2I, NUFIP1, BOP1, CIR1, PPP2CA, METTL1, CDC40, NUDT21, PRKRA, THG1L, PPIL3, DUS3L, MPHOSPH10, RPL26, INTS12, CASC3, DDX5, DDX56, POP1, CSTF1, TRIT1, DDX51	616	547	13528	1.96726	0.0158726	0.0101816
GOTERM_BP_FAT	GO:0031400~negative regulation of protein modification process	18	2.25282	2.61017e-05	PRKCA, PPP2R1A, CAV1, CDC20, CDC27, PSMA2, PSMD14, MAD2L1, PSMD13, ATG5, PSMC4, PSMA5, PSMB3, PPP2CA, PSMC2, PSMD5, VPS28, RPS27A	616	119	13528	3.32184	0.0454776	0.0145558
GOTERM_BP_FAT	GO:0034621~cellular macromolecular complex subunit organization	35	4.38048	3.73046e-05	XPO1, NUP98, CAV1, HIST1H2AG, SNRPD3, HIST1H2AE, NUFIP1, SNRPD2, TSPYL4, NDUFS7, TUBB, HIST1H2BI, WDR77, HIST1H4E, TUBB6, HIST1H4F, TUBG1, TUBA1A, KPNB1, HIST1H4J, TUBA1C, NUP133, HIST1H2BC, HIST1H1B, KIF18A, BCS1L, MBNL1, MRRF, ETF1, FLNA, TARBP2, PIH1D1, PSMG2, PFDN6, SNRNP200, HIST1H3B, TUBD1, HIST1H3C, HIST1H2AM, HIST1H3F, HIST1H3G, XRN2, HIST1H3I	616	357	13528	2.15304	0.0649906	0.0166252
GOTERM_BP_FAT	GO:0006412~translation	33	4.13016	4.70504e-05	TUFM, ABCF1, MRPS15, RPL19, COPS5, MRPS11, KARS, MRPL20, EIF3D, EIF3H, RPL9, RPLP0, HARS2, EIF3L, EIF3I, EIF2B2, RPS27A, EIF2B4, MRPL1, EEF1A1, RARS2, RPL26, DARS2, MRRF, ETF1, EIF4B, EIF4G2, MRPS18B, EIF4H, MRPL47, PELO, EEF1D, MRPL43	616	331	13528	2.18947	0.0819628	0.0174665
GOTERM_BP_FAT	GO:0031397~negative regulation of protein ubiquitination	14	1.75219	2.53047e-05	CDC20, CDC27, PSMA2, PSMD14, MAD2L1, PSMD13, ATG5, PSMC4, PSMA5, PSMC2, PSMB3, PSMD5, VPS28, RPS27A	616	74	13528	4.15479	0.0440892	0.018775
GOTERM_BP_FAT	GO:0022613~ribonucleoprotein complex biogenesis	22	2.75344	6.93968e-05	KRR1, EXOSC8, UTP18, BYSL, SNRPD3, RPL26, MPHOSPH10, SNRPD2, NUFIP1, BOP1, MBNL1, MRTO4, TARBP2, DDX56, PA2G4, PIH1D1, RPLP0, WDR77, BRIX1, SNRNP200, RRS1, DDX51	616	180	13528	2.68413	0.120868	0.0193037
GOTERM_BP_FAT	GO:0051351~positive regulation of ligase activity	13	1.62703	0.0001011	XRCC4, CDC20, CDC27, PSMA2, UBE2N, PSMD14, PSMD13, PSMC4, PSMA5, PSMC2, PSMB3, PSMD5, RPS27A	616	73	13528	3.91087	0.176041	0.0204413
GOTERM_BP_FAT	GO:0006091~generation of precursor metabolites and energy	31	3.87985	9.43454e-05	ALDOA, LDHA, PHKB, NDUFB9, HK1, ATP5G1, SDHAF2, NDUFS7, IDH3G, NFATC4, NDUFS2, GAPDH, ENO1, ACO2, COX7A1, SUCLG2, FADS1, NDUFA7, IDH3B, ATP6V1H, NDUFC1, PFKM, PPP1CB, KIAA0100, ATP6V1A, NRF1, ATP6V1E1, CYBRD1, ATP5A1, CROT, MDH1	616	313	13528	2.17505	0.164288	0.0209773
GOTERM_BP_FAT	GO:0051340~regulation of ligase activity	14	1.75219	6.77848e-05	XRCC4, CDC20, CDC27, PSMA2, UBE2N, PSMD14, MAD2L1, PSMD13, PSMC4, PSMA5, PSMC2, PSMB3, PSMD5, RPS27A	616	81	13528	3.79574	0.118063	0.0215246
GOTERM_BP_FAT	GO:0022402~cell cycle process	47	5.88235	8.89612e-05	KIFC1, PRC1, KATNB1, AURKA, TUBB, CEP250, CDKN2C, OIP5, PSMB3, ILK, BUB1, CDCA2, NUP37, SKA1, PSMD5, TUBG1, DNAJC2, RPS27A, ASPM, CDCA3, ZC3HC1, KIF11, CCNF, LIG3, KIF18A, SUN2, TBRG4, NUSAP1, CDC20, TACC3, CDC27, PPP1CB, PSMA2, EIF4G2, MPHOSPH9, PA2G4, PSMD14, PSMD13, MAD2L1, CDKN1B, PSMC4, PSMA5, PSMC2, KIF20B, RRS1, HAUS8, MAP3K11	616	565	13528	1.82685	0.154919	0.0219668
GOTERM_BP_FAT	GO:0031396~regulation of protein ubiquitination	15	1.87735	0.000165115	CDC20, CDC27, UBE2N, PSMA2, PSMD14, MAD2L1, PSMD13, ATG5, PSMC4, PSMA5, PSMC2, PSMB3, PSMD5, VPS28, RPS27A	616	100	13528	3.29416	0.287355	0.0229234
GOTERM_BP_FAT	GO:0032774~RNA biosynthetic process	29	3.62954	0.000199674	DEAF1, TAF1B, COPS5, TAF9B, POLR2I, MED24, ASH2L, GTF3C5, BTF3, NFATC4, SUPT5H, GTF3C2, GTF3C1, APEX1, POLR3H, TAF6, TAF5, SNAPC3, MED12, POLR1C, USF2, ABT1, THRAP3, TCEB2, NFE2L1, IRF3, TGFB1I1, MYNN, XRN2	616	296	13528	2.15159	0.347401	0.0233398
GOTERM_BP_FAT	GO:0006351~transcription, DNA-dependent	29	3.62954	0.000159079	DEAF1, TAF1B, COPS5, TAF9B, POLR2I, MED24, ASH2L, GTF3C5, BTF3, NFATC4, SUPT5H, GTF3C2, GTF3C1, APEX1, POLR3H, TAF6, TAF5, SNAPC3, MED12, POLR1C, USF2, ABT1, THRAP3, TCEB2, NFE2L1, IRF3, TGFB1I1, MYNN, XRN2	616	292	13528	2.18106	0.276864	0.0235502
GOTERM_BP_FAT	GO:0031145~anaphase-promoting complex-dependent proteasomal ubiquitin-dependent protein catabolic process	12	1.50188	0.000149551	PSMA2, PSMD14, MAD2L1, PSMD13, PSMC4, PSMA5, PSMC2, PSMB3, CDC20, PSMD5, CDC27, RPS27A	616	65	13528	4.05435	0.260301	0.0237188
GOTERM_BP_FAT	GO:0051436~negative regulation of ubiquitin-protein ligase activity during mitotic cell cycle	12	1.50188	0.000149551	PSMA2, PSMD14, MAD2L1, PSMD13, PSMC4, PSMA5, PSMC2, PSMB3, CDC20, PSMD5, CDC27, RPS27A	616	65	13528	4.05435	0.260301	0.0237188
GOTERM_BP_FAT	GO:0033043~regulation of organelle organization	24	3.00375	0.000140655	XPO1, CAV1, LIMA1, AURKAIP1, PIF1, CAPZA1, PSRC1, KATNB1, NUSAP1, TERF2IP, CAPZB, UBE2N, ACTR3, PSMG2, CDKN1B, MAD2L1, CEP250, ILK, BUB1, KIF20B, MAP4, SKA1, RASA1, SPTAN1	616	217	13528	2.42887	0.244836	0.0240202
GOTERM_BP_FAT	GO:0051352~negative regulation of ligase activity	12	1.50188	0.000197744	PSMA2, PSMD14, MAD2L1, PSMD13, PSMC4, PSMA5, PSMC2, PSMB3, CDC20, PSMD5, CDC27, RPS27A	616	67	13528	3.93332	0.344048	0.0243852
GOTERM_BP_FAT	GO:0051444~negative regulation of ubiquitin-protein ligase activity	12	1.50188	0.000197744	PSMA2, PSMD14, MAD2L1, PSMD13, PSMC4, PSMA5, PSMC2, PSMB3, CDC20, PSMD5, CDC27, RPS27A	616	67	13528	3.93332	0.344048	0.0243852
GOTERM_BP_FAT	GO:0043933~macromolecular complex subunit organization	55	6.8836	0.000132955	XPO1, SNRPD3, CAPZA1, SNRPD2, MED24, NDUFS7, HIST1H2BI, ILK, GOPC, WDR77, TUBB6, ACOT13, TUBG1, TUBA1A, KPNB1, TUBA1C, FANCC, CUTA, NUP133, PPP2R1A, STX4, HIST1H1B, MED12, MBNL1, PFKM, FLNA, TARBP2, PIH1D1, PFDN6, SNRNP200, XRN2, MAP3K11, PARVA, NUP98, CAV1, HIST1H2AG, POLR2I, TAF9B, HIST1H2AE, NUFIP1, TSPYL4, PDSS2, TUBB, HIST1H4E, HIST1H4F, HIST1H4J, HIST1H2BC, TAF6, TAF5, KIF18A, BCS1L, MRRF, …	616	710	13528	1.70121	0.231447	0.02459
GOTERM_BP_FAT	GO:0051438~regulation of ubiquitin-protein ligase activity	13	1.62703	0.000194158	CDC20, CDC27, PSMA2, UBE2N, PSMD14, MAD2L1, PSMD13, PSMC4, PSMA5, PSMC2, PSMB3, PSMD5, RPS27A	616	78	13528	3.66017	0.33782	0.0253391
GOTERM_BP_FAT	GO:0051439~regulation of ubiquitin-protein ligase activity during mitotic cell cycle	12	1.50188	0.000334258	PSMA2, PSMD14, MAD2L1, PSMD13, PSMC4, PSMA5, PSMC2, PSMB3, CDC20, PSMD5, CDC27, RPS27A	616	71	13528	3.71172	0.580914	0.0296012
GOTERM_BP_FAT	GO:0045184~establishment of protein localization	57	7.13392	0.000303732	XPO1, COPA, SEC31A, XPO5, NUP188, PDIA4, CLTC, CANX, COPB2, AP2B1, GOPC, RANBP3, NUP37, VPS16, SEC24C, KPNB1, AP3B1, NUP133, STX4, NUP88, PGAP1, ERP29, FLNA, BCAP31, ATG4B, ATG4A, SRP72, SNX11, NXT1, NUP98, EXOC7, MTX1, KATNB1, TIMM10, NUP93, CTSA, CHCHD4, LMAN1, CEP57, AP3M1, DDX19B, SNAP23, APPBP2, PEX10, RAB2B, GDI2, MYO1C, KIF18A, RUFY1, TOMM40, STRADB, COG5, COG7, RAB35, HGS, VPS28, SSR4	616	769	13528	1.6278	0.527994	0.0305504
GOTERM_BP_FAT	GO:0051248~negative regulation of protein metabolic process	21	2.62829	0.000333565	PRKCA, PPP2R1A, CAV1, MASP1, CDC20, CDC27, FLNA, PSMA2, PSMD14, PSMD13, MAD2L1, ATG5, PSMC4, PSMA5, PSMB3, PPP2CA, PSMC2, PSMD5, VPS28, RPS27A, EIF2B4	616	187	13528	2.46621	0.579713	0.0307525
GOTERM_BP_FAT	GO:0034470~ncRNA processing	21	2.62829	0.000333565	CPSF3L, KRR1, EXOSC8, ELAC2, UTP18, RPL26, MPHOSPH10, INTS12, BOP1, TRMT61A, TARBP2, DDX56, PA2G4, METTL1, CTU2, POP1, THG1L, TRUB2, DDX51, TRIT1, DUS3L	616	187	13528	2.46621	0.579713	0.0307525
GOTERM_BP_FAT	GO:0043086~negative regulation of catalytic activity	27	3.37922	0.000376436	CAST, CAV1, GNAI3, ZGPAT, HEXIM2, PPP2CA, PSMB3, ILK, PSMD5, RPS27A, PRKCA, PPP2R1A, PIF1, CDC20, CDC27, FLNA, PSMA2, TARBP2, PSMD14, CDKN1B, MAD2L1, PSMD13, PSMC4, PSMA5, PSMC2, CAND1, DUSP6	616	277	13528	2.14061	0.653988	0.0308479
GOTERM_BP_FAT	GO:0051443~positive regulation of ubiquitin-protein ligase activity	12	1.50188	0.000294322	UBE2N, PSMA2, PSMD14, PSMD13, PSMC4, PSMA5, PSMC2, PSMB3, CDC20, PSMD5, CDC27, RPS27A	616	70	13528	3.76475	0.511675	0.0310062
GOTERM_BP_FAT	GO:0034660~ncRNA metabolic process	24	3.00375	0.00032727	CPSF3L, KRR1, EXOSC8, ELAC2, RARS2, UTP18, RPL26, MPHOSPH10, INTS12, DARS2, BOP1, TRMT61A, KARS, DDX56, PA2G4, METTL1, HARS2, CTU2, POP1, THG1L, TRUB2, DDX51, TRIT1, DUS3L	616	230	13528	2.29159	0.568802	0.0314722
GOTERM_BP_FAT	GO:0008104~protein localization	63	7.88486	0.000374571	XPO1, COPA, SEC31A, XPO5, NUP188, PDIA4, TERF2IP, CLTC, CANX, COPB2, AP2B1, CEP250, GOPC, RANBP3, NUP37, VPS16, SEC24C, KPNB1, AP3B1, CUTA, NUP133, STX4, NUP88, PGAP1, ERP29, TACC3, FLNA, BCAP31, ATG4B, ATG4A, SRP72, SNX11, NXT1, CAV1, NUP98, EXOC7, MTX1, KATNB1, TIMM10, NUP93, CTSA, CHCHD4, LMAN1, CEP57, AP3M1, DDX19B, SNAP23, APPBP2, PEX10, RAB2B, GDI2, MYO1C, KIF18A, RUFY1, TOMM40, STRADB, COG…	616	882	13528	1.56865	0.650759	0.0318591
GOTERM_BP_FAT	GO:0034622~cellular macromolecular complex assembly	30	3.75469	0.000288167	XPO1, NUP98, CAV1, HIST1H2AG, SNRPD3, HIST1H2AE, SNRPD2, NUFIP1, TSPYL4, NDUFS7, TUBB, HIST1H2BI, WDR77, HIST1H4E, TUBB6, HIST1H4F, TUBG1, TUBA1A, KPNB1, HIST1H4J, TUBA1C, HIST1H2BC, HIST1H1B, BCS1L, MBNL1, FLNA, TARBP2, PIH1D1, PSMG2, PFDN6, SNRNP200, HIST1H3B, TUBD1, HIST1H3C, HIST1H2AM, HIST1H3F, HIST1H3G, HIST1H3I	616	318	13528	2.0718	0.501	0.0318616
GOTERM_BP_FAT	GO:0006457~protein folding	20	2.50313	0.000444877	COPA, ERP29, FKBP3, LMAN1, CANX, HSCB, DNAJC30, TOR3A, CCT5, CCT4, PPIB, PFDN6, PPIC, CCT8, FKBP15, PPIL3, FKBP10, DNAJC2, ALG12, DNAJA2	616	177	13528	2.48147	0.772458	0.0327794
GOTERM_BP_FAT	GO:0046907~intracellular transport	50	6.25782	0.000430497	XPO1, COPA, NRBP1, SEC31A, XPO5, CLTC, COPB2, AP2B1, GOPC, RANBP3, VPS16, SEC24C, KPNB1, AP3B1, NUP133, STX4, PGAP1, ERP29, ERGIC1, FLNA, BCAP31, AAAS, ATG4A, THOC7, SRP72, THOC1, NXT1, NUP98, CHKB, MTX1, KATNB1, TIMM10, CTSA, LMAN1, CEP57, AP3M1, DDX19B, BLOC1S1, SNAP23, APPBP2, PEX10, RHOBTB3, MYO1E, TOMM40, STRADB, COG5, COG7, RAB35, HGS, SSR4	616	657	13528	1.67131	0.747578	0.0328128
GOTERM_BP_FAT	GO:0015031~protein transport	56	7.00876	0.000430391	XPO1, COPA, SEC31A, XPO5, NUP188, PDIA4, CLTC, CANX, COPB2, AP2B1, GOPC, RANBP3, NUP37, VPS16, SEC24C, KPNB1, AP3B1, NUP133, STX4, NUP88, PGAP1, ERP29, BCAP31, ATG4B, ATG4A, SRP72, SNX11, NXT1, NUP98, EXOC7, MTX1, KATNB1, TIMM10, NUP93, CTSA, CHCHD4, LMAN1, CEP57, AP3M1, DDX19B, SNAP23, APPBP2, PEX10, RAB2B, GDI2, MYO1C, KIF18A, RUFY1, TOMM40, STRADB, COG5, COG7, RAB35, HGS, VPS28, SSR4	616	762	13528	1.61393	0.747394	0.0339564
GOTERM_BP_FAT	GO:0032269~negative regulation of cellular protein metabolic process	20	2.50313	0.000548847	PRKCA, PPP2R1A, CAV1, MASP1, CDC20, CDC27, PSMA2, PSMD14, PSMD13, MAD2L1, ATG5, PSMC4, PSMA5, PSMB3, PPP2CA, PSMC2, PSMD5, VPS28, RPS27A, EIF2B4	616	180	13528	2.44012	0.952174	0.0378164
GOTERM_BP_FAT	GO:0000087~M phase of mitotic cell cycle	23	2.8786	0.000566571	KIFC1, ZC3HC1, KIF11, CCNF, KIF18A, KATNB1, NUSAP1, AURKA, CDC20, CDC27, MPHOSPH9, TUBB, MAD2L1, OIP5, KIF20B, CDCA2, BUB1, RRS1, NUP37, HAUS8, SKA1, ASPM, CDCA3	616	224	13528	2.25493	0.982779	0.0378542
GOTERM_BP_FAT	GO:0065003~macromolecular complex assembly	50	6.25782	0.000547623	XPO1, SNRPD3, CAPZA1, SNRPD2, MED24, NDUFS7, HIST1H2BI, ILK, GOPC, WDR77, TUBB6, ACOT13, TUBG1, TUBA1A, KPNB1, TUBA1C, FANCC, CUTA, PPP2R1A, STX4, HIST1H1B, MED12, MBNL1, PFKM, FLNA, TARBP2, PIH1D1, PFDN6, SNRNP200, PARVA, MAP3K11, NUP98, CAV1, HIST1H2AG, POLR2I, TAF9B, HIST1H2AE, NUFIP1, TSPYL4, PDSS2, TUBB, HIST1H4E, HIST1H4F, HIST1H4J, HIST1H2BC, TAF6, TAF5, BCS1L, PSMG2, THRAP3, TUBD1, TCEB2,…	616	665	13528	1.65121	0.950059	0.0389268
GOTERM_BP_FAT	GO:0070727~cellular macromolecule localization	35	4.38048	0.000626213	NXT1, XPO1, COPA, NUP98, XPO5, MTX1, TIMM10, KATNB1, CTSA, TERF2IP, CLTC, COPB2, AP2B1, CEP57, AP3M1, APPBP2, VPS16, SEC24C, PEX10, KPNB1, AP3B1, STX4, PGAP1, ERP29, TOMM40, CASC3, STRADB, FLNA, BCAP31, COG7, ID1, ATG4A, HGS, SRP72, SSR4	616	414	13528	1.85661	1.0857	0.040553
GOTERM_BP_FAT	GO:0022403~cell cycle phase	35	4.38048	0.000626213	KIFC1, PRC1, KATNB1, AURKA, TUBB, CDKN2C, OIP5, CDCA2, BUB1, NUP37, TUBG1, SKA1, DNAJC2, ASPM, CDCA3, ZC3HC1, KIF11, CCNF, LIG3, KIF18A, SUN2, TBRG4, NUSAP1, CDC20, TACC3, CDC27, PPP1CB, MPHOSPH9, PSMD13, MAD2L1, CDKN1B, KIF20B, RRS1, HAUS8, MAP3K11	616	414	13528	1.85661	1.0857	0.040553
GOTERM_BP_FAT	GO:0006487~protein amino acid N-linked glycosylation	9	1.12641	0.000723824	MGAT4B, STT3B, POMGNT1, STT3A, RPN1, MOGS, RPN2, ALG8, ALG12	616	44	13528	4.49203	1.25393	0.044189
GOTERM_BP_FAT	GO:0010498~proteasomal protein catabolic process	14	1.75219	0.000705842	UBXN1, PPP2R5C, CDC20, CDC27, PSMA2, PSMD14, MAD2L1, PSMD13, PSMC4, PSMA5, PSMC2, PSMB3, PSMD5, RPS27A	616	102	13528	3.01426	1.22296	0.044319
GOTERM_BP_FAT	GO:0043161~proteasomal ubiquitin-dependent protein catabolic process	14	1.75219	0.000705842	UBXN1, PPP2R5C, CDC20, CDC27, PSMA2, PSMD14, MAD2L1, PSMD13, PSMC4, PSMA5, PSMC2, PSMB3, PSMD5, RPS27A	616	102	13528	3.01426	1.22296	0.044319
GOTERM_BP_FAT	GO:0008654~phospholipid biosynthetic process	14	1.75219	0.000705842	PGAP2, SPHK2, PGAP1, FADS1, CHKB, PI4KB, LPCAT4, PIGN, CEPT1, PIGG, PIGB, MBOAT2, ALG12, PTDSS2	616	102	13528	3.01426	1.22296	0.044319
GOTERM_CC_FAT	GO:0070013~intracellular organelle lumen	152	19.0238	2.71286e-16	TGOLN2, MRPL40, XRCC5, XPO1, SNRPD3, XRCC6, SNRPD2, MED24, GATA2, WDR75, G2E3, DDX28, IDH3G, OIP5, PQBP1, GIT2, ACIN1, SUPT5H, DHX30, TWIST2, RPS27A, NUDT16, KRR1, RCOR3, POLG, SUCLG2, BYSL, ERP29, LIG3, MED12, ACTN1, HMG20A, TOX4, PPP1CB, HNRNPR, MRTO4, MED19, PA2G4, MRPS18B, RFC2, ABT1, FLII, MRPL47, TGFB1I1, PAF1, CROT, XRN2, MRPL43, DEAF1, CPSF3L, MRPS15, LMNB1, HOXA11, MRPS11, TAF9B, KEAP1, …	569	1779	12782	1.91935	3.21965e-13	1.07692e-13
GOTERM_CC_FAT	GO:0031974~membrane-enclosed lumen	155	19.3992	9.95052e-16	TGOLN2, MRPL40, XRCC5, XPO1, SNRPD3, XRCC6, SNRPD2, MED24, WDR75, GATA2, G2E3, DDX28, IDH3G, OIP5, PQBP1, GIT2, ACIN1, SUPT5H, DHX30, TWIST2, RPS27A, NUDT16, KRR1, RCOR3, POLG, SUCLG2, BYSL, ERP29, LIG3, MED12, ACTN1, HMG20A, TOX4, HNRNPR, PPP1CB, MRTO4, MED19, VEGFB, PA2G4, MRPS18B, RFC2, ABT1, FLII, MRPL47, TGFB1I1, PAF1, CROT, XRN2, MRPL43, DEAF1, CPSF3L, MRPS15, LMNB1, HOXA11, MRPS11, TAF9B, …	569	1856	12782	1.87603	1.43219e-12	1.61537e-13
GOTERM_CC_FAT	GO:0043233~organelle lumen	153	19.1489	9.61063e-16	TGOLN2, MRPL40, XRCC5, XPO1, SNRPD3, XRCC6, SNRPD2, MED24, WDR75, GATA2, G2E3, DDX28, IDH3G, OIP5, PQBP1, GIT2, ACIN1, SUPT5H, DHX30, TWIST2, RPS27A, NUDT16, KRR1, RCOR3, POLG, SUCLG2, BYSL, ERP29, LIG3, MED12, ACTN1, HMG20A, TOX4, HNRNPR, PPP1CB, MRTO4, MED19, VEGFB, PA2G4, MRPS18B, RFC2, ABT1, FLII, MRPL47, TGFB1I1, PAF1, CROT, XRN2, MRPL43, DEAF1, CPSF3L, MRPS15, LMNB1, HOXA11, MRPS11, TAF9B, …	569	1820	12782	1.88845	1.43219e-12	2.42251e-13
GOTERM_CC_FAT	GO:0043232~intracellular non-membrane-bounded organelle	190	23.7797	9.12006e-14	XRCC5, MRPL40, TGOLN2, XRCC4, KIFC1, RPL19, XRCC6, AURKA, RANGAP1, WDR75, G2E3, IFT20, HIST1H2BI, RPLP0, ILK, PQBP1, NUP37, TIGD5, DHX30, NUDT16, DBNL, KRR1, RCOR3, POLG, BYSL, MED12, HMG20A, TOX4, MAD2L1, RFC2, ABT1, FLII, MRPL47, TGFB1I1, MRPL43, ALDOA, LMNB1, ZNRD1, BOP1, CAPZB, PFN1, BRIX1, SKA1, CDC20, DDX5, CDC27, RPF2, CCT5, LASP1, POP1, MAP4, ACAD11, PARP2, ABCF1, LIMA1, ZMAT5, COPS5, UTP…	569	2596	12782	1.64413	1.30695e-10	1.10518e-11
GOTERM_CC_FAT	GO:0043228~non-membrane-bounded organelle	190	23.7797	9.12006e-14	XRCC5, MRPL40, TGOLN2, XRCC4, KIFC1, RPL19, XRCC6, AURKA, RANGAP1, WDR75, G2E3, IFT20, HIST1H2BI, RPLP0, ILK, PQBP1, NUP37, TIGD5, DHX30, NUDT16, DBNL, KRR1, RCOR3, POLG, BYSL, MED12, HMG20A, TOX4, MAD2L1, RFC2, ABT1, FLII, MRPL47, TGFB1I1, MRPL43, ALDOA, LMNB1, ZNRD1, BOP1, CAPZB, PFN1, BRIX1, SKA1, CDC20, DDX5, CDC27, RPF2, CCT5, LASP1, POP1, MAP4, ACAD11, PARP2, ABCF1, LIMA1, ZMAT5, COPS5, UTP…	569	2596	12782	1.64413	1.30695e-10	1.10518e-11
GOTERM_CC_FAT	GO:0031981~nuclear lumen	119	14.8936	2.28797e-11	XRCC5, TGOLN2, XPO1, SNRPD3, XRCC6, SNRPD2, MED24, GATA2, WDR75, G2E3, IDH3G, OIP5, PQBP1, GIT2, ACIN1, SUPT5H, RPS27A, TWIST2, NUDT16, KRR1, RCOR3, BYSL, LIG3, MED12, ACTN1, HMG20A, TOX4, PPP1CB, HNRNPR, MRTO4, MED19, PA2G4, RFC2, ABT1, FLII, PAF1, TGFB1I1, XRN2, DEAF1, CPSF3L, LMNB1, HOXA11, TAF9B, ZNRD1, KEAP1, BOP1, RPL9, BRIX1, HIST1H4E, HIST1H4F, EIF3L, LIAS, HIST1H4J, NTHL1, RECQL5, MYO1C,…	569	1450	12782	1.84359	3.28066e-08	2.21933e-09
GOTERM_CC_FAT	GO:0005730~nucleolus	69	8.63579	6.08188e-10	TGOLN2, XPO1, ZMAT5, COPS5, UTP18, SNRPD3, SKIV2L2, WDR75, GATA2, G2E3, CCDC104, IDH3G, PQBP1, ACIN1, TOP2B, TOP2A, BRD8, NUDT16, KRR1, EXOSC8, RCOR3, BYSL, RING1, MED12, POLR1A, HMG20A, NUSAP1, ACTN1, POLR1C, MBD4, TOX4, MCM4, MRTO4, NOC2L, PA2G4, ABT1, FLII, NOL11, XRN2, NUFIP1, KEAP1, ZNRD1, BOP1, ZNF174, CIR1, SAFB, RPL9, BRIX1, GPSM2, EIF3L, LIAS, CC2D1A, MYO1C, TBX3, TAF5, MPHOSPH10, DDX5, …	569	698	12782	2.22065	8.72064e-07	4.91618e-08
GOTERM_CC_FAT	GO:0005739~mitochondrion	88	11.0138	3.59426e-08	HCCS, MRPL40, ACOT2, ROMO1, CLTC, COX5B, NDUFS7, ACOT7, DDX28, IDH3G, SLC25A25, P4HA1, COL4A3BP, ACOT13, DHX30, NDUFS2, BRD8, PRKCA, PPP2R1A, ALDH6A1, OPA3, MRPL1, BSG, ACO2, POLG, SUCLG2, KIAA0141, COQ9, NDUFC1, DARS2, PI4KB, ATP6V1A, COQ2, TMEM186, MRPS18B, MRPL47, TRIM39, MRPL43, MPST, TUFM, CAV1, APEX2, MRPS15, CHKB, NDUFB9, MRPS11, COX7B, MTX1, TIMM10, ADH5, UROS, HK1, CTSA, ATP5G1, CHCHD4, …	569	1087	12782	1.81861	5.15371e-05	2.49031e-06
GOTERM_CC_FAT	GO:0005829~cytosol	101	12.6408	6.96278e-08	XRCC4, XPO1, LDHA, RPL19, SNRPD3, UBQLN4, SNRPD2, PACSIN2, COL4A3BP, RPLP0, PRKACB, TUBG1, ACIN1, RPS27A, CDCA3, DBNL, BCAP31, PSMA2, MAD2L1, PSMA5, TRIM39, MDH1, CAV1, CACNB3, KARS, TK1, EIF3D, TUBB, EIF3H, RPL9, BLOC1S1, EIF3I, EEF1A1, ACY1, SPHK2, CDC20, CDC27, EIF4B, CCT5, UACA, CCT4, CDKN1B, PSMC4, PRKAR1B, EIF4H, IKBKG, CCT8, HGS, WDR1, CRYZL1, COPA, COPB2, AP2B1, NUBP1, CEP250, SPG21, TUBA…	569	1330	12782	1.70591	9.98374e-05	4.22118e-06
GOTERM_CC_FAT	GO:0005654~nucleoplasm	70	8.76095	2.55601e-06	TAF1B, XRCC5, XPO1, SNRPD3, XRCC6, SNRPD2, MED24, TERF2IP, CDT1, ASH2L, OIP5, GIT2, TOP2B, SUPT5H, TOP2A, KPNB1, RPS27A, TWIST2, BRD8, NUDT16, RING1, LIG3, MED12, POLR1A, POLR1C, MCM4, HNRNPR, PPP1CB, MED19, RFC2, ABT1, PAF1, CPSF3, THOC1, DEAF1, CPSF3L, THAP7, NUP98, HOXA11, POLR2I, TAF9B, NUFIP1, BOP1, CIR1, NUDT21, HIST1H4E, HIST1H4F, EIF3L, GTF3C5, GTF3C2, NTHL1, GTF3C1, HIST1H4J, APEX1, POLR…	569	882	12782	1.78285	0.00366494	0.000137731
GOTERM_CC_FAT	GO:0005819~spindle	20	2.50313	2.72706e-05	CKAP2, KIFC1, KIF11, PRC1, PSRC1, KIF18A, KATNB1, NUSAP1, AURKA, CDC20, CDC27, MAD2L1, PPP2CA, ANXA11, KIF20B, BUB1, TUBG1, HAUS8, SKA1, ASPM	569	147	12782	3.05632	0.0390955	0.00120168
GOTERM_CC_FAT	GO:0015630~microtubule cytoskeleton	47	5.88235	2.53049e-05	KIFC1, PRC1, EXOC7, KATNB1, KEAP1, AURKA, DNALI1, TUBB, CEP250, CEP57, IFT20, PPP2CA, NUDT21, ACTR1B, BUB1, TUBB6, APPBP2, SKA1, TUBG1, TUBA1A, APEX1, TOP2A, ASPM, TUBA1C, CKAP2, PPP2R1A, KIF11, PSRC1, MED12, KIF18A, NUSAP1, CDC20, CDC27, LRRC49, MAD2L1, ATG4B, IFT57, ATG4A, ANXA11, KIF20B, TUBD1, FLII, MAP4, HAUS8, ACAD11, SSNA1, MAP3K11	569	549	12782	1.92315	0.0362779	0.00122655
GOTERM_CC_FAT	GO:0005635~nuclear envelope	24	3.00375	4.11001e-05	SREBF1, NXT1, NUP133, XPO1, THAP7, NUP98, MYO1C, LMNB1, NUP88, SUN2, NUP93, NUP188, RANGAP1, CLIC1, TAGLN2, UACA, AAAS, MAD2L1, DDX19B, NUCB2, ANXA11, NUP37, TMPO, KPNB1	569	205	12782	2.62993	0.0589162	0.00142284
GOTERM_CC_FAT	GO:0012505~endomembrane system	60	7.50939	4.08581e-05	XPO1, COPA, NRBP1, SEC31A, UBQLN4, NUP188, RANGAP1, ALG8, CLTC, ACTR3, COPB2, AP2B1, POMGNT1, ST3GAL4, PIGG, COL4A3BP, PIGB, RPN1, NUP37, RPN2, SEC24C, KPNB1, NUP133, PGAP2, BSG, NUP88, PGAP1, PI4KB, CLIC1, KRTCAP2, BCAP31, PIGN, MAD2L1, AAAS, LRP10, NUCB2, NXT1, THAP7, NUP98, CAV1, LMNB1, NUP93, TAGLN2, LMAN1, STT3B, CEPT1, STT3A, DDX19B, PCSK7, SREBF1, RAB2B, MYO1C, SEC11A, SUN2, UACA, RAB35, A…	569	782	12782	1.72358	0.0585694	0.00152319
GOTERM_CC_FAT	GO:0030529~ribonucleoprotein complex	44	5.50688	4.99871e-05	ABCF1, RALY, MRPL40, XPO1, PRPF4B, RPL19, MRPS15, ZMAT5, STRAP, UTP18, SNRPD3, MRPS11, NUFIP1, SNRPD2, SKIV2L2, BOP1, MRPL20, SND1, RPL9, RPLP0, CDC40, PPIL3, APEX1, RPS27A, KRR1, MRPL1, CAP2, MPHOSPH10, RPL26, CASC3, DDX5, HNRNPR, DDX6, TARBP2, PA2G4, PIH1D1, MRPS18B, SNRNP200, POP1, SNRNP40, MRPL47, SRP72, MRPL43, DAP3	569	515	12782	1.91925	0.0716512	0.00161498
GOTERM_CC_FAT	GO:0005643~nuclear pore	14	1.75219	4.07928e-05	NXT1, NUP133, XPO1, NUP98, MYO1C, NUP88, NUP93, RANGAP1, NUP188, AAAS, MAD2L1, DDX19B, NUP37, KPNB1	569	79	12782	3.98096	0.0584758	0.00164739
GOTERM_CC_FAT	GO:0031967~organelle envelope	50	6.25782	6.12679e-05	HCCS, XPO1, NUP188, RANGAP1, COX5B, NDUFS7, SLC25A25, NUP37, KPNB1, NDUFS2, NUP133, NUP88, POLG, CLIC1, PI4KB, NDUFC1, MAD2L1, AAAS, NUCB2, NXT1, THAP7, NUP98, APEX2, LMNB1, CHKB, NDUFB9, COX7B, MTX1, TIMM10, HK1, NUP93, CHCHD4, ATP5G1, TAGLN2, ALDH3A2, DDX19B, CSDE1, SREBF1, COX7A1, MYO1C, IMMT, NDUFA7, SUN2, TOMM40, BCS1L, TXNDC12, UACA, ANXA11, TMPO, ATP5A1	569	620	12782	1.81161	0.0878145	0.00185552
GOTERM_CC_FAT	GO:0031975~envelope	50	6.25782	6.56182e-05	HCCS, XPO1, NUP188, RANGAP1, COX5B, NDUFS7, SLC25A25, NUP37, KPNB1, NDUFS2, NUP133, NUP88, POLG, CLIC1, PI4KB, NDUFC1, MAD2L1, AAAS, NUCB2, NXT1, THAP7, NUP98, APEX2, LMNB1, CHKB, NDUFB9, COX7B, MTX1, TIMM10, HK1, NUP93, CHCHD4, ATP5G1, TAGLN2, ALDH3A2, DDX19B, CSDE1, SREBF1, COX7A1, MYO1C, IMMT, NDUFA7, SUN2, TOMM40, BCS1L, TXNDC12, UACA, ANXA11, TMPO, ATP5A1	569	622	12782	1.80579	0.0940471	0.00187036
GOTERM_CC_FAT	GO:0046930~pore complex	15	1.87735	7.34819e-05	NXT1, NUP133, XPO1, NUP98, MYO1C, NUP88, NUP93, TOMM40, NUP188, RANGAP1, AAAS, MAD2L1, DDX19B, NUP37, KPNB1	569	95	12782	3.54694	0.105312	0.00197804
GOTERM_CC_FAT	GO:0044429~mitochondrial part	48	6.00751	8.83894e-05	HCCS, TUFM, MRPL40, APEX2, MRPS15, CHKB, NDUFB9, COX7B, MTX1, MRPS11, TIMM10, HK1, ATP5G1, CHCHD4, COX5B, ALDH3A2, KARS, MRPL20, NDUFS7, MUT, IDH3G, DDX28, SLC25A25, HARS2, CSDE1, DHX30, NDUFS2, MRPL1, COX7A1, ACO2, RARS2, POLG, SUCLG2, IMMT, NDUFA7, TOMM40, IDH3B, BCS1L, PI4KB, DARS2, NDUFC1, SIRT3, TXNDC12, MRPS18B, MRPL47, ATP5A1, MRPL43, DAP3	569	595	12782	1.81222	0.126664	0.00225381
GOTERM_CC_FAT	GO:0044430~cytoskeletal part	67	8.38548	0.000181552	KIFC1, LIMA1, PRC1, CAPZA1, AURKA, ACTR3, ACTR2, CEP250, IFT20, ILK, ACTR1B, GOPC, TUBB6, VPS16, TUBG1, CAP1, TUBA1A, TOP2A, ASPM, TUBA1C, KIF11, ADAM10, MED12, NUSAP1, MAD2L1, ATG4B, ATG4A, FLII, FKBP15, HAUS8, MAP3K11, LMNB1, CNN3, EXOC7, VIM, KATNB1, KEAP1, TPM2, CAPZB, MYL9, TUBB, DNALI1, CEP57, PPP2CA, NUDT21, BUB1, SKA1, APPBP2, APEX1, CKAP2, MYO1C, MYO1E, PSRC1, KIF18A, CDC20, MYL12B, CDC2…	569	952	12782	1.58097	0.260008	0.00439336
GOTERM_CC_FAT	GO:0031980~mitochondrial lumen	24	3.00375	0.000195726	MRPL40, TUFM, MRPL1, MRPS15, RARS2, ACO2, SUCLG2, POLG, MRPS11, IDH3B, DARS2, KARS, SIRT3, MRPL20, MUT, DDX28, IDH3G, MRPS18B, HARS2, MRPL47, ATP5A1, DHX30, MRPL43, DAP3	569	227	12782	2.37505	0.28028	0.00451057
GOTERM_CC_FAT	GO:0005759~mitochondrial matrix	24	3.00375	0.000195726	MRPL40, TUFM, MRPL1, MRPS15, RARS2, ACO2, SUCLG2, POLG, MRPS11, IDH3B, DARS2, KARS, SIRT3, MRPL20, MUT, DDX28, IDH3G, MRPS18B, HARS2, MRPL47, ATP5A1, DHX30, MRPL43, DAP3	569	227	12782	2.37505	0.28028	0.00451057
GOTERM_CC_FAT	GO:0000502~proteasome complex	11	1.37672	0.000322834	UBXN1, PSMA2, PSMD14, PSMD13, PSMC4, PSMA5, PSMC2, PSMB3, PSMD5, UBQLN1, PAAF1	569	61	12782	4.05088	0.461907	0.00709289
GOTERM_CC_FAT	GO:0044432~endoplasmic reticulum part	31	3.87985	0.000386204	UBQLN4, PDIA4, LMAN1, ALG8, SERPINH1, STT3B, CEPT1, KDELC1, KDELC2, STT3A, PIGG, P4HA1, COL4A3BP, RPN1, PIGB, RPN2, SEC24C, SREBF1, PGAP2, RAB2B, PGAP1, SEC11A, ERP29, KRTCAP2, BCAP31, PIGN, TXNDC12, PPIB, FKBP10, SSR4, ALG12	569	347	12782	2.00687	0.552344	0.00777567
GOTERM_CC_FAT	GO:0005815~microtubule organizing center	25	3.12891	0.000385187	KIFC1, EXOC7, KATNB1, AURKA, KEAP1, CEP57, CEP250, IFT20, ACTR1B, NUDT21, BUB1, TUBG1, TOP2A, APEX1, KIF18A, MED12, CDC27, MAD2L1, IFT57, TUBD1, KIF20B, FLII, HAUS8, SSNA1, MAP3K11	569	253	12782	2.21976	0.550892	0.00809107
GOTERM_CC_FAT	GO:0005856~cytoskeleton	88	11.0138	0.000448474	KIFC1, LIMA1, PRC1, CAPZA1, AURKA, ACTR3, ACTR2, CEP250, IFT20, ILK, ACTR1B, GOPC, TUBB6, LMOD1, VPS16, TUBG1, CAP1, TUBA1A, TOP2A, TUBA1C, ASPM, PPP2R1A, DBNL, KIF11, ADAM10, ACTA2, MED12, NUSAP1, ACTN1, ARHGAP24, VASP, FLNA, MAD2L1, ATG4B, ATG4A, FLII, FKBP15, HAUS8, TGFB1I1, MAP3K11, PARVA, ALDOA, LMNB1, CNN3, EXOC7, VIM, KATNB1, CDC42SE1, KEAP1, TPM2, CAPZB, MYL9, ZNF174, PFN1, GPHN, TUBB, DN…	569	1381	12782	1.43145	0.641135	0.00833272
GOTERM_CC_FAT	GO:0030055~cell-substrate junction	15	1.87735	0.000432267	CAV1, LIMA1, LPP, ACTN1, KEAP1, ARHGAP24, MLF2, VASP, ACTR3, ARHGAP31, LASP1, LAYN, ILK, TGFB1I1, PARVA	569	112	12782	3.00857	0.618032	0.00835271
GOTERM_CC_FAT	GO:0005925~focal adhesion	14	1.75219	0.000568608	LIMA1, CAV1, LPP, ACTN1, KEAP1, ARHGAP24, MLF2, VASP, ARHGAP31, LASP1, LAYN, ILK, TGFB1I1, PARVA	569	102	12782	3.08329	0.812227	0.0101648
GOTERM_CC_FAT	GO:0008250~oligosaccharyltransferase complex	5	0.625782	0.000653885	STT3B, STT3A, RPN1, RPN2, KRTCAP2	569	10	12782	11.232	0.93351	0.011266
GOTERM_CC_FAT	GO:0005694~chromosome	37	4.63079	0.000697329	XRCC5, THAP7, XPO1, XRCC4, NUP98, PRPF4B, HIST1H2AG, HIST1H2AE, XRCC6, NUFIP1, RANGAP1, TERF2IP, OIP5, HIST1H2BI, PPP2CA, HIST1H4E, BUB1, HIST1H4F, NUP37, SKA1, TIGD5, TUBG1, TOP2B, HIST1H4J, TOP2A, FANCC, NUP133, HIST1H2BC, HIST1H1B, PIF1, RING1, SUN2, MBD4, KAT5, MAD2L1, RFC2, HIST1H3B, HIST1H3C, RRS1, CENPT, TMPO, HIST1H2AM, HIST1H3F, HIST1H3G, HIST1H3I	569	460	12782	1.80688	0.995244	0.0115985
GOTERM_CC_FAT	GO:0005924~cell-substrate adherens junction	14	1.75219	0.000823014	LIMA1, CAV1, LPP, ACTN1, KEAP1, ARHGAP24, MLF2, VASP, ARHGAP31, LASP1, LAYN, ILK, TGFB1I1, PARVA	569	106	12782	2.96694	1.17364	0.0132227
GOTERM_CC_FAT	GO:0005813~centrosome	22	2.75344	0.00101663	KIFC1, EXOC7, KIF18A, KATNB1, MED12, KEAP1, AURKA, CDC27, CEP57, CEP250, IFT20, NUDT21, ACTR1B, KIF20B, TUBD1, FLII, TUBG1, HAUS8, TOP2A, APEX1, SSNA1, MAP3K11	569	224	12782	2.20628	1.44788	0.0157875
GOTERM_CC_FAT	GO:0000313~organellar ribosome	9	1.12641	0.00113328	MRPL40, MRPL1, MRPS15, MRPS18B, MRPS11, MRPL47, MRPL43, DAP3, MRPL20	569	48	12782	4.21199	1.61276	0.0170392
GOTERM_CC_FAT	GO:0005761~mitochondrial ribosome	9	1.12641	0.00113328	MRPL40, MRPL1, MRPS15, MRPS18B, MRPS11, MRPL47, MRPL43, DAP3, MRPL20	569	48	12782	4.21199	1.61276	0.0170392
GOTERM_CC_FAT	GO:0005876~spindle microtubule	7	0.876095	0.00148497	KIF11, PRC1, KIF18A, NUSAP1, SKA1, TUBG1, CDC27	569	29	12782	5.42234	2.1083	0.0216041
GOTERM_CC_FAT	GO:0042470~melanosome	12	1.50188	0.00190429	NCSTN, BSG, CCT4, PPIB, RAB35, SND1, ERP29, ANXA11, RPN1, PDIA4, CLTC, CANX	569	89	12782	3.02885	2.6961	0.0268237
GOTERM_CC_FAT	GO:0048770~pigment granule	12	1.50188	0.00190429	NCSTN, BSG, CCT4, PPIB, RAB35, SND1, ERP29, ANXA11, RPN1, PDIA4, CLTC, CANX	569	89	12782	3.02885	2.6961	0.0268237
GOTERM_CC_FAT	GO:0044427~chromosomal part	31	3.87985	0.00210383	XRCC5, XPO1, NUP98, HIST1H2AG, HIST1H2AE, XRCC6, NUFIP1, RANGAP1, TERF2IP, OIP5, HIST1H2BI, PPP2CA, HIST1H4E, BUB1, HIST1H4F, NUP37, TIGD5, SKA1, TOP2B, HIST1H4J, FANCC, NUP133, HIST1H2BC, HIST1H1B, PIF1, RING1, SUN2, MBD4, KAT5, MAD2L1, RFC2, HIST1H3B, HIST1H3C, CENPT, TMPO, HIST1H2AM, HIST1H3F, HIST1H3G, HIST1H3I	569	386	12782	1.8041	2.97467	0.0287621
GOTERM_CC_FAT	GO:0031090~organelle membrane	69	8.63579	0.00289086	HCCS, COPA, SEC31A, UBQLN4, ALG8, CLTC, COX5B, ACTR3, NDUFS7, COPB2, POMGNT1, AP2B1, SLC25A25, ST3GAL4, PIGG, COL4A3BP, PIGB, RPN1, RPN2, VPS16, SEC24C, NDUFS2, PGAP2, BSG, POLG, PGAP1, ATP6V1H, PI4KB, NDUFC1, KRTCAP2, BCAP31, PIGN, NUCB2, THAP7, CAV1, APEX2, LMNB1, CHKB, NDUFB9, MTX1, COX7B, TIMM10, RABEPK, HK1, ATP5G1, TAGLN2, LMAN1, ALDH3A2, STT3B, CEPT1, STT3A, CSDE1, PCSK7, PEX10, SREBF1, RA…	569	1096	12782	1.41425	4.06615	0.0382519
GOTERM_CC_FAT	GO:0005852~eukaryotic translation initiation factor 3 complex	5	0.625782	0.00355884	EIF3D, COPS5, EIF3H, EIF3L, EIF3I	569	15	12782	7.48799	4.98357	0.0456577
GOTERM_MF_FAT	GO:0008135~translation factor activity, nucleic acid binding	16	2.0025	3.6373e-05	TUFM, ABCF1, EEF1A1, COPS5, ETF1, EIF4B, EIF3D, EIF4G2, EIF3H, EIF4H, TCEB2, EIF3L, EIF3I, EIF2B2, EEF1D, EIF2B4	595	98	12983	3.56248	0.0553056	0.0267699
GOTERM_MF_FAT	GO:0016887~ATPase activity	32	4.00501	0.000146413	XRCC5, ABCF1, SKIV2L, XRCC6, KATNB1, SKIV2L2, ATP5G1, DDX28, DDX49, DDX19B, ACIN1, DHX30, TOP2A, RHOBTB3, RECQL5, MYO1E, PIF1, ATP6V1H, DDX5, DDX6, ATP6V1A, DDX56, PSMC4, RFC2, PSMC2, ATP6V1E1, SNRNP200, CCT8, KIF20B, ATP5A1, ASNA1, DDX51	595	334	12983	2.09056	0.222449	0.0357557
INTERPRO	IPR019782:WD40 repeat 2	31	3.87985	8.14671e-08	COPA, SEC31A, STRAP, UTP18, KATNB1, BOP1, PAAF1, COPB2, WDR75, IFT122, CDC40, WDR77, NUP37, EIF3I, TRAF7, GTF3C2, IFT140, TAF5, STRN4, CDC20, PWP1, WDR92, WDR48, CORO1C, POC1A, AAAS, WDR25, SNRNP40, WDR1, CSTF1, GNB2L1	741	226	16659	3.08378	0.000132426	0.000102154
INTERPRO	IPR017986:WD40 repeat, region	31	3.87985	2.57825e-07	COPA, SEC31A, STRAP, UTP18, KATNB1, BOP1, PAAF1, COPB2, WDR75, IFT122, CDC40, WDR77, NUP37, EIF3I, TRAF7, GTF3C2, IFT140, TAF5, STRN4, CDC20, PWP1, WDR92, WDR48, CORO1C, POC1A, AAAS, WDR25, SNRNP40, WDR1, CSTF1, GNB2L1	741	238	16659	2.9283	0.0004191	0.000161643
INTERPRO	IPR019781:WD40 repeat, subgroup	30	3.75469	1.17442e-06	COPA, SEC31A, STRAP, KATNB1, BOP1, PAAF1, COPB2, WDR75, IFT122, CDC40, WDR77, NUP37, EIF3I, TRAF7, GTF3C2, IFT140, TAF5, STRN4, CDC20, PWP1, WDR92, WDR48, CORO1C, POC1A, AAAS, WDR25, SNRNP40, WDR1, CSTF1, GNB2L1	741	242	16659	2.787	0.00190903	0.000490788
INTERPRO	IPR001680:WD40 repeat	31	3.87985	2.74539e-06	COPA, SEC31A, STRAP, UTP18, KATNB1, BOP1, PAAF1, COPB2, WDR75, IFT122, CDC40, WDR77, NUP37, EIF3I, TRAF7, GTF3C2, IFT140, TAF5, STRN4, CDC20, PWP1, WDR92, WDR48, CORO1C, POC1A, AAAS, WDR25, SNRNP40, WDR1, CSTF1, GNB2L1	741	266	16659	2.62006	0.0044626	0.000688307
INTERPRO	IPR019775:WD40 repeat, conserved site	32	4.00501	2.21114e-06	COPA, SEC31A, STRAP, UTP18, KATNB1, BOP1, PAAF1, COPB2, WDR75, IFT122, CDC40, WDR77, NUP37, EIF3I, TRAF7, GTF3C2, IFT140, TAF5, STRN4, CDC20, PWP1, WDR92, WDR48, CORO1C, NCSTN, POC1A, AAAS, WDR25, SNRNP40, WDR1, CSTF1, GNB2L1	741	277	16659	2.59717	0.0035942	0.000692953
INTERPRO	IPR015943:WD40/YVTN repeat-like	33	4.13016	4.25846e-06	COPA, STRAP, UTP18, KATNB1, BOP1, PAAF1, COPB2, WDR75, IFT122, CDC40, WDR77, NUP37, EIF3I, SEMA3B, TRAF7, GTF3C2, IFT140, NUP133, TAF5, PLXNB3, STRN4, CDC20, PWP1, WDR92, WDR48, CORO1C, POC1A, AAAS, WDR25, SNRNP40, WDR1, CSTF1, GNB2L1	741	300	16659	2.473	0.006922	0.000889625
SMART	SM00320:WD40	31	3.87985	8.0269e-07	COPA, SEC31A, STRAP, UTP18, KATNB1, BOP1, PAAF1, COPB2, WDR75, IFT122, CDC40, WDR77, NUP37, EIF3I, TRAF7, GTF3C2, IFT140, TAF5, STRN4, CDC20, PWP1, WDR92, WDR48, CORO1C, POC1A, AAAS, WDR25, SNRNP40, WDR1, CSTF1, GNB2L1	385	266	9079	2.74826	0.00103607	0.000192627
SP_PIR_KEYWORDS	acetylation	243	30.413	4.8925e-36	XRCC5, LDHA, RPL19, THOP1, XRCC6, RANGAP1, WDR75, RPLP0, HIST1H2BI, LUC7L2, SUPT5H, KRR1, DBNL, ZC3HC1, CAPNS1, SUCLG2, BYSL, STRN4, FAM192A, LIG3, RAP1GDS1, OLA1, PGLS, MAD2L1, TAGLN, RFC2, ABT1, FLII, MRPL47, SRP72, MDH1, ALDOA, LMNB1, CHKB, BOP1, TAGLN2, DIDO1, CAPZB, PFN1, NAA50, BRIX1, SKA1, ACACA, CRYZ, DDX5, RPF2, CCT5, CCT4, LASP1, PTCD3, CCT8, POP1, MAP4, HGS, GNB2L1, TAF1B, COPS5, PHKB,…	797	2635	19235	2.22566	7.06307e-33	2.49028e-33
SP_PIR_KEYWORDS	phosphoprotein	437	54.6934	1.08071e-23	XRCC5, TGOLN2, KIFC1, XRCC4, LDHA, RPL19, SLC9A5, PPP2R5C, XRCC6, MED24, RANGAP1, KIAA0319L, CIAPIN1, WDR75, RPLP0, HIST1H2BI, WDR77, ILK, ZNF248, CDCA2, GIT2, PQBP1, LUC7L2, DHX30, CDCA3, KRR1, R3HCC1, BSG, RCOR3, LIG3, MED12, HMG20A, TOX4, NME7, MED19, AAAS, ASCC2, TAGLN, FLII, PELO, SH3GL1, OSTF1, GNAI3, CACNB3, UBA5, NAGK, DIDO1, PFN1, HEXIM2, SPATS2, RECQL5, SPHK2, PCIF1, PLEKHJ1, ACACA, USF…	797	7263	19235	1.45211	1.56017e-20	2.7504e-21
SP_PIR_KEYWORDS	cytoplasm	222	27.7847	4.99073e-14	KIFC1, LDHA, SEC31A, DZIP3, THOP1, RANGAP1, AURKA, CIAPIN1, G2E3, GAB2, IFT20, RPLP0, COL4A3BP, WDR77, DHX30, TWIST2, CDCA3, DBNL, CAPNS1, BYSL, STRN4, PGLS, MAD2L1, TAGLN, FLII, PELO, SRP72, TGFB1I1, EPS8L2, MPST, SH3GL1, MDH1, DEAF1, CPSF3L, OSTF1, RABEPK, UBA5, DIDO1, CAPZB, TK1, PFN1, NAA50, SPATS2, SKA1, RECQL5, ACACA, CRYZ, DDX6, CCT5, CCT4, LASP1, CCT8, HGS, PPP2R3C, DPP3, LIMA1, COPS5, CO…	797	3332	19235	1.60798	7.21201e-11	8.47655e-12
SP_PIR_KEYWORDS	nucleus	267	33.4168	1.11455e-13	XRCC5, XRCC4, KIFC1, AURKAIP1, XRCC6, PPP2R5C, MED24, RANGAP1, WDR75, ZGPAT, G2E3, HIST1H2BI, WDR77, ZNF248, CDCA2, PQBP1, NUP37, TIGD5, SUPT5H, TWIST2, NUDT16, KRR1, ZNF45, ZC3HC1, RCOR3, BYSL, MED12, FAM192A, LIG3, HMG20A, TOX4, MED19, MAD2L1, ABT1, RFC2, ZNF785, TGIF1, FLII, PELO, TGFB1I1, DEAF1, CPSF3L, LMNB1, GPBP1L1, ZNF133, HOXA11, TAF9B, ZNRD1, UBA5, BOP1, DIDO1, ZNF616, HEXIM2, DRAP1, CD…	797	4283	19235	1.50452	1.60916e-10	1.41841e-11
SP_PIR_KEYWORDS	mitochondrion	66	8.26033	6.35271e-07	MRPL40, HCCS, NIT1, ACOT2, ROMO1, COX5B, NDUFS7, ACOT7, IDH3G, DDX28, SLC25A25, ACOT13, DHX30, NDUFS2, ALDH6A1, OPA3, MRPL1, ACO2, POLG, SUCLG2, KIAA0141, COQ9, DARS2, PI4KB, NDUFC1, COQ2, MRPS18B, MRPL47, TRIM39, MRPL43, MPST, TUFM, APEX2, MRPS15, CHKB, NDUFB9, MTX1, COX7B, MRPS11, TIMM10, HK1, ATP5G1, CHCHD4, SDHAF2, HSCB, KARS, MRPL20, MUT, NUDT9, C12ORF10, HARS2, LIAS, RARS2, COX7A1, IMMT, ND…	797	832	19235	1.9145	0.000917107	6.46685e-05
SP_PIR_KEYWORDS	wd repeat	31	3.87985	1.4581e-06	COPA, SEC31A, STRAP, UTP18, KATNB1, BOP1, PAAF1, COPB2, WDR75, IFT122, CDC40, WDR77, NUP37, EIF3I, TRAF7, GTF3C2, IFT140, TAF5, STRN4, CDC20, PWP1, WDR92, WDR48, CORO1C, POC1A, AAAS, WDR25, SNRNP40, WDR1, CSTF1, GNB2L1	797	276	19235	2.71073	0.00210496	0.000123688
SP_PIR_KEYWORDS	protein transport	43	5.38173	5.54036e-06	NXT1, COPA, XPO1, NUP98, SEC31A, EXOC7, XPO5, MTX1, TIMM10, NUP93, NUP188, CHCHD4, LMAN1, COPB2, AP2B1, AP3M1, DDX19B, GOPC, RANBP3, NUP37, APPBP2, VPS16, SNAP23, SEC24C, KPNB1, AP3B1, NUP133, RAB2B, MYO1C, NUP88, PGAP1, RUFY1, KIF18A, TOMM40, BCAP31, COG5, COG7, ATG4B, RAB35, ATG4A, HGS, VPS28, SNX11	797	485	19235	2.13974	0.00799806	0.000402783
SP_PIR_KEYWORDS	nucleotide-binding	107	13.3917	8.18421e-06	XRCC5, KIFC1, PRPF4B, STK36, DAK, XRCC6, AURKA, IDH3G, DDX28, ILK, RRAS, PRKACB, TUBG1, DHX30, NUDT2, SUCLG2, GTPBP8, LIG3, OLA1, ARL16, NME7, RFC2, PDGFRA, GNAI3, CHKB, ARFRP1, HDGF, UBA5, NAGK, KARS, TK1, UBE2D3, TUBB, DDX49, GMPPA, HARS2, RHOBTB3, EEF1A1, RECQL5, SPHK2, MYO1C, RARS2, MYO1E, PIF1, ACACA, DDX5, DDX6, CCT5, DDX56, CCT4, PSMC4, PSMC2, PRKAR1B, CCT8, GRK6, TUBD1, ASNA1, CLCN7, DDX5…	797	1686	19235	1.53165	0.0118145	0.000462757
SP_PIR_KEYWORDS	transit peptide	42	5.25657	8.12666e-06	TUFM, MRPL40, MRPS15, COX7B, MRPS11, ACOT2, ATP5G1, HSCB, COX5B, SDHAF2, KARS, MRPL20, NDUFS7, MUT, IDH3G, NUDT9, C12ORF10, HARS2, LIAS, NDUFS2, MRPL1, ALDH6A1, COX7A1, ACO2, RARS2, SUCLG2, KIAA0141, IDH3B, COQ9, DARS2, NDUFC1, MRRF, SIRT3, TXNDC12, COQ2, MRPS18B, PTCD3, MRPL47, ATP5A1, MRPL43, TRIT1, DAP3	797	476	19235	2.12949	0.0117314	0.000516927
SP_PIR_KEYWORDS	protein biosynthesis	23	2.8786	1.12411e-05	TUFM, EEF1A1, RPL19, RARS2, RPL26, DARS2, ETF1, MRRF, KARS, EIF4B, EIF3D, EIF4G2, EIF3H, EIF4H, RPLP0, RPL9, HARS2, EIF3L, EIF3I, EIF2B2, EEF1D, RPS27A, EIF2B4	797	188	19235	2.95259	0.0162271	0.000572014
SP_PIR_KEYWORDS	cytoskeleton	48	6.00751	9.17416e-05	KIFC1, LIMA1, PRC1, CAPZA1, KATNB1, CDC42SE1, AURKA, RANGAP1, TPM2, CAPZB, ACTR3, PFN1, ACTR2, GPHN, CEP250, CEP57, IFT20, PPP2CA, ACTR1B, LMOD1, APPBP2, SKA1, TUBG1, TRIP10, CKAP2, DBNL, ACTA2, KIF18A, NUSAP1, ACTN1, ARHGAP24, LRRC49, VASP, FLNA, UACA, LASP1, IFT57, ANXA11, KIF20B, TUBD1, FLII, TGFB1I1, HAUS8, WDR1, SSNA1, PARVA, SPTAN1, MAP3K11	797	636	19235	1.82145	0.132362	0.00423633
SP_PIR_KEYWORDS	isopeptide bond	29	3.62954	0.00015851	ABCF1, XRCC4, HIST1H2AG, HIST1H2AE, HDGF, RANGAP1, PFN1, POMGNT1, TUBB, ATG5, HIST1H2BI, HIST1H4E, HIST1H4F, EIF3I, RPN2, ACIN1, KPNB1, HIST1H4J, RPS27A, HIST1H2BC, ACO2, KIAA0586, PARK7, UBE2N, IKBKG, SNRNP200, CCT8, HIST1H3B, HIST1H3C, IRF2, CUL4B, HIST1H2AM, HIST1H3F, SSR4, CPSF3, HIST1H3G, HIST1H3I	797	319	19235	2.19402	0.22859	0.00670146
SP_PIR_KEYWORDS	atp-binding	82	10.2628	0.00025639	XRCC5, ABCF1, KIFC1, PRPF4B, STK36, DAK, XRCC6, SKIV2L2, AURKA, ACTR3, TOR3A, ACTR2, ATAD3A, DDX28, IDH3G, NUBP1, ILK, ACTR1B, PRKACB, TOP2B, DHX30, TOP2A, PRKCA, KIF11, ACTA2, LIG3, OLA1, DARS2, PFKM, PI4KB, MCM4, GMPS, NME7, UBE2N, ATP6V1A, RFC2, UBE2M, SNRNP200, PDGFRA, UBE2W, MAP3K11, CHKB, SKIV2L, HK1, UBA5, NAGK, KARS, TK1, DGKA, UBE2D3, DDX49, DDX19B, HARS2, BUB1, RHOBTB3, RECQL5, MYO1C, R…	797	1326	19235	1.49247	0.369501	0.00812426
SP_PIR_KEYWORDS	ubl conjugation	44	5.50688	0.000228055	ABCF1, XRCC5, XRCC4, RANGAP1, AURKA, RNF181, CDT1, POMGNT1, ATG5, HIST1H2BI, ACIN1, RPN2, KPNB1, RPS27A, CDCA3, ACO2, NUSAP1, KIAA0586, UBE2N, SNRNP200, CPSF3, HIST1H2AG, HIST1H2AE, HDGF, KEAP1, PFN1, TUBB, HIST1H4E, BUB1, HIST1H4F, EIF3I, NFATC4, TRAF7, RNF167, HIST1H4J, HIST1H2BC, KIF18A, CDC20, KAT5, PARK7, CDKN1B, IKBKG, CCT8, HIST1H3B, IRF2, HIST1H3C, CUL4B, HIST1H2AM, SSR4, HIST1H3F, HIST1H…	797	588	19235	1.80596	0.328729	0.00825809
SP_PIR_KEYWORDS	mRNA transport	12	1.50188	0.000219753	NUP133, XPO1, NUP98, MYO1C, NUP88, DDX19B, THOC7, NUP93, NUP188, NUP37, CASC3, THOC1	797	74	19235	3.91366	0.316779	0.0085682
SP_PIR_KEYWORDS	actin-binding	24	3.00375	0.000255344	DBNL, LIMA1, MYO1C, CNN3, MYO1E, CAPZA1, ACTN1, TPM2, CAPZB, VASP, FLNA, ACTR3, CORO1C, ACTR2, PFN1, TAGLN, LASP1, FKBP15, FLII, WDR1, CNN1, CAP1, PARVA, SPTAN1	797	247	19235	2.34503	0.367996	0.00862834
SP_PIR_KEYWORDS	endoplasmic reticulum	50	6.25782	0.000369636	SEC31A, ALG5, UBQLN4, PDIA4, ALG8, CANX, TOR3A, PLOD1, ELOVL5, PIGG, P4HA1, COL4A3BP, PIGB, RPN1, SEMA3B, RPN2, SEC24C, PGAP2, PGAP1, ERP29, PI4KB, MOGS, ERGIC1, LPCAT4, BCAP31, PIGN, FKBP10, LMAN1, SERPINH1, ALDH3A2, STT3B, CEPT1, KDELC1, STT3A, KDELC2, SLC39A1, SREBF1, RAB2B, VAC14, CREB3, FADS1, SEC11A, TXNDC12, PPIB, TMEM43, POFUT2, SSR4, ASNA1, TAPBPL, ALG12	797	713	19235	1.69244	0.532303	0.0110083
SP_PIR_KEYWORDS	proteasome	10	1.25156	0.000449252	PSMA2, PSMD14, PSMD13, PSMC4, PSMA5, PSMC2, PSMB3, PSMD5, UBQLN1, PAAF1	797	56	19235	4.30969	0.64661	0.0126263
SP_PIR_KEYWORDS	ribosome biogenesis	9	1.12641	0.000720954	KRR1, DDX56, BYSL, BRIX1, MPHOSPH10, RRS1, BOP1, DDX51, MRTO4	797	48	19235	4.52517	1.03578	0.0191355
SP_PIR_KEYWORDS	host-virus interaction	25	3.12891	0.000820551	XPO1, CAV1, NUP98, COPS6, VIM, KARS, PAAF1, RPLP0, SND1, PSMB3, KPNB1, VAC14, CREB3, TAF5, FDPS, ATP6V1H, LMBRD1, KAT5, SGTA, WDR48, PDCL3, EIF4H, PSMC2, IKBKG, IRF3	797	285	19235	2.11704	1.17808	0.0206749
SP_PIR_KEYWORDS	rna-binding	39	4.8811	0.00106658	RALY, XPO1, HDLBP, DZIP3, XPO5, TRMT2A, SNRPD3, SKIV2L, NUFIP1, DDX28, DDX49, SAFB, DDX19B, METTL1, NUDT21, PRKRA, CSDE1, ZNF74, DHX30, NUDT16, KRR1, EXOSC8, ELAVL1, THUMPD3, MBNL1, CASC3, DDX5, HNRNPR, DDX6, EIF4B, TARBP2, DDX56, PA2G4, ABT1, EIF4H, THOC7, CPSF3, THOC1, DDX51	797	540	19235	1.74303	1.52878	0.0255339
SP_PIR_KEYWORDS	nuclear pore complex	8	1.00125	0.0011435	NUP133, NUP98, MYO1C, NUP88, DDX19B, NUP93, NUP188, NUP37	797	40	19235	4.82685	1.63819	0.0261242
SP_PIR_KEYWORDS	Initiation factor	9	1.12641	0.00124327	EIF4B, EIF3D, EIF4G2, EIF3H, EIF4H, EIF3L, EIF3I, EIF2B2, EIF2B4	797	52	19235	4.17708	1.77993	0.0271556
SP_PIR_KEYWORDS	helicase	15	1.87735	0.00133057	XRCC5, RECQL5, PIF1, SKIV2L, XRCC6, SKIV2L2, DDX5, DDX6, DDX56, DDX28, DDX49, DDX19B, SNRNP200, DHX30, DDX51	797	134	19235	2.7016	1.9038	0.027843
SP_PIR_KEYWORDS	cell division	23	2.8786	0.00151107	KIFC1, ZC3HC1, KIF11, PRC1, CCNF, LIG3, KATNB1, NUSAP1, CDC20, PPP1CB, MAD2L1, OIP5, CDC40, ANXA11, CDCA2, BUB1, KIF20B, NUP37, PELO, HAUS8, SKA1, ASPM, CDCA3	797	264	19235	2.10261	2.15946	0.0303196
UP_SEQ_FEATURE	repeat:WD 4	31	3.87985	2.20231e-07	COPA, SEC31A, STRAP, UTP18, KATNB1, BOP1, PAAF1, COPB2, WDR75, IFT122, CDC40, WDR77, NUP37, EIF3I, TRAF7, GTF3C2, IFT140, TAF5, STRN4, CDC20, PWP1, WDR92, WDR48, CORO1C, POC1A, AAAS, WDR25, SNRNP40, WDR1, CSTF1, GNB2L1	797	251	19113	2.96182	0.000381244	0.000467001
UP_SEQ_FEATURE	repeat:WD 3	31	3.87985	7.12654e-07	COPA, SEC31A, STRAP, UTP18, KATNB1, BOP1, PAAF1, COPB2, WDR75, IFT122, CDC40, WDR77, NUP37, EIF3I, TRAF7, GTF3C2, IFT140, TAF5, STRN4, CDC20, PWP1, WDR92, WDR48, CORO1C, POC1A, AAAS, WDR25, SNRNP40, WDR1, CSTF1, GNB2L1	797	265	19113	2.80535	0.00123368	0.000755484
UP_SEQ_FEATURE	repeat:WD 1	31	3.87985	1.44203e-06	COPA, SEC31A, STRAP, UTP18, KATNB1, BOP1, PAAF1, COPB2, WDR75, IFT122, CDC40, WDR77, NUP37, EIF3I, TRAF7, GTF3C2, IFT140, TAF5, STRN4, CDC20, PWP1, WDR92, WDR48, CORO1C, POC1A, AAAS, WDR25, SNRNP40, WDR1, CSTF1, GNB2L1	797	274	19113	2.7132	0.00249628	0.00101899
UP_SEQ_FEATURE	repeat:WD 2	31	3.87985	1.44203e-06	COPA, SEC31A, STRAP, UTP18, KATNB1, BOP1, PAAF1, COPB2, WDR75, IFT122, CDC40, WDR77, NUP37, EIF3I, TRAF7, GTF3C2, IFT140, TAF5, STRN4, CDC20, PWP1, WDR92, WDR48, CORO1C, POC1A, AAAS, WDR25, SNRNP40, WDR1, CSTF1, GNB2L1	797	274	19113	2.7132	0.00249628	0.00101899
UP_SEQ_FEATURE	repeat:WD 5	27	3.37922	5.06088e-06	COPA, SEC31A, STRAP, UTP18, KATNB1, BOP1, PAAF1, COPB2, WDR75, IFT122, CDC40, WDR77, EIF3I, TRAF7, IFT140, TAF5, STRN4, CDC20, WDR92, PWP1, WDR48, POC1A, WDR25, SNRNP40, WDR1, CSTF1, GNB2L1	797	233	19113	2.77893	0.00876059	0.00267994
UP_SEQ_FEATURE	transit peptide:Mitochondrion	41	5.13141	1.39047e-05	TUFM, MRPL40, MRPS15, COX7B, MRPS11, ACOT2, ATP5G1, HSCB, COX5B, SDHAF2, MRPL20, NDUFS7, MUT, IDH3G, NUDT9, C12ORF10, HARS2, LIAS, NDUFS2, MRPL1, ALDH6A1, COX7A1, ACO2, RARS2, SUCLG2, KIAA0141, IDH3B, COQ9, DARS2, NDUFC1, MRRF, SIRT3, TXNDC12, COQ2, MRPS18B, PTCD3, MRPL47, ATP5A1, MRPL43, TRIT1, DAP3	797	467	19113	2.10541	0.0240678	0.00588104
UP_SEQ_FEATURE	repeat:WD 6	22	2.75344	5.33739e-05	COPA, SEC31A, UTP18, STRAP, TAF5, STRN4, KATNB1, CDC20, BOP1, WDR92, WDR48, WDR75, COPB2, POC1A, IFT122, WDR25, CDC40, SNRNP40, TRAF7, WDR1, CSTF1, GNB2L1	797	192	19113	2.74784	0.0923559	0.0186913

## Sheet: CodingDownstream.Conc_N_UP
Category	Term	Count	%	PValue	Genes	List Total	Pop Hits	Pop Total	Fold Enrichment	FDR	Benjamini
GOTERM_BP_FAT	GO:0010033~response to organic substance	14	17.9487	2.6464e-05	EGR1, BCL10, PTGS2, MCL1, HSPA1A, HSPA1B, NR4A3, PMAIP1, JUNB, HSPA1L, HSPH1, HSPA2, HMOX1, JUN, ERN1	65	721	13528	4.04122	0.0403057	0.0197823
GOTERM_CC_FAT	GO:0000785~chromatin	6	7.69231	0.000197697	JUN, JUND, HIST3H2A, H2AFJ, HIST3H2BB, JUNB	36	200	12782	10.6517	0.221612	0.0207398
GOTERM_MF_FAT	GO:0030528~transcription regulator activity	17	21.7949	0.000233146	EGR1, KLF6, BCL10, EGR3, FOXL1, RELB, NR4A3, JUNB, ATF3, JUN, JUND, SKIL, BHLHE40, KLF2, FOXD1, SERTAD1, ETV3	54	1512	12983	2.7032	0.271909	0.0102072
GOTERM_MF_FAT	GO:0003677~DNA binding	22	28.2051	0.000171984	EGR1, KLF6, IFIH1, EGR3, ZBTB20, FOXL1, RELB, ZNF543, NR4A3, H2AFJ, JUNB, ATF3, KRBA2, JUN, JUND, HIST3H2A, BHLHE40, SKIL, KLF2, HIST3H2BB, FOXD1, ETV3	54	2331	12983	2.26914	0.200643	0.0112877
GOTERM_MF_FAT	GO:0003700~transcription factor activity	14	17.9487	0.000110955	EGR1, KLF6, EGR3, FOXL1, RELB, NR4A3, JUNB, ATF3, JUN, JUND, BHLHE40, KLF2, FOXD1, ETV3	54	975	12983	3.45227	0.129487	0.0145402
INTERPRO	IPR001023:Heat shock protein Hsp70	4	5.12821	1.58774e-05	HSPA1L, HSPH1, HSPA2, HSPA1A, HSPA1B	72	12	16659	77.125	0.01887	0.00231544
INTERPRO	IPR013126:Heat shock protein 70	4	5.12821	1.58774e-05	HSPA1L, HSPH1, HSPA2, HSPA1A, HSPA1B	72	12	16659	77.125	0.01887	0.00231544
INTERPRO	IPR018181:Heat shock protein 70, conserved site	4	5.12821	3.25372e-05	HSPA1L, HSPH1, HSPA2, HSPA1A, HSPA1B	72	15	16659	61.7	0.0386662	0.00237244
INTERPRO	IPR002112:Transcription factor Jun	3	3.84615	5.35803e-05	JUN, JUND, JUNB	72	3	16659	231.375	0.0636659	0.00260425
INTERPRO	IPR005643:Jun-like transcription factor	3	3.84615	5.35803e-05	JUN, JUND, JUNB	72	3	16659	231.375	0.0636659	0.00260425
SP_PIR_KEYWORDS	dna-binding	18	23.0769	0.000968558	EGR1, KLF6, EGR3, ZBTB20, FOXL1, ZNF543, NR4A3, H2AFJ, JUNB, ATF3, JUN, JUND, HIST3H2A, BHLHE40, KLF2, HIST3H2BB, FOXD1, ETV3	78	1868	19235	2.37626	1.13826	0.0269566
SP_PIR_KEYWORDS	Transcription	20	25.641	0.000410064	EGR1, KLF6, EGR3, ZBTB20, EID3, FOXL1, RELB, ZNF543, NR4A3, JUNB, ATF3, JUN, JUND, ERN1, PER1, BHLHE40, KLF2, FOXD1, SERTAD1, ETV3	78	2071	19235	2.38148	0.483366	0.0285014
SP_PIR_KEYWORDS	Apoptosis	8	10.2564	0.000827921	BCL10, MCL1, CYCS, ERN1, RHOB, PMAIP1, FEM1B, DDIT4	78	381	19235	5.17801	0.973718	0.0287742
SP_PIR_KEYWORDS	nucleus	31	39.7436	0.00069059	IFIH1, EID3, MCL1, IFI35, NUFIP2, INTS6, JUND, RHOB, PER1, HIST3H2A, BHLHE40, HIST3H2BB, FOXD1, ETV3, EGR1, KLF6, ZBTB20, BRD2, EGR3, FOXL1, RELB, ZNF543, SECISBP2, INCA1, H2AFJ, NR4A3, JUNB, DUSP5, ATF3, JUN, KLF2	78	4283	19235	1.78489	0.812805	0.0319475
SP_PIR_KEYWORDS	transcription regulation	20	25.641	0.000310222	EGR1, KLF6, EGR3, ZBTB20, EID3, FOXL1, RELB, ZNF543, NR4A3, JUNB, ATF3, JUN, JUND, ERN1, PER1, BHLHE40, KLF2, FOXD1, SERTAD1, ETV3	78	2026	19235	2.43438	0.365874	0.042805
UP_SEQ_FEATURE	domain:Leucine-zipper	6	7.69231	8.18836e-05	ATF3, JUN, RELB, JUND, JUNB, IFI35	78	110	19113	13.3657	0.105709	0.0195413
BBID	Genomic_reformatting_Brain_Ischemia	4	5.12821	1.10772e-05	EGR1, JUN, HSPA1A, HSPA1B, JUNB	4	9	358	39.7778	0.00530129	6.64613e-05

## Sheet: CodingDownstream.Conc_N_DOWN
Category	Term	Count	%	PValue	Genes	List Total	Pop Hits	Pop Total	Fold Enrichment	FDR	Benjamini
GOTERM_BP_FAT	GO:0006412~translation	14	8.09249	6.07037e-05	ABCF1, EEF1A1, RPL19, RARS2, MRPS11, RPS9, RPL27, KARS, RPLP0, RPL9, HARS2, PELO, MRPL47, MRPL43	147	331	13528	3.89239	0.0979082	0.035241
GOTERM_BP_FAT	GO:0000278~mitotic cell cycle	14	8.09249	0.00018499	KIF18A, TBRG4, AURKA, PPP1CB, MPHOSPH9, MAD2L1, CDKN1B, PSMC4, PSMA5, CDKN2C, PSMC2, CDCA2, KIF20B, NUP37	147	370	13528	3.48211	0.298087	0.0427931
GOTERM_BP_FAT	GO:0046426~negative regulation of JAK-STAT cascade	4	2.31214	4.17567e-05	PPP2R1A, CAV1, PPP2CA, HGS	147	7	13528	52.587	0.0673585	0.0481592
GOTERM_BP_FAT	GO:0034622~cellular macromolecular complex assembly	13	7.51445	0.000170876	CAV1, HIST1H2BC, HIST1H4K, HIST1H2AG, HIST1H1B, SNRPD3, IPO11, TSPYL4, HIST1H2BI, HIST1H4E, TUBB6, HIST1H4D, HIST1H2AM, TUBA1A, HIST1H4J, KPNB1, HIST1H3G, TUBA1C	147	318	13528	3.76212	0.275374	0.0492444
GOTERM_BP_FAT	GO:0034621~cellular macromolecular complex subunit organization	14	8.09249	0.000129954	CAV1, HIST1H2BC, HIST1H4K, HIST1H2AG, HIST1H1B, SNRPD3, IPO11, KIF18A, TSPYL4, HIST1H2BI, HIST1H4E, TUBB6, HIST1H4D, HIST1H2AM, TUBA1A, HIST1H4J, KPNB1, HIST1H3G, TUBA1C	147	357	13528	3.60891	0.209491	0.0499162
GOTERM_CC_FAT	GO:0043232~intracellular non-membrane-bounded organelle	57	32.948	2.74257e-08	ABCF1, RPL19, SNRPD3, XRCC6, CAPZA1, AURKA, RANGAP1, WDR75, ACTR2, G2E3, RPLP0, HIST1H2BI, ILK, TUBB6, NUP37, TUBA1A, TUBA1C, MRPL53, DBNL, PPP2R1A, POLG, HIST1H1B, FBLIM1, ACTN1, POLR1C, MCM4, MRTO4, MAD2L1, RFC2, FKBP15, MRPL47, DBN1, DST, MRPL43, ALDOA, HIST1H4K, HIST1H2AG, MRPS11, VIM, TPM2, GCN1L1, RPL9, PPP2CA, HIST1H4E, LIAS, HIST1H4D, HIST1H4J, HIST1H2BC, MYO1C, TBX3, KIF18A, RPL27, RPS9,…	138	2596	12782	2.03371	3.64208e-05	7.89856e-06
GOTERM_CC_FAT	GO:0043228~non-membrane-bounded organelle	57	32.948	2.74257e-08	ABCF1, RPL19, SNRPD3, XRCC6, CAPZA1, AURKA, RANGAP1, WDR75, ACTR2, G2E3, RPLP0, HIST1H2BI, ILK, TUBB6, NUP37, TUBA1A, TUBA1C, MRPL53, DBNL, PPP2R1A, POLG, HIST1H1B, FBLIM1, ACTN1, POLR1C, MCM4, MRTO4, MAD2L1, RFC2, FKBP15, MRPL47, DBN1, DST, MRPL43, ALDOA, HIST1H4K, HIST1H2AG, MRPS11, VIM, TPM2, GCN1L1, RPL9, PPP2CA, HIST1H4E, LIAS, HIST1H4D, HIST1H4J, HIST1H2BC, MYO1C, TBX3, KIF18A, RPL27, RPS9,…	138	2596	12782	2.03371	3.64208e-05	7.89856e-06
GOTERM_CC_FAT	GO:0005829~cytosol	34	19.6532	3.00457e-06	COPA, LDHA, CAV1, RPL19, GNAI2, SNRPD3, VIM, KARS, RPL9, COPB1, PPP2CA, RPLP0, TUBA1A, KPNB1, ENO1, PPP2R1A, DBNL, EEF1A1, STX4, RPL27, RPS9, HERC4, ECT2, CAPRIN1, CCT4, MAD2L1, CDKN1B, UACA, PSMC4, PSMA5, NUCB2, HGS, WDR1, CRYZL1	138	1330	12782	2.36781	0.00398994	0.000432565
GOTERM_CC_FAT	GO:0070013~intracellular organelle lumen	38	21.9653	3.82357e-05	TAF1B, CPSF3L, HIST1H4K, HOXA11, SNRPD3, XRCC6, MRPS11, MED24, SERPINH1, KARS, WDR75, G2E3, RPL9, HARS2, GIT2, HIST1H4E, LIAS, HIST1H4D, GTF3C2, SUPT5H, KPNB1, HIST1H4J, MYO1C, RARS2, TBX3, POLG, ACTN1, RPS9, INTS12, POLR1C, DDX5, MCM4, HNRNPR, PPP1CB, MRTO4, PPIB, RFC2, KIF20B, MRPL47, MATR3, MRPL43	138	1779	12782	1.97846	0.0507644	0.00366397
GOTERM_CC_FAT	GO:0043233~organelle lumen	38	21.9653	6.27331e-05	TAF1B, CPSF3L, HIST1H4K, HOXA11, SNRPD3, XRCC6, MRPS11, MED24, SERPINH1, KARS, WDR75, G2E3, RPL9, HARS2, GIT2, HIST1H4E, LIAS, HIST1H4D, GTF3C2, SUPT5H, KPNB1, HIST1H4J, MYO1C, RARS2, TBX3, POLG, ACTN1, RPS9, INTS12, POLR1C, DDX5, MCM4, HNRNPR, PPP1CB, MRTO4, PPIB, RFC2, KIF20B, MRPL47, MATR3, MRPL43	138	1820	12782	1.93389	0.0832763	0.00450674
GOTERM_CC_FAT	GO:0005840~ribosome	11	6.35838	0.00010511	ABCF1, MRPL53, RPL19, RPL9, RPLP0, MRPS11, RPL27, RPS9, MRPL47, GCN1L1, MRPL43	138	215	12782	4.73886	0.139494	0.00503284
GOTERM_CC_FAT	GO:0031974~membrane-enclosed lumen	38	21.9653	9.52967e-05	TAF1B, CPSF3L, HIST1H4K, HOXA11, SNRPD3, XRCC6, MRPS11, MED24, SERPINH1, KARS, WDR75, G2E3, RPL9, HARS2, GIT2, HIST1H4E, LIAS, HIST1H4D, GTF3C2, SUPT5H, KPNB1, HIST1H4J, MYO1C, RARS2, TBX3, POLG, ACTN1, RPS9, INTS12, POLR1C, DDX5, MCM4, HNRNPR, PPP1CB, MRTO4, PPIB, RFC2, KIF20B, MRPL47, MATR3, MRPL43	138	1856	12782	1.89638	0.126478	0.00547431
GOTERM_CC_FAT	GO:0030529~ribonucleoprotein complex	16	9.24855	0.000409645	MRPL53, ABCF1, RPL19, STRAP, SNRPD3, MRPS11, RPS9, RPL27, DDX5, GCN1L1, HNRNPR, DDX6, RPLP0, RPL9, MRPL47, MRPL43	138	515	12782	2.87761	0.542635	0.014642
GOTERM_CC_FAT	GO:0005635~nuclear envelope	10	5.78035	0.000359437	MAD2L1, UACA, MYO1C, IPO11, NUCB2, RANGAP1, NUP37, TMPO, KPNB1, MATR3	138	205	12782	4.5182	0.476273	0.0146821
GOTERM_CC_FAT	GO:0015629~actin cytoskeleton	11	6.35838	0.000633223	CORO1C, ALDOA, ACTR2, MYO1C, LASP1, ILK, CAPZA1, FKBP15, TPM2, DST, DBN1	138	269	12782	3.78757	0.837647	0.0200655
GOTERM_CC_FAT	GO:0031981~nuclear lumen	29	16.763	0.00136602	TAF1B, CPSF3L, HIST1H4K, HOXA11, SNRPD3, XRCC6, MED24, WDR75, G2E3, RPL9, GIT2, HIST1H4E, LIAS, HIST1H4D, SUPT5H, GTF3C2, KPNB1, HIST1H4J, MYO1C, TBX3, ACTN1, RPS9, POLR1C, INTS12, DDX5, PPP1CB, HNRNPR, MCM4, MRTO4, RFC2, KIF20B, MATR3	138	1450	12782	1.85246	1.79891	0.0386033
GOTERM_CC_FAT	GO:0005643~nuclear pore	6	3.46821	0.00156999	MAD2L1, MYO1C, IPO11, RANGAP1, NUP37, KPNB1	138	79	12782	7.03467	2.06493	0.0403027
GOTERM_MF_FAT	GO:0005198~structural molecule activity	20	11.5607	5.48251e-05	COPA, CAV1, RPL19, EFEMP2, VIM, COL3A1, MRPS11, RPS9, RPL27, TPM2, RPLP0, RPL9, COPB1, COL1A2, TUBB6, MRPL47, TUBA1A, MATR3, TUBA1C, MRPL43	142	634	12983	2.88421	0.0730881	0.0160977
GOTERM_MF_FAT	GO:0003779~actin binding	13	7.51445	0.000225659	ALDOA, DBNL, MYO1C, CAPZA1, KIF18A, ACTN1, TPM2, CORO1C, ACTR2, LASP1, WDR1, DBN1, DST	142	326	12983	3.64596	0.300512	0.0328496
SP_PIR_KEYWORDS	acetylation	70	40.4624	5.57999e-18	TAF1B, LDHA, GMPR2, RPL19, XRCC6, CAPZA1, RANGAP1, UBQLN1, CANX, ACTR2, WDR75, TP53I3, RPLP0, HIST1H2BI, SUPT5H, KPNB1, TUBA1C, MRPL53, DBNL, PPP2R1A, CAPNS1, HIST1H1B, STRN4, ACTN1, POLR1C, MCM4, PPP1CB, HNRNPR, MAD2L1, RFC2, PSMA5, FKBP15, MRPL47, DBN1, MATR3, ALDOA, CAV1, HIST1H4K, HIST1H2AG, VIM, TPM2, GCN1L1, KARS, STT3B, FIS1, PPP2CA, RPL9, HARS2, CSDE1, HIST1H4E, PCMT1, HIST1H4D, HIST1H4J,…	173	2635	19235	2.95368	7.3942e-15	1.58472e-15
SP_PIR_KEYWORDS	phosphoprotein	108	62.4277	6.15279e-11	LDHA, RPL19, XRCC6, MED24, RANGAP1, AURKA, UBQLN1, WDR75, ELOVL5, HIST1H2BI, RPLP0, ILK, GIT2, CDCA2, SUPT5H, DBNL, STRN4, ACTN1, TBRG4, TXNDC9, PPP1CB, MRTO4, MAD2L1, PSMA5, NFE2L1, PELO, MYNN, DBN1, DST, ALDOA, OSTF1, CAV1, GNAI3, HIST1H4K, GNAI2, STRAP, SIPA1, KARS, DRAP1, HARS2, HIST1H4E, BTF3, HIST1H4D, HIST1H4J, EEF1A1, MYO1C, PLEKHJ1, RPS9, ITGA3, INTS12, DDX5, DDX6, CORO1C, HEATR6, APEH, …	173	7263	19235	1.65331	8.15324e-08	8.73696e-09
SP_PIR_KEYWORDS	cytoplasm	58	33.526	3.35161e-07	COPA, LDHA, CAPZA1, AURKA, RANGAP1, UBQLN1, ACTR2, G2E3, RPLP0, COPB1, KPNB1, DBNL, CAPNS1, STRN4, HERC4, FBLIM1, ACTN1, HNRNPR, PPP1CB, MAD2L1, PSMA5, NUCB2, FKBP15, PELO, DBN1, DST, CPSF3L, OSTF1, STRAP, SIPA1, CTNND1, TPM2, KARS, RNF123, PPP2CA, HARS2, CSDE1, PCMT1, ENO1, UBXN1, EEF1A1, MYO1C, IPO11, KIF18A, RPS9, CAPRIN1, DDX6, APEH, CCT4, UACA, CDKN1B, PSMC4, LASP1, PSMC2, PPIC, KIF20B, HGS,…	173	3332	19235	1.93539	0.00044413	3.1728e-05
SP_PIR_KEYWORDS	actin-binding	12	6.93642	1.43529e-05	CORO1C, ACTR2, DBNL, MYO1C, LASP1, CAPZA1, ACTN1, FKBP15, WDR1, TPM2, DST, DBN1	173	247	19235	5.4017	0.0190178	0.00101854
SP_PIR_KEYWORDS	ribonucleoprotein	11	6.35838	0.000212835	MRPL53, RPL19, RPL9, RPLP0, SNRPD3, MRPS11, RPL27, RPS9, MRPL47, HNRNPR, MRPL43	173	279	19235	4.38364	0.281666	0.0120175
SP_PIR_KEYWORDS	methylation	10	5.78035	0.000338026	EEF1A1, HIST1H2BC, HIST1H4K, MYO1C, HIST1H2AG, SNRPD3, DDX5, PPP2CA, HIST1H2BI, HIST1H4E, HIST1H4D, HIST1H2AM, SUPT5H, HIST1H4J, HIST1H3G	173	242	19235	4.59442	0.447001	0.0136229
SP_PIR_KEYWORDS	protein biosynthesis	9	5.20231	0.000295701	EEF1A1, RPL19, RARS2, RPL9, RPLP0, HARS2, RPL27, RPS9, KARS	173	188	19235	5.32268	0.391133	0.013901
SP_PIR_KEYWORDS	ribosomal protein	9	5.20231	0.000295701	MRPL53, RPL19, RPL9, RPLP0, MRPS11, RPL27, RPS9, MRPL47, MRPL43	173	188	19235	5.32268	0.391133	0.013901
SP_PIR_KEYWORDS	DNA binding	11	6.35838	0.00100638	HIST1H2BC, HIST1H4K, HIST1H2AG, HIST1H1B, HOXA11, XRCC6, DRAP1, HIST1H2BI, NUCB2, HIST1H4E, CSDE1, NFE2L1, HIST1H4D, HIST1H2AM, HIST1H4J, HIST1H3G	173	340	19235	3.59716	1.3254	0.0351133
SP_PIR_KEYWORDS	nucleus	57	32.948	0.001166	TAF1B, SNRPD3, XRCC6, MED24, RANGAP1, UBQLN1, WDR75, G2E3, HIST1H2BI, CDCA2, CTDSP1, NUP37, SUPT5H, KPNB1, HIST1H1B, POLR1C, HNRNPR, PPP1CB, MCM4, MRTO4, MAD2L1, RFC2, PSMA5, NFE2L1, PELO, MYNN, MATR3, CPSF3L, HIST1H4K, HIST1H2AG, STRAP, HOXA11, SIPA1, CTNND1, KARS, DRAP1, PPP2CA, HIST1H4E, BTF3, HIST1H4D, GTF3C2, HIST1H4J, ENO1, HIST1H2BC, MYO1C, TBX3, IPO11, KIF18A, INTS12, DDX5, UACA, CDKN1B, …	173	4283	19235	1.4797	1.53411	0.0361457
SP_PIR_KEYWORDS	cytoskeleton	15	8.67052	0.00176846	DBNL, CAPZA1, KIF18A, ACTN1, FBLIM1, RANGAP1, AURKA, TPM2, ACTR2, UACA, LASP1, PPP2CA, KIF20B, WDR1, DST	173	636	19235	2.62229	2.31822	0.0490263
SP_PIR_KEYWORDS	chromosomal protein	7	4.04624	0.00195632	HIST1H2BC, HIST1H4K, HIST1H2AG, HIST1H1B, HIST1H2BI, XRCC6, HIST1H4E, TMPO, HIST1H4D, HIST1H2AM, HIST1H3G, HIST1H4J	173	145	19235	5.36755	2.56153	0.0493012
