# Supplementary material for: Contrasting expression patterns of coding and noncoding parts of the human genome upon oxidative stress
Source: Sci Rep. 2015 May 29;5:9737. doi: 10.1038/srep09737 (PMC4448690; doi:10.1038/srep09737)
Supplement: Supporting Information [file srep09737-s3.xlsx]

## Sheet: Genes in GO study
GENE ID	GENE ID	GENE ID	GENE ID	GENE ID	GENE ID
ALLCoding_C_UP	ALLCoding_C_DOWN	Coding PaancRNAs_C_UP	Coding PaancRNAs_C_DOWN	CodingDownstream.Conc_C_UP	CodingDownstream.Conc_C_DOWN
COL1A2	ACVRL1	COL1A2	ERCC8	COL1A2	ERCC8
PTGS2	ADSL	SGSH	EMD	PTGS2	BARD1
ATF3	CPOX	NAGLU	EXT1	DENND6B	PPIB
SLC38A10	EMD	PLOD1	FANCC	ANKRD34A	RPLP0
ABCA3	EXT1	ROM1	GBE1	SLC12A4	TTC32
SSC5D	PHKA2	UBE3A	NAGLU	ATF3	EID3
ANPEP	PRPH2	LDLR	PLOD1	EGR1	GPX8
TTC39B	ABCC2	VTN	ALDH3A2	JUN	ZSCAN23
PSG1	ADRA1D	SEBOX	IL4R	JUNB	RGMB
PLA2R1	PPIB	POR	BARD1	MVD	TPM1
LDLR	PRIM2	PTGS2	PMS2	FASN	FBLIM1
FAM161A	RARA	DENND6B	ADH5	EGR3	ABCF1
CA9	SFR1	DYNLL1	DCK	IFI44	ELP6
RABGAP1L	DNAJB12	ANKRD34A	GAS6	SLC2A1	ERGIC1
URI1	HMGXB4	ATF3	OPRL1	SERTAD1	CSTF1
LMNA	SMAD1	COL4A3BP	POR	RAB26	TIAL1
DHCR7	CHD3	IQCG	PPIB	KLF2	CREBZF
COL6A2	TTC32	RPS27A	PPP3R1	IFIH1	SDCCAG3
EGR1	MXRA7	MX1	NKIRAS2		STRN4
MVD	THAP7	MTHFD2L	TSR3		C19orf55
QSOX1	VWA8	FAM228B	GALK2		ANKRD34A
SPAG4	SLC25A30	MOGS	MED8		ARL16
DUSP2	ACER2	SEMA6C	C4orf3		SRD5A1
PRH2	TRIM61	NCOA7	RPLP0		TYMS
FOS	SLC3A2	BAG6	SFR1		RBM23
TLL2	RGMB	ESF1	BTBD7		IRF2BP2
SERTAD1	C2orf68	CLCN7	FCRLB		MED24
NUDT13	ZNF107	EGR1	GPATCH8		GJC1
IFIH1	DCUN1D2	JUN	ATP5J		TMEM223
TTC21A	HDAC5	JUNB	DYRK3		MYO1C
NIM1K	HSP90AA1	MMP10	ZNF740		HILPDA
NR4A3	OPA3	MVD	FAM21A		ACTN1
C14orf79	SH3PXD2B	QSOX1	SEMA3B		SLC35E2B
NPAS4	BCL7A	SQSTM1	JMJD8		NBEAL1
AGRN	MCUR1	FASN	FAM69A		ZBTB1
TMEM132A	TFAP2A	DUSP8	SLC25A25		PIGG
PLOD1	CSTF3	EGR3	DEPDC5		CNBP
GADD45B	CSTF1	SLC9A5	METTL13		PCID2
NAGLU	AMZ2	SERPINI1	IRGQ		SPRY4
SLC15A3	DCLRE1C	PLXNB3	TTC32		HMGB2
RGS2	SMAGP	MRC2	C4orf46		ZDHHC4
C1orf63	FAM129B	SLC2A1	GPX8		PDHX
KLF2	NBPF9	SKIV2L	THAP7		MEMO1
KRT31	PRPS2	SERTAD1	C6orf1		C1orf122
CMPK2	TTPAL	RAB26	TDP1		BDNF
HERC6	WHSC1	KLF2	SSBP3		GLYCTK
HERC5	SPRED3	HERC5	IBA57		NR2F2
PHLDA1	PVRL2	XAF1	MSL1		C12orf75
ADAMTSL1	SEC24B	EAF2	ZSCAN23		ZNF880
CCDC148	ELMSAN1	IFIH1	CTU2		GRAMD3
ZNF19	SRD5A1	NOC4L	COA6		ZBTB20
IER2	SSTR1	ESRP2	FAM227A		GNAI2
TPCN2	FAM222B	EFCAB7	GDPGP1		CDK16
C3orf67	GJC1	LMF2	CXorf40B		DZIP1L
MFI2	ZNF629	SCAND3	DCUN1D2		BCAR1
TTC21A	WTIP	DAGLB	HDAC5		CAV1
JUNB	FBXO46	FAM161B	MPG		FBXL5
MRC2	KRT80	C9orf163	SIRT3		PTP4A2
FASN	THOC2	NR4A1	CCDC58		MCL1
CPZ	TOM1L2		HSP90AA1		MSANTD3
EGR3	RELL1		TPM1		ZNF816
ANKRD34A	ABCA3		C1orf53		ZNF587
C7orf61	KIAA1217		FBXO48		TCEB1
TRPV2	IFT74		ABCF1		CAV2
CTAGE5	WDR83		ARNTL		CTDSP1
PRSS3	ISPD		TP53BP2		SLC16A3
ECM1	TBC1D8		ELP6		CALU
XAF1	SH2D5		ERGIC1		MKX
TOR3A	ECE1		MCUR1		GFOD2
HRCT1	TBC1D14		DHRS12		TPD52L2
NR4A1	ARL17A		DDX59		ZFP36L1
EP400NL	NBEAL1		CSNK1G3		PCMT1
SLFN12L	CNTLN		PHKB		ATF2
ATF3	ZNF469		STK24		GLS
ATF3	PEX26		PBLD		MAN2C1
ULBP3	ATL1		CSTF1		KIAA0391
THBS3	AP1G1		AMZ2		C1orf86
ITGA10	VPS53		SMAGP		JRKL
HPSE2	ZNF562		TIAL1		CENPN
IFI44	LDB2		BOLA3		TTC19
JUN	RABL2B		FAM129B		LASP1
NUDT13	ATG10		HHLA3		SLC39A1
AGAP6	TBC1D5		AREL1		CHEK1
KLF4	ZDHHC4		SEC14L1		COBLL1
MAP3K8	AGFG1		CREBZF		POLDIP3
SHC3	PIP5K1A		SNAPC3		FBXL19
SCARB1	SMIM19		SDCCAG3		SECISBP2
NEK3	RNF185		CBLN3		TLE4
CA9	LRIG3		OXLD1		SENP7
C5orf56	IFFO2		STRN4		XRN1
SP110	ZBTB42		ANKRD34A		C11orf48
PITPNM2	ATXN1L		SWI5		SCAF8
POR	LSM5		ARL16		CSNK1G2
XIRP1	PRKRA		DCLK2		DAB2
C14orf182	GPT2		ASB1		EIF1AX
CUL4B	STARD8		TMEM70		FOXF1
HLA-B	TMEM194B		PPP4R1		ARF1
DENND6B	NEURL1B		WHSC1		POLR3D
ZNF783	ETS1		ZNF565		DST
DSP	RBM24		SEC24B		CALM2
SLC2A1	EFCAB2		ELMSAN1		CENPA
ZNF177	WEE1		TMEM237		CKS2
HDAC9	SCAI		SRD5A1		DR1
MOGS	TPM4		SSTR1		F3
SCAND3	C12orf75		TUBG1		H2AFZ
ESRP2	ZNF529		TYMS		ID3
NUDT6	FCHO2		MZT1		ITGA3
XYLT2	PRR5L		RBM23		ITGA5
ATG10	SYNRG		IRF2BP2		MAD2L1
TRIB1	ANKRD33B		ZNF846		MGAT2
FAM65C	TICAM2		UBN1		FURIN
PLXNB3	AGO2		MED24		PFN2
TPM4	ATP5SL		GJC1		PPP2CA
NCAPG2	TMEM135		CCDC85A		PSMA5
ENTPD1	ATAD3A		ZNF697		RAD1
FBXO33	AFF2		TNRC18		PCYT2
	BCAR1		RGP1		RAP2B
	RMDN2		TMEM223		RFC3
	UBAP1		SETD5		MRPL12
	SCMH1		MYO1C		TAF9
	CAV1		MZT2A		NFE2L1
	FGFR1		LNP1		TDG
	SERINC5		FAM195B		UBE2B
	FAM109A		HRH1		UGDH
	MTRNR2L1		HDAC7		HIST1H2AC
	KANSL1		CHCHD4		HIST1H3E
	C16orf95		C1orf43		HIST1H4D
	SPTAN1		HILPDA		HIST1H4B
	FAM213B		IFT74		HIST1H4E
	MCL1		XRCC3		MAPKAPK5
	TCF7L2		RAP1GDS1		AKR7A2
	LMNB1		ISPD		EED
	LY75-CD302		NRD1		SAP30
	MSANTD3		ACTN1		BCL10
	KAT7		TTI2		CDKN1B
	C18orf32		ZNF219		ACP1
	RPL17-C18orf32		ASH2L		DUSP5
	DCTN5		SLC35E2B		DVL3
	GCFC2		ZSCAN30		FGF5
	GORASP2		TBC1D14		FOXD1
	MXD1		NBEAL1		IDI1
	NBEA		SET		PCSK7
	CAV2		ARIH2OS		XBP1
	CTDSP1		ZBTB1		ATF1
	CACNB3		HDGF		CRK
	MTHFD1L		PIGG		ETS1
	SIRT5		CNBP		FAT1
	NARS2		PCID2		FOXL1
	STARD13		LRRC8A		FOSL2
	ZBTB14		TMEM129		HIST1H1B
	C3orf55		CRLS1		HMGN2
	ZNF124		SPRY4		HSPA1L
	PXN		ATL1		PDCD7
	POMGNT1		RPGRIP1L		NUTF2
	TRA2B		AP1G1		SPRY2
	CHEK1		UBP1		PURA
	RCAN3		ATXN1		SMNDC1
	FAM69A		SLC39A13		NBR1
	URI1		LYRM1		TBX2
	ARHGAP22		TOMM40		TBX3
	WNT5A		PLEKHG4		DSCR3
	RAB34		KCTD15		TSG101
	RAB18		GEN1		IFITM2
	DNAJC6		CCDC77		ARID3B
	CYBRD1		APOLD1		MYL12A
	FBXW7		MPST		RELB
	LMNA		EIF4E		LZTR1
	IL4R		HMGB2		TMED2
	KCTD1		LSM5		MLLT11
	CCDC74A		RABL2B		GCN1L1
	BCAR3		TBC1D5		ZFP36L2
	ETV4		ZDHHC4		ZBTB25
	GPR1		IQCG		DUSP14
	PDPK1		ZNF213		PHLDA1
	SERPINB7		PPP1R18		SLC25A10
	KIF18B		PDHX		DSE
	MORF4L1		DNAJA3		UBE2T
	CSNK1G2		ZDHHC3		PPP2R1A
	CSRP2		RBBP4		SNX5
	EIF2S3		HSF2		EIF4A3
	FOXF1		PIP5K1A		KIAA0907
	FOXF2		SMIM19		RAD54L2
	FZD2		RNF185		TMEM87A
	GPR39		PIK3IP1		MMACHC
	INPPL1		TTC39C		COMMD10
	IRAK2		NFATC4		KIF20B
	ATP2B4		PTGES3L-AARSD1		TMEM138
	BCL6		MEMO1		ORMDL1
	BDNF		ATXN1L		WAC
	POLR3D		PRKRA		RWDD2B
	CDK1		ACTA2		WDR1
	CDC25A		NIF3L1		BMP2K
	CDR2		GPT2		C17orf59
	CKS2		TGFBRAP1		KCTD9
	CNN3		NEURL1B		ZNF562
	SLC31A2		C1orf122		DCAF16
	DLAT		LEMD2		MAGOHB
	DR1		NKIRAS2		ASF1B
	ETV6		GLYCTK		ZNF654
	EYA3		NR2F2		AP5S1
	F2R		C12orf75		RSBN1
	GNAQ		ZNF880		CYCS
	GPC1		TYW1B		ELP4
	H2AFZ		KIAA0226		ARL15
	ID1		GATA2		STARD7
	ITGA5		POP1		COQ9
	MARCKS		MFSD10		NIPAL3
	MAD2L1		TDRD3		PLSCR1
	MAFG		GSK3B		PMAIP1
	MAFK		MOGS		OSTC
	MIF		GPR85
	MTAP		TRPT1		RAB18
	NPTX1		NPTN		TICAM2
	ODC1		WDR25		CFL2
	OPHN1		SYNC		ZNF148
	FURIN		MYO19		RNF123
	PAFAH1B2		C10orf2		HEATR6
	PFDN4		ZBTB20		GOLPH3
	PPP2CA		PRKAR1B		C11orf24
	SRGN		ACIN1		MESDC1
	PRKACB		KRTAP2-3		RBM15
	PRKCA		TADA2A		MRPS11
	MAP2K1		MTIF3		SOWAHC
	RAF1		AFF1		COA7
	RAP2B		C4orf3		NUP37
	RFC3		ATAD3A		DHRS11
	RXRA		CAMTA2		IRF2BPL
	SORT1		UBAP1		NAA35
	SALL1		MCFD2		AGO3
	SHB		C3orf18		INTS5
	SIAH1		C3orf18		WNT5B
	SKI		RNF166		SLC25A32
	TAGLN		HCCS		NDEL1
	TFAP4		MASTL		KIF18A
	TGIF1		TECPR2		HNRNPD
	TPM4		RAB40C		RBM48
	UBE2N		CAV1		PCNXL3
	YY1		SERINC5		C9orf64
	FZD7		RABEPK		DCTN5
	HIST1H2BG		ZNF408		TUBB6
	HIST1H3E		PACSIN2		MAFG
	HIST1H4D		NDUFC1		ABHD13
	HIST1H4F		PFDN6		PRPF38A
	HIST1H4E		FBXO11		ZNF3
	HIST1H4L		FAM217B		MAPKAPK2
	TTF2		PDE1C		C5orf30
	TPST2		TMEM127		ITPRIP
	PRSS12		SUGCT		HIST3H2A
	PSMG1		FBXL5		MRPL53
	RIOK3		TUBD1		S100A16
	BTAF1		C16orf95		HIST1H2AH
	GPRC5A		BBIP1		DIDO1
	CDKN1B		SPTAN1		ZNF526
	AP2S1		DHFRL1		GTF3C6
	TIMM8A		DOK1		H2AFV
	EFNB2		MCL1		GIT2
	EIF4EBP1		LMNB1		MAPK1IP1L
	RAB9A		MSANTD3		L3HYPDH
	MED21		C8orf58		FAM76B
	H6PD		AMMECR1L		ZFC3H1
	DUSP5		SUN2		AZIN1
	FOXD1		SLC35E2		C12orf23
	IDI1		KCNAB2		LSM12
	FOXK2		NDUFS1		CDCA2
	PFKFB4		HYAL3		SDE2
	PKNOX1		SEC22C		SIPA1
	RAB4A		ZNF816		LRRC57
	MAP4K2		MXD1		PUSL1
	SEMA3B		PIGV		RASSF1
	PCSK7		SPHK2		DCUN1D3
	EIF2AK3		TCEB1		FAM177A1
	CLOCK		LRTOMT		C3orf38
	SEC24C		CHN1		TMEM167A
	MYO1E		CAV2		SMIM14
	ROR1		CTDSP1		C5orf51
	OXSR1		CACNB3		IFNE
	ARID3A		CALU		METTL2A
	ELK3		EIF1AD		MCM4
	GRK5		MKX		AURKA
	PHF2		ZNF691		ZNF699
	PRKCE		MTHFD1L		FAM120AOS
	PTPN14		IKBKB		POLQ
	HMGN2		C19orf82		POLR1C
	TAF11		ARFIP2		E2F7
	KLF10		ZFAND6		ZNF543
	ACTR1B		B9D1
	CNIH1		GFOD2
	PSMD14		ZBTB14
	PLIN3		TPD52L2
	SPRY2		PPP3CC
	PURA		ZFP36L1
	SMNDC1		PTBP3
	FMNL1		NAV2
	SMAD2		SET
	SMAD7		RAB5B
	MLLT6		PCMT1
	MTF1		CYB5D2
	TBX2		ARHGAP22
	ATP9A		ATF2
	DDR2		WNT5A
	PRKG1		NSUN4
	TYRO3		GLS
	PCGF3		MAN2C1
	BASP1		ZNF74
	TIMM17A		TRIM46
	PRDX4		STOML1
	CCT2		KIAA0391
	IFITM2		USP3
	CDC42EP3		ANAPC10
	MXD4		SSBP2
	POLR3G		QTRTD1
	MYL12A		CYBRD1
	TAF6L		C1orf86
	DYRK1B		DDX19B
	SLC16A2		WDR89
	KHDRBS3		FAM173B
	NEU3		SLC4A8
	SUGT1		BCAR3
	CDC42EP2		ETV4
	EHD1		JRKL
	TMED2		CDKN2C
	MLLT11		KIF18B
	CKAP4		FAM13A
	GCN1L1		ARFRP1
	RAB35		IFT20
	RAB31		SOCS2
	RIT1		SOCS2
	TLE4		CENPN
	RPP14		ARHGAP12
	FSTL1		UBE2W
	USF1		FAM173A
	ZNF90		TTC19
	ERLIN2		LASP1
	DUSP10		STX10
	B4GALT7		FAR2
	RANBP3		SLC39A1
	TRPA1		SLC39A1
	PHLDA1		ITPRIP
	CASC3		GPSM3
	TMED3		ZNF891
	BRD3		HIPK3
	ARL2BP		POLE3
	CCRN4L		WIPI2
	CD2AP		AMN1
	LMOD1		COBLL1
	FBXL4		RUNX2
	MMD		ANAPC15
	MYCBP		RCHY1
	GMEB2		WSB2
	PHLDA3		ALDH6A1
	PRDM4		NUP54
	SLC17A5		BUB1
	STAT5B		POLDIP3
	UCK2		VPS45
	NXT1		RFX3
	VPS51		EXOC7
	EEF2K		FBXL19
	C2orf27A		EHD1
	HILPDA		STK40
	NRG1		PFKFB3
	LIG3		C1orf86
	LRP10		FBXO31
	MKL2		SECISBP2
	NTMT1		SPATS2L
	C16orf72		TLE4
	UBE2T		SENP7
	IMPA2		CCNY
	HSD17B8		XRN1
	RNF11		POLR3H
	TRAPPC3		MDH1B
	SNX5		ZNF133
	SESN1		AP3S1
	RNF115		EFCAB11
	DIMT1		FAM168A
	APEX2		CNN3
	ZNF330		SCAF8
	ZNF232		GTF3C1
	GALNT5		C21orf58
	KIAA0226		RAD9B
	MLEC		KIAA0513
	EIF4A3		UBL7
	RUSC2		CLCN7
	ZBED4		RABGEF1
	NUAK1		COX10
	JOSD1		CSNK1G2
	KIAA1009		CSRP2
	ADNP2		DAB2
	ZHX2		EIF1AX
	KIAA0907		EXTL2
	SWAP70		FOXF1
	CDK19		FZD2
	MESDC2		CYR61
	LARP4B		ARF1
	MYO1D		BCL6
	JADE2		POLR3D
	RRP8		CALM2
	NUDCD3		CBFB
	BCL2L13		CCNF
	DCAF12		CKS2
	MMACHC		SLC31A1
	ZNF337		COX7A1
	ZNF777		CREM
	GTF2A1		CTH
	WDPCP		DR1
	POP5		TYMP
	FCF1		ENO3
	MRPS17		F3
	TAF9B		GAPDH
	UBE2D4		GPC1
	KLF13		H2AFZ
	MRPL48		HNRNPA2B1
	NAA20		ID1
	COMMD10		ID3
	C5orf45		IRF2
	DCTN4		ITGA3
	PLEKHO1		ITGA5
	RSL24D1		LBR
	GLRX5		MAD2L1
	CCDC174		MGAT2
	C9orf156		MAP3K11
	TBX3		MMP10
	ECSIT		NUDT1
	KDM3B		MTX1
	MRPS30		NUBP1
	SHC3		NTHL1
	PTOV1		NUP88
	NPTN		NVL
	CNOT11		ORC4
	BMP2K		OSBP
	GDAP2		FURIN
	TOR4A		PAWR
	FNBP1L		PFN2
	NCAPG2		PI4KB
	BTBD2		PPAT
	COMMD4		PPP2CA
	THG1L		PRKACB
	C2orf42		PRKCA
	CCDC109B		PSMA5
	NBPF1		PSMB3
	CDCA4		RAD1
	VPS37C		RAB2A
	MREG		RAF1
	MED9		RAP2B
	MAGOHB		ARID4A
	VAC14		RFC3
	SSBP3		SALL1
	HAUS2		SH3GL1
	RFWD3		ST3GAL1
	RNMTL1		SKI
	ASF1B		SLC4A2
	ZNF532		SNRPA1
	TMEM39A		SNRPG
	DDX19A		SP2
	LARP6		SPG7
	WDR33		SRF
	DCP1A		TAGLN
	EMC3		TAF9
	YOD1		NFE2L1
	SLC35E3		TDG
	ZNF395		TEAD3
	MAML3		TGIF1
	CYCS		THOP1
	SSH1		TRAPPC10
	KCTD5		TPM4
	RIN2		TSSC1
	FBXO42		UBE2B
	MRPS21		UBE2N
	ETAA1		UGCG
	ELP4		UGDH
	GNL3L		YY1
	WRNIP1		ZNF45
	TMEM167B		ZNF76
	C5orf15		CDC45
	FAM20C		FZD7
	INCENP		HIST1H2AC
	SETD8		HIST1H3E
	XPNPEP1		HIST1H3I
	JPH2		HIST1H3J
	NIPAL3		HIST1H3B
	TMEM9B		HIST1H4A
	C3orf14		HIST1H4F
	GATAD2B		HIST1H4B
	PPM1H		HIST1H4E
	ARHGAP31		IKBKG
	41702		MAPKAPK5
	SLAIN2		AKR7A2
	ZBTB2		KLF7
	TLDC1		SSNA1
	NCOA5		EED
	ZNF8		SNAP23
	PMAIP1		RIOK3
	PTBP2		MCM3AP
	RHOU		BCL10
	ZNF708		FUBP3
	KLHL12		UBE2M
	CCDC81		BTAF1
	ZNF70		GPRC5A
	RINT1		CDKN1B
	HLX		DUSP3
	GAN		IDH3G
	PCIF1		SREBF1
	GOLPH3		RECQL5
	DUS1L		ACP1
	ZMAT3		ARHGDIA
	POLR1E		ASNA1
	ANAPC1		BRAF
	FAM160B2		TRDMT1
	SFXN1		DUSP5
	IPPK		DVL1
	C6orf106		EFNB1
	RMND5B		FGF5
	CERK		FOXD1
	RBM15		IDI1
	RMND5A		PKNOX1
	MRPL44		RAB4A
	ZSWIM4		TAF1
	MPPE1		KDM5D
	PYCRL		BAP1
	C7orf26		MTMR4
	C2orf49		PCSK7
	CHAC1		CNOT8
	NOL12		SNRNP40
	GMEB1		EIF2AK3
	GCC1		BAG4
	CARS2		SEC24C
	ADIPOR2		MYO1E
	SRD5A3		PCYT1A
	AKIRIN1		PSMD5
	VPS37B		SCD
	ZBTB3		SIAH2
	LPCAT1		XBP1
	ZNF672		OXSR1
	DNAJC22		RCE1
	FBXL18		ATF1
	C16orf70		ETS1
	WDR82		FOSL2
	SH3BP5L		GLI1
	RAI1		GRK5
	CLPTM1L		HIST1H1B
	VOPP1		HADH
	GFOD2		PHF2
	SEMA6C		PRKCE
	CDT1		ST5
	NFKBIZ		MLF2
	SH3BGRL2		RQCD1
	ATG10		GNPDA1
	LONP2		GNE
	SNX29		CHAF1A
	USP42		PARP3
	PCNXL3		GTF2E1
	IQCG		HMGN2
	TRAF7		HSPA1L
	ZCCHC9		LOXL1
	LDOC1L		TAF11
	ANKRD32		TAF13
	CHCHD5		NR2F1
	C7orf50		EPM2A
	ZNF333		TSSC4
	PARD6G		PDCD7
	BOK		ARPC5
	TUBB6		CTDSP2
	PPP1R9B		ACTR1B
	LMNB2		G3BP1
	C1orf198		CNIH1
	SPRYD3		TSHZ1
	LACTB		NUTF2
	ABHD13		PSMD14
	ANKRD13A		CTDSPL
	ZNF101		SPRY2
	C5orf30		SMNDC1
	XRCC6BP1		2014-03-06
	TRIM7		KATNB1
	MICALL1		FMNL1
	CIPC		NBR1
	PDE5A		SMAD7
	CDK2		MFAP3
	ANKRD40		MTHFR
	TSEN15		NAB2
	MYLK		S100A2
	MYLK		TBX2
	MRPL53		TBX3
	CCND1		HDAC4
	TWIST2		MRC2
	EXOSC6		DSCR3
	DNAJB6		TNIP1
	S100A16		CEPT1
	HIST1H2BK		PDGFRA
	HIST1H2AH		POLE
	SLC35A4		POLR2I
	PTPN13		PPP1R3D
	PRRC1		ST3GAL4
	PPP1R18		SHFM1
	NUP35		TIMM17A
	AP5B1		COG5
	TTC5		CAP1
	C11orf84		CREB3
	CYHR1		LRRC41
	DHX30		KAT5
	CFL2		TM9SF1
	GALM		IFITM2
	MSI2		MXD4
	SPPL3		ARID3B
	CSNK1D		MYL12A
	FAM175A		EVI2B
	DAGLB		POLH
	MAPK1IP1L		RELB
	C4orf36		SLBP
	APOA1BP		SUGT1
	GLYATL2		EHMT2
	PIGM		MAP3K4
	OSR1		LZTR1
	GLIS1		LMO4
	AZIN1		TMED2
	MIEF2		MLLT11
	CDC42EP1		CCNI
	UBTD2		RAB35
	TADA2B		DSTN
	ZNF417		ZFP36L2
	COMMD1		CALM1
	SYNE3		SKIV2L
	SPRED1		SOX12
	PGBD4		TAF5
	ZNF781		ZBTB25
	UBE2E2		DUSP14
	SLC25A16		PWP1
	TCP11L2		KAT7
	N4BP1		USF1
	TTC39C		ZNF184
	NPHP3		DUSP10
	ZCCHC24		GALNT6
	KIAA1919		RANBP3
	IL17RE		PHLDA1
	ZNRD1		CASC3
	MMAA		CCT5
	SLC35F3		GTF3C5
	CNKSR3		AHSA1
	RNF152		CD2AP
	DNHD1		CDC42EP4
	KCNRG		LMOD1
	NBPF15		FBXW2
	ARL10		FBXO5
	SLC41A1		NUBP2
	SMIM14		TRAM2
	GAS2L3		KEAP1
	HIST4H4		LETM1
	PAN3		KAT6B
	C5orf51		MYCBP
	TUBB		GMEB2
	PAQR7		BLOC1S6
	MB21D2		SF3B3
	ZNF680		STAT5B
	ZDHHC21		TNPO3
	KCTD13		NXT1
	BTBD3		VPS51
	GEM		GPSM2
	ZSCAN22		DSE
	UBE2D3		ABT1
	UBE2D3		POMT2
	WDR53		FADS1
	DLC1		LIG3
	N6AMT1		SNRNP200
	SLC35E2		LRP10
	ARRDC4		UBE2T
	VAPA		TIMM21
	ARHGEF11		PPP2R1A
	MTX1		MGAT4B
	MKNK2		NCDN
	CCDC137		ITGB3BP
	TCEA1		SLC7A11
	RCAN1		SNX5
	GRB2		SESN1
	FAM151B		DIMT1
	PRMT2		ZNF544
	CDPF1		APEX2
	FAM72D		MOCS3
	METTL10		DZIP3
	RAPH1		SAFB2
	ZNF543		KIAA0100
	ST5		TOX
	DBNDD1		MLEC
	BAIAP2L1		EIF4A3
	SYPL1		KIAA0586
	XYLT2		RUSC2
	SNAI2		TOX4
	NFE2L3		RHOBTB1
	FAM168A		ZBED4
	GNA11		JOSD1
	PIGV		CD302
	HDAC7		RHOBTB3
	VASH1		CHSY1
	TIMM21		PPP6R1
	MNT		KIAA0907
	TRAM2		DENND3
	HEATR6		TCF25
	ASAH2B		SETD1B
	OXCT1		CDK19
	EFNB1		ANKLE2
	PSMD5		MESDC2
	MARK3		ZC3H4
	GNPNAT1		RRS1
	TBL1X		ANKS1A
	PGRMC1		SASH1
	CAPN15		JADE2
	EHD4		NCSTN
	BLOC1S6		NUDCD3
	KCTD9		ASXL1
	PAF1		PPWD1
	ECH1		ZFYVE26
	ARRDC2		POFUT1
	ZNF574		NUP188
	H2AFV		BCL2L13
	FKBP14		ANAPC13
	NRF1		DCAF12
	COA1		KANSL1
	URGCP		SIN3A
	SFXN3		TMEM87A
	SUPT4H1		MMACHC
	GOSR1		RNF167
	NAGLU		DAK
	DUSP3		LSM14A
	PDHX		ZNF337
	DUSP16		MTG2
	GAPDH		TRUB2
	ACOT13		INTU
	NDUFS1		DESI1
	IGFBP2		WARS2
	IGFBP5		ADAR
	SLC35D1		TXNDC12
	AKR7A2		CUTC
	SGIP1		TAF9B
	CCNI		KLF13
	IRF2BPL		UTP18
	YIPF4		UBE2J1
	PPP1R3C		MRPS16
	DARS2		GLOD4
	SERP1		ZNF706
	SLC25A51		COMMD10
	SRSF6		NOL7
	RNF114		SUFU
	RRP36		HEMK1
	ZBTB46		KIF20B
	STK35		NAA38
	AP5S1		ANAPC5
	DSTN		TUBE1
	LRFN3		PLEKHO1
	DLGAP5		ZNF639
	TNFRSF19		NUSAP1
	SDF2L1		GLRX5
	CCDC117		TMEM138
	NAA38		ORMDL1
	CALU		C9orf156
	BCL2L2		BFAR
	KLF16		WAC
	ZC3H4		CDON
	TXLNG2P		SPA17
	PPFIA1		PTOV1
	ZSCAN5A		WDR1
	CHSY1		CNOT11
	SNRPA1		UBE2Q1
	RRP8		BMP2K
	SLC39A11		RNPC3
	CCDC134		KCTD9
	SBF2		MBTD1
	KATNBL1		ZNF562
	NOTCH2		GIN1
	EMP1		CC2D1A
	PRPF38A		POMGNT1
	AKIRIN2		DCAF16
	RAB11FIP5		AMBRA1
	KIAA0513		UBE2R2
	C2orf49		COMMD4
	DRAM1		C1orf109
	CHST12		THG1L
	DDX56		C2orf42
	HUS1		GID8
	TEX2		TMCO3
	RIPK1		CCDC109B
	USP28		FBXO34
	BUD13		CCDC40
	DCUN1D5		VPS37C
	C11orf1		KDM4D
	RSL24D1		MAGOHB
	KIF20B		VAC14
	BARD1		FIGN
	HECW2		DARS2
	LPCAT3		RFWD3
	TBC1D1		ASPM
	LPIN2		RMDN3
	COX10		ASF1B
	BFAR		ZNF532
	CSNK1A1		PARVA
	ANAPC5		SMU1
	BCL7A		NUP133
	FAM214A		CCDC25
	ATF1		RCOR3
	TRIM37		TMEM39A
	PKD1		ZNF654
	GLIS2		PRR11
	GSDMD		MBD5
	BCAS4		AP5S1
	CDKN2C		FGD6
	TIMP2		RSBN1
	MAST3		DRAM1
	MTPAP		SLC39A9
	WDR37		DDX28
	KIF18A		DCP1A
	UBE2R2		HJURP
	PACSIN2		TMEM63B
	TCF25		EMC3
	NAPA		ACOT13
	CD44		TMEM126B
	RETSAT		STRADB
	PAICS		BIN3
	POLQ		PRDM5
	PCYOX1		CLN8
	RBBP5		CYCS
	PHRF1		FBXO42
	MRPL3		TMCO1
	ERCC8		PCDH18
	SUB1		ELP4
	MSH3		FAM35A
	FBXW11		WDR5B
	IQCG		DDX56
	UBE2B		ARL15
	SRF		PAF1
	TEF		UBFD1
	PHLDA1		KCMF1
	TMPO		UBQLN4
	CHFR		WRNIP1
	SETD1B		PNO1
	VPS33A		STARD7
	RHOF		DUS3L
	WDR89		CMC2
	MYEF2		SDR39U1
	MESDC1		C5orf15
	SPG7		OTUD7B
	ARHGDIA		ATXN7L3
	IGFBP4		ADCK3
	PGPEP1		MNT
	PSG9		COQ9
	LBR		NKIRAS1
	CALM2		C12orf5
	AMMECR1L		SETD8
	41704		JPH2
	ABT1		NIPAL3
	GNA12		RAB22A
	KCTD7		C3orf14
	ZC3HAV1L		GATAD2B
	MFHAS1		ZNF490
	LIN7C		ESYT2
	C11orf73		XPO5
	TMEM138		ARHGAP31
	FRG1B		KCTD16
	COMMD7		ZNF398
	CABLES2		ZNF319
	SLC7A11		SLAIN2
	C12orf23		ZBTB2
	EIF4E		USP28
	GPATCH11		PHF12
	ATG10		ZBTB4
	FAM21A		ZNF529
	NUBP1		ANO8
	RPIA		GPR107
	GTF2E1		MST1
	DDAH1		DEAF1
	HS3ST3A1		ZNF250
	ANKH		HIST1H2BD
	FAM105B		NMT1
	CC2D1B		ZNF8
	RABGEF1		PLSCR1
	MARVELD1		PMAIP1
	GRAMD3		TNFAIP1
	STOM		DMTF1
	WHAMM		CCNB1IP1
	ZNF689		ZNF410
	DGKI		ZBED5
	BRAF		ABHD17C
	FANCC
	HIST1H2BD		RAB18
	ZSCAN23		TRIM39
	SHF		KLHL12
	ZER1		GPBP1L1
	PKN3		CFL2
	UBE2Q1		RIC8A
	ABHD17A		TRAPPC11
	PCYT1A		ZFAND3
	COX7A1		FOXM1
	LSM12		ZNF148
	LEMD2		SPHK1
	FLYWCH2		HEATR6
	ADCY9		PCIF1
	TPCN2		GOLPH3
	ZNF496		C11orf24
	CDC42EP3		MESDC1
	CHN1		DGCR8
	GPR155		FANCF
	SPICE1		C16orf58
	COX18		FAM160B2
	PRICKLE2		ZNF574
	PPM1K		IPPK
	FYCO1		CERK
	MASP1		RBM15
	INTU		EPS8L2
	DUSP7		PLEKHG2
	POC1A		DCLRE1B
	SAP30		MRPS11
	TMEM65		METTL4
	EEF1A2		MRPL44
	ARF6		UPF3A
	HPRT1		SOWAHC
	GAS1		METTL1
	GPR176		ANKRA2
	ZNF3		ZSWIM4
	ZNF667-AS1		COA7
	TPX2		UBE2Z
	SNRPD1		CAPN10
	ZNF701		LRFN4
	PSCA		NUP37
	TNRC6C		ZFYVE21
	DCLK2		C2orf49
	SLC25A33		ALG12
	LETM1		CHAC1
	MRC2		C6orf106
	FGGY		TMEM43
	HS1BP3		GMEB1
	HIST1H1E		IRF2BPL
	C11orf24		ADIPOR2
	TMEM126A		SNRNP25
	FAM171B		C22orf29
	SUGT1P3		NAA35
	IRS1		AAMDC
	S1PR1		ZNF668
	LCMT2		GSDMD
	TSPAN5		EHMT1
	GPHN		ZNF672
	ADRA1B		MORN1
	USP38		AGO3
	SYNPO2		KIAA0319L
	ABHD15		FAM192A
	HEXIM2		UBTD1
	IL8		PGAP1
	ZBTB5		IFT74
	SNX33		OPA3
	ZNF699		WDR82
	DUS3L		B9D2
	DSCR3		DUSP16
	ANAPC10		TCP1
	MZT2A		SLC25A32
	HADH		CLPTM1L
	CHST2		ITFG1
	VANGL1		NDEL1
	TRAM1L1		TRIM8
	POMZP3		CDT1
	ZNF431		TIGD6
	TNS3		RNF170
	PPP1R8		SBF2
	FGF5		ISG20L2
	KCNRG		FAHD1
	SIAH2		KIF18A
	POC1B		CDCA3
	FBXO34		HNRNPD
	GLTSCR1L		THAP2
	HIST1H2AC		GSG2
	BBS12		EIF4H
	SENP7		STARD3NL
	HIST1H2BC		PATZ1
	ZNF77
	C9orf64		RBM48
	HNRNPA0		MAGT1
	CENPBD1		SNX29
	CTC1		ACAD11
	METAP1D		USP42
	UGDH		ASCC2
	TNK2		PCNXL3
	SLC4A3		METTL25
	FRMD8		SETD3
	MAGEF1		IQCG
	LASP1		TRAF7
	GREM2		TMEM126A
	NBPF3		ZCCHC9
	NFX1		LDOC1L
	STK17A		DCUN1D5
	ELL3		CHCHD5
	UBE2O		DNAJC30
	KRBA1		ZNF397
	ITGA3		CC2D1B
	METRNL		DCTN5
	FOXL1		TUBB6
	RRS1		GLYR1
	MAGOHB		DPY30
	KIAA0391		KDM2B
	PINK1		PPP1R9B
	IP6K1		TMEM147
	CCDC71		GATA2
	TSHZ1		FOXP1
	GCNT4		MAFG
	MMP19		PHF5A
	EPM2AIP1		ZBTB45
	NAPG		C1orf198
	OPA3		SPRYD3
	AGBL5		RAB2B
	MCCC2		ABHD13
	ANKRD34A		TIGD5
	MTMR4		PRPF38A
	PHKB		TMEM128
	SNRNP200		C9orf37
	ENDOV		MAPKAPK2
	CNDP2		HIAT1
	TCP11L1		ALG2
	PPIE		TRIM4
	ZNF410		ANKRD13A
	MIEF1		CNP
	ARL6IP6		TIGD7
	PTPMT1		C5orf30
	APOLD1		TP53INP1
	NR2F1		TRIM7
	AK4		MICALL1
	FANCF		CIPC
	DZIP1L		HIST3H2A
	FUT10		TP53RK
	GAS6		FBXW7
	C17orf70		FBXW11
	HIST1H3I		ANKRD40
	DNAH11		RFT1
	AP1S2		NACC1
	CSF1		ATG4A
	B4GALNT4		TSEN15
	GTF3C6		TMEM203
	HIST1H2AK		UBE2J2
	ACTRT3		PSAT1
	VMA21		RPUSD1
	KPNA2		PTP4A2
	ZNF397		GAB2
	WDR5B		HIST1H2BK
	KANK3		HIST1H2AH
	CLN8		B3GALT6
	GLRX3		ZC3HAV1L
	DDX59		CDCA5
	ZNF703		SLC35A4
	TMEM106A		ROMO1
	SETD3		ZSWIM3
	SOCS1		STK35
	JRKL		PRRC1
	GPR173		RSPRY1
	ASB7		ZNF526
	BRWD1		SHF
	METTL2A		FAM114A1
	ZNF544		GTF3C6
	F3		WDR92
	C2CD3		C11orf84
	ZNF749		DHX30
	SLX4IP		H2AFV
	POLM		MRRF
	GPATCH8		MAPK7
	FUT10		YY1AP1
	TCF20		MASP1
	CENPA		NUP98
	CACNA1C		DAGLB
	CDC42EP4		GIT2
	DACT1		MAPK1IP1L
	UXT		L3HYPDH
	CDK20		HEXIM2
	AGPAT1		FAM76B
	EZR		C1orf51
	STARD7		APOA1BP
	FAM53B		SMCR8
	MPP7		ZFC3H1
	POLR3H		STRA13
	SMUG1		CENPBD1
	C1QTNF6		SKA1
	SGCD		ZBTB47
	ZC4H2		SPATA5
	RAB28		NUDCD2
			TIGD1
	CPM		SGMS1
	GLS		AZIN1
	NUDT6		MIEF2
	FBXL14		GJD3
	ZNF564		C12orf23
	RAP1GDS1		UBTD2
	NECAP1		ZNF276
	SERHL2		ZNF561
	CAP1		TRMT61A
	MOCS1		LRR1
	FAM120A		LSM12
	MTRR		FAM210A
	GATA2		CLHC1
	TMEM248		ZNF786
	SAMD11		FBXL14
	AMPD2		ZNF785
	DPY30		ZNF417
	SERINC3		ZNF565
	ZNF79		TRMT44
	NAB2		CDCA2
	ZNF250		SDE2
	SDHC		THAP8
	RAP2C		RWDD4
	CAV2		ZNF449
	ZNF34		TCTEX1D2
	TP53BP2		ZNF75A
	TLDC1		N4BP1
	HMGCR		KCTD7
	SPRY4		TCEANC2
	KIAA1731		SIPA1
	TRIO		LRRC57
	KPNA1		SNX33
	CREM		PUSL1
	MUM1		LNX2
	MCPH1		MED19
	ASPSCR1		ZNF367
	NTN4		AAED1
	MPPE1		LIX1L
	CENPL		RASSF1
	ATF2		ZNRD1
	CLTB		MMAA
	TUBD1		FAM149B1
	TPD52L2		DCUN1D3
	SNRPN		UBN2
	MKKS		KCNRG
	ARID4A		FAM177A1
	MAP3K4		ARL10
	H2AFV		NSMCE2
	UBE2J2		RELL2
	POP1		SLC41A1
	SNAP23		FBXO36
	FBXO25		TMEM167A
	SLC25A10		SMIM14
	PARD3B		GPATCH11
	TAF5		ZNF575
	UPF3A		PTPMT1
	EED		TXLNA
	DGCR8		PAN3
	MITF		ZADH2
	ABHD2		C5orf51
	ZNF383		MOCS2
	NOL6		TUBB
	PARD6G		ZNF598
	MRPS11		GMCL1
	EIF4H		DRAM2
	CAPN10		ZBTB8OS
	MYPN		LAYN
	ZBTB45		ZNF827
	NRP2		HPS5
	DNAJA3		OGT
	THSD4		METTL2A
	DNM2		NF2
	STRN3		ZSCAN22
	GPR160		UBE2D3
	PHLDB1		ZNF227
	FBRS		CMC1
	SLC39A1		ZNF778
	HIST1H2BH		SYPL1
	SPRED2		MCM4
	SOWAHC		RNF13
	RPS26		ELMSAN1
	HIST1H2BE		TMEM219
	PTP4A2		RNF135
	CALM1		ADAMTS6
	PTRF		NME7
	LMO7		NUDT6
	CXorf24		GNPNAT1
	NFE2L1		COX20
	ZNF74		ARSK
	IPO5		AURKA
	ASB13		ZC3H6
	HYAL2		ACACA
	RHOBTB1		FAM120AOS
	RAD23B		FAM111A
	TNKS1BP1		NUP43
	TPM1		UBE3D
	STXBP6		CACNB1
	ANKRD17		PRC1
	ZBTB18		POLQ
	FAM114A1		PRDM10
	CCNB1IP1		NRP2
	TGFBR2		TCEA1
	GULP1		POLR1C
	RFX2		FBXO33
	KIRREL		E2F7
	POLR3E		ELP5
	HIST1H3J		PSMG1
	TPGS1		FAM151B
	SLC25A44		GMPPA
	TECPR2		ECI2
	ATP6V1H		DIP2A
	DSE		USF2
	CBFA2T2		CDPF1
	TRAF3IP2		TSEN54
	TEAD4		SKIDA1
	PDLIM7		FAM72D
	IPP		BLOC1S3
	HIST1H2BF		RAPH1
	DHDDS		ZNF543
	AFAP1		ATP6V1H
	SLC41A3
	SIN3A
	HIST1H4E
	TRPC6
	SPATS2L
	VKORC1L1
	MYLK
	GNL3L
	DNAJC5
	UBE2Z
	HS3ST3B1
	FGF1
	AEBP2
	MYO1C
	NF2
	MXI1
	HMGN2
	GLI2
	GAB2
	ECI2
	NLGN1
	NAA35
	RUNDC1
	WDTC1
	SLC39A13
	FBXO18
	FH
	IRF2BP2
	COA6
	KCNK1
	FAM89A
	HIST3H2A
	GUK1
	ADCK3
	PARP1
	RSPH3
	TULP4
	MAPKAPK2
	DYRK3
	SYNJ2
	SCAF8
	C1orf53
	GLRX2
	UST
	SASH1
	PHACTR2
	VTA1
	TNFSF4
	METTL13
	VAMP4
	HBS1L
	PEX19
	CCT3
	MTX1
	HSF2
	ADAR
	CEP85L
	ZNF511
	FAM162B
	SLC27A3
	S100A2
	TRAF3IP2
	METTL10
	BUB3
	PI4KB
	FAM24B
	ENSA
	SEC23IP
	PRDM1
	OTUD7B
	NBPF20
	CCNC
	POLR3GL
	GDAP2
	BCAS2
	SLC35A1
	GSTO2
	DOPEY1
	TPBG
	SLC16A4
	TTK
	IRAK1BP1
	PRMT6
	EXTL2
	HIAT1
	MTO1
	SCD
	LMO4
	BCL10
	PIGK
	CTH
	GNG12
	SERBP1
	SGIP1
	MIR4435-1HG
	COA7
	DPP7
	PTPN1
	STAMBPL1
	GTF3C5
	TP53RK
	EXOSC2
	DLG5
	GPR107
	PRPS1
	WDR34
	KAT6B
	CNPY3
	URM1
	ANXA7
	STK40
	MAP7D1
	ADPRHL2
	SH3BGRL
	LRRC20
	FPGS
	BRWD3
	ZMYM6NB
	PBDC1
	UPRT
	ZFAND3
	PHC2
	PHKA1
	TXLNA
	TMEM39B
	TET1
	OGT
	DKK1
	ROMO1
	RPS6KA1
	INIP
	PTBP3
	LPAR1
	ID3
	CCNY
	FSD1L
	EDA2R
	ABCA1
	ARHGEF9
	GPSM3
	HIATL2
	ARHGAP12
	ZNF367
	TFDP1
	COBLL1
	WAC
	TUBGCP3
	SLC35F2
	MKX
	NXNL2
	SPIN1
	ACBD5
	ZCCHC6
	PRRC2A
	PDSS1
	MBTD1
	TLE1
	PRR3
	KIAA2013
	PIP4K2A
	PSAT1
	TRIM39
	WDR13
	C9orf85
	MAMDC2
	TRIM27
	PIK3CD
	GPR157
	STAM
	PCDH9
	TDRD3
	AHNAK
	DLEU1
	TRIM13
	EXT1
	FBXO11
	UNC13B
	SLC35E2B
	MIB2
	ZFC3H1
	PHF12
	CDS2
	NGRN
	METTL15
	GFOD1
	EDN1
	MUC12
	FOSL2
	LETM2
	MYH10
	RHOBTB3
	C9orf72
	PPA2
	NDEL1
	TRAPPC10
	CCDC85C
	SLC25A51
	KATNAL1
	CDCA2
	HCCS
	POMP
	ZDHHC21
	MTIF3
	RDH14
	KIAA1432
	COMMD8
	KANK1
	FAM177A1
	EIF2AK4
	TMEM128
	KDM5D
	TMEM129
	SNRNP25
	ZSCAN30
	SH3BP5
	C17orf59
	STK38L
	DIAPH1
	FAXC
	UVSSA
	RNF216
	KRTAP2-3
	GGPS1
	LAMB3
	ZNF227
	ATG16L1
	EPHA4
	FCRLB
	ZFP82
	ORMDL1
	PITPNM2
	ARMC2
	ETS1
	VTI1A
	SLC35G2
	GSE1
	CENPN
	FHL2
	TGFBRAP1
	TMEM126B
	ANKRD42
	PLXNA1
	DYRK2
	IRF2
	KEAP1
	USP15
	ERGIC1
	PSMC3IP
	CNP
	MRPL19
	CCNJL
	MAPKAP1
	G3BP1
	RABEPK
	MED24
	NR2F2
	PTBP2
	PRC1
	DUSP14
	ACTN1
	RFT1
	UBE2D4
	ZNF267
	TTC7A
	SOCS5
	POR
	CTF1
	GPR135
	ARHGAP24
	PAQR5
	MAPK1IP1L
	CCDC112
	ALDH3A2
	CAPRIN2
	STARD3NL
	METTL9
	NAV2
	ZNF134
	MGST1
	PDXDC1
	ARNTL
	CCDC125
	AMPD3
	ARL4A
	ZSCAN31
	ZNF200
	RALGAPB
	CCNF
	LRRC57
	SMU1
	WNT5B
	TMEM80
	EIF4ENIF1
	LINC00998
	ASCC2
	CCDC41
	AGO3
	THOC5
	ZNF846
	SOCS6
	CTDSP2
	WDR4
	C15orf38-AP3S2
	TCF4
	MSL1
	TOMM6
	CRK
	MED18
	C4orf3
	JMJD1C
	RBM23
	PPP4R1
	WIPI2
	ZNF133
	TANGO2
	MTMR3
	TRIM66
	TAF1B
	EFR3B
	EVL
	TEAD3
	XBP1
	CENPM
	CUL4B
	PSG8
	HK1
	BRD1
	ARL4A
	IFNGR2
	IRF1
	CLHC1
	SUN2
	SLC8A1
	LAGE3
	PRR16
	CBX6
	PIKFYVE
	CCDC85A
	SAMD12
	PGAP1
	SYNC
	SRSF7
	ASB1
	HNRNPLL
	LYPD6
	MDH1
	RAD54L2
	PSTPIP2
	RAB1A
	CYCS
	KCMF1
	PLEKHG2
	ZC3H6
	POLR2D
	MCFD2
	CCDC126
	EVA1A
	HJURP
	DMTF1
	FBXL5
	CBFB
	C6orf1
	LITAF
	ZBED5
	FRRS1
	PTGES3
	ANO10
	TMEM219
	PRPF3
	FAM180A
	RAD23B
	NOP14
	TUBGCP2
	KBTBD8
	KCTD1
	SKA1
	USP19
	ISY1-RAB43
	NPHP1
	KANSL1L
	HIGD1A
	EIF2AK3
	UBE2W
	KANSL2
	NR2F2
	KLF7
	NKIRAS1
	ZNF697
	CNBP
	AMOTL2
	MRVI1
	TAF1
	CMC1
	ZNF880
	TMED3
	GTF2IRD1
	EIF3J
	SKA2P1
	NABP1
	SCRN1
	MEMO1
	ZNF252P
	TMCC1
	PLEKHG4
	GOSR1
	PAPLN
	OLA1
	ZNF619
	RPE
	PLEKHM1
	TNRC18
	C7orf25
	YAE1D1
	DMTF1
	LRRC23
	ZNF816
	HIP1
	TAPBP
	ZNF177
	KIF4B
	C5orf24
	DIP2A
	CYFIP2
	MRRFP1
	DAGLB
	SEMA3A
	HRH1
	HMGB2
	ZSCAN31
	PHF20
	ZFP36L1
	SLC46A1
	ZNF823
	KIAA0922
	PRSS23
	WSB2
	IL11RA
	CASK
	ZNF516
	MTX2
	ZNF506
	ZNF558
	PPP2R1A
	ZNF559-ZNF177
	DHX30
	SYT16
	CDK12
	GNE
	UBP1
	FOSL1
	KNSTRN
	IFNE
	PLSCR1
	MAP3K13
	BTD
	SKIDA1
	MXRA7
	MST1
	NCAPG2
	MOCS2
	PITRM1
	ZNF219
	CYR61
	SLC25A1
	DCUN1D4
	MOGS
	SMAD4
	NCOA2
	RBMS3
	RCOR3
	MSTO1
	CRLS1
	TRA2B
	DGKI
	TJP2
	ZNF562
	TUBGCP5
	ATXN7L3
	FAM195B
	TMEM220
	CPSF6
	GOLGA3
	IRAK3
	SATB2
	GNAI1
	TRDMT1
	GNPDA1
	ZNF746
	CDKN2AIPNL
	ABHD5
	TIAM2
	CXorf40B
	ZBTB20
	ARL6
	STIM2
	SRPRB
	ZNF785
	TNPO3
	GLYCTK
	FBXL19
	BTF3L4
	UBE2H
	UBN2
	ZNF717
	ABCB8
	NXPE3
	GLT8D1
	PXK
	REPIN1
	BANP
	PPP2CA
	ZBTB20
	NCK1
	SRSF10
	FRMD5
	C3orf38
	L3HYPDH
	CREM
	RABGAP1L
	ZNF786
	RWDD2B
	ZNF639
	PFN2
	WDR1
	NUDT16
	TMEM158
	PTCD2
	PIGG
	NEDD9
	CORIN
	DCK
	ARL15
	RELB
	ZNF721
	UGDH
	FIP1L1
	NUDT12
	PEX10
	C7orf73
	FRYL
	CXCL2
	RTEL1
	ZNF827
	COX7A2
	NDUFAF2
	PCDH18
	FAM173B
	ANAPC13
	FAM13A
	PAICS
	PLK4
	DROSHA
	TMEM161B
	CENPH
	PRDM5
	ATP6V1C1
	HMBOX1
	NRG1
	BIN3
	ENO3
	DENND3
	ANKAR
	OSGIN2
	UTP23
	CTHRC1
	TNIP1
	IKBKB
	TBCA
	ZFAT
	CCDC71L
	PSD3
	NDST1
	MCM4
	RNPC3
	ARHGAP42
	SCYL1
	SLC35F2
	RCE1
	HIPK3
	EPPK1
	ETS1
	SPCS2
	ZSCAN9
	WEE1
	BACE1
	PAK1
	C1QTNF5
	LPXN
	GRAMD1B
	DENND5A
	KAT5
	TIMM10B
	IFT46
	DERA
	EPS8L2
	LAYN
	RPUSD4
	AMBRA1
	PRSS23
	C11orf30
	SECISBP2
	RAB30
	PPWD1
	POLH
	ZBTB7B
	PDXDC1
	DEPDC5
	RIMKLB
	USP3
	ATAD3A
	NSUN4
	KPTN
	ADAMTS6
	MYL12A
	FAR2
	CREB1
	DCAF16
	TAS2R14
	USP22
	HDGF
	WARS2
	CEP112
	NUDT13
	ANO3
	CLPB
	SDR39U1
	RAB40C
	PSMA5
	HSDL2
	CCDC130
	DSE
	TRIM39
	FBXO22
	LSM14A
	CYFIP2
	C7orf55-LUC7L2
	RNF4
	DUS1L
	RASSF3
	SS18
	PITPNM2
	USP36
	LRP6
	HNRNPD
	TRAPPC2P1
	CCSER2
	VEPH1
	SCFD1
	CHEK1
	SOX12
	CRLF3
	KIAA0100
	COQ7
	RHOT1
	ASH2L
	TRMT2B
	DAB2
	FMN2
	ANAPC15
	NCAPD2
	FGD6
	APPL2
	SLC16A7
	PARVA
	SELPLG
	MAPKAPK5
	CPM
	MTERFD3
	MRPL42
	RNF41
	NUP37
	UBE2N
	KRT8
	RAB5B
	NFATC4
	SAMD4A
	WDR25
	CFL2
	CEP95
	EFCAB11
	C14orf28
	DCAF5
	APBA2
	ZFAND6
	DTWD1
	TLE3
	ZHX3
	RASGRP1
	RPL28
	ABHD17C
	ZNF598
	UBL7
	TK2
	YPEL3
	C15orf41
	ZNF276
	METRN
	ORC6
	NUBP2
	MAN2C1
	C16orf58
	RMI2
	VPS53
	ZNF213
	ARL16

## Sheet: ALLCoding_C_UP
Category	Term	Count	%	PValue	Genes	List Total	Pop Hits	Pop Total	Fold Enrichment	Bonferroni	Benjamini	FDR
SP_PIR_KEYWORDS	polymorphism	84	77.7778	5.04933e-05	ZNF19, IER2, LDLR, PTGS2, PRH2, TRPV2, CCDC148, ANPEP, TOR3A, AGAP6, CTAGE5, PLOD1, XYLT2, C14ORF182, MAP3K8, TTC21A, SERTAD1, TTC39B, EGR1, NUDT13, NUDT6, HERC6, PLXNB3, MFI2, HERC5, TMEM132A, IFI44, HLA-B, PSG1, MOGS, JUNB, POR, PITPNM2, XIRP1, CA9, JUN, COL1A2, DSP, ESRP2, SLFN12L, IFIH1, ATG10, NAGLU, ADAMTSL1, MVD, NEK3, ITGA10, RABGAP1L, SLC38A10, SP110, ZNF177, ABCA3, TPM4, TRIB1, CPZ, CMP…	107	11550	19235	1.30739	0.0114467	0.0114467	0.0646249
UP_SEQ_FEATURE	sequence variant	86	79.6296	7.79451e-05	ZNF19, IER2, LDLR, PTGS2, PRH2, TRPV2, CCDC148, ANPEP, TOR3A, AGAP6, CTAGE5, PLOD1, XYLT2, C14ORF182, MAP3K8, SLC2A1, TTC21A, SERTAD1, TTC39B, EGR1, NUDT13, NUDT6, HERC6, PLXNB3, MFI2, HERC5, TMEM132A, IFI44, HLA-B, PSG1, MOGS, JUNB, POR, PITPNM2, XIRP1, CA9, JUN, COL1A2, DSP, ESRP2, SLFN12L, IFIH1, ATG10, NAGLU, ADAMTSL1, MVD, NEK3, ITGA10, RABGAP1L, SLC38A10, SP110, ZNF177, ABCA3, TPM4, TRIB1, …	107	11992	19113	1.28101	0.0392733	0.0392733	0.112621
GOTERM_BP_FAT	GO:0032496~response to lipopolysaccharide	5	4.62963	0.00115854	FOS, PTGS2, JUN, SCARB1, TRIB1	82	77	13528	10.7127	0.604406	0.604406	1.76365
GOTERM_BP_FAT	GO:0045944~positive regulation of transcription from RNA polymerase II promoter	9	8.33333	0.00166796	EGR1, FOS, JUN, NR4A1, AGRN, NPAS4, NR4A3, KLF4, JUNB	82	371	13528	4.0021	0.736969	0.487134	2.52991
GOTERM_BP_FAT	GO:0002237~response to molecule of bacterial origin	5	4.62963	0.00174556	FOS, PTGS2, JUN, SCARB1, TRIB1	82	86	13528	9.59161	0.752827	0.372423	2.64614
GOTERM_BP_FAT	GO:0045941~positive regulation of transcription	11	10.1852	0.00191738	EGR1, FOS, JUN, NR4A1, AGRN, NPAS4, NR4A3, KLF2, SERTAD1, KLF4, JUNB	82	564	13528	3.21761	0.784625	0.318762	2.90303
GOTERM_BP_FAT	GO:0010628~positive regulation of gene expression	11	10.1852	0.00238258	EGR1, FOS, JUN, NR4A1, AGRN, NPAS4, NR4A3, KLF2, SERTAD1, KLF4, JUNB	82	581	13528	3.12346	0.851673	0.317278	3.5954
GOTERM_CC_FAT	GO:0005901~caveola	4	3.7037	0.00253232	PTGS2, LDLR, SLC2A1, SCARB1	68	52	12782	14.4593	0.348518	0.348518	3.04297
GOTERM_BP_FAT	GO:0048660~regulation of smooth muscle cell proliferation	4	3.7037	0.00260808	PTGS2, JUN, KLF4, TRIB1	82	46	13528	14.3457	0.876213	0.294041	3.92936
GOTERM_MF_FAT	GO:0003690~double-stranded DNA binding	5	4.62963	0.00300096	EGR1, FOS, JUN, KLF4, JUNB	81	97	12983	8.26206	0.512424	0.512424	3.80256
KEGG_PATHWAY	hsa04512:ECM-receptor interaction	5	4.62963	0.00302211	COL1A2, COL6A2, ITGA10, AGRN, THBS3	38	84	5085	7.96523	0.168586	0.168586	2.99804
INTERPRO	IPR004827:Basic-leucine zipper (bZIP) transcription factor	4	3.7037	0.00322445	FOS, ATF3, JUN, JUNB	94	53	16659	13.3754	0.551101	0.551101	4.10376
SMART	SM00338:BRLZ	4	3.7037	0.00358179	FOS, ATF3, JUN, JUNB	54	53	9079	12.689	0.199461	0.199461	3.55627
GOTERM_BP_FAT	GO:0010033~response to organic substance	12	11.1111	0.00366612	EGR1, FOS, PTGS2, CA9, LDLR, JUN, COL6A2, SCARB1, NR4A3, HDAC9, JUNB, TRIB1	82	721	13528	2.74578	0.947043	0.342792	5.48186
GOTERM_BP_FAT	GO:0045935~positive regulation of nucleobase, nucleoside, nucleotide and nucleic acid metabolic process	11	10.1852	0.00397453	EGR1, FOS, JUN, NR4A1, AGRN, NPAS4, NR4A3, KLF2, SERTAD1, KLF4, JUNB	82	624	13528	2.90822	0.958662	0.328503	5.92998
GOTERM_BP_FAT	GO:0007611~learning or memory	5	4.62963	0.00439861	EGR1, FOS, PTGS2, JUN, SHC3	82	111	13528	7.43133	0.970597	0.324194	6.54291
GOTERM_BP_FAT	GO:0008544~epidermis development	6	5.55556	0.00490636	PTGS2, PLOD1, COL1A2, DSP, KRT31, KLF4	82	184	13528	5.37964	0.980449	0.325292	7.27186
GOTERM_BP_FAT	GO:0051173~positive regulation of nitrogen compound metabolic process	11	10.1852	0.00495833	EGR1, FOS, JUN, NR4A1, AGRN, NPAS4, NR4A3, KLF2, SERTAD1, KLF4, JUNB	82	644	13528	2.81791	0.981249	0.303372	7.34617
BBID	114.Genomic_reformatting_Brain_Ischemia	3	2.77778	0.00541479	EGR1, JUN, JUNB	6	9	358	19.8889	0.0425062	0.0425062	2.92868
GOTERM_BP_FAT	GO:0010557~positive regulation of macromolecule biosynthetic process	11	10.1852	0.00551762	EGR1, FOS, JUN, NR4A1, AGRN, NPAS4, NR4A3, KLF2, SERTAD1, KLF4, JUNB	82	654	13528	2.77482	0.988042	0.308478	8.14235
GOTERM_CC_FAT	GO:0005578~proteinaceous extracellular matrix	7	6.48148	0.00651019	ADAMTSL1, COL1A2, COL6A2, AGRN, ENTPD1, ECM1, CPZ	68	320	12782	4.11186	0.668398	0.424151	7.65175
GOTERM_BP_FAT	GO:0007398~ectoderm development	6	5.55556	0.00680236	PTGS2, PLOD1, COL1A2, DSP, KRT31, KLF4	82	199	13528	4.97414	0.995749	0.342978	9.94714
GOTERM_BP_FAT	GO:0031328~positive regulation of cellular biosynthetic process	11	10.1852	0.0075725	EGR1, FOS, JUN, NR4A1, AGRN, NPAS4, NR4A3, KLF2, SERTAD1, KLF4, JUNB	82	685	13528	2.64924	0.997714	0.352322	11.0131
GOTERM_BP_FAT	GO:0045893~positive regulation of transcription, DNA-dependent	9	8.33333	0.00762129	EGR1, FOS, JUN, NR4A1, AGRN, NPAS4, NR4A3, KLF4, JUNB	82	477	13528	3.11275	0.997802	0.335038	11.0802
GOTERM_BP_FAT	GO:0051254~positive regulation of RNA metabolic process	9	8.33333	0.00799727	EGR1, FOS, JUN, NR4A1, AGRN, NPAS4, NR4A3, KLF4, JUNB	82	481	13528	3.08686	0.998377	0.330665	11.5959
GOTERM_BP_FAT	GO:0009891~positive regulation of biosynthetic process	11	10.1852	0.0083489	EGR1, FOS, JUN, NR4A1, AGRN, NPAS4, NR4A3, KLF2, SERTAD1, KLF4, JUNB	82	695	13528	2.61112	0.998778	0.326009	12.0757
SP_PIR_KEYWORDS	membrane protein	4	3.7037	0.00885714	MFI2, LMNA, HLA-B, POR	107	77	19235	9.33851	0.868457	0.637312	10.7652
GOTERM_CC_FAT	GO:0031012~extracellular matrix	7	6.48148	0.00926952	ADAMTSL1, COL1A2, COL6A2, AGRN, ENTPD1, ECM1, CPZ	68	345	12782	3.8139	0.792755	0.408219	10.7297
GOTERM_BP_FAT	GO:0042493~response to drug	6	5.55556	0.00951416	FOS, PTGS2, CA9, JUN, ABCA3, JUNB	82	216	13528	4.58266	0.999523	0.346149	13.6483
GOTERM_CC_FAT	GO:0044421~extracellular region part	12	11.1111	0.0106934	ADAMTSL1, PRH2, LDLR, PRSS3, COL1A2, COL6A2, AGRN, PLA2R1, ENTPD1, ECM1, QSOX1, CPZ	68	960	12782	2.34963	0.837474	0.365063	12.2808
SP_PIR_KEYWORDS	extracellular matrix	6	5.55556	0.0107846	ADAMTSL1, COL1A2, COL6A2, AGRN, ECM1, CPZ	107	241	19235	4.47551	0.915604	0.561361	12.9615
GOTERM_BP_FAT	GO:0006357~regulation of transcription from RNA polymerase II promoter	11	10.1852	0.0112536	EGR1, FOS, JUN, NR4A1, AGRN, NPAS4, NR4A3, HDAC9, ZNF177, KLF4, JUNB	82	727	13528	2.49619	0.999883	0.379061	15.947
GOTERM_BP_FAT	GO:0034097~response to cytokine stimulus	4	3.7037	0.0117998	FOS, PTGS2, JUN, JUNB	82	79	13528	8.3532	0.999925	0.377989	16.6569
GOTERM_MF_FAT	GO:0043566~structure-specific DNA binding	5	4.62963	0.0122609	EGR1, FOS, JUN, KLF4, JUNB	81	145	12983	5.52703	0.94758	0.771046	14.7115
UP_SEQ_FEATURE	DNA-binding region:Basic motif	5	4.62963	0.0124026	FOS, ATF3, JUN, NPAS4, JUNB	107	161	19113	5.5474	0.998363	0.959539	16.5079
GOTERM_BP_FAT	GO:0010604~positive regulation of macromolecule metabolic process	12	11.1111	0.0128617	EGR1, FOS, ATG10, JUN, NR4A1, AGRN, NPAS4, NR4A3, KLF2, SERTAD1, KLF4, JUNB	82	857	13528	2.31004	0.999968	0.389299	18.0211
INTERPRO	IPR011616:bZIP transcription factor, bZIP-1	3	2.77778	0.0129052	FOS, JUN, JUNB	94	31	16659	17.1507	0.960098	0.800245	15.5093
GOTERM_MF_FAT	GO:0016563~transcription activator activity	8	7.40741	0.0130781	EGR1, NR4A1, NPAS4, NR4A3, KLF2, SERTAD1, KLF4, JUNB	81	410	12983	3.12749	0.956988	0.649629	15.6172
UP_SEQ_FEATURE	splice variant	54	50	0.0137989	ZNF19, CCDC148, TOR3A, CTAGE5, XYLT2, C14ORF182, MAP3K8, SHC3, TTC21A, TTC39B, NUDT13, NUDT6, MFI2, HERC6, TMEM132A, HLA-B, PSG1, PITPNM2, XIRP1, DSP, ESRP2, C5ORF56, IFIH1, ATG10, ADAMTSL1, NEK3, RABGAP1L, SLC38A10, ITGA10, SP110, EP400NL, TPM4, CPZ, CMPK2, FAM65C, C3ORF67, HPSE2, NCAPG2, PRSS3, COL6A2, SCARB1, XAF1, ENTPD1, PLA2R1, QSOX1, LMNA, NR4A3, ECM1, ATF3, C1ORF63, FAM161A, CUL4B, HDAC9,…	107	7458	19113	1.29335	0.999209	0.907512	18.1981
KEGG_PATHWAY	hsa04510:Focal adhesion	6	5.55556	0.0142869	JUN, COL1A2, COL6A2, ITGA10, SHC3, THBS3	38	201	5085	3.9945	0.584297	0.35525	13.4733
BIOCARTA	h_arenrf2Pathway:Oxidative Stress Induced Gene Expression Via Nrf2	3	2.77778	0.0157025	FOS, JUN, POR	16	19	1437	14.1809	0.625169	0.625169	14.7617
INTERPRO	IPR005643:Jun-like transcription factor	2	1.85185	0.0166554	JUN, JUNB	94	3	16659	118.149	0.984475	0.750536	19.5807
INTERPRO	IPR003070:Orphan nuclear receptor	2	1.85185	0.0166554	NR4A1, NR4A3	94	3	16659	118.149	0.984475	0.750536	19.5807
INTERPRO	IPR002112:Transcription factor Jun	2	1.85185	0.0166554	JUN, JUNB	94	3	16659	118.149	0.984475	0.750536	19.5807
GOTERM_MF_FAT	GO:0046872~metal ion binding	36	33.3333	0.0169319	ZNF19, IFIH1, ADAMTSL1, LDLR, PTGS2, NEK3, TRPV2, ITGA10, SLC38A10, ANPEP, SP110, ZNF177, TPM4, CPZ, TPCN2, AGAP6, PLOD1, MAP3K8, PRSS3, FASN, XAF1, ENTPD1, THBS3, EGR1, EGR3, NUDT13, MRC2, MFI2, NR4A1, NR4A3, POR, PITPNM2, CA9, TLL2, KLF2, KLF4	81	4140	12983	1.39377	0.983116	0.639529	19.7701
PIR_SUPERFAMILY	PIRSF002524:nerve growth factor IB-like nuclear receptor	2	1.85185	0.016942	NR4A1, NR4A3	43	3	7396	114.667	0.528498	0.528498	14.7739
SP_PIR_KEYWORDS	lipid synthesis	4	3.7037	0.0169524	PTGS2, MVD, DHCR7, FASN	107	98	19235	7.3374	0.979723	0.622645	19.6593
GOTERM_BP_FAT	GO:0008203~cholesterol metabolic process	4	3.7037	0.0177318	LDLR, MVD, DHCR7, SCARB1	82	92	13528	7.17285	0.999999	0.478256	24.0144
GOTERM_MF_FAT	GO:0046983~protein dimerization activity	9	8.33333	0.0182252	FOS, ATF3, PLOD1, MVD, JUN, NR4A1, SCAND3, NPAS4, JUNB	81	542	12983	2.66154	0.987673	0.584885	21.1209
GOTERM_MF_FAT	GO:0043169~cation binding	36	33.3333	0.019591	ZNF19, IFIH1, ADAMTSL1, LDLR, PTGS2, NEK3, TRPV2, ITGA10, SLC38A10, ANPEP, SP110, ZNF177, TPM4, CPZ, TPCN2, AGAP6, PLOD1, MAP3K8, PRSS3, FASN, XAF1, ENTPD1, THBS3, EGR1, EGR3, NUDT13, MRC2, MFI2, NR4A1, NR4A3, POR, PITPNM2, CA9, TLL2, KLF2, KLF4	81	4179	12983	1.38077	0.991162	0.545301	22.5247
SP_PIR_KEYWORDS	host-virus interaction	6	5.55556	0.0208017	IFIH1, LDLR, ANPEP, SCARB1, HLA-B, SP110	107	285	19235	3.78455	0.991711	0.616556	23.5951
SP_PIR_KEYWORDS	alternative splicing	53	49.0741	0.0213339	ZNF19, CCDC148, TOR3A, CTAGE5, XYLT2, C14ORF182, SHC3, TTC21A, TTC39B, NUDT13, NUDT6, MFI2, HERC6, TMEM132A, HLA-B, PSG1, PITPNM2, XIRP1, DSP, ESRP2, C5ORF56, IFIH1, ATG10, ADAMTSL1, NEK3, RABGAP1L, SLC38A10, ITGA10, SP110, EP400NL, TPM4, CPZ, CMPK2, FAM65C, C3ORF67, HPSE2, NCAPG2, PRSS3, COL6A2, SCARB1, XAF1, ENTPD1, PLA2R1, QSOX1, LMNA, NR4A3, ECM1, ATF3, C1ORF63, FAM161A, CUL4B, HDAC9, KLF4	107	7488	19235	1.27238	0.992677	0.559331	24.1251
PIR_SUPERFAMILY	PIRSF037625:HERC protein	2	1.85185	0.0225268	HERC6, HERC5	43	4	7396	86	0.633043	0.394231	19.1977
GOTERM_BP_FAT	GO:0009725~response to hormone stimulus	7	6.48148	0.0226005	FOS, PTGS2, CA9, LDLR, NR4A3, HDAC9, JUNB	82	367	13528	3.14667	1	0.548474	29.5945
GOTERM_BP_FAT	GO:0016125~sterol metabolic process	4	3.7037	0.0226509	LDLR, MVD, DHCR7, SCARB1	82	101	13528	6.53369	1	0.534066	29.6502
INTERPRO	IPR000742:EGF-like, type 3	5	4.62963	0.0233265	PTGS2, LDLR, AGRN, TLL2, THBS3	94	194	16659	4.56761	0.99713	0.768547	26.3787
UP_SEQ_FEATURE	domain:Leucine-zipper	4	3.7037	0.0233273	FOS, ATF3, JUN, JUNB	107	110	19113	6.4955	0.999995	0.951833	28.91
GOTERM_CC_FAT	GO:0005667~transcription factor complex	5	4.62963	0.0242797	FOS, JUN, NPAS4, HDAC9, KLF4	68	210	12782	4.47549	0.984297	0.564292	25.886
GOTERM_MF_FAT	GO:0043167~ion binding	36	33.3333	0.02452	ZNF19, IFIH1, ADAMTSL1, LDLR, PTGS2, NEK3, TRPV2, ITGA10, SLC38A10, ANPEP, SP110, ZNF177, TPM4, CPZ, TPCN2, AGAP6, PLOD1, MAP3K8, PRSS3, FASN, XAF1, ENTPD1, THBS3, EGR1, EGR3, NUDT13, MRC2, MFI2, NR4A1, NR4A3, POR, PITPNM2, CA9, TLL2, KLF2, KLF4	81	4241	12983	1.36058	0.99735	0.571565	27.4014
GOTERM_BP_FAT	GO:0051591~response to cAMP	3	2.77778	0.0261187	FOS, JUN, JUNB	82	42	13528	11.784	1	0.571262	33.3858
UP_SEQ_FEATURE	domain:C-type lectin 5	2	1.85185	0.0274268	MRC2, PLA2R1	107	5	19113	71.4505	0.999999	0.942666	33.1039
UP_SEQ_FEATURE	domain:C-type lectin 6	2	1.85185	0.0274268	MRC2, PLA2R1	107	5	19113	71.4505	0.999999	0.942666	33.1039
UP_SEQ_FEATURE	domain:C-type lectin 2	2	1.85185	0.0274268	MRC2, PLA2R1	107	5	19113	71.4505	0.999999	0.942666	33.1039
UP_SEQ_FEATURE	domain:C-type lectin 3	2	1.85185	0.0274268	MRC2, PLA2R1	107	5	19113	71.4505	0.999999	0.942666	33.1039
UP_SEQ_FEATURE	domain:C-type lectin 4	2	1.85185	0.0274268	MRC2, PLA2R1	107	5	19113	71.4505	0.999999	0.942666	33.1039
UP_SEQ_FEATURE	domain:C-type lectin 7	2	1.85185	0.0274268	MRC2, PLA2R1	107	5	19113	71.4505	0.999999	0.942666	33.1039
UP_SEQ_FEATURE	domain:C-type lectin 8	2	1.85185	0.0274268	MRC2, PLA2R1	107	5	19113	71.4505	0.999999	0.942666	33.1039
UP_SEQ_FEATURE	domain:C-type lectin 1	2	1.85185	0.0274268	MRC2, PLA2R1	107	5	19113	71.4505	0.999999	0.942666	33.1039
GOTERM_CC_FAT	GO:0005576~extracellular region	18	16.6667	0.027574	ADAMTSL1, PRH2, LDLR, MFI2, PSG1, HLA-B, ECM1, CPZ, PRSS3, COL1A2, COL6A2, AGRN, TLL2, ENTPD1, PLA2R1, QSOX1, SSC5D, THBS3	68	2010	12782	1.68332	0.991133	0.545055	28.8787
GOTERM_BP_FAT	GO:0048545~response to steroid hormone stimulus	5	4.62963	0.0280674	FOS, PTGS2, CA9, LDLR, JUNB	82	192	13528	4.29624	1	0.583539	35.4026
PIR_SUPERFAMILY	PIRSF001719:fos transforming protein	2	1.85185	0.0280806	FOS, ATF3	43	5	7396	68.8	0.714418	0.341468	23.3924
PIR_SUPERFAMILY	PIRSF002427:mannose receptor	2	1.85185	0.0280806	MRC2, PLA2R1	43	5	7396	68.8	0.714418	0.341468	23.3924
GOTERM_BP_FAT	GO:0007565~female pregnancy	4	3.7037	0.0282397	FOS, PTGS2, PSG1, JUNB	82	110	13528	5.99911	1	0.57206	35.5782
GOTERM_BP_FAT	GO:0009617~response to bacterium	5	4.62963	0.0285346	FOS, PTGS2, JUN, SCARB1, TRIB1	82	193	13528	4.27398	1	0.562698	35.8777
GOTERM_CC_FAT	GO:0031988~membrane-bounded vesicle	8	7.40741	0.0286768	LDLR, TRPV2, SLC2A1, FASN, ANPEP, ABCA3, THBS3, PHLDA1	68	568	12782	2.64747	0.992681	0.504635	29.8555
GOTERM_MF_FAT	GO:0046332~SMAD binding	3	2.77778	0.0325827	FOS, JUN, COL1A2	81	46	12983	10.4533	0.999635	0.628282	34.7721
SP_PIR_KEYWORDS	calcium	10	9.25926	0.0331998	PITPNM2, TRPV2, PRSS3, MRC2, ITGA10, ENTPD1, TLL2, THBS3, TPM4, TPCN2	107	803	19235	2.23868	0.999546	0.667036	35.0958
OMIM_DISEASE	Common variants at 30 loci contribute to polygenic dyslipidemia	3	2.77778	0.0341829	LDLR, TTC39B, TRIB1	25	45	3671	9.78933	0.933656	0.933656	30.7817
INTERPRO	IPR006209:EGF	4	3.7037	0.0341876	PTGS2, LDLR, AGRN, TLL2	94	127	16659	5.58184	0.999821	0.821893	36.3218
GOTERM_BP_FAT	GO:0009719~response to endogenous stimulus	7	6.48148	0.0343306	FOS, PTGS2, CA9, LDLR, NR4A3, HDAC9, JUNB	82	405	13528	2.85143	1	0.618517	41.5053
GOTERM_BP_FAT	GO:0060395~SMAD protein signal transduction	2	1.85185	0.0353984	FOS, JUN	82	6	13528	54.9919	1	0.617517	42.4904
GOTERM_BP_FAT	GO:0014070~response to organic cyclic substance	4	3.7037	0.0359753	FOS, PTGS2, JUN, JUNB	82	121	13528	5.45374	1	0.611518	43.0161
GOTERM_MF_FAT	GO:0003700~transcription factor activity	12	11.1111	0.03616	ZNF19, EGR1, FOS, EGR3, ATF3, JUN, NR4A1, SCAND3, NR4A3, KLF2, KLF4, JUNB	81	975	12983	1.97273	0.99985	0.623953	37.8157
GOTERM_CC_FAT	GO:0045121~membrane raft	4	3.7037	0.0390785	PTGS2, LDLR, SLC2A1, SCARB1	68	143	12782	5.25792	0.998814	0.569194	38.4815
SP_PIR_KEYWORDS	glycoprotein	33	30.5556	0.0393172	NAGLU, ADAMTSL1, LDLR, PRH2, PTGS2, TRPV2, ITGA10, ANPEP, CPZ, TOR3A, XYLT2, PLOD1, SLC2A1, COL6A2, SCARB1, AGRN, PLA2R1, ENTPD1, QSOX1, THBS3, PLXNB3, MFI2, MRC2, TMEM132A, MOGS, PSG1, HLA-B, ECM1, CA9, ULBP3, COL1A2, TLL2, SLC15A3	107	4318	19235	1.37385	0.999893	0.681191	40.1616
UP_SEQ_FEATURE	glycosylation site:N-linked (GlcNAc...)	32	29.6296	0.0394281	NAGLU, ADAMTSL1, PTGS2, LDLR, TRPV2, ITGA10, ANPEP, CPZ, TOR3A, XYLT2, PLOD1, SLC2A1, COL6A2, SCARB1, AGRN, PLA2R1, ENTPD1, QSOX1, THBS3, PLXNB3, MFI2, MRC2, TMEM132A, MOGS, PSG1, HLA-B, ECM1, CA9, ULBP3, COL1A2, TLL2, SLC15A3	107	4129	19113	1.38436	1	0.968129	44.0955
UP_SEQ_FEATURE	domain:EGF-like 2; calcium-binding	3	2.77778	0.0399091	LDLR, TLL2, THBS3	107	57	19113	9.40138	1	0.94974	44.4989
SP_PIR_KEYWORDS	DNA binding	6	5.55556	0.0400252	ZNF19, EGR1, FOS, EGR3, ATF3, JUN	107	340	19235	3.17235	0.99991	0.644711	40.7238
GOTERM_MF_FAT	GO:0005198~structural molecule activity	9	8.33333	0.0410181	SPAG4, LMNA, COL1A2, COL6A2, DSP, KRT31, AGRN, THBS3, TPM4	81	634	12983	2.27532	0.999955	0.632491	41.7396
KEGG_PATHWAY	hsa04010:MAPK signaling pathway	6	5.55556	0.0423188	FOS, DUSP2, JUN, MAP3K8, NR4A1, GADD45B	38	267	5085	3.0071	0.928471	0.584893	35.2646
INTERPRO	IPR000837:Fos transforming protein	2	1.85185	0.0438066	FOS, ATF3	94	8	16659	44.3059	0.999985	0.843003	44.0771
GOTERM_BP_FAT	GO:0009612~response to mechanical stimulus	3	2.77778	0.0442833	FOS, JUN, JUNB	82	56	13528	8.83798	1	0.677723	50.1056
GOTERM_BP_FAT	GO:0042127~regulation of cell proliferation	10	9.25926	0.0451301	ATF3, PTGS2, XIRP1, MVD, DHCR7, JUN, QSOX1, SERTAD1, KLF4, TRIB1	82	787	13528	2.09626	1	0.673563	50.7798
SP_PIR_KEYWORDS	hydrolase	15	13.8889	0.0462347	IFIH1, NAGLU, ADAMTSL1, NUDT13, NUDT6, ANPEP, MOGS, CPZ, DUSP2, HPSE2, PRSS3, FASN, HDAC9, TLL2, ENTPD1	107	1555	19235	1.73408	0.999979	0.660166	45.4495
SP_PIR_KEYWORDS	signal	26	24.0741	0.047706	NAGLU, ADAMTSL1, PRH2, PTGS2, LDLR, ITGA10, CPZ, TOR3A, PLOD1, PRSS3, COL6A2, AGRN, PLA2R1, QSOX1, THBS3, PLXNB3, MFI2, MRC2, TMEM132A, PSG1, HLA-B, ECM1, CA9, ULBP3, COL1A2, TLL2	107	3250	19235	1.43813	0.999986	0.636937	46.517
GOTERM_BP_FAT	GO:0051726~regulation of cell cycle	6	5.55556	0.0482915	PTGS2, JUN, HERC5, GADD45B, SERTAD1, JUNB	82	331	13528	2.99049	1	0.68796	53.2227
UP_SEQ_FEATURE	domain:Fibronectin type-II	2	1.85185	0.0488306	MRC2, PLA2R1	107	9	19113	39.6947	1	0.959907	51.5059
UP_SEQ_FEATURE	region of interest:Metalloprotease	2	1.85185	0.0488306	ANPEP, TLL2	107	9	19113	39.6947	1	0.959907	51.5059

## Sheet: ALLCoding_C_DOWN
Category	Term	Count	%	PValue	Genes	List Total	Pop Hits	Pop Total	Fold Enrichment	Bonferroni	Benjamini	FDR
SP_PIR_KEYWORDS	phosphoprotein	868	4.96142	1.6796e-35	MED24, VPS53, AMOTL2, RUNDC1, ZNF777, MAP3K4, INCENP, ZNF397, ZNF395, PTBP2, OGT, DHX30, ZNF101, BRAF, PIK3CD, LIG3, GEM, MARK3, NCAPD2, DCAF5, PTRF, TAGLN, ASCC2, SCYL1, SSTR1, MED18, ROR1, ADSL, UNC13B, EIF2AK3, EIF2AK4, KIF4B, RAD23B, ZNF516, TNRC18, DUSP10, CACNB3, BCL2L2, PRRC1, PDSS1, SH3BP5L, PFN2, DUSP14, NCAPG2, DUSP16, FH, SGIP1, PCIF1, BFAR, LASP1, MCPH1, POP1, RAD54L2, POP5, PARP1, SP…	1669	7263	19235	1.37733	9.30501e-33	9.30501e-33	2.45356e-32
SP_PIR_KEYWORDS	nucleus	545	3.11518	5.7327e-25	ZNF781, ZNF639, ZNF250, MED24, MED21, WDR82, MXI1, ZNF777, HIST1H2BK, INCENP, FOXF1, FOXF2, ZNF397, LSM5, CDCA2, ZNF107, ZNF395, PTBP2, OGT, CDCA4, ZNF101, RCOR3, ZNF506, RXRA, TADA2B, ZHX2, LIG3, ZHX3, BCL2L13, NCAPD2, WDR83, UXT, PTRF, SCYL1, NAA20, ZNF786, MED18, ZNF785, TGIF1, ZNF383, IRAK1BP1, KIF4B, RAD23B, ZNF516, ZNF79, ZNF133, ZNF77, ZSCAN5A, DUSP10, ZNF232, ZNF511, MYEF2, ZNF619, NAA38,…	1669	4283	19235	1.46651	3.17591e-22	1.58796e-22	8.3743e-22
SP_PIR_KEYWORDS	Transcription	283	1.61761	1.19343e-15	STAT5B, ZNF639, ZNF781, MED24, ZNF250, MXI1, MED21, ZNF777, SIN3A, FOXF1, PRIM2, FOXF2, ZNF397, ZNF107, RARA, ZNF395, TRAPPC2P1, MTERFD3, TWIST2, ZNF101, RCOR3, C11ORF30, ZNF506, YY1, RXRA, TADA2B, ZHX2, MTPAP, ZHX3, TAF6L, ZFP82, SCYL1, PTRF, PRDM4, MTF1, ASCC2, ABT1, ZNF786, PRDM5, MED18, ZNF785, MNT, TGIF1, ZNF383, PRDM1, IRAK1BP1, ZNF516, ZNF79, ZNF133, ZNF77, TAF9B, ZSCAN5A, ZNF511, MYEF2, Z…	1669	2071	19235	1.57486	6.7657e-13	2.25486e-13	1.78746e-12
SP_PIR_KEYWORDS	acetylation	336	1.92055	2.77158e-14	HMGN2, VAPA, STAT5B, CDKN2AIPNL, VPS53, CCT2, CCT3, PRKG1, WDR82, RAB1A, SIN3A, HIST1H2BK, H2AFV, LSM5, H2AFZ, OGT, PTBP2, DDAH1, HIGD1A, MRPL53, BRAF, RAP1GDS1, MTPAP, LIG3, EIF2S3, OLA1, DCTN4, LETM1, RFC3, MAD2L1, RAB18, PTRF, TAGLN, ABT1, SERBP1, ADSL, EIF2AK4, MDH1, RAD23B, FIP1L1, LMNB1, LMNB2, MYEF2, SFXN1, NAA38, PXN, RPS26, PFN2, SKA1, MAML3, EMD, MOCS1, FH, ASPSCR1, AEBP2, MAP2K1, SMAD7…	1669	2635	19235	1.46958	1.53766e-11	3.84415e-12	4.05453e-11
SP_PIR_KEYWORDS	transcription regulation	269	1.53758	2.39914e-13	STAT5B, ZNF639, ZNF781, MED24, ZNF250, MXI1, MED21, ZNF777, SIN3A, FOXF1, FOXF2, ZNF397, ZNF107, RARA, ZNF395, MTERFD3, TWIST2, ZNF101, RCOR3, C11ORF30, ZNF506, YY1, RXRA, TADA2B, ZHX2, ZHX3, TAF6L, ZFP82, SCYL1, PTRF, PRDM4, MTF1, ASCC2, ABT1, ZNF786, PRDM5, MED18, ZNF785, MNT, TGIF1, ZNF383, PRDM1, IRAK1BP1, ZNF516, ZNF79, ZNF133, ZNF77, TAF9B, ZSCAN5A, ZNF511, ZNF232, ZNF619, ZNF227, TCF20, HE…	1669	2026	19235	1.5302	1.32915e-10	2.65831e-11	3.50475e-10
GOTERM_CC_FAT	GO:0031981~nuclear lumen	196	1.12032	1.21561e-12	BTD, MED24, CCT2, MED21, CD2AP, SIN3A, FOXF1, PRIM2, FOXF2, OGT, TWIST2, NUDT16, ANAPC1, RCOR3, POLH, ANAPC5, ZNF506, YY1, STRN3, LIG3, TAF6L, RFC3, PTRF, NAV2, ABT1, MED18, RAD23B, KIF4B, LMNB1, LMNB2, TAF9B, MYEF2, CHEK1, ZNRD1, MAML3, TCF4, POLQ, UTP23, SUB1, SMAD7, SMAD4, SMAD2, SKI, SMAD1, USF1, NOP14, POP1, PARP1, POP5, ADAR, TAF1B, ZNF532, ZMAT3, GNL3L, CDT1, ASH2L, ZNF680, HLX, MKX, FGF1,…	1063	1450	12782	1.62538	6.69786e-10	6.69786e-10	1.77438e-09
GOTERM_CC_FAT	GO:0070013~intracellular organelle lumen	226	1.2918	8.86634e-12	MRPL42, BTD, MED24, CCT2, MED21, CD2AP, SIN3A, FOXF1, PRIM2, FOXF2, OGT, DHX30, TWIST2, NUDT16, ANAPC1, RCOR3, POLH, ANAPC5, ZNF506, STRN3, YY1, LIG3, TAF6L, RFC3, PTRF, NAV2, ABT1, MED18, RAD23B, KIF4B, LMNB1, LMNB2, TAF9B, MYEF2, WARS2, CHEK1, ZNRD1, CALU, MAML3, TCF4, POLQ, FH, UTP23, SMAD7, SUB1, SMAD4, SKI, SMAD2, SMAD1, DLAT, USF1, NOP14, POP1, PARP1, POP5, ADAR, TAF1B, ZNF532, ZMAT3, GNL3L…	1063	1779	12782	1.52756	4.88536e-09	2.44268e-09	1.29422e-08
GOTERM_BP_FAT	GO:0006350~transcription	280	1.60046	2.04451e-11	STAT5B, ZNF639, ZNF781, MED24, ZNF250, MXI1, MED21, ZNF777, SIN3A, FOXF1, PRIM2, FOXF2, ZNF397, ZNF107, RARA, ZNF395, TRAPPC2P1, MTERFD3, TWIST2, ZNF101, RCOR3, C11ORF30, ZNF506, YY1, RXRA, TADA2B, ZHX2, MTPAP, ZHX3, TAF6L, ZFP82, SCYL1, PTRF, PRDM4, MTF1, ASCC2, ABT1, ZNF786, PRDM5, MED18, ZNF785, MNT, TGIF1, ZNF383, PRDM1, IRAK1BP1, ZNF516, ZNF79, ZNF133, ZNF77, TAF9B, ZSCAN5A, ZNF511, MYEF2, Z…	1252	2101	13528	1.44	6.88182e-08	6.88182e-08	3.72868e-08
GOTERM_CC_FAT	GO:0031974~membrane-enclosed lumen	232	1.32609	2.12687e-11	MRPL42, BTD, MED24, CCT2, MED21, CD2AP, SIN3A, FOXF1, PRIM2, FOXF2, OGT, DHX30, TWIST2, NUDT16, ANAPC1, RCOR3, POLH, ANAPC5, ZNF506, STRN3, YY1, LIG3, TAF6L, RFC3, PTRF, NAV2, ABT1, MED18, RAD23B, KIF4B, LMNB1, LMNB2, TAF9B, MYEF2, WARS2, CHEK1, ZNRD1, CALU, MAML3, TCF4, POLQ, FH, UTP23, SMAD7, SUB1, SMAD4, SKI, SMAD2, SMAD1, DLAT, USF1, NOP14, POP1, PARP1, POP5, ADAR, TAF1B, ZNF532, ZMAT3, GNL3L…	1063	1856	12782	1.50306	1.1719e-08	3.90634e-09	3.10458e-08
GOTERM_CC_FAT	GO:0043233~organelle lumen	227	1.29751	4.75009e-11	MRPL42, BTD, MED24, CCT2, MED21, CD2AP, SIN3A, FOXF1, PRIM2, FOXF2, OGT, DHX30, TWIST2, NUDT16, ANAPC1, RCOR3, POLH, ANAPC5, ZNF506, STRN3, YY1, LIG3, TAF6L, RFC3, PTRF, NAV2, ABT1, MED18, RAD23B, KIF4B, LMNB1, LMNB2, TAF9B, MYEF2, WARS2, CHEK1, ZNRD1, CALU, MAML3, TCF4, POLQ, FH, UTP23, SMAD7, SUB1, SMAD4, SKI, SMAD2, SMAD1, DLAT, USF1, NOP14, POP1, PARP1, POP5, ADAR, TAF1B, ZNF532, ZMAT3, GNL3L…	1063	1820	12782	1.49975	2.6173e-08	6.54325e-09	6.93369e-08
GOTERM_BP_FAT	GO:0045449~regulation of transcription	329	1.88054	1.24727e-10	HMGN2, STAT5B, ZNF639, ZNF781, ZNF250, MED24, MXI1, MED21, RAB1A, ZNF777, SIN3A, S1PR1, FOXF1, FOXF2, ZNF397, ZNF107, RARA, ZNF395, TRAPPC2P1, BCL7A, MTERFD3, TWIST2, ZNF101, RCOR3, C11ORF30, ZNF506, STRN3, YY1, RXRA, TADA2B, ZHX2, ZHX3, TAF6L, ZFP82, RAB18, SCYL1, PTRF, PRDM4, MTF1, ASCC2, ABT1, ZNF786, PRDM5, MED18, ZNF785, MNT, TGIF1, ZNF383, TGFBRAP1, PRDM1, IRAK1BP1, ZNF516, ZNF79, ZNF77, ZN…	1252	2601	13528	1.36674	4.19831e-07	2.09916e-07	2.27471e-07
SP_PIR_KEYWORDS	zinc-finger	218	1.24607	4.23352e-09	PLEKHM1, ZNF781, ZNF639, ZNF250, RNF216, ZNF777, ZNF397, ZNF107, ZNF395, RARA, CYHR1, ZNF101, BRAF, ZNF506, YY1, RXRA, TADA2B, LIG3, ZHX2, ZHX3, ZFP82, MTF1, PRDM4, ZNF786, PRDM5, ZNF785, ZNF383, PRDM1, UNC13B, ZNF516, ZNF79, ZNF133, ZNF77, ZSCAN5A, ZNF232, ZNF511, ZNF619, ZNRD1, ZNF227, TCF20, ZNF74, ZNF124, ZNF70, AEBP2, ZNF529, KLF7, ZBTB46, KLF13, KLF10, KLF16, ZBTB45, ZBTB42, ZNF629, BFAR, R…	1669	1718	19235	1.46241	2.34537e-06	3.90895e-07	6.1843e-06
UP_SEQ_FEATURE	mutagenesis site	250	1.42898	1.26745e-08	PDLIM7, MASP1, PRKG1, SHB, BDNF, S1PR1, MAP3K4, GAB2, INCENP, CDCA2, ZNF395, TYRO3, NUDT12, POLH, C11ORF30, EFNB2, PIK3CD, OLA1, VASH1, NCAPD2, DCLRE1C, UXT, MAD2L1, FBXL5, EXT1, TRAPPC3, TDRD3, RAB40C, CHEK1, ARF6, STK17A, PXK, CDC42EP2, PPP1R3C, CDC42EP1, HEXIM2, GORASP2, PVRL2, EMD, FCHO2, MOCS1, HIP1, ODC1, TRPC6, MAP2K1, SMAD7, SUB1, TP53BP2, TGFBR2, SMAD4, TRIO, SMAD2, SMAD1, OXSR1, KCNK1, …	1667	2045	19113	1.40165	4.64763e-05	4.64763e-05	2.33328e-05
SP_PIR_KEYWORDS	ubl conjugation pathway	84	0.480137	1.33529e-08	HECW2, RNF216, SENP7, FBXL19, USP19, DCAF12, FBXO25, RABGEF1, NEURL1B, FBXL14, YOD1, USP15, FBXO22, DCAF16, NFX1, FBXL18, ANAPC1, ANAPC5, SOCS1, SOCS6, GAN, SOCS5, UBE2H, UBE2J2, UBE2B, UBE2N, TRIM37, DCAF5, USP28, UBE2O, DCUN1D2, MIB2, FBXO18, FBXL5, ASB1, KLHL12, FBXL4, UBE2W, SIAH1, USP22, SIAH2, CHFR, ASB7, ZER1, UBE2T, FBXO11, RAD23B, ATG10, UBE2Z, USP3, WDR5B, ANAPC13, RAB40C, ANAPC10, ASB1…	1669	509	19235	1.90194	7.3975e-06	1.05679e-06	1.95059e-05
GOTERM_MF_FAT	GO:0003712~transcription cofactor activity	68	0.388682	1.75028e-08	MED24, MED21, MXI1, CBFA2T2, CBFB, SAP30, SIN3A, GTF2A1, HSF2, RARA, MKL2, NR2F2, NRG1, NR2F1, BCL10, RXRA, YY1, RELB, GMEB1, SCAI, LDB2, TLE1, TAF6L, MXD1, MXD4, TAF11, NCOA2, MTF1, ABT1, NAB2, MNT, TGIF1, TFAP2A, NFE2L1, USP22, SIAH2, NFE2L3, TFAP4, CREM, TAF9B, MYEF2, FHL2, ELK3, ATF2, TCF20, NFATC4, MYCBP, MAML3, TCF4, HSD17B8, TFDP1, AEBP2, TAF1, KLF7, SUB1, CREB1, SKI, KAT5, UBP1, ATXN7L3, …	1191	363	12983	2.04205	1.85703e-05	1.85703e-05	2.78627e-05
GOTERM_MF_FAT	GO:0008134~transcription factor binding	87	0.497285	1.94907e-08	LMO4, MED24, MED21, MXI1, CBFA2T2, RAB1A, CBFB, SAP30, GATA2, DIP2A, SIN3A, GTF2A1, HSF2, PSMC3IP, RARA, MKL2, NR2F2, TRAPPC2P1, NRG1, NR2F1, BCL10, RXRA, YY1, RELB, GMEB1, SCAI, LDB2, TLE1, ARNTL, TAF6L, MXD1, PURA, MXD4, TAF11, NCOA2, MTF1, RAB18, ABT1, NAB2, MNT, TGIF1, TFAP2A, NFE2L1, USP22, JMJD1C, SIAH2, COMMD7, NFE2L3, TFAP4, CREM, TAF9B, MYEF2, FHL2, ELK3, SRF, TCF7L2, ATF2, TCF20, NFATC4…	1191	513	12983	1.84869	2.06794e-05	1.03398e-05	3.10271e-05
GOTERM_CC_FAT	GO:0005654~nucleoplasm	121	0.691626	2.5223e-08	MORF4L1, LMO4, SNRPD1, MED24, MED21, SMNDC1, GTF2E1, SIN3A, FOXF1, PRIM2, FOXF2, OGT, AKIRIN2, TWIST2, ANAPC1, NUDT16, SATB2, POLH, ANAPC5, YY1, STRN3, LIG3, ARNTL, TAF6L, ELL3, WEE1, RFC3, PTRF, ABT1, MED18, PAF1, RAD23B, HIST1H4L, HMGB2, MCL1, SETD1B, TAF9B, ANAPC10, CHEK1, ATF1, TEAD4, HIST1H4E, HIST1H4F, HIST1H4D, MAML3, POLQ, TCF4, TFDP1, TAF1, MYO1C, SMAD7, TAF5, SUB1, SMAD4, SMAD2, SKI, CA…	1063	882	12782	1.64961	1.38978e-05	2.77957e-06	3.68179e-05
SP_PIR_KEYWORDS	dna-binding	229	1.30895	3.23566e-08	HMGN2, STAT5B, ZNF639, ZNF781, ZNF250, MXI1, ZNF777, H2AFV, HIST1H2BK, FOXF1, PRIM2, FOXF2, H2AFZ, ZNF397, ZNF107, ZNF395, RARA, TWIST2, ZNF101, POLH, ZNF506, YY1, RXRA, ZHX2, ZHX3, ZFP82, RFC3, SCYL1, MTF1, PRDM4, ABT1, ZNF786, PRDM5, ZNF785, MNT, TGIF1, ZNF383, PRDM1, KIF4B, ZNF516, ZNF79, ZNF133, ZNF77, ZSCAN5A, MYEF2, ZNF232, ZNF511, ZNF619, ZNF227, TCF20, ZNF74, ZNF124, TCF4, ZNF70, TCF25, A…	1669	1868	19235	1.41284	1.79254e-05	2.24069e-06	4.72664e-05
GOTERM_MF_FAT	GO:0003677~DNA binding	283	1.61761	9.89092e-08	HMGN2, STAT5B, ZNF639, ZNF781, ZNF250, MXI1, ZNF777, FAM171B, SIN3A, HIST1H2BK, H2AFV, FOXF1, PRIM2, FOXF2, H2AFZ, ZNF397, ZNF107, RARA, ZNF395, TWIST2, ZNF101, POLH, RCOR3, ZNF506, STRN3, YY1, RXRA, TADA2B, ZHX2, LIG3, ZHX3, TAF6L, ZFP82, RFC3, SCYL1, PRDM4, MTF1, ABT1, ZNF786, PRDM5, ZNF785, MNT, TGIF1, ZNF383, PRDM1, RAD23B, KIF4B, ZNF516, ZNF79, TNRC18, ZNF77, ZNF133, TAF9B, ZSCAN5A, ZNF511, …	1191	2331	12983	1.32345	0.000104937	3.49803e-05	0.000157453
SP_PIR_KEYWORDS	nucleotide-binding	206	1.17748	2.25269e-07	CCT2, CCT3, PRKG1, RAB1A, MAP3K4, ATP2B4, RAB28, DHX30, TYRO3, BRAF, PIK3CD, LIG3, MTPAP, EIF2S3, OLA1, GEM, UBE2J2, MARK3, RFC3, RAB18, NAV2, ROR1, EIF2AK3, EIF2AK4, DNAH11, KIF4B, PFKFB4, GNAI1, RAB40C, CHEK1, ARF6, WARS2, STK17A, MOCS1, MAP2K1, TGFBR2, CNKSR3, TRIO, OXSR1, EPHA4, RAD54L2, RIT1, GRK5, TNK2, SPG7, ACVRL1, RAB5B, NUAK1, GNL3L, MCCC2, PDPK1, ATAD3A, LONP2, NUBP1, NUBP2, EEF2K, TUB…	1669	1686	19235	1.40814	0.000124791	1.38665e-05	0.000329071
GOTERM_CC_FAT	GO:0044451~nucleoplasm part	82	0.468705	3.26878e-07	MORF4L1, ARID4A, LMO4, MED24, MED21, SMNDC1, SAP30, GTF2E1, SIN3A, ASH2L, GTF2A1, FOXF1, FOXF2, CDK12, OGT, AKIRIN2, TWIST2, ELP4, RBBP5, SATB2, YY1, TLE1, PRPF3, ARNTL, TAF6L, ECSIT, ELL3, CDK2, TTF2, TAF11, EIF4A3, ABT1, MED18, MED9, CPSF6, PAF1, USP22, CHFR, CLOCK, THAP7, GLIS2, CREM, SETD1B, TAF9B, POLR2D, TCF7L2, ATF1, TEAD4, GTF3C6, GTF3C5, WAC, MAML3, TCF4, CHD3, TFDP1, POLR3G, BRD1, TAF1,…	1063	555	12782	1.77659	0.000180094	3.00179e-05	0.000477142
SP_PIR_KEYWORDS	repressor	70	0.400114	6.31306e-07	ZNF639, MXI1, CBX6, LSM14A, SAP30, PCGF3, SIN3A, ZNF397, EED, AKIRIN2, SAMD4A, TWIST2, NFX1, NFKBIZ, SATB2, RCOR3, C11ORF30, YY1, TLE3, ZHX2, SCAI, TLE4, ZHX3, TLE1, BANP, CCNC, RRP8, IRF2BP2, MXD1, MXD4, NAB2, NCOA5, PRDM5, MNT, TGIF1, PRDM1, CNBP, ZNF133, GLIS2, CREM, GLIS1, HDGF, MYEF2, ELK3, TCF7L2, ZNF703, HEXIM2, GATAD2B, BCL6, SUPT4H1, ETV6, TCF25, ZBTB7B, MAFG, AEBP2, TBX3, KLF13, KLF10, …	1669	435	19235	1.85458	0.000349682	3.49737e-05	0.000922205
SP_PIR_KEYWORDS	zinc	252	1.44041	1.12312e-06	PDLIM7, PLEKHM1, ZNF781, ZNF639, ZNF250, RNF216, ZNF777, ZNF397, ZNF107, ZNF395, RARA, DDAH1, CYHR1, ZNF101, BRAF, ZNF506, YY1, RXRA, TADA2B, ZHX2, LIG3, ZHX3, ADAMTS6, ZFP82, MTF1, PRDM4, ZNF786, PRDM5, ZNF785, ZNF383, PRDM1, UNC13B, ZNF516, ZNF79, ZNF133, ZNF77, ZSCAN5A, ZNF232, ZNF511, ZNF619, ZNRD1, PXN, ZNF227, TCF20, ZNF74, ZNF124, ZNF70, AEBP2, KLF7, ZNF529, ZBTB46, KLF13, KLF10, KLF16, CS…	1669	2189	19235	1.32675	0.000622016	5.65629e-05	0.00164064
GOTERM_MF_FAT	GO:0030528~transcription regulator activity	192	1.09746	1.14789e-06	LMO4, STAT5B, ZNF639, MED24, MXI1, MED21, CBFB, GTF2E1, GATA2, SIN3A, FOXF1, FOXF2, ZNF397, EED, RARA, AKIRIN2, TWIST2, BCL10, SATB2, STRN3, YY1, RXRA, RELB, ZHX2, ZHX3, ARNTL, ELL3, TAF6L, ZNF3, MTF1, PRDM4, PTRF, ABT1, GTF2IRD1, PRDM5, MED18, MNT, TGIF1, TFAP2A, NFE2L1, PRDM1, NFE2L3, CNBP, HMGB2, CCRN4L, TSHZ1, LITAF, TFAP4, ZNF133, TAF9B, ZSCAN5A, ZNF232, MYEF2, KEAP1, ZNRD1, ELK3, SRF, ATF1,…	1191	1512	12983	1.38424	0.00121717	0.000304432	0.0018273
GOTERM_BP_FAT	GO:0010605~negative regulation of macromolecule metabolic process	107	0.611603	1.83251e-06	MASP1, EDN1, ZNF639, EIF4EBP1, SIN3A, FOXF2, EED, BCL7A, AKIRIN2, TWIST2, ANAPC1, SATB2, ANAPC5, RXRA, STRN3, SOCS1, ZHX2, ZNF8, ZHX3, MAD2L1, PSMA5, ASB1, TGIF1, PRDM1, EIF2AK3, EIF2AK4, CAV1, HMGB2, HUS1, TAF9B, ANAPC10, ELK3, RPS26, IRAK3, TRIM66, HEXIM2, PRKRA, TCF4, TCF25, SMAD7, KLF10, SMAD4, SMAD2, SKI, SMAD1, KAT5, FURIN, UBP1, HDAC5, CDKN1B, ADRA1B, SCMH1, DNAJB6, ADAR, ARID4A, GLI2, CBF…	1252	734	13528	1.57513	0.00614926	0.00205397	0.003342
UP_SEQ_FEATURE	zinc finger region:C2H2-type 1	81	0.462989	1.99562e-06	ZNF823, ZNF827, ZNF639, ZNF200, ZNF781, ZNF250, GLI2, ZNF777, OSR1, ZNF680, ZNF397, ZFAT, ZNF574, ZNF101, ZBTB20, ZNF90, ZNF506, YY1, ZNF543, ZHX2, ZHX3, ZNF8, ZNF333, ZNF3, ZFP82, MTF1, ZNF134, ZNF785, PRDM5, ZNF383, PRDM1, ZNF276, ZNF516, ZNF469, ZNF79, TSHZ1, ZNF133, ZNF558, ZNF77, GLIS2, GLIS1, ZSCAN5A, ZNF511, ZNF367, ZNF232, ZNF619, ZNF177, ZNF34, ZNF699, ZNF227, ZSCAN22, ZNF697, ZNF74, BCL…	1667	542	19113	1.71348	0.00729125	0.00365229	0.00367373
GOTERM_BP_FAT	GO:0019941~modification-dependent protein catabolic process	88	0.503001	2.24432e-06	HECW2, RNF216, CD2AP, SENP7, FBXL19, USP19, FBXO25, RABGEF1, NEURL1B, FBXL14, PSMD5, YOD1, USP15, FBXO22, NFX1, FBXL18, ANAPC1, CDK1, ANAPC5, SOCS1, SOCS6, ERLIN2, GAN, SOCS5, UBE2H, UBE2J2, UBE2B, UBE2N, USP28, UBE2O, DCUN1D2, MAD2L1, PSMA5, MIB2, FBXO18, FBXL5, ASB1, KLHL12, FBXL4, UBE2W, SIAH1, USP22, SIAH2, PCYOX1, CHFR, ASB7, ZER1, UBE2T, FBXO11, RAD23B, ATG10, UBE2Z, USP3, ANAPC13, WDR5B, R…	1252	574	13528	1.65653	0.00752594	0.00188682	0.00409302
GOTERM_BP_FAT	GO:0043632~modification-dependent macromolecule catabolic process	88	0.503001	2.24432e-06	HECW2, RNF216, CD2AP, SENP7, FBXL19, USP19, FBXO25, RABGEF1, NEURL1B, FBXL14, PSMD5, YOD1, USP15, FBXO22, NFX1, FBXL18, ANAPC1, CDK1, ANAPC5, SOCS1, SOCS6, ERLIN2, GAN, SOCS5, UBE2H, UBE2J2, UBE2B, UBE2N, USP28, UBE2O, DCUN1D2, MAD2L1, PSMA5, MIB2, FBXO18, FBXL5, ASB1, KLHL12, FBXL4, UBE2W, SIAH1, USP22, SIAH2, PCYOX1, CHFR, ASB7, ZER1, UBE2T, FBXO11, RAD23B, ATG10, UBE2Z, USP3, ANAPC13, WDR5B, R…	1252	574	13528	1.65653	0.00752594	0.00188682	0.00409302
UP_SEQ_FEATURE	splice variant	738	4.21835	3.05257e-06	DLC1, CTHRC1, MASP1, C16ORF70, ZNF781, ZNF250, VPS53, MXI1, AMOTL2, ACBD5, CLPTM1L, RUNDC1, ZNF777, MAP3K4, INCENP, BTBD2, ZNF397, CDCA2, PTBP2, OGT, TRAPPC2P1, DHX30, OPA3, TTC7A, RCOR3, TADA2B, LIG3, MTPAP, UBE2J2, MARK3, BCL2L13, ERGIC1, DCAF5, ADAMTS6, PITPNM2, TMEM135, ASCC2, PTRF, SCYL1, TMEM138, BACE1, ZNF785, ROR1, TGIF1, ADSL, EIF2AK4, DBNDD1, KIF4B, ATP5SL, TNRC18, MTX1, DUSP10, ZNF232,…	1667	7458	19113	1.13456	0.0111314	0.00372431	0.0056194
SP_PIR_KEYWORDS	ubl conjugation	85	0.485853	3.39392e-06	HIST4H4, MITF, RNF216, PIP5K1A, CDT1, POMGNT1, H2AFV, HIST1H2BK, H2AFZ, RABGEF1, SPRED2, HIST3H2A, NFX1, CDK1, SATB2, RXRA, NUDT6, SLC3A2, LDB2, GAN, ARNTL, WEE1, UBE2N, TRIM37, CCND1, RIPK1, HIPK3, MIB2, SNRNP200, FBXL5, TFAP2A, PCYOX1, MAP7D1, CHFR, HIST1H2AC, HIST1H4L, MCL1, TNRC18, DIAPH1, WRNIP1, YPEL3, HDGF, CHEK1, KEAP1, TPM1, TCF7L2, KIAA1009, TUBB, N4BP1, CENPA, HIST1H4E, RNF11, HIST1H4F…	1669	588	19235	1.66601	0.00187847	0.000156674	0.00495771
GOTERM_CC_FAT	GO:0005912~adherens junction	32	0.182909	3.40512e-06	DLC1, CAV2, CAV1, BCAR1, LMO7, FHL2, NEDD9, KEAP1, WTIP, RHOU, PXN, CD44, STARD8, PVRL2, PAK1, DLG5, AFAP1, NPHP1, NF2, SMAD7, ACTN1, MPP7, EVL, ARHGAP24, TNS3, ARHGAP31, LAYN, ITGA5, LASP1, TJP2, PARVA, SPTAN1	1063	155	12782	2.48247	0.00187446	0.000267996	0.00497033
SP_PIR_KEYWORDS	alternative splicing	737	4.21263	3.48349e-06	DLC1, CTHRC1, MASP1, C16ORF70, ZNF781, ZNF250, VPS53, MXI1, AMOTL2, ACBD5, CLPTM1L, RUNDC1, ZNF777, MAP3K4, INCENP, BTBD2, ZNF397, CDCA2, PTBP2, OGT, TRAPPC2P1, DHX30, OPA3, TTC7A, RCOR3, TADA2B, LIG3, MTPAP, UBE2J2, MARK3, BCL2L13, ERGIC1, DCAF5, ADAMTS6, PITPNM2, TMEM135, ASCC2, PTRF, SCYL1, TMEM138, BACE1, ZNF785, ROR1, TGIF1, ADSL, EIF2AK4, DBNDD1, KIF4B, ATP5SL, TNRC18, MTX1, DUSP10, ZNF232,…	1669	7488	19235	1.13433	0.00192799	0.000148439	0.00508854
GOTERM_CC_FAT	GO:0043228~non-membrane-bounded organelle	275	1.57188	3.65663e-06	MRPL42, HMGN2, BTD, PDLIM7, VAPA, CCT2, CCT3, CD2AP, SIN3A, HIST1H2BK, H2AFV, INCENP, PRIM2, H2AFZ, NUP37, DHX30, MRPL53, NUDT16, POLH, RCOR3, ZNF506, TRPA1, DCTN5, DCTN4, NCAPD2, UXT, RFC3, MAD2L1, SCYL1, ABT1, NAV2, BIN3, MRPL48, EIF2AK4, MRPL44, DNAH11, KIF4B, LMNB1, LMNB2, MYEF2, CHEK1, ZNRD1, PXN, KIAA1009, NPHP3, RPS26, CDC42EP2, PFN2, CDC42EP1, CENPBD1, SKA1, CDC42EP4, EMD, CDC42EP3, HIP1,…	1063	2596	12782	1.27378	0.00201278	0.000251819	0.00533744
GOTERM_CC_FAT	GO:0043232~intracellular non-membrane-bounded organelle	275	1.57188	3.65663e-06	MRPL42, HMGN2, BTD, PDLIM7, VAPA, CCT2, CCT3, CD2AP, SIN3A, HIST1H2BK, H2AFV, INCENP, PRIM2, H2AFZ, NUP37, DHX30, MRPL53, NUDT16, POLH, RCOR3, ZNF506, TRPA1, DCTN5, DCTN4, NCAPD2, UXT, RFC3, MAD2L1, SCYL1, ABT1, NAV2, BIN3, MRPL48, EIF2AK4, MRPL44, DNAH11, KIF4B, LMNB1, LMNB2, MYEF2, CHEK1, ZNRD1, PXN, KIAA1009, NPHP3, RPS26, CDC42EP2, PFN2, CDC42EP1, CENPBD1, SKA1, CDC42EP4, EMD, CDC42EP3, HIP1,…	1063	2596	12782	1.27378	0.00201278	0.000251819	0.00533744
GOTERM_BP_FAT	GO:0044257~cellular protein catabolic process	90	0.514433	5.24663e-06	HECW2, RNF216, CD2AP, SENP7, FBXL19, USP19, FBXO25, RABGEF1, NEURL1B, FBXL14, PSMD5, YOD1, USP15, FBXO22, NFX1, FBXL18, ANAPC1, CDK1, ANAPC5, SOCS1, SOCS6, ERLIN2, GAN, SOCS5, UBE2H, UBE2J2, UBE2B, UBE2N, USP28, UBE2O, DCUN1D2, MAD2L1, PSMA5, MIB2, FBXO18, BACE1, FBXL5, ASB1, KLHL12, FBXL4, UBE2W, SIAH1, USP22, SIAH2, PCYOX1, CHFR, CLN8, ASB7, ZER1, UBE2T, FBXO11, RAD23B, ATG10, UBE2Z, USP3, ANAP…	1252	603	13528	1.6127	0.0175052	0.00352581	0.00956813
GOTERM_CC_FAT	GO:0019898~extrinsic to membrane	71	0.40583	5.99936e-06	JPH2, GNPNAT1, VPS53, CASK, VPS37B, NBEA, VPS37C, PDPK1, FRMD5, MAPKAP1, SPRED3, SYNJ2, DLG5, CAP1, SPRED1, GOLGA3, PRKCA, SYNRG, INPPL1, RAB4A, STRN3, RINT1, MPP7, PI4KB, POR, GCC1, RAB11FIP5, PITPNM2, STXBP6, SBF2, NEU3, MAP3K13, UNC13B, CAV2, NAPG, GNAI1, MAP4K2, BCL2L2, NAPA, ARF6, PXK, GNG12, MREG, MTMR3, CDC42EP2, CDC42EP1, EZR, RASGRP1, PCYT1A, SNAP23, CERK, CDC42EP4, EHD1, PHLDA3, PEX10, …	1063	494	12782	1.72821	0.0033002	0.000367228	0.0087569
GOTERM_BP_FAT	GO:0051252~regulation of RNA metabolic process	221	1.26322	6.14549e-06	HMGN2, STAT5B, ZNF639, MED24, ZNF250, MED21, RAB1A, ZNF777, SIN3A, S1PR1, FOXF1, FOXF2, ZNF397, ZNF395, RARA, TRAPPC2P1, TWIST2, ZNF101, ZNF506, YY1, RXRA, STRN3, ZHX2, ZHX3, TAF6L, ZFP82, RAB18, MTF1, ZNF786, SERBP1, ZNF785, MED18, MNT, TGIF1, ZNF383, PRDM1, ZNF79, ZNF133, ZNF77, TAF9B, ZSCAN5A, ZNF232, ZNF619, RPS26, ZNF227, TCF20, HEXIM2, ZNF74, ZNF124, MAML3, TCF4, ZNF70, TCF25, AEBP2, ZNF529…	1252	1813	13528	1.31712	0.0204733	0.00344169	0.0112073
GOTERM_BP_FAT	GO:0051603~proteolysis involved in cellular protein catabolic process	89	0.508717	7.66452e-06	HECW2, RNF216, CD2AP, SENP7, FBXL19, USP19, FBXO25, RABGEF1, NEURL1B, FBXL14, PSMD5, YOD1, USP15, FBXO22, NFX1, FBXL18, ANAPC1, CDK1, ANAPC5, SOCS1, SOCS6, ERLIN2, GAN, SOCS5, UBE2H, UBE2J2, UBE2B, UBE2N, USP28, UBE2O, DCUN1D2, MAD2L1, PSMA5, MIB2, FBXO18, BACE1, FBXL5, ASB1, KLHL12, FBXL4, UBE2W, SIAH1, USP22, SIAH2, PCYOX1, CHFR, ASB7, ZER1, UBE2T, FBXO11, RAD23B, ATG10, UBE2Z, USP3, ANAPC13, W…	1252	600	13528	1.60276	0.0254689	0.00367877	0.0139773
INTERPRO	IPR007087:Zinc finger, C2H2-type	109	0.623035	8.46265e-06	ZNF823, ZNF827, ZNF639, ZNF781, ZNF250, ZNF777, ZNF397, ZNF107, ZNF395, ZNF574, ZNF101, ZNF506, YY1, ZHX2, ZNF8, ZHX3, ZNF3, ZFP82, PRDM4, MTF1, ZNF786, ZNF785, PRDM5, ZNF383, ZNF431, PRDM1, ZNF516, TSHZ1, ZNF79, ZNF77, ZNF133, ZSCAN5A, ZNF511, ZNF232, ZNF619, ATF2, ZNF846, ZNF699, ZNF227, ZNF697, ZNF74, ZNF598, ZNF124, ZNF70, AEBP2, ZNF529, KLF7, ZBTB46, KLF13, KLF10, KLF16, ZBTB45, ZBTB42, ZNF6…	1523	784	16659	1.52076	0.0154091	0.0154091	0.0144027
GOTERM_CC_FAT	GO:0005667~transcription factor complex	38	0.217205	9.18277e-06	LMO4, CREM, TAF9B, TCF7L2, ATF1, GTF2E1, GTF2A1, FOXF1, FOXF2, TEAD4, GTF3C6, GTF3C5, TCF4, TWIST2, TFDP1, TAF1, SATB2, TBX2, SUB1, SMAD7, TAF5, CREB1, YY1, SMAD4, SMAD2, TLE1, TEAD3, ARNTL, SMAD1, ECSIT, KAT5, USF1, CDK2, TAF11, PKNOX1, ABT1, PARP1, CLOCK	1063	210	12782	2.17585	0.00504695	0.000505845	0.0134032
GOTERM_BP_FAT	GO:0051172~negative regulation of nitrogen compound metabolic process	79	0.451558	1.0411e-05	ARID4A, EDN1, ZNF639, GLI2, CBFA2T2, CDT1, SAP30, SIN3A, FOXF2, PRMT6, EED, NR2F2, BCL7A, NRG1, ZNF496, AKIRIN2, TWIST2, NR2F1, NFX1, SATB2, RXRA, STRN3, ZHX2, ZHX3, ZNF8, TLE1, PURA, MXD4, NCOA2, NAB2, TGIF1, PRDM1, COMMD7, THAP7, BTAF1, CAV1, HMGB2, GLIS2, HUS1, TAF9B, GLIS1, ELK3, ZNF177, RPS26, TRIM66, HEXIM2, BCL6, SUPT4H1, TCF4, TCF25, WDTC1, TNFSF4, MSH3, TBX3, NF2, TBX2, SMAD7, KLF10, TRI…	1252	519	13528	1.64471	0.0344367	0.00437087	0.0189854
GOTERM_BP_FAT	GO:0030163~protein catabolic process	91	0.520149	1.04246e-05	SPG7, HECW2, RNF216, CD2AP, SENP7, FBXL19, USP19, FBXO25, RABGEF1, NEURL1B, FBXL14, PSMD5, YOD1, USP15, FBXO22, NFX1, FBXL18, ANAPC1, CDK1, ANAPC5, SOCS1, SOCS6, ERLIN2, GAN, SOCS5, UBE2H, UBE2J2, UBE2B, UBE2N, USP28, UBE2O, DCUN1D2, MAD2L1, PSMA5, MIB2, FBXO18, BACE1, FBXL5, ASB1, KLHL12, FBXL4, UBE2W, SIAH1, USP22, SIAH2, PCYOX1, CHFR, CLN8, ASB7, ZER1, UBE2T, FBXO11, RAD23B, ATG10, UBE2Z, USP3…	1252	622	13528	1.58081	0.0344808	0.00389122	0.0190101
UP_SEQ_FEATURE	zinc finger region:C2H2-type 4	82	0.468705	1.04754e-05	ZNF823, ZNF532, ZNF827, ZNF639, ZNF200, ZNF250, GLI2, ZNF880, ZNF777, ZNF680, ZNF397, ZNF107, ZNF721, ZFAT, ZNF574, ZNF496, ZNF101, ZBTB20, ZNF506, ZNF544, YY1, ZNF543, ZNF337, ZNF8, ZNF333, ZNF689, ZNF3, ZFP82, PRDM4, MTF1, ZNF134, ZNF717, ZNF786, ZNF785, PRDM5, ZNF383, ZNF431, PRDM1, ZNF746, ZNF276, ZNF516, ZNF469, ZNF79, TSHZ1, ZNF558, ZNF77, ZNF133, GLIS2, GLIS1, ZSCAN5A, ZNF232, ZNF619, ZNF1…	1667	575	19113	1.63508	0.0376849	0.00955736	0.0192826
GOTERM_BP_FAT	GO:0045934~negative regulation of nucleobase, nucleoside, nucleotide and nucleic acid metabolic process	78	0.445842	1.15796e-05	ARID4A, EDN1, ZNF639, GLI2, CBFA2T2, CDT1, SAP30, SIN3A, FOXF2, PRMT6, EED, NR2F2, BCL7A, NRG1, ZNF496, AKIRIN2, TWIST2, NR2F1, NFX1, SATB2, RXRA, STRN3, ZHX2, ZHX3, ZNF8, TLE1, PURA, MXD4, NCOA2, NAB2, TGIF1, PRDM1, COMMD7, THAP7, BTAF1, HMGB2, GLIS2, HUS1, TAF9B, GLIS1, ELK3, ZNF177, RPS26, TRIM66, HEXIM2, BCL6, SUPT4H1, TCF4, TCF25, WDTC1, TNFSF4, MSH3, TBX3, NF2, TBX2, SMAD7, KLF10, TRIM27, S…	1252	512	13528	1.64609	0.0382272	0.00389012	0.0211162
UP_SEQ_FEATURE	repeat:WD 1	47	0.268648	1.18524e-05	WDR5B, NBEA, WDR82, ERCC8, KIAA1432, FBXW7, WDR37, DCAF12, WDR53, WDR13, EED, NUP37, TRAF7, FBXW11, WDR34, PPWD1, BUB3, WDR33, NBEAL1, RBBP5, WDTC1, TAF5, STRN3, TLE3, TECPR2, TLE4, TLE1, AMBRA1, WIPI2, WDR83, BRWD3, DCAF5, SMU1, TULP4, BRWD1, POC1A, POC1B, RFWD3, WDR25, WDR89, WSB2, WDR4, WDR1, TBL1X, ATG16L1, DENND3, CSTF1	1667	274	19113	1.96671	0.042532	0.00865493	0.0218171
UP_SEQ_FEATURE	repeat:WD 2	47	0.268648	1.18524e-05	WDR5B, NBEA, WDR82, ERCC8, KIAA1432, FBXW7, WDR37, DCAF12, WDR53, WDR13, EED, NUP37, TRAF7, FBXW11, WDR34, PPWD1, BUB3, WDR33, NBEAL1, RBBP5, WDTC1, TAF5, STRN3, TLE3, TECPR2, TLE4, TLE1, AMBRA1, WIPI2, WDR83, BRWD3, DCAF5, SMU1, TULP4, BRWD1, POC1A, POC1B, RFWD3, WDR25, WDR89, WSB2, WDR4, WDR1, TBL1X, ATG16L1, DENND3, CSTF1	1667	274	19113	1.96671	0.042532	0.00865493	0.0218171
SP_PIR_KEYWORDS	atp-binding	160	0.914547	1.22171e-05	CLPB, STK35, TTK, CASK, CCT2, CCT3, PRKG1, MTHFD1L, ATP2B4, MAP3K4, PRKACB, DHX30, TYRO3, BRAF, CSNK1G2, PIK3CD, LIG3, MTPAP, OLA1, UBE2J2, MARK3, WEE1, RFC3, RIOK3, NAV2, FBXO18, ATP9A, ROR1, BMP2K, EIF2AK3, PRPS2, EIF2AK4, PRPS1, DNAH11, FGFR1, KIF4B, PFKFB4, GNE, MAPKAPK5, MAP4K2, WARS2, CHEK1, ABCA1, STK17A, MAPKAPK2, ABCA3, UBE2D4, IRAK3, UBE2D3, DYRK3, DYRK2, POLQ, STK38L, RHOBTB3, TAF1, AB…	1669	1326	19235	1.39063	0.00674548	0.000483335	0.0178453
GOTERM_BP_FAT	GO:0010558~negative regulation of macromolecule biosynthetic process	82	0.468705	1.23273e-05	ARID4A, EDN1, ZNF639, GLI2, CBFA2T2, CDT1, SAP30, EIF4EBP1, SIN3A, FOXF2, PRMT6, EED, NR2F2, BCL7A, NRG1, ZNF496, AKIRIN2, TWIST2, NR2F1, NFX1, PRKCA, SATB2, RXRA, STRN3, ZHX2, ZHX3, ZNF8, TLE1, PURA, MXD4, EIF4A3, NCOA2, NAB2, ASB1, TGIF1, PRDM1, COMMD7, EIF2AK3, EIF2AK4, THAP7, BTAF1, HMGB2, GLIS2, HUS1, TAF9B, GLIS1, ELK3, ZNF177, TRIM66, HEXIM2, BCL6, SUPT4H1, TCF4, TCF25, WDTC1, TNFSF4, NF2,…	1252	547	13528	1.61978	0.0406448	0.00376507	0.0224795
GOTERM_BP_FAT	GO:0006355~regulation of transcription, DNA-dependent	215	1.22892	1.24029e-05	HMGN2, STAT5B, ZNF639, MED24, ZNF250, MED21, RAB1A, ZNF777, SIN3A, S1PR1, FOXF1, FOXF2, ZNF397, ZNF395, RARA, TRAPPC2P1, TWIST2, ZNF101, ZNF506, YY1, RXRA, STRN3, ZHX2, ZHX3, TAF6L, ZFP82, RAB18, MTF1, ZNF786, ZNF785, MED18, MNT, TGIF1, ZNF383, PRDM1, ZNF79, ZNF133, ZNF77, TAF9B, ZSCAN5A, ZNF232, ZNF619, ZNF227, TCF20, HEXIM2, ZNF74, ZNF124, MAML3, TCF4, ZNF70, TCF25, AEBP2, ZNF529, KLF7, MAP2K1,…	1252	1773	13528	1.31026	0.0408889	0.00347299	0.0226174
SP_PIR_KEYWORDS	wd repeat	47	0.268648	1.2611e-05	WDR5B, NBEA, WDR82, ERCC8, KIAA1432, FBXW7, WDR37, DCAF12, WDR53, WDR13, EED, NUP37, TRAF7, FBXW11, WDR34, PPWD1, BUB3, WDR33, NBEAL1, RBBP5, WDTC1, TAF5, STRN3, TLE3, TECPR2, TLE4, TLE1, AMBRA1, WIPI2, WDR83, BRWD3, DCAF5, SMU1, TULP4, BRWD1, POC1A, POC1B, RFWD3, WDR25, WDR89, WSB2, WDR4, WDR1, TBL1X, ATG16L1, DENND3, CSTF1	1669	276	19235	1.96257	0.0069622	0.000465661	0.0184205
GOTERM_BP_FAT	GO:0044265~cellular macromolecule catabolic process	102	0.583024	1.56697e-05	RNF216, CD2AP, FBXO25, RABGEF1, FBXO22, ANAPC1, PAN3, ANAPC5, SOCS1, SOCS6, ZHX2, UBE2J2, SOCS5, MAD2L1, DCUN1D2, PSMA5, MIB2, FBXO18, BACE1, FBXL5, ASB1, FBXL4, ASB7, FBXO11, RAD23B, WDR5B, ANAPC13, RAB40C, ANAPC10, ASB13, UBE2D4, UBE2D3, FBXW7, STAMBPL1, HNRNPD, OTUD7B, RNF11, FBXO42, TRAF7, FBXO46, CASC3, SUGT1, UPF3A, URM1, TULP4, DCP1A, POP1, FBXO34, UBE2E2, HECW2, SENP7, FBXL19, USP19, NEUR…	1252	725	13528	1.52017	0.0513779	0.00404907	0.0285739
INTERPRO	IPR019781:WD40 repeat, subgroup	44	0.2515	1.65098e-05	WDR5B, NBEA, WDR82, ERCC8, FBXW7, WDR37, DCAF12, WDR53, WDR13, EED, NUP37, TRAF7, WDR34, FBXW11, PPWD1, BUB3, WDR33, NBEAL1, RBBP5, WDTC1, TAF5, STRN3, TLE3, TLE4, TLE1, AMBRA1, WDR83, BRWD3, DCAF5, SMU1, BRWD1, POC1A, TULP4, POC1B, RFWD3, WDR25, WDR89, WSB2, WDR4, WDR1, DENND3, ATG16L1, TBL1X, CSTF1	1523	242	16659	1.98878	0.0298414	0.0150337	0.0280965
SP_PIR_KEYWORDS	cytoplasm	353	2.01772	1.71879e-05	DLC1, HMGN2, PDLIM7, PLEKHM1, STAT5B, RUSC2, CCT2, RNF216, CCT3, CD2AP, SHB, PGPEP1, GAB2, INCENP, BTBD2, ZNF397, ZNF395, STAM, OGT, TRAPPC2P1, DHX30, CYHR1, TWIST2, PAN3, BRAF, STRN3, RINT1, MTPAP, DCTN5, DCTN4, GCC1, NCAPD2, WDR83, UXT, MAD2L1, SCYL1, PTRF, TAGLN, NAA20, SERBP1, FBXL5, FBXL4, ZNF383, TGFBRAP1, BIN3, UNC13B, EPS8L2, IRAK1BP1, MDH1, RAD23B, KIF4B, TDRD3, HUS1, DUSP10, RABEPK, CHE…	1669	3332	19235	1.22097	0.00947696	0.000594958	0.025105
SP_PIR_KEYWORDS	serine/threonine-protein kinase	59	0.337239	1.72309e-05	CDK19, ACVRL1, NUAK1, STK35, TTK, CASK, PINK1, PRKG1, PDPK1, MAP3K4, PKN3, EEF2K, CDK12, PRKACB, PAK1, PRKCA, CDK1, BRAF, CSNK1G2, MARK3, PRKCE, WEE1, CDK2, MAST3, RIOK3, HIPK3, RIPK1, BMP2K, MAP3K13, EIF2AK3, EIF2AK4, MAPKAPK5, MAP4K2, MKNK2, CHEK1, MAPKAPK2, STK17A, IRAK3, STK40, DCLK2, DYRK3, DYRK2, STK38L, CSNK1A1, TAF1, MAP2K1, TGFBR2, TRIO, RAF1, OXSR1, TP53RK, PLK4, CSNK1D, RPS6KA1, DYRK1B…	1669	381	19235	1.78469	0.0095006	0.000561373	0.0251679
INTERPRO	IPR015880:Zinc finger, C2H2-like	109	0.623035	1.74085e-05	ZNF823, ZNF827, ZNF639, ZNF781, ZNF250, ZNF777, ZNF397, ZNF107, ZNF395, ZNF574, ZNF101, ZNF506, YY1, ZHX2, ZNF8, ZHX3, ZNF3, ZFP82, PRDM4, MTF1, ZNF786, ZNF785, PRDM5, ZNF383, ZNF431, PRDM1, ZNF516, TSHZ1, ZNF79, ZNF77, ZNF133, ZSCAN5A, ZNF511, ZNF232, ZNF619, ATF2, ZNF846, ZNF699, ZNF227, ZNF697, ZNF74, ZNF598, ZNF124, ZNF70, AEBP2, ZNF529, KLF7, ZBTB46, KLF13, KLF10, KLF16, ZBTB45, ZBTB42, ZNF6…	1523	797	16659	1.49595	0.03144	0.0105918	0.0296256
GOTERM_BP_FAT	GO:0006357~regulation of transcription from RNA polymerase II promoter	102	0.583024	1.74344e-05	STAT5B, CASK, MED21, CBFB, GATA2, S1PR1, SIN3A, TWIST2, AKIRIN2, SATB2, RXRA, YY1, STRN3, ZHX2, ZNF8, ARNTL, TAF6L, ELL3, MTF1, MED18, TGIF1, TFAP2A, PRDM1, HMGB2, CNBP, TFAP4, LITAF, TAF9B, SRF, HEXIM2, TEAD4, TEF, MAML3, TCF4, TCF25, TFDP1, TAF1, KLF7, MAP2K1, KLF13, SUB1, SMAD7, KLF10, SMAD4, KLF16, SMAD2, SKI, TEAD3, SMAD1, KAT5, USF1, UBP1, HDAC5, NRF1, RNF4, ETS1, FOSL2, FOXK2, MITF, GLI2, …	1252	727	13528	1.51599	0.056996	0.00418299	0.0317913
GOTERM_BP_FAT	GO:0031327~negative regulation of cellular biosynthetic process	83	0.474421	1.76667e-05	ARID4A, EDN1, ZNF639, GLI2, CBFA2T2, CDT1, SAP30, EIF4EBP1, SIN3A, FOXF2, PRMT6, EED, NR2F2, BCL7A, NRG1, ZNF496, AKIRIN2, TWIST2, NR2F1, NFX1, PRKCA, SATB2, RXRA, STRN3, ZHX2, ZHX3, ZNF8, TLE1, PURA, MXD4, EIF4A3, NCOA2, NAB2, ASB1, TGIF1, PRDM1, COMMD7, EIF2AK3, EIF2AK4, THAP7, BTAF1, CAV1, HMGB2, GLIS2, HUS1, TAF9B, GLIS1, ELK3, ZNF177, TRIM66, HEXIM2, BCL6, SUPT4H1, TCF4, TCF25, WDTC1, TNFSF4…	1252	561	13528	1.59862	0.0577331	0.0039566	0.0322148
GOTERM_BP_FAT	GO:0016481~negative regulation of transcription	71	0.40583	1.80644e-05	ARID4A, ZNF639, GLI2, CBFA2T2, SAP30, SIN3A, FOXF2, PRMT6, EED, NR2F2, BCL7A, NRG1, ZNF496, AKIRIN2, TWIST2, NFX1, NR2F1, SATB2, RXRA, STRN3, ZHX2, ZHX3, ZNF8, TLE1, PURA, MXD4, NCOA2, NAB2, TGIF1, PRDM1, COMMD7, THAP7, BTAF1, HMGB2, GLIS2, TAF9B, GLIS1, ELK3, ZNF177, TRIM66, HEXIM2, BCL6, SUPT4H1, TCF4, TCF25, WDTC1, TNFSF4, TBX3, TBX2, SMAD7, KLF10, TRIM27, SMAD4, SIRT5, SKI, SMAD2, PHF12, SNAI…	1252	459	13528	1.67138	0.0589935	0.00379312	0.0329399
SP_PIR_KEYWORDS	kinase	93	0.53158	1.81526e-05	CDK19, ACVRL1, NUAK1, PHKB, STK35, PINK1, CASK, TTK, PIP5K1A, PRKG1, DDR2, PDPK1, MAP3K4, PKN3, PACSIN2, CDKN2C, MAPKAP1, CDK12, EEF2K, PAK1, PRKACB, IP6K1, PRKCA, CDK1, TYRO3, BRAF, CSNK1G2, PIK3CD, PI4KB, MARK3, PRKCE, WEE1, CDK2, MAST3, RIOK3, RIPK1, HIPK3, BMP2K, ROR1, MAP3K13, EIF2AK3, EIF2AK4, PRPS2, PRPS1, FGFR1, PFKFB4, GNE, FGGY, MAPKAPK5, MAP4K2, MKNK2, DCK, HK1, CHEK1, MAPKAPK2, STK17A…	1669	688	19235	1.55787	0.0100062	0.000558546	0.026514
SP_PIR_KEYWORDS	metal-binding	319	1.82338	1.85032e-05	HCCS, PDLIM7, MASP1, PLEKHM1, ZNF639, ZNF781, ZNF250, RNF216, ZNF777, ATP2B4, MAP3K4, PRIM2, ZNF397, ZNF107, RARA, ZNF395, CYHR1, DDAH1, ZNF101, NUDT16, NUDT12, BRAF, POLH, ZNF506, YY1, RXRA, TADA2B, ZHX2, LIG3, ZHX3, ADAMTS6, ZFP82, PITPNM2, PRDM4, MTF1, ZNF786, PRDM5, ZNF785, FBXL5, ZNF383, PRDM1, UNC13B, ZNF516, ZNF79, ZNF77, ZNF133, ZSCAN5A, ZNF511, ZNF232, ZNF619, ZNRD1, PDSS1, PXN, ZNF227, …	1669	2972	19235	1.23702	0.0101985	0.000539374	0.027026
INTERPRO	IPR015943:WD40/YVTN repeat-like	51	0.291512	2.14933e-05	PLXNA1, NBEA, WDR82, WDR37, DCAF12, EED, SEMA3B, NUP37, SEMA3A, WDR34, WDR33, RBBP5, STRN3, TLE3, TLE4, TLE1, BRWD3, WDR83, SMU1, DCAF5, BRWD1, RFWD3, WDR89, DENND3, WDR5B, KIAA1432, ERCC8, FBXW7, WDR53, WDR13, TRAF7, FBXW11, NBEAL1, BUB3, PPWD1, WDTC1, TAF5, TECPR2, AMBRA1, WIPI2, POC1A, TULP4, POC1B, SEMA6C, WDR25, WSB2, WDR4, WDR1, ATG16L1, TBL1X, CSTF1	1523	300	16659	1.85951	0.038673	0.00981172	0.036576
GOTERM_BP_FAT	GO:0010629~negative regulation of gene expression	76	0.43441	2.1755e-05	ARID4A, ZNF639, GLI2, CBFA2T2, SAP30, SIN3A, DGCR8, FOXF2, PRMT6, EED, NR2F2, BCL7A, NRG1, ZNF496, AKIRIN2, TWIST2, NFX1, NR2F1, SATB2, RXRA, STRN3, ZHX2, ZHX3, ZNF8, TLE1, PURA, MXD4, NCOA2, NAB2, TGIF1, PRDM1, COMMD7, THAP7, BTAF1, HMGB2, GLIS2, TAF9B, GLIS1, ELK3, ZNF177, TRIM66, TNRC6C, HEXIM2, PRKRA, BCL6, SUPT4H1, TCF4, TCF25, WDTC1, TNFSF4, TBX3, TBX2, SMAD7, KLF10, TRIM27, SMAD4, SIRT5, S…	1252	504	13528	1.62934	0.0706113	0.00429828	0.0396684
GOTERM_BP_FAT	GO:0051253~negative regulation of RNA metabolic process	59	0.337239	2.22409e-05	ARID4A, ZNF639, GLI2, CBFA2T2, SAP30, SIN3A, PRMT6, FOXF2, NR2F2, ZNF496, TWIST2, NFX1, NR2F1, SATB2, STRN3, RXRA, ZHX2, ZHX3, ZNF8, TLE1, MXD4, PURA, NCOA2, TGIF1, PRDM1, TAF9B, GLIS1, ZNF177, RPS26, TRIM66, HEXIM2, BCL6, SUPT4H1, TCF4, TCF25, WDTC1, TNFSF4, TBX3, TBX2, SMAD7, KLF10, TRIM27, SMAD4, SIRT5, SKI, SMAD2, PHF12, SNAI2, KAT5, HDAC5, CDKN1B, ID1, DR1, IRF2, ID3, TBL1X, RBM15, DNAJB6, B…	1252	362	13528	1.76105	0.07213	0.00415045	0.0405541
UP_SEQ_FEATURE	repeat:WD 3	45	0.257216	2.40463e-05	WDR5B, NBEA, WDR82, ERCC8, FBXW7, WDR37, DCAF12, WDR53, WDR13, EED, NUP37, TRAF7, FBXW11, WDR34, PPWD1, BUB3, WDR33, RBBP5, WDTC1, TAF5, STRN3, TLE3, TECPR2, TLE4, TLE1, AMBRA1, WIPI2, WDR83, BRWD3, DCAF5, SMU1, TULP4, BRWD1, POC1A, POC1B, RFWD3, WDR25, WDR89, WSB2, WDR4, WDR1, DENND3, ATG16L1, TBL1X, CSTF1	1667	265	19113	1.94697	0.084403	0.014589	0.0442582
INTERPRO	IPR017986:WD40 repeat, region	43	0.245785	2.44048e-05	WDR5B, NBEA, WDR82, ERCC8, FBXW7, WDR37, DCAF12, WDR53, WDR13, EED, NUP37, TRAF7, WDR34, FBXW11, PPWD1, BUB3, WDR33, NBEAL1, RBBP5, WDTC1, TAF5, STRN3, TLE3, TLE4, TLE1, AMBRA1, WDR83, BRWD3, DCAF5, SMU1, BRWD1, POC1A, TULP4, POC1B, WDR25, WDR89, WSB2, WDR4, WDR1, DENND3, ATG16L1, TBL1X, CSTF1	1523	238	16659	1.97624	0.0437954	0.00891668	0.0415296
UP_SEQ_FEATURE	zinc finger region:C2H2-type 2	84	0.480137	2.6341e-05	ZNF823, ZNF827, ZNF639, ZNF200, ZNF781, ZNF250, ZNF880, ZNF777, OSR1, ZNF680, ZNF397, ZNF107, ZNF721, ZNF574, ZNF496, ZNF101, ZBTB20, ZNF506, ZNF544, YY1, ZNF543, ZNF337, ZHX2, ZHX3, ZNF8, ZNF333, ZNF689, ZNF3, ZFP82, PRDM4, MTF1, ZNF786, ZNF785, ZNF383, ZNF431, PRDM1, ZNF746, ZNF276, ZNF469, ZNF516, ZNF79, TSHZ1, ZNF558, ZNF77, ZNF133, ZSCAN5A, ZNF511, ZNF367, ZNF232, ZNF619, ZNF177, ZNF34, ZNF2…	1667	608	19113	1.58405	0.0920751	0.0137043	0.0484806
GOTERM_CC_FAT	GO:0070161~anchoring junction	32	0.182909	3.03689e-05	DLC1, CAV2, CAV1, BCAR1, LMO7, FHL2, NEDD9, KEAP1, WTIP, RHOU, PXN, CD44, STARD8, PVRL2, PAK1, DLG5, AFAP1, NPHP1, NF2, SMAD7, ACTN1, MPP7, EVL, ARHGAP24, TNS3, ARHGAP31, LAYN, ITGA5, LASP1, TJP2, PARVA, SPTAN1	1063	172	12782	2.23711	0.0165943	0.00152007	0.0443202
INTERPRO	IPR001680:WD40 repeat	46	0.262932	3.76208e-05	WDR5B, NBEA, WDR82, ERCC8, FBXW7, WDR37, DCAF12, WDR53, WDR13, EED, NUP37, TRAF7, FBXW11, WDR34, PPWD1, BUB3, WDR33, NBEAL1, RBBP5, WDTC1, TAF5, STRN3, TLE3, TECPR2, TLE4, TLE1, AMBRA1, WIPI2, WDR83, BRWD3, DCAF5, SMU1, TULP4, BRWD1, POC1A, POC1B, RFWD3, WDR25, WDR89, WSB2, WDR4, WDR1, TBL1X, DENND3, ATG16L1, CSTF1	1523	266	16659	1.89158	0.0667065	0.01144	0.0640126
GOTERM_BP_FAT	GO:0009890~negative regulation of biosynthetic process	83	0.474421	3.87952e-05	ARID4A, EDN1, ZNF639, GLI2, CBFA2T2, CDT1, SAP30, EIF4EBP1, SIN3A, FOXF2, PRMT6, EED, NR2F2, BCL7A, NRG1, ZNF496, AKIRIN2, TWIST2, NR2F1, NFX1, PRKCA, SATB2, RXRA, STRN3, ZHX2, ZHX3, ZNF8, TLE1, PURA, MXD4, EIF4A3, NCOA2, NAB2, ASB1, TGIF1, PRDM1, COMMD7, EIF2AK3, EIF2AK4, THAP7, BTAF1, CAV1, HMGB2, GLIS2, HUS1, TAF9B, GLIS1, ELK3, ZNF177, TRIM66, HEXIM2, BCL6, SUPT4H1, TCF4, TCF25, WDTC1, TNFSF4…	1252	573	13528	1.56514	0.12242	0.00684944	0.0707292
GOTERM_MF_FAT	GO:0032553~ribonucleotide binding	216	1.23464	4.48789e-05	CCT2, CCT3, PRKG1, RAB1A, MAP3K4, ATP2B4, RAB28, DHX30, TYRO3, PAN3, BRAF, PIK3CD, LIG3, MTPAP, EIF2S3, OLA1, GEM, UBE2J2, MARK3, RFC3, RAB18, SCYL1, NAV2, ROR1, EIF2AK3, EIF2AK4, DNAH11, KIF4B, PFKFB4, GNAI1, RAB40C, WARS2, CHEK1, ARF6, STK17A, PXK, TK2, URGCP, POLQ, MOCS1, MAP2K1, TGFBR2, CNKSR3, TRIO, OXSR1, EPHA4, RAD54L2, RIT1, GRK5, TNK2, SPG7, ACVRL1, RAB5B, NUAK1, GNL3L, ANKRD17, MCCC2, P…	1191	1836	12983	1.28246	0.0465017	0.00947832	0.0714185
GOTERM_MF_FAT	GO:0032555~purine ribonucleotide binding	216	1.23464	4.48789e-05	CCT2, CCT3, PRKG1, RAB1A, MAP3K4, ATP2B4, RAB28, DHX30, TYRO3, PAN3, BRAF, PIK3CD, LIG3, MTPAP, EIF2S3, OLA1, GEM, UBE2J2, MARK3, RFC3, RAB18, SCYL1, NAV2, ROR1, EIF2AK3, EIF2AK4, DNAH11, KIF4B, PFKFB4, GNAI1, RAB40C, WARS2, CHEK1, ARF6, STK17A, PXK, TK2, URGCP, POLQ, MOCS1, MAP2K1, TGFBR2, CNKSR3, TRIO, OXSR1, EPHA4, RAD54L2, RIT1, GRK5, TNK2, SPG7, ACVRL1, RAB5B, NUAK1, GNL3L, ANKRD17, MCCC2, P…	1191	1836	12983	1.28246	0.0465017	0.00947832	0.0714185
GOTERM_MF_FAT	GO:0003702~RNA polymerase II transcription factor activity	43	0.245785	4.61615e-05	LITAF, TFAP4, FOXK2, GLIS1, MITF, MYEF2, MED24, MED21, SRF, TCF7L2, CBFB, ATF2, GTF2E1, GTF2A1, TEAD4, CDK12, TEF, TCEA1, NR2F2, NR2F1, ZBTB7B, TBX3, KLF13, GMEB2, CREB1, RXRA, SOX12, TEAD3, SMAD1, TAF6L, ECSIT, USF1, PURA, TAF11, NOTCH2, PKNOX1, PRDM4, ETS1, ABT1, GTF2IRD1, MED9, MED18, IRF2	1191	244	12983	1.92106	0.0477983	0.00812985	0.0734588
UP_SEQ_FEATURE	compositionally biased region:Poly-Ala	59	0.337239	4.89482e-05	RAI1, STK35, DIP2A, MAP3K4, IL4R, BTBD2, TRIM7, FOXF2, CDK12, CABLES2, NEURL1B, PTBP2, TTC39C, METTL9, RPUSD4, GMEB2, SOX12, TLE3, TLE4, COQ7, TRIM37, KRBA1, ABT1, IPO5, EIF2AK3, RAD23B, GLRX5, NAGLU, SLC39A13, TMEM158, ELK3, ADPRHL2, TCF20, ZNF703, TNRC6C, MSI2, EIF3J, MLLT6, FOXD1, CHD3, MSH3, KLF13, CKAP4, CNKSR3, ARID3A, SMAD4, GAS1, DGKI, TUBGCP2, GLYCTK, HDAC5, NOTCH2, PPIE, NRF1, SCFD1, MS…	1667	393	19113	1.72128	0.16431	0.0221874	0.0900716
GOTERM_BP_FAT	GO:0045892~negative regulation of transcription, DNA-dependent	57	0.325807	5.16335e-05	ARID4A, ZNF639, GLI2, CBFA2T2, SAP30, SIN3A, PRMT6, FOXF2, NR2F2, ZNF496, TWIST2, NFX1, NR2F1, SATB2, STRN3, RXRA, ZHX2, ZHX3, ZNF8, TLE1, MXD4, PURA, NCOA2, TGIF1, PRDM1, TAF9B, GLIS1, ZNF177, TRIM66, HEXIM2, BCL6, SUPT4H1, TCF4, TCF25, WDTC1, TNFSF4, TBX3, TBX2, SMAD7, KLF10, TRIM27, SMAD4, SIRT5, SKI, SMAD2, PHF12, SNAI2, KAT5, HDAC5, CDKN1B, ID1, DR1, IRF2, ID3, TBL1X, RBM15, DNAJB6	1252	356	13528	1.73003	0.159537	0.0086525	0.094125
GOTERM_MF_FAT	GO:0003713~transcription coactivator activity	39	0.222921	5.25364e-05	TFAP4, CREM, FHL2, MED24, MYEF2, MED21, CBFB, ATF2, TCF20, GTF2A1, HSF2, RARA, MYCBP, NFATC4, MAML3, MKL2, TFDP1, NR2F1, HSD17B8, BCL10, TAF1, KLF7, SUB1, RXRA, YY1, GMEB1, TAF6L, KAT5, ATXN7L3, TAF11, NCOA2, RNF4, MTF1, ABT1, DYRK1B, MNT, TFAP2A, USP22, NFE2L3	1191	214	12983	1.98662	0.0542174	0.0079316	0.0835995
GOTERM_BP_FAT	GO:0043407~negative regulation of MAP kinase activity	13	0.0743069	5.66594e-05	PRKCA, PPP2R1A, CAV1, HMGCR, SPRY4, IRAK3, SPRY2, HIPK3, PPP2CA, DUSP16, SPRED2, SPRED3, SPRED1	1252	36	13528	3.90185	0.173637	0.00904084	0.103282
INTERPRO	IPR013087:Zinc finger, C2H2-type/integrase, DNA-binding	87	0.497285	5.81486e-05	ZNF823, ZNF781, ZNF200, ZNF250, GLI2, ZNF880, ZNF777, OSR1, ZNF680, ZNF397, ZNF107, ZNF721, ZFAT, ZNF574, ZNF496, ZNF101, ZBTB20, ZNF90, ZNF506, ZNF544, YY1, ZNF543, ZNF337, ZNF8, ZNF333, ZNF689, ZNF3, ZFP82, PRDM4, MTF1, ZNF134, ZNF717, ZNF786, ZNF785, PRDM5, ZNF383, ZNF431, PRDM1, ZNF746, ZNF276, ZNF79, ZNF77, ZNF558, ZNF133, GLIS2, GLIS1, ZSCAN5A, ZNF367, ZNF232, ZNF619, ZNF177, ZNF34, ZNF846,…	1523	621	16659	1.53242	0.10121	0.0151281	0.0989248
UP_SEQ_FEATURE	zinc finger region:C2H2-type 3	84	0.480137	5.97649e-05	ZNF823, ZNF532, ZNF827, ZNF639, ZNF200, ZNF781, ZNF250, GLI2, ZNF880, ZNF777, OSR1, ZNF680, ZNF397, ZNF107, ZFAT, ZNF574, ZNF496, ZBTB20, ZNF506, ZNF544, YY1, ZNF543, ZNF337, ZNF8, ZNF333, ZNF689, ZNF3, ZFP82, PRDM4, MTF1, ZNF134, ZNF785, ZNF383, ZNF431, PRDM1, ZNF746, ZNF276, ZNF469, ZNF516, ZNF79, ZNF77, ZNF558, ZNF133, GLIS2, GLIS1, ZSCAN5A, ZNF511, ZNF232, ZNF619, ZNF177, ZNF34, ZNF846, ZNF69…	1667	622	19113	1.5484	0.19681	0.0240575	0.109965
GOTERM_MF_FAT	GO:0004674~protein serine/threonine kinase activity	65	0.371535	6.53431e-05	CDK19, ACVRL1, PHKB, NUAK1, STK35, TTK, CASK, PINK1, PRKG1, PDPK1, MAP3K4, PKN3, EEF2K, CDK12, PRKACB, PAK1, PRKCA, IRAK2, CDK1, BRAF, CSNK1G2, MARK3, PRKCE, WEE1, XRCC6BP1, CDK2, MAST3, RIOK3, RIPK1, HIPK3, BMP2K, MAP3K13, EIF2AK3, EIF2AK4, PHKA2, MAPKAPK5, HUS1, PHKA1, MAP4K2, MKNK2, CHEK1, MAPKAPK2, STK17A, IRAK3, STK40, DCLK2, DYRK3, DYRK2, STK38L, CSNK1A1, TAF1, MAP2K1, TGFBR2, TRIO, RAF1, O…	1191	430	12983	1.64781	0.0669825	0.00862896	0.103969
GOTERM_CC_FAT	GO:0005730~nucleolus	88	0.503001	7.35285e-05	FOSL2, BTD, ZNF532, ZMAT3, CCT2, GNL3L, CD2AP, GATA2, SIN3A, DGCR8, GTF2A1, OSR1, HLX, PGRMC1, ZNF680, MKX, FGF1, TSEN15, NUDT16, NOL6, ZBTB20, KHDRBS3, POLR1E, RCOR3, POLH, EXOSC6, ZNF506, TPX2, EXOSC2, ACTN1, RRP8, MCM4, ZNF3, ARHGEF11, TNS3, NAV2, ABT1, IPO5, NOL12, CLOCK, ARL4A, HMGB2, TSHZ1, UBE2Z, SETD1B, YPEL3, GLIS1, MYEF2, KEAP1, ZNRD1, ELK3, SRF, FCF1, SMUG1, ZNF330, HJURP, WDR13, GATAD…	1063	698	12782	1.51598	0.0397059	0.00337062	0.107276
INTERPRO	IPR019782:WD40 repeat 2	40	0.228637	7.77335e-05	WDR5B, WDR82, ERCC8, FBXW7, DCAF12, WDR37, WDR53, WDR13, EED, NUP37, TRAF7, FBXW11, PPWD1, BUB3, WDR33, NBEAL1, RBBP5, WDTC1, TAF5, STRN3, TLE3, TLE4, TLE1, AMBRA1, WDR83, BRWD3, DCAF5, SMU1, BRWD1, POC1A, TULP4, POC1B, WDR25, WDR89, WSB2, WDR4, WDR1, ATG16L1, TBL1X, CSTF1	1523	226	16659	1.93598	0.13294	0.0176728	0.132223
GOTERM_CC_FAT	GO:0005925~focal adhesion	22	0.12575	8.07116e-05	DLC1, CAV2, CAV1, BCAR1, FHL2, NEDD9, ACTN1, KEAP1, EVL, ARHGAP24, RHOU, PXN, TNS3, ARHGAP31, CD44, LAYN, ITGA5, LASP1, STARD8, PAK1, AFAP1, PARVA	1063	102	12782	2.59351	0.0434994	0.00341522	0.11775
GOTERM_CC_FAT	GO:0012505~endomembrane system	96	0.548728	8.83942e-05	SEC24B, CLTB, RAB9A, JPH2, VAPA, ATL1, AP1G1, HMGCR, ORMDL1, AP2S1, C16ORF70, MRVI1, LEMD2, NBEA, PIP5K1A, SLC35A1, WHAMM, TAPBP, SLC35A4, PIGK, DAB2, POMGNT1, PIGM, AP1S2, SLC35D1, PIGG, CHST12, VMA21, NECAP1, NUP37, PARD3B, NUP35, SEC24C, LBR, CYHR1, GOLGA3, SYNRG, PGAP1, PIGV, FUT10, CHST2, ERLIN2, PI4KB, MAD2L1, NDEL1, LRP10, SCYL1, NCK1, IPO5, VAMP4, SORT1, CHSY1, EXT1, KPNA2, EIF2AK3, KPNA1…	1063	782	12782	1.47615	0.0475402	0.00347305	0.128951
GOTERM_MF_FAT	GO:0017076~purine nucleotide binding	222	1.26893	9.35893e-05	CCT2, CCT3, PRKG1, RAB1A, MAP3K4, ATP2B4, RAB28, DHX30, TYRO3, PAN3, BRAF, PIK3CD, LIG3, MTPAP, EIF2S3, OLA1, GEM, UBE2J2, MARK3, RFC3, RAB18, SCYL1, NAV2, ROR1, EIF2AK3, EIF2AK4, DNAH11, KIF4B, PFKFB4, GNAI1, RAB40C, WARS2, CHEK1, ARF6, STK17A, PXK, TK2, URGCP, NPHP3, POLQ, MOCS1, MAP2K1, TGFBR2, CNKSR3, TRIO, OXSR1, EPHA4, RAD54L2, RIT1, TNK2, GRK5, SPG7, ACVRL1, RAB5B, NUAK1, GNL3L, ANKRD17, M…	1191	1918	12983	1.26173	0.0945316	0.010973	0.14888
GOTERM_MF_FAT	GO:0008270~zinc ion binding	261	1.49185	0.000101345	PDLIM7, PLEKHM1, ZNF639, ZNF781, ZNF250, RNF216, ZNF777, ZNF397, ZNF107, RARA, ZNF395, DDAH1, CYHR1, ZNF101, BRAF, ZNF506, YY1, RXRA, TADA2B, ZHX2, LIG3, ZHX3, ADAMTS6, ZFP82, MTF1, PRDM4, ZNF786, PRDM5, ZNF785, ZNF383, PRDM1, UNC13B, ZNF516, ZNF79, ZNF133, ZNF77, ZSCAN5A, ZNF232, ZNF511, ZNF619, ZNRD1, PXN, ZNF227, TCF20, ZNF74, ZNF124, ZNF70, AEBP2, KLF7, ZNF529, ZBTB46, KLF13, KLF10, AGBL5, KL…	1191	2311	12983	1.23113	0.101952	0.0106956	0.161208
INTERPRO	IPR019775:WD40 repeat, conserved site	46	0.262932	0.000101663	WDR5B, NBEA, WDR82, ERCC8, KIAA1432, FBXW7, WDR37, DCAF12, WDR53, WDR13, EED, NUP37, TRAF7, FBXW11, WDR34, PPWD1, BUB3, WDR33, NBEAL1, RBBP5, WDTC1, TAF5, STRN3, TLE3, TLE4, TLE1, AMBRA1, WIPI2, WDR83, BRWD3, DCAF5, SMU1, TULP4, BRWD1, POC1A, POC1B, RFWD3, WDR25, WDR89, WSB2, WDR4, WDR1, TBL1X, ATG16L1, DENND3, CSTF1	1523	277	16659	1.81647	0.170192	0.0205156	0.172893
UP_SEQ_FEATURE	short sequence motif:Nuclear localization signal	50	0.285796	0.000109222	MORF4L1, RAI1, DSTN, SMNDC1, HSF2, OGT, AKIRIN1, TNIP1, RTEL1, AHNAK, AKIRIN2, NFKBIZ, RELB, SECISBP2, TLE3, TLE1, MXD1, LPIN2, LARP6, MTF1, GTF2IRD1, CFL2, THOC5, THOC2, KPNA2, KPNA1, BTAF1, KIF4B, LMNB1, LMNB2, HDGF, TCF7L2, ZNF330, TCF20, OTUD7B, NFATC4, EIF4ENIF1, TAF1, KLF7, PCIF1, LMNA, CSRP2, DUSP5, TNKS1BP1, TP53RK, NRF1, CDKN1B, DR1, TMPO, PARP1	1667	325	19113	1.76392	0.330041	0.0392623	0.200878
SP_PIR_KEYWORDS	isopeptide bond	49	0.28008	0.000118096	HIST4H4, MITF, PIP5K1A, POMGNT1, HIST1H2BK, H2AFV, H2AFZ, HIST3H2A, CDK1, SATB2, NUDT6, RXRA, SLC3A2, ARNTL, UBE2N, SNRNP200, TFAP2A, PCYOX1, MAP7D1, HIST1H2AC, HIST1H4L, TNRC18, MCL1, DIAPH1, WRNIP1, HDGF, CHEK1, TCF7L2, TPM1, KIAA1009, TUBB, HIST1H4E, HIST1H4F, HIST1H4D, BUB3, MAFG, HIST1H3J, HIST1H2BC, HIST1H2BD, ZBTB46, HIST1H2BE, HIST1H2BF, SMAD7, HIST1H2BG, HIST1H2BH, SMAD4, URM1, ETS1, IRF…	1669	319	19235	1.77028	0.0633346	0.00326611	0.172376
GOTERM_CC_FAT	GO:0031090~organelle membrane	126	0.720206	0.000118816	HCCS, RAB9A, VAPA, AP1G1, HMGCR, C16ORF70, LEMD2, SLC35A1, VPS33A, SLC35A4, TAPBP, DAB2, VMA21, HADH, CRLS1, FUT10, TIMM8A, SLC25A30, LETM1, SCYL1, SLC25A33, PEX26, VAMP4, EXT1, EIF2AK3, TRAPPC3, CAV2, CAV1, LMNB1, MCL1, GRB2, LMNB2, MTX2, MTX1, MAP4K2, RABEPK, BCL2L2, SFXN1, LETM2, EXTL2, TK2, TRAM2, ECE1, TOMM6, PCYT1A, DOPEY1, EMD, HIP1, VAC14, MSTO1, ABCB8, ACER2, SCD, SMAD1, FURIN, SLC25A10,…	1063	1096	12782	1.38237	0.0633745	0.00435527	0.173296
GOTERM_BP_FAT	GO:0009057~macromolecule catabolic process	104	0.594456	0.000119126	RNF216, CD2AP, FBXO25, RABGEF1, FBXO22, ANAPC1, PAN3, ANAPC5, SOCS1, SOCS6, ZHX2, UBE2J2, SOCS5, MAD2L1, DCUN1D2, PSMA5, MIB2, FBXO18, BACE1, FBXL5, ASB1, FBXL4, ASB7, FBXO11, RAD23B, WDR5B, ANAPC13, RAB40C, ANAPC10, ASB13, UBE2D4, UBE2D3, FBXW7, STAMBPL1, HNRNPD, OTUD7B, RNF11, FBXO42, TRAF7, FBXO46, CASC3, SUGT1, UPF3A, URM1, TULP4, DCP1A, POP1, FBXO34, UBE2E2, SPG7, HECW2, SENP7, FBXL19, USP19…	1252	781	13528	1.43884	0.33035	0.0180622	0.217033
GOTERM_CC_FAT	GO:0009898~internal side of plasma membrane	47	0.268648	0.000125003	PHKA2, CAV2, RAB9A, CLTB, LITAF, RAB5B, PHKB, AP1G1, AP2S1, PHKA1, RAB40C, GNG12, VPS33A, RHOU, SPRY4, ALDH3A2, STARD13, SHB, VEPH1, GPHN, AP1S2, EZR, PEX19, DDX19A, RAB28, PLIN3, SPRED2, STAM, EHD1, RHOF, SEC23IP, RAP2B, RAP2C, NF2, GEM, RAPH1, STOM, RAB31, RAB30, FAM120A, RAB18, FNBP1L, RAB35, PTPN1, TJP2, PARVA, SERP1	1063	316	12782	1.78845	0.0665625	0.00429582	0.182312
GOTERM_CC_FAT	GO:0005739~mitochondrion	125	0.71449	0.000127214	HCCS, MRPL42, CMC1, ROMO1, PMAIP1, MTHFD1L, MRPS30, GLYATL2, GLT8D1, STARD7, CPOX, AKR7A2, DNAJC5, HADH, DHX30, MTERFD3, MTO1, MRPL53, OPA3, CRLS1, MTPAP, TMEM126A, BCL2L13, TIMM8A, SLC25A30, LETM1, PTRF, SLC25A33, MRPL48, TRIM39, MRPL44, MRPS17, CAV2, CAV1, MCL1, NAPG, MTX2, MRPS11, MTX1, SFXN3, BCL2L2, WARS2, LETM2, SFXN1, ELK3, MTIF3, TK2, TOMM6, DNAJA3, FH, MSTO1, ABCB8, MRPS21, DLAT, PPA2, M…	1063	1087	12782	1.38276	0.067699	0.00411501	0.185534
SP_PIR_KEYWORDS	activator	71	0.40583	0.000143541	STAT5B, MITF, MED24, MED21, GATA2, HSF2, FOXF1, FOXF2, MKL2, NFX1, NR2F1, NFKBIZ, YY1, RELB, CCNC, ARNTL, ZNF3, PURA, EYA3, SS18, BRWD1, NCOA2, MTF1, SCYL1, NCOA5, MED18, MED9, PRDM5, TFAP2A, NFE2L1, USP22, NFE2L3, CLOCK, PTOV1, TFAP4, GLIS2, CREM, SETD1B, GLIS1, ZNF367, ELK3, SRF, TCF7L2, ATF1, ATF2, TCF20, TEAD4, TEF, NFATC4, BCL6, MAML3, SUPT4H1, TCF4, ETV4, HIP1, TFDP1, KLF7, KLF13, SUB1, CRE…	1669	520	19235	1.57359	0.0764476	0.00377987	0.20948
GOTERM_CC_FAT	GO:0005924~cell-substrate adherens junction	22	0.12575	0.000143846	DLC1, CAV2, CAV1, BCAR1, FHL2, NEDD9, ACTN1, KEAP1, EVL, ARHGAP24, RHOU, PXN, TNS3, ARHGAP31, CD44, LAYN, ITGA5, LASP1, STARD8, PAK1, AFAP1, PARVA	1063	106	12782	2.49564	0.0762046	0.00439391	0.209766
GOTERM_MF_FAT	GO:0004842~ubiquitin-protein ligase activity	29	0.165762	0.000145081	UBE2Z, LMO7, ANAPC10, UBE2R2, UBE2D4, ERCC8, UBE2D3, FBXO25, TRAF7, FBXO22, FBXW11, ANAPC5, UBE2J2, UBE2H, UBE2B, UBE2Q1, UBE2N, UBE2O, MIB2, FBXL5, UBE2W, SIAH1, SIAH2, CHFR, UBE2T, ZER1, UBE2E2, BARD1, FBXO11	1191	147	12983	2.15052	0.142679	0.0138973	0.230704
SP_PIR_KEYWORDS	DNA binding	51	0.291512	0.000152396	HIST4H4, FOSL2, HMGN2, ZNF823, FOXK2, ZNF250, GLI2, HIST1H2BK, HLX, H2AFZ, NR2F2, FOSL1, NR2F1, HIST1H1E, ZNF90, RXRA, RELB, ZNF8, MXD1, ZNF3, CDR2, TFAP2A, NFE2L1, PRDM1, HMGB2, HIST1H4L, CNBP, TFAP4, ZNF133, CREM, SRF, TCF7L2, ATF1, ATF2, ZSCAN22, ZNF708, HNRNPD, HIST1H4E, HIST1H4F, TCEA1, HIST1H4D, FOXD1, ZNF267, TFDP1, HIST1H3J, TAF1, HIST1H2BC, HIST1H2BE, HIST1H2BF, SUB1, CREB1, HIST1H2BG, T…	1669	340	19235	1.72873	0.0809676	0.00383055	0.222389
GOTERM_MF_FAT	GO:0000166~nucleotide binding	253	1.44613	0.000161254	CCT2, CCT3, PRKG1, RAB1A, ATP2B4, MAP3K4, RAB28, PTBP2, DHX30, TYRO3, PAN3, BRAF, PIK3CD, LIG3, MTPAP, EIF2S3, OLA1, GEM, UBE2J2, MARK3, RFC3, RAB18, SCYL1, NAV2, ROR1, EIF2AK3, EIF2AK4, MDH1, DNAH11, KIF4B, PFKFB4, GNAI1, MYEF2, RAB40C, WARS2, CHEK1, ARF6, STK17A, PXK, TK2, URGCP, NPHP3, POLQ, MOCS1, MAP2K1, TGFBR2, CNKSR3, TRIO, SKI, OXSR1, HNRNPA0, UPF3A, EPHA4, RAD54L2, RIT1, TNK2, GRK5, PARP…	1191	2245	12983	1.22848	0.157267	0.0141575	0.256391
SP_PIR_KEYWORDS	transferase	160	0.914547	0.000163381	STK35, TRMT2B, TTK, CASK, PRKG1, GLYATL2, GLT8D1, MAP3K4, PRIM2, PRKACB, OGT, GPT2, TYRO3, CRLS1, POLH, BRAF, CSNK1G2, PIK3CD, FUT10, MTPAP, RRP8, MARK3, LPCAT3, WEE1, RNMTL1, RIOK3, NAA20, ROR1, BMP2K, EXT1, EIF2AK3, PRPS2, HS3ST3B1, EIF2AK4, PRPS1, GCNT4, FGFR1, TPST2, PFKFB4, GNE, SETD1B, MAPKAPK5, MAP4K2, CHEK1, STK17A, MAPKAPK2, EXTL2, PDSS1, NAA35, IRAK3, LPCAT1, UPRT, POLM, PCYT1A, DYRK3, …	1669	1394	19235	1.3228	0.0865444	0.00392794	0.238401
INTERPRO	IPR017442:Serine/threonine protein kinase-related	55	0.314376	0.000175655	CDK19, ACVRL1, NUAK1, STK35, TTK, CASK, PINK1, PRKG1, PDPK1, MAP3K4, PKN3, CDK12, PRKACB, PAK1, IRAK2, PRKCA, CDK1, BRAF, CSNK1G2, PRKCE, MARK3, CDK2, WEE1, MAST3, HIPK3, RIPK1, BMP2K, EIF2AK3, MAP3K13, EIF2AK4, MAPKAPK5, MKNK2, MAP4K2, CHEK1, MAPKAPK2, STK17A, IRAK3, STK40, DCLK2, DYRK3, DYRK2, STK38L, CSNK1A1, MAP2K1, TRIO, RAF1, OXSR1, PLK4, CSNK1D, RPS6KA1, DYRK1B, GRK5, IKBKB, CDK20, MYLK	1523	359	16659	1.67578	0.275559	0.0317215	0.29855
SMART	SM00320:WD40	46	0.262932	0.000194344	WDR5B, NBEA, WDR82, ERCC8, FBXW7, WDR37, DCAF12, WDR53, WDR13, EED, NUP37, TRAF7, FBXW11, WDR34, PPWD1, BUB3, WDR33, NBEAL1, RBBP5, WDTC1, TAF5, STRN3, TLE3, TECPR2, TLE4, TLE1, AMBRA1, WIPI2, WDR83, BRWD3, DCAF5, SMU1, TULP4, BRWD1, POC1A, POC1B, RFWD3, WDR25, WDR89, WSB2, WDR4, WDR1, TBL1X, DENND3, ATG16L1, CSTF1	895	266	9079	1.75425	0.0624905	0.0624905	0.263391
INTERPRO	IPR000608:Ubiquitin-conjugating enzyme, E2	13	0.0743069	0.00020755	UBE2Z, UBE2H, UBE2J2, UBE2Q1, UBE2B, UBE2R2, UBE2N, UBE2O, UBE2D4, UBE2D3, UBE2W, UBE2T, UBE2E2	1523	41	16659	3.46824	0.316749	0.034034	0.35267
UP_SEQ_FEATURE	domain:Protein kinase	65	0.371535	0.000215729	CDK19, ACVRL1, NUAK1, STK35, TTK, CASK, PINK1, PRKG1, DDR2, PDPK1, MAP3K4, PKN3, CDK12, PRKACB, PAK1, PRKCA, IRAK2, TYRO3, CDK1, PAN3, BRAF, CSNK1G2, MARK3, PRKCE, WEE1, CDK2, MAST3, SCYL1, RIOK3, HIPK3, RIPK1, BMP2K, ROR1, MAP3K13, EIF2AK3, FGFR1, MAPKAPK5, MAP4K2, MKNK2, CHEK1, MAPKAPK2, PXK, STK17A, IRAK3, STK40, DCLK2, DYRK3, DYRK2, STK38L, CSNK1A1, MAP2K1, TGFBR2, TRIO, RAF1, OXSR1, TP53RK, …	1667	469	19113	1.58904	0.546682	0.0693982	0.396395
INTERPRO	IPR008271:Serine/threonine protein kinase, active site	54	0.30866	0.000225985	CDK19, ACVRL1, NUAK1, STK35, TTK, CASK, PINK1, PRKG1, PDPK1, MAP3K4, PKN3, CDK12, PRKACB, PAK1, IRAK2, PRKCA, CDK1, BRAF, CSNK1G2, PRKCE, MARK3, CDK2, WEE1, MAST3, HIPK3, RIPK1, BMP2K, EIF2AK3, MAP3K13, EIF2AK4, MAPKAPK5, MKNK2, MAP4K2, CHEK1, MAPKAPK2, STK17A, IRAK3, STK40, DCLK2, DYRK3, DYRK2, STK38L, CSNK1A1, MAP2K1, TRIO, RAF1, OXSR1, CSNK1D, RPS6KA1, DYRK1B, GRK5, IKBKB, CDK20, MYLK	1523	354	16659	1.66855	0.339481	0.0339704	0.383939
GOTERM_BP_FAT	GO:0007010~cytoskeleton organization	64	0.365819	0.000228121	DLC1, PRC1, PDLIM7, BCAR1, TTK, LMO7, CNP, PRKG1, RHOU, DSTN, PDPK1, PACSIN2, CAP1, PAK1, RHOF, FMNL1, ACTN1, UBE2B, ARHGEF11, FMN2, SS18, UXT, CAPN10, NDEL1, NCK1, OPHN1, SGCD, BIN3, CLN8, PARVA, CAV2, CAV1, CNN3, SSH1, AGFG1, DIAPH1, HAUS2, NEDD9, ARF6, TPM1, TUBGCP3, TUBB, CDC42EP2, PFN2, TUBGCP5, EZR, CENPA, KRT8, BCL6, FGD6, NPHP1, NF2, KIF18A, SUN2, RAF1, EVL, TUBGCP2, PPP1R9B, LASP1, CKS2,…	1252	436	13528	1.58607	0.536034	0.0328376	0.41522
GOTERM_BP_FAT	GO:0007242~intracellular signaling cascade	153	0.874536	0.000237258	RAB9A, PLEKHM1, GNA11, GNA12, EDN1, STAT5B, MED24, LPAR1, RAB1A, S1PR1, MAP3K4, TIAM2, RAB28, SPRED2, SPRED3, RARA, SPRED1, PRKACB, DDAH1, BCL10, BRAF, RXRA, PIK3CD, RINT1, SOCS1, SOCS6, SOCS5, GEM, IRS1, DEPDC5, TNS3, RAB18, SSTR1, ASB1, UNC13B, EIF2AK3, ASB7, IRAK1BP1, WNT5A, FGFR1, HIST1H4L, HMGB2, CAV1, GNAI1, GRB2, HUS1, DUSP10, MAP4K2, RAB40C, CHEK1, ARF6, ASB13, ABCA1, STK17A, MAPKAPK2, CD…	1252	1256	13528	1.31623	0.550089	0.0327317	0.431817
SMART	SM00355:ZnF_C2H2	109	0.623035	0.000259267	ZNF823, ZNF827, ZNF639, ZNF781, ZNF250, ZNF777, ZNF397, ZNF107, ZNF395, ZNF574, ZNF101, ZNF506, YY1, ZHX2, ZNF8, ZHX3, ZNF3, ZFP82, PRDM4, MTF1, ZNF786, ZNF785, PRDM5, ZNF383, ZNF431, PRDM1, ZNF516, TSHZ1, ZNF79, ZNF77, ZNF133, ZSCAN5A, ZNF511, ZNF232, ZNF619, ATF2, ZNF846, ZNF699, ZNF227, ZNF697, ZNF74, ZNF598, ZNF124, ZNF70, AEBP2, ZNF529, KLF7, ZBTB46, KLF13, KLF10, KLF16, ZBTB45, ZBTB42, ZNF6…	895	797	9079	1.38734	0.0824864	0.0421307	0.351237
INTERPRO	IPR016135:Ubiquitin-conjugating enzyme/RWD-like	14	0.0800229	0.000269045	UBE2Z, UBE2H, UBE2J2, UBE2Q1, UBE2B, UBE2R2, UBE2N, UBE2D4, UBE2O, UBE2D3, UBE2W, EIF2AK4, UBE2T, UBE2E2	1523	48	16659	3.19033	0.389675	0.0372696	0.456938
GOTERM_CC_FAT	GO:0030055~cell-substrate junction	22	0.12575	0.000319857	DLC1, CAV2, CAV1, BCAR1, FHL2, NEDD9, ACTN1, KEAP1, EVL, ARHGAP24, RHOU, PXN, TNS3, ARHGAP31, CD44, LAYN, ITGA5, LASP1, STARD8, PAK1, AFAP1, PARVA	1063	112	12782	2.36195	0.161608	0.00923445	0.465881
GOTERM_CC_FAT	GO:0005794~Golgi apparatus	102	0.583024	0.000321609	RAB9A, AP1G1, C16ORF70, VPS53, PRKG1, SLC35A1, DSE, RAB1A, SLC35A4, TAPBP, CD44, AKR7A2, VMA21, TRAPPC2P1, STRN3, FUT10, ERGIC1, GCC1, SCYL1, BACE1, VAMP4, EXT1, UNC13B, TRAPPC3, HS3ST3B1, TPST2, GCNT4, CAV2, CAV1, AGFG1, NAPG, LITAF, GRB2, MAP4K2, NEDD9, MYEF2, NAPA, ARF6, PRRC1, ABCA1, CALU, SERINC3, SERINC5, ECE1, LPCAT1, GORASP2, DOPEY1, B4GALT7, FGD6, SRGN, RHOBTB3, HIP1, MAP2K1, ACER2, UST,…	1063	872	12782	1.40653	0.162417	0.0088226	0.468427
GOTERM_CC_FAT	GO:0044427~chromosomal part	53	0.302944	0.000335923	PTGES3, MORF4L1, HIST4H4, HMGN2, ARID4A, CBX6, SIN3A, HIST1H2BK, H2AFV, INCENP, PRIM2, H2AFZ, NUP37, HIST3H2A, FANCC, HIST1H1E, UBE2B, CDK2, NCAPD2, PURA, RFC3, NDEL1, MAD2L1, HIST1H2AC, HIST1H4L, CHEK1, ZNF330, TRIM66, CENPBD1, HJURP, CENPA, PPP2CA, HIST1H4E, HIST1H4F, BCL6, SKA1, HIST1H4D, ASF1B, BUB3, CHD3, HIST1H3J, CENPN, HIST1H2BC, CENPM, HIST1H2BD, CENPL, HIST1H2BE, HIST1H2BF, CREB1, HIST1…	1063	386	12782	1.65103	0.168999	0.00877671	0.489227
UP_SEQ_FEATURE	binding site:ATP	72	0.411546	0.000340162	CDK19, SPG7, ACVRL1, NUAK1, STK35, TTK, CASK, PINK1, PRKG1, DDR2, PDPK1, MAP3K4, PKN3, CDK12, PAK1, PRKACB, PRKCA, TYRO3, CDK1, BRAF, CSNK1G2, LIG3, MARK3, PRKCE, WEE1, CDK2, MAST3, EIF4A3, RIOK3, RIPK1, HIPK3, BMP2K, ROR1, MAP3K13, EIF2AK3, EIF2AK4, PRPS2, PRPS1, FGFR1, MAPKAPK5, MAP4K2, MKNK2, CHEK1, MAPKAPK2, STK17A, IRAK3, STK40, DCLK2, DYRK3, DYRK2, UCK2, EHD1, STK38L, EHD4, CSNK1A1, MAP2K1,…	1667	542	19113	1.52309	0.712803	0.0987436	0.624361
SP_PIR_KEYWORDS	transcription factor	16	0.0914547	0.00035838	KLF10, RXRA, CREM, CREB1, FOXK2, USF1, UBP1, TCF7L2, NRF1, TFAP2A, NFE2L1, TCEA1, NR2F2, FOXD1, NR2F1, TFDP1	1669	65	19235	2.83689	0.180104	0.00823995	0.522246
SMART	SM00212:UBCc	13	0.0743069	0.000410095	UBE2Z, UBE2H, UBE2J2, UBE2Q1, UBE2B, UBE2R2, UBE2N, UBE2O, UBE2D4, UBE2D3, UBE2W, UBE2T, UBE2E2	895	41	9079	3.21643	0.127314	0.0443783	0.555042
GOTERM_BP_FAT	GO:0030036~actin cytoskeleton organization	38	0.217205	0.000427572	DLC1, SSH1, PDLIM7, CNN3, DIAPH1, BCAR1, LMO7, NEDD9, ARF6, PRKG1, RHOU, TPM1, DSTN, PFN2, CDC42EP2, PDPK1, EZR, PACSIN2, BCL6, CAP1, FGD6, RHOF, NPHP1, FMNL1, NF2, ACTN1, EVL, ARHGEF11, PPP1R9B, FMN2, CAPN10, NCK1, OPHN1, KPTN, BIN3, CRK, PARVA, MYH10	1252	226	13528	1.81679	0.762957	0.0559542	0.776919
GOTERM_MF_FAT	GO:0004672~protein kinase activity	81	0.462989	0.000499275	NRP2, CDK19, ACVRL1, PHKB, NUAK1, STK35, CASK, PINK1, TTK, PRKG1, DDR2, PDPK1, MAP3K4, PKN3, EEF2K, CDK12, PAK1, PRKACB, CNTLN, PRKCA, IRAK2, TYRO3, CDK1, PAN3, BRAF, CSNK1G2, MARK3, PRKCE, IRS1, WEE1, XRCC6BP1, CDK2, MAST3, CCND1, SCYL1, RIOK3, RIPK1, HIPK3, BMP2K, ROR1, MAP3K13, EIF2AK3, EIF2AK4, PHKA2, CAV2, FGFR1, MAPKAPK5, HUS1, PHKA1, MAP4K2, MKNK2, CHEK1, MAPKAPK2, PXK, STK17A, POLR2D, IRA…	1191	606	12983	1.45705	0.411314	0.0399392	0.791839
GOTERM_MF_FAT	GO:0005524~ATP binding	172	0.983138	0.000534865	CLPB, STK35, TTK, CASK, CCT2, CCT3, PRKG1, MTHFD1L, RAB1A, ATP2B4, MAP3K4, PRKACB, DHX30, TYRO3, PAN3, BRAF, CSNK1G2, PIK3CD, LIG3, MTPAP, OLA1, UBE2J2, MARK3, WEE1, RFC3, RAB18, SCYL1, RIOK3, NAV2, FBXO18, ATP9A, ROR1, BMP2K, EIF2AK3, PRPS2, EIF2AK4, PRPS1, DNAH11, FGFR1, KIF4B, PFKFB4, GNE, MAPKAPK5, MAP4K2, WARS2, CHEK1, ABCA1, STK17A, MAPKAPK2, PXK, ABCA3, TK2, UBE2D4, IRAK3, UBE2D3, DYRK3, D…	1191	1477	12983	1.26944	0.43314	0.039735	0.848059
GOTERM_CC_FAT	GO:0031967~organelle envelope	76	0.43441	0.000561282	HCCS, COX10, TIMM17A, LEMD2, PINK1, ARL2BP, CDS2, CPOX, SYNJ2, NUP37, SLC25A1, NUP35, HADH, COX18, LBR, CYHR1, NDUFS1, CRLS1, CYCS, PI4KB, TIMM8A, SLC25A30, RAB11FIP5, LETM1, NDEL1, MAD2L1, SLC25A33, IPO5, KPNA2, KPNA1, NXT1, THAP7, APEX2, LMNB1, AGFG1, MCL1, LMNB2, MTX2, MTX1, HK1, BCL2L2, SFXN1, LETM2, PTPMT1, TK2, ALDH3A2, ANXA7, TOMM6, DDX19A, MRPL19, SLC25A44, EMD, HSD17B8, ABCB8, COX7A2, MS…	1063	620	12782	1.47397	0.266078	0.0139631	0.816183
UP_SEQ_FEATURE	compositionally biased region:Pro-rich	114	0.651615	0.000563141	PRR16, ZNF827, RNF216, CD2AP, SPRED3, DNAJC6, ZNF574, AKIRIN1, SLC4A3, RCOR3, IRS1, MTF1, LRP10, KRBA1, SCYL1, ROR1, OPHN1, ATXN1L, C11ORF24, MAP7D1, FIP1L1, ZC3H4, TFAP4, TNRC18, SETD1B, MUM1, PRRC1, MAPKAPK2, ZC3H6, PXN, FBRS, ZFC3H1, TRIM66, PRR3, GORASP2, ZNF598, SEC23IP, SGIP1, SASH1, TAF1, CSTF3, MAP2K1, TP53BP2, CKAP4, EVL, TEAD3, HS1BP3, ZBTB45, ZBTB42, TNKS1BP1, PHF2, MSL1, RNPC3, TNK2, …	1667	960	19113	1.36153	0.87326	0.146913	1.03163
UP_SEQ_FEATURE	repeat:WD 4	39	0.222921	0.000566597	WDR5B, NBEA, WDR82, ERCC8, WDR37, DCAF12, FBXW7, WDR53, WDR13, EED, NUP37, TRAF7, WDR34, FBXW11, PPWD1, BUB3, WDR33, RBBP5, WDTC1, TAF5, STRN3, TLE3, TLE4, TLE1, WDR83, BRWD3, DCAF5, SMU1, BRWD1, POC1A, POC1B, WDR25, WDR89, WSB2, WDR4, WDR1, ATG16L1, TBL1X, CSTF1	1667	251	19113	1.78149	0.874857	0.137957	1.03793
GOTERM_BP_FAT	GO:0032774~RNA biosynthetic process	46	0.262932	0.000587799	TAF1B, CCRN4L, ARID4A, LMO4, TAF9B, MYEF2, MED24, POLR2D, CBFB, GTF2E1, ASH2L, GTF2A1, HSF2, PRIM2, GTF3C6, GTF3C5, NFATC4, TCEA1, SUPT4H1, MTERFD3, FOSL1, NFX1, TAF1, PHRF1, POLR3H, POLR1E, TAF5, KLF13, GMEB2, CREB1, TAF6L, ELL3, USF1, TTF2, POLR3D, TAF11, PTRF, PRDM4, ETS1, ABT1, IRF1, MNT, NFE2L1, PARP1, NFE2L3, ZNF219	1252	296	13528	1.67917	0.861808	0.0732948	1.06659
GOTERM_CC_FAT	GO:0031975~envelope	76	0.43441	0.00061093	HCCS, COX10, TIMM17A, LEMD2, PINK1, ARL2BP, CDS2, CPOX, SYNJ2, NUP37, SLC25A1, NUP35, HADH, COX18, LBR, CYHR1, NDUFS1, CRLS1, CYCS, PI4KB, TIMM8A, SLC25A30, RAB11FIP5, LETM1, NDEL1, MAD2L1, SLC25A33, IPO5, KPNA2, KPNA1, NXT1, THAP7, APEX2, LMNB1, AGFG1, MCL1, LMNB2, MTX2, MTX1, HK1, BCL2L2, SFXN1, LETM2, PTPMT1, TK2, ALDH3A2, ANXA7, TOMM6, DDX19A, MRPL19, SLC25A44, EMD, HSD17B8, ABCB8, COX7A2, MS…	1063	622	12782	1.46923	0.285895	0.0145336	0.888078
SP_PIR_KEYWORDS	mitochondrion	100	0.571592	0.0007366	HCCS, MRPL42, CMC1, ROMO1, PMAIP1, MRPS30, MTHFD1L, GLYATL2, STARD7, CPOX, DHX30, HADH, MTERFD3, MTO1, MRPL53, OPA3, CRLS1, MTPAP, BCL2L13, TIMM8A, SLC25A30, LETM1, PTRF, SLC25A33, MRPL48, TRIM39, MRPL44, MRPS17, MCL1, MTX2, MTX1, MRPS11, SFXN3, BCL2L2, SFXN1, LETM2, WARS2, MTIF3, TOMM6, DNAJA3, FH, MSTO1, ABCB8, MRPS21, DLAT, PPA2, MMAA, GLYCTK, SLC25A10, GLS, RHOT1, CARS2, FPGS, SLC25A16, SPG7,…	1669	832	19235	1.3852	0.335172	0.0161965	1.07065
UP_SEQ_FEATURE	zinc finger region:C2H2-type 5	70	0.400114	0.000742126	ZNF823, ZNF532, ZNF827, ZNF639, ZNF200, ZNF250, GLI2, ZNF880, ZNF777, ZNF680, ZNF397, ZNF107, ZFAT, ZNF574, ZNF496, ZNF101, ZBTB20, ZNF506, ZNF544, ZNF543, ZNF337, ZNF8, ZNF333, ZNF689, ZNF3, PRDM4, MTF1, ZNF134, ZNF717, ZNF786, PRDM5, ZNF785, ZNF383, ZNF431, ZNF276, ZNF516, ZNF79, TSHZ1, ZNF133, ZNF558, ZNF77, GLIS2, GLIS1, ZSCAN5A, ZNF232, ZNF619, ZNF177, ZNF34, ZNF846, ZNF699, ZNF227, ZSCAN22,…	1667	538	19113	1.49179	0.934282	0.165975	1.35741
GOTERM_BP_FAT	GO:0030029~actin filament-based process	39	0.222921	0.000758875	DLC1, SSH1, PDLIM7, CNN3, DIAPH1, BCAR1, LMO7, NEDD9, ARF6, PRKG1, RHOU, TPM1, DSTN, PFN2, CDC42EP2, PDPK1, EZR, PACSIN2, BCL6, CAP1, FGD6, RHOF, NPHP1, FMNL1, NF2, MYO1E, ACTN1, EVL, ARHGEF11, PPP1R9B, FMN2, CAPN10, NCK1, OPHN1, KPTN, BIN3, CRK, PARVA, MYH10	1252	241	13528	1.74855	0.922334	0.0903017	1.37499
SP_PIR_KEYWORDS	protein transport	64	0.365819	0.000779524	SEC24B, RAB9A, RAB5B, AP1G1, TIMM17A, ZMAT3, AP2S1, VPS53, VPS37B, VPS37C, VPS33A, RAB1A, AP1S2, RABGEF1, RANBP3, NECAP1, NUP37, STAM, NUP35, SEC24C, SYNRG, PGAP1, RAB4A, RINT1, VTI1A, TIMM8A, RAB11FIP5, TRAM1L1, RAB18, IPO5, PEX26, KPNA2, KPNA1, SERP1, NXT1, ATG10, NAPG, SNX5, MTX2, MTX1, NAPA, ARF6, TRAM2, TMED2, TOMM6, TMED3, DDX19A, APBA2, DOPEY1, SNAP23, TNPO3, EIF4ENIF1, MYO1C, VTA1, KIF18A…	1669	485	19235	1.52081	0.350807	0.016479	1.13271
SP_PIR_KEYWORDS	nucleotide binding	21	0.120034	0.000804987	RAB9A, RAB5B, GNAI1, GNA11, RAB4A, EIF2S3, ARF6, CNP, GEM, ABCA3, RAB1A, EIF4A3, RAB31, RAB30, GNAQ, NUBP1, RAB28, RAB35, ABCC2, GUK1, DNM2	1669	107	19235	2.26189	0.359907	0.016388	1.1695
GOTERM_CC_FAT	GO:0005829~cytosol	143	0.817376	0.00081007	AP1G1, RUSC2, STAT5B, SNRPD1, CASK, CCT2, CCT3, EIF4EBP1, PGPEP1, TIAM2, PACSIN2, STAM, PRKACB, OGT, ANAPC1, BCL10, ANAPC5, CSNK1G2, PIK3CD, EIF2S3, UXT, MAD2L1, PTRF, PSMA5, ADSL, TRIM39, TRAPPC3, MDH1, PRPS1, CAV2, CNBP, CAV1, PFKFB4, GRB2, GNE, BCL2L2, ANAPC10, CACNB3, MAPKAPK2, ATF2, RPS26, TUBB, HNRNPD, PCYT1A, EIF3J, ARHGDIA, DNAJA3, ODC1, MOCS2, MAP2K1, SMAD7, TGFBR2, SMAD4, TRIO, EVL, SMA…	1063	1330	12782	1.29286	0.360155	0.0184334	1.17597
GOTERM_BP_FAT	GO:0006351~transcription, DNA-dependent	45	0.257216	0.000811393	TAF1B, CCRN4L, ARID4A, LMO4, TAF9B, MYEF2, MED24, POLR2D, CBFB, GTF2E1, ASH2L, GTF2A1, HSF2, GTF3C6, GTF3C5, NFATC4, TCEA1, SUPT4H1, MTERFD3, FOSL1, NFX1, TAF1, PHRF1, POLR3H, POLR1E, TAF5, KLF13, GMEB2, CREB1, TAF6L, ELL3, USF1, TTF2, POLR3D, TAF11, PTRF, PRDM4, ETS1, ABT1, IRF1, MNT, NFE2L1, PARP1, NFE2L3, ZNF219	1252	292	13528	1.66517	0.934928	0.0929708	1.46948
GOTERM_CC_FAT	GO:0031965~nuclear membrane	16	0.0914547	0.000831509	THAP7, LMNB1, LMNB2, SCD, LMNA, SUN2, SCRN1, TRIM27, LEMD2, SMAD1, PRICKLE2, MRPL19, TMPO, LBR, EMD, RETSAT	1063	73	12782	2.6355	0.367675	0.018167	1.20691
GOTERM_CC_FAT	GO:0005694~chromosome	59	0.337239	0.000858465	PTGES3, MORF4L1, HIST4H4, HMGN2, ARID4A, CBX6, SIN3A, HIST1H2BK, H2AFV, INCENP, PRIM2, H2AFZ, NUP37, HIST3H2A, FANCC, NOL6, HIST1H1E, UBE2B, CDK2, NCAPD2, PURA, RFC3, NDEL1, MAD2L1, THAP7, HIST1H2AC, HMGB2, HIST1H4L, CHEK1, ZNF330, TRIM66, CENPBD1, HJURP, CENPA, PPP2CA, HNRNPD, HIST1H4E, HIST1H4F, BCL6, SKA1, HIST1H4D, ASF1B, BUB3, CHD3, HIST1H3J, CENPN, HIST1H2BC, CENPM, HIST1H2BD, CENPL, HIST1H…	1063	460	12782	1.54227	0.377005	0.018036	1.24581
GOTERM_BP_FAT	GO:0006469~negative regulation of protein kinase activity	19	0.108602	0.000869008	PRKCA, PPP2R1A, CAV1, NF2, HMGCR, SPRY4, SH3BP5, IRAK3, SPRY2, PDPK1, CDKN1B, HEXIM2, HIPK3, PPP2CA, DUSP16, SPRED2, SPRED3, SPRED1, DNAJA3	1252	87	13528	2.35974	0.946408	0.0959845	1.57304
INTERPRO	IPR009072:Histone-fold	14	0.0800229	0.00092178	HIST1H3J, HIST1H2BC, HIST4H4, HIST1H4L, HIST1H2BD, HIST1H2BE, HIST1H2BF, HIST1H2BG, HIST1H2BH, TAF9B, TAF6L, TAF11, HIST1H2BK, H2AFV, CENPA, DR1, HIST1H4E, H2AFZ, HIST1H2AH, HIST1H4F, HIST1H2AK, HIST1H3E, HIST1H4D, HIST1H3I	1523	54	16659	2.83585	0.815894	0.113855	1.55737
GOTERM_BP_FAT	GO:0042532~negative regulation of tyrosine phosphorylation of STAT protein	5	0.0285796	0.000937236	PPP2R1A, CAV1, NF2, PPP2CA, SOCS1	1252	6	13528	9.00426	0.957413	0.099862	1.69555
GOTERM_BP_FAT	GO:0045628~regulation of T-helper 2 cell differentiation	5	0.0285796	0.000937236	HLX, IL4R, RARA, BCL6, SOCS5	1252	6	13528	9.00426	0.957413	0.099862	1.69555
GOTERM_CC_FAT	GO:0031252~cell leading edge	24	0.137182	0.000967694	SSH1, NF2, PDLIM7, SWAP70, DIAPH1, BCAR1, KIF18A, NEDD9, ARF6, EVL, RAPH1, TPM1, CD2AP, PXN, ARHGAP31, EZR, NDEL1, TIAM2, LAYN, ITGA5, RAB34, SYNJ2, FGD6, PARVA	1063	138	12782	2.09121	0.413427	0.0195638	1.40329
GOTERM_MF_FAT	GO:0032559~adenyl ribonucleotide binding	172	0.983138	0.00100369	CLPB, STK35, TTK, CASK, CCT2, CCT3, PRKG1, MTHFD1L, RAB1A, ATP2B4, MAP3K4, PRKACB, DHX30, TYRO3, PAN3, BRAF, CSNK1G2, PIK3CD, LIG3, MTPAP, OLA1, UBE2J2, MARK3, WEE1, RFC3, RAB18, SCYL1, RIOK3, NAV2, FBXO18, ATP9A, ROR1, BMP2K, EIF2AK3, PRPS2, EIF2AK4, PRPS1, DNAH11, FGFR1, KIF4B, PFKFB4, GNE, MAPKAPK5, MAP4K2, WARS2, CHEK1, ABCA1, STK17A, MAPKAPK2, PXK, ABCA3, TK2, UBE2D4, IRAK3, UBE2D3, DYRK3, D…	1191	1497	12983	1.25248	0.655426	0.0685658	1.58585
GOTERM_CC_FAT	GO:0005819~spindle	25	0.142898	0.00102295	KIF4B, SPIN1, PRC1, HAUS2, NEDD9, TTK, KIAA1009, TUBGCP3, TUBGCP5, PPP2CA, INCENP, SKA1, EMD, CDK1, DLGAP5, KIF18A, TPX2, TUBGCP2, MAD2L1, NDEL1, KIF20B, TBL1X, MAP7D1, CALM2, CALM1, MYH10	1063	147	12782	2.04498	0.431034	0.0199391	1.48286
INTERPRO	IPR000719:Protein kinase, core	65	0.371535	0.00107307	CDK19, ACVRL1, NUAK1, STK35, TTK, CASK, PINK1, PRKG1, DDR2, PDPK1, MAP3K4, PKN3, CDK12, PRKACB, PAK1, PRKCA, IRAK2, TYRO3, CDK1, PAN3, BRAF, CSNK1G2, MARK3, PRKCE, WEE1, CDK2, MAST3, SCYL1, HIPK3, RIPK1, BMP2K, ROR1, MAP3K13, EIF2AK3, EIF2AK4, FGFR1, MAPKAPK5, MAP4K2, MKNK2, CHEK1, MAPKAPK2, PXK, STK17A, IRAK3, STK40, DCLK2, DYRK3, DYRK2, STK38L, CSNK1A1, MAP2K1, TGFBR2, TRIO, RAF1, OXSR1, TP53RK…	1523	476	16659	1.49367	0.860563	0.123083	1.81079
GOTERM_MF_FAT	GO:0016564~transcription repressor activity	47	0.268648	0.00107972	THAP7, HMGB2, ARID4A, TAF9B, ELK3, MXI1, TCF7L2, CBFA2T2, SAP30, TRIM66, SIN3A, HEXIM2, EED, BCL6, TCF4, NR2F2, TWIST2, AKIRIN2, AEBP2, TBX3, TBX2, STRN3, YY1, RELB, SCAI, SKI, TLE1, PHF12, KAT5, MXD1, UBP1, MXD4, HDAC5, NCOA2, ID1, NAB2, DR1, PRDM5, MNT, TGIF1, SETD8, ID3, SIAH2, TBL1X, SCMH1, ZNF219, DNAJB6	1191	316	12983	1.62134	0.682157	0.0691316	1.70502
GOTERM_BP_FAT	GO:0051348~negative regulation of transferase activity	20	0.114318	0.00111417	PRKCA, PPP2R1A, CAV1, NF2, HMGCR, SPRY4, SH3BP5, IRAK3, SPRY2, PDPK1, CDKN1B, HEXIM2, HIPK3, PPP2CA, DUSP16, SPRED2, SPRED3, SPRED1, CLN8, DNAJA3	1252	96	13528	2.25106	0.976538	0.114006	2.01258
GOTERM_MF_FAT	GO:0019787~small conjugating protein ligase activity	29	0.165762	0.00111724	UBE2Z, LMO7, ANAPC10, UBE2R2, UBE2D4, ERCC8, UBE2D3, FBXO25, TRAF7, FBXO22, FBXW11, ANAPC5, UBE2J2, UBE2H, UBE2B, UBE2Q1, UBE2N, UBE2O, MIB2, FBXL5, UBE2W, SIAH1, SIAH2, CHFR, UBE2T, ZER1, UBE2E2, BARD1, FBXO11	1191	166	12983	1.90438	0.694575	0.0673896	1.76378
UP_SEQ_FEATURE	nucleotide phosphate-binding region:ATP	112	0.640183	0.00129356	CLPB, STK35, CASK, TTK, PRKG1, MTHFD1L, MAP3K4, PRKACB, DHX30, TYRO3, BRAF, CSNK1G2, OLA1, MARK3, WEE1, NAV2, RIOK3, BMP2K, ROR1, EIF2AK3, EIF2AK4, PRPS2, PRPS1, DNAH11, FGFR1, KIF4B, PFKFB4, GNE, MAPKAPK5, MAP4K2, CHEK1, MAPKAPK2, STK17A, IRAK3, DYRK3, DYRK2, STK38L, ABCB8, MAP2K1, MYO1C, MYO1E, MYO1D, TGFBR2, CNKSR3, TRIO, OXSR1, RIMKLB, MMAA, EPHA4, PLK4, DDX56, DYRK1B, DDX59, RAD54L2, GRK5, T…	1667	962	19113	1.33486	0.991318	0.256702	2.35471
GOTERM_BP_FAT	GO:0033673~negative regulation of kinase activity	19	0.108602	0.00131285	PRKCA, PPP2R1A, CAV1, NF2, HMGCR, SPRY4, SH3BP5, IRAK3, SPRY2, PDPK1, CDKN1B, HEXIM2, HIPK3, PPP2CA, DUSP16, SPRED2, SPRED3, SPRED1, DNAJA3	1252	90	13528	2.28108	0.987989	0.129063	2.36742
GOTERM_MF_FAT	GO:0016881~acid-amino acid ligase activity	33	0.188625	0.00140251	HECW2, UBE2Z, LMO7, ANAPC10, UBE2R2, UBE2D4, ERCC8, UBE2D3, FBXO25, TRAF7, FBXO22, FBXW11, ANAPC5, UBE2J2, UBE2H, UBE2B, UBE2Q1, UBE2N, UBE2O, MIB2, FBXL5, UBE2W, SIAH1, SIAH2, FPGS, CHFR, PAICS, UBE2T, ZER1, UBE2E2, BARD1, RNF41, FBXO11	1191	201	12983	1.7897	0.774427	0.0793989	2.20945
SP_PIR_KEYWORDS	actin-binding	37	0.211489	0.00142334	SSH1, CNN3, DIAPH1, PXK, TPM1, WHAMM, TPM4, DSTN, PFN2, CAP1, AFAP1, EMD, STK38L, HIP1, IPP, PHACTR2, MYO1C, BAIAP2L1, INPPL1, MYO1E, MYO1D, ACTN1, SYNPO2, EVL, PPP1R9B, TAGLN, LASP1, CFL2, MIB2, MYPN, KPTN, MARCKS, WDR1, MYLK, PARVA, MYH10, SPTAN1	1669	247	19235	1.7264	0.545744	0.0277885	2.0592
GOTERM_MF_FAT	GO:0003714~transcription corepressor activity	26	0.148614	0.00146619	TAF9B, ELK3, MXI1, CBFA2T2, SAP30, SIN3A, NR2F2, TCF4, AEBP2, YY1, RELB, SCAI, TLE1, SKI, MXD1, UBP1, MXD4, HDAC5, DR1, NAB2, MNT, TGIF1, SETD8, SIAH2, ID3, TBL1X	1191	145	12983	1.95465	0.789185	0.0786686	2.30867
GOTERM_CC_FAT	GO:0000139~Golgi membrane	29	0.165762	0.00149246	CAV2, SEC24B, CAV1, CLTB, RAB9A, AP1G1, MAP4K2, SLC35A1, SLC35A4, TAPBP, POMGNT1, AP1S2, CHST12, B4GALNT4, DOPEY1, PCSK7, SEC24C, GOLGA3, SYNRG, ACER2, FUT10, CHST2, FURIN, SCYL1, VAMP4, CHSY1, GOSR1, EXT1, TRAPPC3	1063	186	12782	1.87478	0.560869	0.027979	2.15657
GOTERM_BP_FAT	GO:0000188~inactivation of MAPK activity	8	0.0457274	0.00149714	PRKCA, PPP2R1A, CAV1, PPP2CA, DUSP16, SPRED2, SPRED3, SPRED1	1252	20	13528	4.32204	0.993547	0.141718	2.69546
SP_PIR_KEYWORDS	chromosomal protein	25	0.142898	0.0015459	THAP7, HIST1H2AC, HMGB2, HIST4H4, HIST1H4L, HMGN2, H2AFV, HIST1H2BK, CENPA, HJURP, HNRNPD, HIST1H4E, H2AFZ, HIST1H4F, HIST3H2A, HIST1H4D, HIST1H3J, CENPN, CENPM, HIST1H2BC, HIST1H1E, CENPL, HIST1H2BD, HIST1H2BE, HIST1H2BF, HIST1H2BG, HIST1H2BH, CENPH, TNKS1BP1, HIST1H2AH, HIST1H2AK, SETD8, HIST1H3E, TMPO, HIST1H3I	1669	145	19235	1.98705	0.575606	0.0291225	2.23465
GOTERM_MF_FAT	GO:0001883~purine nucleoside binding	181	1.03458	0.00159543	CLPB, STK35, TTK, CASK, CCT2, CCT3, PRKG1, MTHFD1L, RAB1A, ATP2B4, MAP3K4, PRKACB, DHX30, MTO1, TYRO3, PAN3, BRAF, CSNK1G2, PIK3CD, LIG3, MTPAP, OLA1, GEM, UBE2J2, MARK3, WEE1, RFC3, RAB18, SCYL1, RIOK3, NAV2, FBXO18, ATP9A, PDE5A, ROR1, BMP2K, EIF2AK3, PRPS2, EIF2AK4, PRPS1, DNAH11, FGFR1, KIF4B, PFKFB4, GNE, MAPKAPK5, MAP4K2, RAB40C, WARS2, CHEK1, ABCA1, STK17A, MAPKAPK2, PXK, ABCA3, TK2, UBE2D…	1191	1601	12983	1.2324	0.816236	0.0812169	2.50975
GOTERM_CC_FAT	GO:0048471~perinuclear region of cytoplasm	40	0.228637	0.001614	CAV2, PTOV1, HMGB2, SEC24B, CAV1, VAPA, AP1G1, CSF1, SYNC, MRVI1, RAB40C, VPS33A, CD2AP, ECE1, PKN3, PRKRA, SYNJ2, RARA, TRAPPC2P1, SEC24C, GAPDH, CYHR1, BCL10, MAP2K1, NF2, TP53BP2, LMNA, PI4KB, TPD52L2, CASC3, KAT5, TRIM37, MAD2L1, SERHL2, EIF4H, SERBP1, CYFIP2, SORT1, KPTN, DNAJB6	1063	288	12782	1.67006	0.589358	0.029232	2.33028
UP_SEQ_FEATURE	domain:SPR	5	0.0285796	0.00162316	SPRY2, SPRED2, SPRED3, SPRED1, SPRY4	1667	7	19113	8.18965	0.997412	0.295601	2.94627
GOTERM_MF_FAT	GO:0046914~transition metal ion binding	297	1.69763	0.00169308	HCCS, PDLIM7, PLEKHM1, ZNF639, ZNF781, ZNF250, RNF216, ZNF777, PRIM2, ZNF397, ZNF107, RARA, ZNF395, DDAH1, CYHR1, ZNF101, NUDT16, NUDT12, BRAF, ZNF506, YY1, RXRA, TADA2B, ZHX2, LIG3, ZHX3, ADAMTS6, ZFP82, PRDM4, MTF1, ZNF786, PRDM5, ZNF785, ZNF383, PRDM1, UNC13B, ZNF516, ZNF79, ZNF133, ZNF77, ZSCAN5A, SFXN3, ZNF511, ZNF232, SFXN1, ZNF619, ZNRD1, PXN, ZNF227, TCF20, ZNF74, ZNF124, SLC31A2, ZNF70, …	1191	2785	12983	1.1625	0.83435	0.0820507	2.66142
GOTERM_BP_FAT	GO:0051640~organelle localization	19	0.108602	0.00170513	MSTO1, MAP2K1, DLGAP5, NLGN1, SUN2, MAP4K2, KIF18A, ARL6, VPS33A, UXT, FMN2, NDEL1, CENPA, RHOT1, RRS1, SYNJ2, MKKS, SNAP23, MYH10	1252	92	13528	2.23149	0.996799	0.155451	3.06446
KEGG_PATHWAY	hsa04120:Ubiquitin mediated proteolysis	24	0.137182	0.00174002	ANAPC1, UBE2Z, ANAPC5, ANAPC13, SOCS1, KEAP1, ANAPC10, UBE2J2, UBE2H, UBE2Q1, UBE2B, UBE2R2, UBE2N, TRIM37, UBE2D4, ERCC8, UBE2O, UBE2D3, FBXW7, UBE2W, SIAH1, CUL4B, FBXW11, UBE2E2	449	137	5085	1.98397	0.252361	0.252361	2.09597
GOTERM_MF_FAT	GO:0030554~adenyl nucleotide binding	178	1.01743	0.00184006	CLPB, STK35, TTK, CASK, CCT2, CCT3, PRKG1, MTHFD1L, RAB1A, ATP2B4, MAP3K4, PRKACB, DHX30, MTO1, TYRO3, PAN3, BRAF, CSNK1G2, PIK3CD, LIG3, MTPAP, OLA1, UBE2J2, MARK3, WEE1, RFC3, RAB18, SCYL1, RIOK3, NAV2, FBXO18, ATP9A, ROR1, BMP2K, EIF2AK3, PRPS2, EIF2AK4, PRPS1, DNAH11, FGFR1, KIF4B, PFKFB4, GNE, MAPKAPK5, MAP4K2, WARS2, CHEK1, ABCA1, STK17A, MAPKAPK2, PXK, ABCA3, TK2, UBE2D4, IRAK3, NPHP3, UBE…	1191	1577	12983	1.23041	0.858309	0.0849924	2.88932
SP_PIR_KEYWORDS	er-golgi transport	17	0.0971706	0.00185189	SEC24B, NAPG, RINT1, NAPA, ARF6, ERGIC1, RAB1A, SCFD1, ARL17A, SCYL1, TMED2, MCFD2, GOSR1, TRAPPC2P1, SEC24C, TRAPPC3, TRAPPC10	1669	83	19235	2.36051	0.641884	0.0336507	2.67141
GOTERM_BP_FAT	GO:0034621~cellular macromolecular complex subunit organization	51	0.291512	0.00191368	HIST4H4, COX10, AP2S1, SNRPD1, DSTN, SMNDC1, HIST1H2BK, H2AFV, VMA21, H2AFZ, TUBB6, HIST3H2A, COX18, NRG1, MTERFD3, HIST1H1E, HSP90AA1, TTF2, PTRF, TBCA, NCK1, SNRNP200, IPO5, UNC13B, CAV2, HIST1H2AC, HMGB2, CAV1, HIST1H4L, DIAPH1, MTIF3, PXN, TUBB, HJURP, CENPA, HIST1H4E, HIST1H4F, HIST1H4D, ASF1B, HIP1, HIST1H3J, TAF1, HIST1H2BC, HIST1H2BD, MSTO1, HIST1H2BE, HIST1H2BF, HIST1H2BG, HIST1H2BH, KIF…	1252	357	13528	1.54359	0.998416	0.168246	3.43312
INTERPRO	IPR007875:Sprouty	5	0.0285796	0.0019376	SPRY2, SPRED2, SPRED3, SPRED1, SPRY4	1523	7	16659	7.81306	0.971531	0.199433	3.24717
INTERPRO	IPR007125:Histone core	12	0.068591	0.00196246	HIST1H2AC, HIST1H3J, HIST4H4, HIST1H4L, HIST1H2BC, HIST1H2BD, HIST1H2BE, HIST1H2BF, HIST1H2BG, HIST1H2BH, H2AFV, HIST1H2BK, CENPA, HIST1H4E, H2AFZ, HIST1H2AH, HIST1H4F, HIST3H2A, HIST1H2AK, HIST1H4D, HIST1H3E, HIST1H3I	1523	45	16659	2.91687	0.972803	0.191066	3.28817
UP_SEQ_FEATURE	repeat:WD 5	35	0.200057	0.0020245	WDR5B, NBEA, WDR82, ERCC8, WDR37, FBXW7, WDR53, WDR13, EED, TRAF7, WDR34, FBXW11, BUB3, WDR33, RBBP5, WDTC1, TAF5, STRN3, TLE3, TLE4, TLE1, WDR83, BRWD3, DCAF5, SMU1, BRWD1, POC1A, POC1B, WDR25, WDR89, WSB2, WDR1, ATG16L1, TBL1X, CSTF1	1667	233	19113	1.72229	0.999408	0.338241	3.66199
GOTERM_BP_FAT	GO:0046426~negative regulation of JAK-STAT cascade	5	0.0285796	0.00202663	PPP2R1A, CAV1, NF2, PPP2CA, SOCS1	1252	7	13528	7.71794	0.998918	0.172778	3.63221
GOTERM_BP_FAT	GO:0006024~glycosaminoglycan biosynthetic process	8	0.0457274	0.00206834	XYLT2, SLC35D1, CHST12, GALNT5, UGDH, EXT1, B4GALT7, DSE	1252	21	13528	4.11623	0.99906	0.171682	3.70565
GOTERM_MF_FAT	GO:0001882~nucleoside binding	181	1.03458	0.0021044	CLPB, STK35, TTK, CASK, CCT2, CCT3, PRKG1, MTHFD1L, RAB1A, ATP2B4, MAP3K4, PRKACB, DHX30, MTO1, TYRO3, PAN3, BRAF, CSNK1G2, PIK3CD, LIG3, MTPAP, OLA1, GEM, UBE2J2, MARK3, WEE1, RFC3, RAB18, SCYL1, RIOK3, NAV2, FBXO18, ATP9A, PDE5A, ROR1, BMP2K, EIF2AK3, PRPS2, EIF2AK4, PRPS1, DNAH11, FGFR1, KIF4B, PFKFB4, GNE, MAPKAPK5, MAP4K2, RAB40C, WARS2, CHEK1, ABCA1, STK17A, MAPKAPK2, PXK, ABCA3, TK2, UBE2D…	1191	1612	12983	1.22399	0.893021	0.0926067	3.29791
UP_SEQ_FEATURE	cross-link:Glycyl lysine isopeptide (Lys-Gly) (interchain with G-Cter in ubiquitin)	31	0.177193	0.00218334	HIST1H2AC, MCL1, TNRC18, DIAPH1, WRNIP1, CHEK1, PIP5K1A, TPM1, KIAA1009, POMGNT1, TUBB, H2AFV, HIST1H2BK, H2AFZ, HIST3H2A, BUB3, HIST1H3J, CDK1, HIST1H2BC, ZBTB46, HIST1H2BD, HIST1H2BE, HIST1H2BF, NUDT6, HIST1H2BG, HIST1H2BH, SMAD4, SLC3A2, HIST1H2AH, HIST1H2AK, HIST1H3E, PCYOX1, MAP7D1, IKBKB, CALM2, CALM1, BARD1, HIST1H3I	1667	199	19113	1.78608	0.99967	0.344164	3.94387
SP_PIR_KEYWORDS	P-loop	21	0.120034	0.00223857	RAB9A, RAB5B, GNAI1, GNA11, RAB4A, EIF2S3, ARF6, CNP, GEM, ABCA3, RAB1A, EIF4A3, RAB31, RAB30, GNAQ, NUBP1, RAB28, RAB35, ABCC2, GUK1, DNM2	1669	116	19235	2.0864	0.711067	0.0392589	3.22076
SP_PIR_KEYWORDS	nucleosome core	12	0.068591	0.00225612	HIST1H2AC, HIST1H3J, HIST4H4, HIST1H4L, HIST1H2BC, HIST1H2BD, HIST1H2BE, HIST1H2BF, HIST1H2BG, HIST1H2BH, H2AFV, HIST1H2BK, CENPA, HIST1H4E, H2AFZ, HIST1H2AH, HIST1H4F, HIST3H2A, HIST1H2AK, HIST1H4D, HIST1H3E, HIST1H3I	1669	48	19235	2.88122	0.713868	0.0383485	3.24561
UP_SEQ_FEATURE	compositionally biased region:Poly-Ser	61	0.348671	0.00225824	DLC1, NRP2, FGF5, RAI1, ZNF827, LEMD2, SPRY4, FBXL19, SPRY2, PDPK1, IL4R, BTBD3, FOXF2, NIPAL3, SPRED1, DLG5, CNTLN, FOSL1, SLC4A3, BRAF, C11ORF30, SOCS1, SOCS6, IRS1, MAST3, TRIM37, ARHGAP31, TNS3, C2ORF68, BRWD1, KRBA1, NAV2, NFE2L1, ZFP36L1, SH3BP5L, TCF4, CDC42EP4, MLLT6, FGD6, EMD, SPPL3, PCIF1, AGBL5, TRIO, PTPN13, SYNPO2, PHF12, DGKI, SMAD1, KANK3, HEATR6, SH3BP5, NOTCH2, TEX2, KCMF1, ZBED…	1667	475	19113	1.47241	0.999749	0.339341	4.07653
GOTERM_MF_FAT	GO:0003700~transcription factor activity	116	0.663047	0.00240098	LMO4, STAT5B, ZNF639, CBFB, GATA2, FOXF1, FOXF2, ZNF397, RARA, TWIST2, SATB2, RXRA, YY1, STRN3, RELB, ZHX2, ZHX3, ARNTL, ZNF3, MTF1, GTF2IRD1, MNT, TGIF1, TFAP2A, NFE2L1, PRDM1, NFE2L3, CNBP, HMGB2, TSHZ1, CCRN4L, TFAP4, ZNF133, ZSCAN5A, ZNF232, MYEF2, ELK3, SRF, ATF1, ATF2, TEAD4, TEF, TCF4, TCF25, ZNF70, TFDP1, MAFG, KLF7, TAF5, SMAD7, KLF10, SMAD4, KLF16, ARID3A, SMAD2, TEAD3, SMAD1, MAFK, USF…	1191	975	12983	1.29693	0.921958	0.100819	3.75441
GOTERM_MF_FAT	GO:0016563~transcription activator activity	56	0.320091	0.00251854	MITF, MED24, MED21, GLI2, CBFB, GTF2A1, HSF2, FOXF1, FOXF2, RARA, MKL2, FOSL1, NR2F1, BCL10, RXRA, YY1, GMEB1, TAF6L, TAF11, NCOA2, MTF1, ABT1, MNT, TFAP2A, USP22, NFE2L3, TFAP4, GLIS2, CREM, FHL2, MYEF2, ATF2, TCF20, TEAD4, HNRNPD, NFATC4, MYCBP, MAML3, ETV4, HSD17B8, TFDP1, TAF1, KLF7, SUB1, SMAD4, SMAD2, SMAD1, TEAD3, KAT5, USF1, ATXN7L3, RNF4, DYRK1B, TBL1X, IKBKB, DNM2	1191	410	12983	1.48891	0.931131	0.101494	3.9348
GOTERM_BP_FAT	GO:0000122~negative regulation of transcription from RNA polymerase II promoter	40	0.228637	0.00258043	GLIS1, TAF9B, ZNF177, GLI2, SAP30, SIN3A, HEXIM2, BCL6, SUPT4H1, TCF4, NR2F2, TCF25, ZNF496, NR2F1, NFX1, WDTC1, SATB2, TBX2, SMAD7, STRN3, RXRA, KLF10, TRIM27, ZHX2, ZNF8, SKI, TLE1, SNAI2, KAT5, MXD4, HDAC5, NCOA2, ID1, DR1, TGIF1, IRF2, ID3, PRDM1, TBL1X, RBM15	1252	266	13528	1.62483	0.999833	0.204566	4.60285
GOTERM_BP_FAT	GO:0042518~negative regulation of tyrosine phosphorylation of Stat3 protein	4	0.0228637	0.00293792	PPP2R1A, NF2, PPP2CA, SOCS1	1252	4	13528	10.8051	0.99995	0.22426	5.2245
UP_SEQ_FEATURE	domain:Leucine-zipper	20	0.114318	0.00295116	MAFG, FOSL2, CREM, CREB1, RELB, MITF, MAFK, USF1, ATF1, ATF2, TCF20, XBP1, TEF, MNT, NFE2L1, TCF4, NFE2L3, IKBKB, MLLT6, FOSL1	1667	110	19113	2.08464	0.99998	0.403151	5.29553
KEGG_PATHWAY	hsa04914:Progesterone-mediated oocyte maturation	17	0.0971706	0.00297808	ANAPC1, CDK1, HSP90AA1, MAP2K1, ANAPC5, BRAF, ANAPC13, GNAI1, PIK3CD, RAF1, ANAPC10, CDC25A, CDK2, MAD2L1, RPS6KA1, ADCY9, PRKACB	449	86	5085	2.2387	0.392305	0.220452	3.56268
GOTERM_CC_FAT	GO:0001726~ruffle	14	0.0800229	0.00309214	PDLIM7, NF2, DIAPH1, BCAR1, KIF18A, ARF6, TPM1, CD2AP, EZR, ITGA5, LAYN, RAB34, SYNJ2, FGD6	1063	67	12782	2.51257	0.818483	0.0535578	4.41992
GOTERM_MF_FAT	GO:0003924~GTPase activity	33	0.188625	0.00309382	RAB9A, RAB5B, GNAI1, ATL1, GNA11, HBS1L, GNA12, ARF6, RHOU, RAB1A, TUBB, RAB28, TUBB6, EHD1, RHOF, EHD4, RAP2B, RAP2C, EEF1A2, RAB4A, EIF2S3, GEM, RABL2B, RAB31, RAB30, RAB18, GNAQ, RAB35, RAB34, TUBD1, RIT1, NKIRAS1, DNM2	1191	211	12983	1.70488	0.962658	0.118779	4.81298
GOTERM_CC_FAT	GO:0005901~caveola	12	0.068591	0.00313101	DLC1, CAV2, CAV1, SLC8A1, TUBB, PRR3, PTRF, TGFBR2, KIF18A, CACNA1C, IRS1, F2R	1063	52	12782	2.77488	0.822342	0.0525647	4.47431
GOTERM_CC_FAT	GO:0005635~nuclear envelope	30	0.171478	0.0032152	NXT1, THAP7, AGFG1, LMNB1, LMNB2, LEMD2, ANXA7, DDX19A, MRPL19, NUP37, NUP35, CYHR1, LBR, EMD, MYO1C, SCD, SUN2, LMNA, SCRN1, TRIM27, SMAD1, MAD2L1, NDEL1, IPO5, PRICKLE2, TMPO, PARP1, KPNA2, KPNA1, RETSAT	1063	205	12782	1.75968	0.83042	0.0523505	4.592
UP_SEQ_FEATURE	domain:F-box	15	0.0857388	0.00335176	CCNF, FBXL19, FBXW7, FBXO18, FBXO25, FBXL5, FBXL4, FBXL14, FBXO42, FBXO34, FBXW11, FBXO22, FBXO11, FBXO46, FBXL18	1667	72	19113	2.38865	0.999996	0.428571	5.99356
GOTERM_BP_FAT	GO:0007264~small GTPase mediated signal transduction	44	0.2515	0.00337376	RAB9A, RAB5B, GRB2, GNA12, RAB40C, ARF6, MAPKAPK2, ABCA1, RHOU, RAB1A, CDC42EP1, RAB28, RASGRP1, RHOBTB1, CDC42EP4, SHC3, RHOF, ARHGDIA, DNAJA3, RAP2B, RAP2C, MAP2K1, BRAF, RAB4A, G3BP1, RAF1, GEM, ARL6, RABL2B, ARHGEF11, ARHGAP31, RAB31, RAB30, RAB18, RAB35, RAB34, RHOT1, RIN2, RIT1, TNK2, SIAH2, NKIRAS1, ARL4A, BCAR3	1252	305	13528	1.55877	0.999989	0.247521	5.97723
UP_SEQ_FEATURE	nucleotide phosphate-binding region:GTP	41	0.234353	0.00339802	RAB9A, RAB5B, GNAI1, ATL1, GNA11, HBS1L, GNA12, RAB40C, ARF6, GNL3L, RHOU, RAB1A, TUBB, ARL10, RAB28, ARL15, RHOBTB1, TUBB6, RHOF, RAP2B, RAP2C, EEF1A2, RAB4A, EIF2S3, ARL16, GEM, SRPRB, ARL6, RABL2B, RAB31, RAB30, ARL17A, RAB18, GNAQ, RAB35, RAB34, TUBD1, RIT1, NKIRAS1, ARL4A, DNM2	1667	295	19113	1.59351	0.999996	0.418815	6.07386
UP_SEQ_FEATURE	compositionally biased region:Poly-Gly	40	0.228637	0.00344218	RAD23B, DENND5A, RAI1, NAGLU, GLRX5, ZC3H4, PPFIA1, MTHFD1L, TPCN2, SH3BP5L, ZNF777, PLEKHG2, ZNF703, PRMT6, FOXF2, DNAJC6, SEMA3B, EIF3J, FOXD1, NR2F1, BRAF, TAF5, SMAD7, STRN3, CKAP4, CNKSR3, SUN2, TRIO, CASC3, FZD2, GAS1, IRS1, HDAC5, DUSP5, LASP1, SALL1, MYPN, MSL1, CACNA1C, GPATCH8	1667	286	19113	1.60357	0.999997	0.409534	6.15045
GOTERM_BP_FAT	GO:0006023~aminoglycan biosynthetic process	8	0.0457274	0.00370073	XYLT2, SLC35D1, CHST12, GALNT5, UGDH, EXT1, B4GALT7, DSE	1252	23	13528	3.7583	0.999996	0.262423	6.5382
INTERPRO	IPR017441:Protein kinase, ATP binding site	60	0.342955	0.0037803	CDK19, ACVRL1, NUAK1, STK35, TTK, CASK, PINK1, PRKG1, PDPK1, MAP3K4, PKN3, CDK12, PRKACB, PAK1, PRKCA, IRAK2, TYRO3, CDK1, BRAF, CSNK1G2, MARK3, PRKCE, WEE1, CDK2, MAST3, HIPK3, BMP2K, ROR1, MAP3K13, EIF2AK3, EIF2AK4, FGFR1, MAPKAPK5, MAP4K2, MKNK2, CHEK1, MAPKAPK2, STK17A, IRAK3, STK40, DCLK2, DYRK3, DYRK2, STK38L, CSNK1A1, MAP2K1, TRIO, RAF1, OXSR1, TP53RK, EPHA4, PLK4, CSNK1D, RPS6KA1, DYRK1B,…	1523	455	16659	1.44241	0.999041	0.320305	6.24299
GOTERM_BP_FAT	GO:0051656~establishment of organelle localization	15	0.0857388	0.00378605	MAP2K1, DLGAP5, NLGN1, MAP4K2, KIF18A, SUN2, ARL6, UXT, FMN2, CENPA, RHOT1, RRS1, MKKS, SNAP23, MYH10	1252	69	13528	2.34894	0.999997	0.26214	6.68406
GOTERM_MF_FAT	GO:0016879~ligase activity, forming carbon-nitrogen bonds	35	0.200057	0.00382457	UBE2Z, HECW2, BTD, LMO7, ANAPC10, MTHFD1L, UBE2R2, UBE2D4, ERCC8, UBE2D3, FBXO25, TRAF7, FBXO22, FBXW11, ANAPC5, UBE2J2, UBE2H, UBE2B, UBE2Q1, UBE2N, UBE2O, MIB2, FBXL5, UBE2W, SIAH1, SIAH2, FPGS, CHFR, PAICS, UBE2T, ZER1, UBE2E2, BARD1, RNF41, FBXO11	1191	231	12983	1.65166	0.982848	0.139791	5.91765
GOTERM_MF_FAT	GO:0032561~guanyl ribonucleotide binding	52	0.297228	0.00389396	RAB9A, RAB5B, ATL1, GNA11, GNA12, HBS1L, GNL3L, PRKG1, RHOU, RAB1A, ARL10, RAB28, ARL15, TUBB6, RHOF, RAP2B, RAP2C, RAB4A, TPX2, OLA1, EIF2S3, ARL16, GEM, SRPRB, ARL6, GNAQ, RAB18, PDE5A, NKIRAS1, PRPS1, ARL4A, GNAI1, RAB40C, ARF6, URGCP, TUBB, RHOBTB1, TRAF7, EHD1, EHD4, MOCS1, EEF1A2, RABL2B, RAB31, RAB30, ARL17A, RAB35, RAB34, TUBD1, RHOT1, RIT1, DNM2	1191	382	12983	1.4839	0.98407	0.137432	6.02193
GOTERM_MF_FAT	GO:0019001~guanyl nucleotide binding	52	0.297228	0.00389396	RAB9A, RAB5B, ATL1, GNA11, GNA12, HBS1L, GNL3L, PRKG1, RHOU, RAB1A, ARL10, RAB28, ARL15, TUBB6, RHOF, RAP2B, RAP2C, RAB4A, TPX2, OLA1, EIF2S3, ARL16, GEM, SRPRB, ARL6, GNAQ, RAB18, PDE5A, NKIRAS1, PRPS1, ARL4A, GNAI1, RAB40C, ARF6, URGCP, TUBB, RHOBTB1, TRAF7, EHD1, EHD4, MOCS1, EEF1A2, RABL2B, RAB31, RAB30, ARL17A, RAB35, RAB34, TUBD1, RHOT1, RIT1, DNM2	1191	382	12983	1.4839	0.98407	0.137432	6.02193
INTERPRO	IPR001810:Cyclin-like F-box	15	0.0857388	0.00391011	CCNF, FBXL19, FBXW7, FBXO18, FBXO25, FBXL5, FBXL4, FBXL14, FBXO42, FBXO34, FBXW11, FBXO22, FBXO11, FBXO46, FBXL18	1523	70	16659	2.34392	0.999245	0.315026	6.45072
GOTERM_BP_FAT	GO:0007243~protein kinase cascade	51	0.291512	0.00392731	NDST1, STAT5B, GNA12, EDN1, PRDX4, PINK1, LPAR1, MAP3K4, TICAM2, SPRED2, SPRED3, SPRED1, PRKACB, PAK1, FGF1, AGPAT1, PRKCA, IRAK2, BCL10, PPP2R1A, BRAF, SOCS1, SOCS6, IRS1, SS18, RIPK1, NKIRAS1, MAP3K13, IRAK1BP1, WNT5A, FGFR1, CAV1, GRB2, DUSP10, MKNK2, MAP4K2, MAPKAPK2, STK17A, PPP2CA, DUSP16, TNFRSF19, PKD1, TRAF7, STK38L, MAP2K1, SMAD1, OXSR1, RPS6KA1, ADRA1B, IKBKB, F2R	1252	370	13528	1.48935	0.999998	0.265108	6.92509
SP_PIR_KEYWORDS	protein phosphatase	22	0.12575	0.00395552	SSH1, PTPN14, DUSP10, PTPN13, PTPMT1, CDC25A, DUSP5, EYA3, MTMR3, DUSP3, PPM1K, DUSP14, PPM1H, PPP2CA, DUSP16, PTP4A2, CTDSP1, DNAJC6, CTDSP2, PTPN1, MTMR4, DUSP7	1669	130	19235	1.95036	0.88872	0.0643713	5.62526
SP_PIR_KEYWORDS	cell cycle control	9	0.0514433	0.00405125	CDK1, TAF1, CCND1, CDKN2C, CKS2, CCNC, CDK2, CDC25A, WEE1	1669	31	19235	3.34593	0.89449	0.0640055	5.75767
GOTERM_CC_FAT	GO:0044431~Golgi apparatus part	39	0.222921	0.00415662	CAV2, SEC24B, CAV1, RAB9A, CLTB, ATL1, AP1G1, C16ORF70, MAP4K2, NBEA, PIP5K1A, SLC35A1, TAPBP, SLC35A4, POMGNT1, AP1S2, GORASP2, CHST12, VMA21, B4GALNT4, PCSK7, DOPEY1, SEC24C, GOLGA3, SYNRG, ACER2, FUT10, CHST2, FURIN, SCFD1, RAB30, SCYL1, GOLPH3, BACE1, VAMP4, CHSY1, GOSR1, EXT1, TRAPPC3	1063	294	12782	1.59508	0.899246	0.0652742	5.89891
GOTERM_BP_FAT	GO:0016044~membrane organization	52	0.297228	0.00447599	SEC24B, PDLIM7, VAPA, AP1G1, AP2S1, GATA2, DAB2, AP1S2, PACSIN2, RABGEF1, NECAP1, DNAJC6, CAP1, SEC24C, COX18, SYNRG, HSP90AA1, ATP6V1H, PI4KB, TIMM8A, LETM1, NDEL1, RAB18, LRP10, FNBP1L, RIN2, OPHN1, SORT1, CLN8, SERP1, CAV2, CAV1, NAPG, GULP1, RABEPK, NAPA, ABCA1, PIKFYVE, SNAP23, EHD1, EMD, HIP1, EHD4, TGFBR2, MRC2, LMNA, SUN2, PLSCR1, RAB34, LRP6, MYH10, DNM2	1252	381	13528	1.47471	1	0.290491	7.85569
SP_PIR_KEYWORDS	trna processing	14	0.0800229	0.00450231	LCMT2, TRMT2B, RPP14, URM1, TRDMT1, THG1L, POP1, WDR4, KIAA0391, POP5, DUS1L, MTO1, TSEN15, DUS3L	1669	67	19235	2.40818	0.917908	0.0689348	6.37924
SP_PIR_KEYWORDS	GTP binding	14	0.0800229	0.00450231	RAB9A, RAB5B, GNAI1, RAB4A, GNA11, EIF2S3, GEM, RAB1A, RAB31, RAB30, GNAQ, RAB28, RAB35, DNM2	1669	67	19235	2.40818	0.917908	0.0689348	6.37924
SP_PIR_KEYWORDS	phosphotransferase	30	0.171478	0.00453584	FGFR1, PFKFB4, PHKB, MAPKAPK5, PHKA1, DCK, MAP4K2, HK1, TTK, MAPKAPK2, PRKG1, DDR2, PKN3, PRKACB, PRKCA, CDK1, MAP2K1, BRAF, PI4KB, PRKCE, MARK3, CDK2, WEE1, RPS6KA1, RIPK1, DYRK1B, ROR1, TNK2, PIP4K2A, GUK1	1669	201	19235	1.72013	0.919425	0.0675692	6.4253
GOTERM_BP_FAT	GO:0032446~protein modification by small protein conjugation	23	0.131466	0.0046753	ATG10, LMO7, UBE2H, UBE2B, SENP7, UBE2N, ERCC8, FBXW7, UBE2D3, MIB2, FBXO25, FBXL5, RNF11, SIAH1, TRAF7, PAF1, USP22, SIAH2, CHFR, FBXW11, BARD1, FBXO11, RNF41	1252	132	13528	1.88271	1	0.295687	8.19156
GOTERM_BP_FAT	GO:0006512~ubiquitin cycle	8	0.0457274	0.00481401	UBE2D4, TULP4, SOCS1, USP38, UBE2W, SOCS5, UBE2H, FBXO11	1252	24	13528	3.6017	1	0.297501	8.42463
GOTERM_BP_FAT	GO:0016192~vesicle-mediated transport	73	0.417262	0.00490856	SEC24B, CLTB, PDLIM7, AP1G1, AP2S1, C16ORF70, TXLNA, VPS33A, RAB1A, TAPBP, GATA2, DAB2, AP1S2, PACSIN2, RABGEF1, DNAJC6, NECAP1, CAP1, SEC24C, TRAPPC2P1, GOLGA3, SYNRG, RINT1, ATP6V1H, PI4KB, ERGIC1, VTI1A, LRP10, STXBP6, SCYL1, RAB18, FNBP1L, RIN2, SORT1, OPHN1, VAMP4, UNC13B, TRAPPC10, TRAPPC3, CAV2, CAV1, NAPG, GULP1, MAP4K2, RABEPK, NAPA, ARF6, ABCA1, TMED2, HMGXB4, PIKFYVE, PLIN3, DOPEY1, SN…	1252	576	13528	1.3694	1	0.297003	8.58316
GOTERM_CC_FAT	GO:0000786~nucleosome	13	0.0743069	0.00513748	HIST1H2AC, HIST1H3J, HIST1H2BC, HIST4H4, HIST1H4L, HIST1H1E, HIST1H2BD, HIST1H2BE, HIST1H2BF, HIST1H2BG, HIST1H2BH, HIST1H2BK, H2AFV, CENPA, HIST1H4E, H2AFZ, HIST1H2AH, HIST1H4F, HIST1H2AK, HIST3H2A, HIST1H3E, HIST1H4D, HIST1H3I	1063	63	12782	2.48124	0.94146	0.0778866	7.24281
GOTERM_BP_FAT	GO:0043933~macromolecular complex subunit organization	87	0.497285	0.00527275	SNRPD1, MED24, CD2AP, SMNDC1, TAPBP, GTF2E1, HIST1H2BK, H2AFV, VMA21, H2AFZ, MTERFD3, BCL10, BRAF, TAF6L, IRS1, PTRF, ADSL, UNC13B, EIF2AK3, CAV2, HMGB2, CAV1, HIST1H4L, NAPG, GRB2, DIAPH1, TAF9B, ABCA1, PDSS1, MTIF3, PXN, TUBB, HIST1H4E, HIST1H4F, HIST1H4D, ASF1B, HIP1, TAF1, HIST1H3J, MSTO1, MAP2K1, TAF5, CNKSR3, SMAD4, EVL, SKI, SMAD2, SMAD1, TUBD1, HIST1H3E, ATG16L1, HIST1H3I, HIST4H4, COX10,…	1252	710	13528	1.32401	1	0.30977	9.19143
GOTERM_BP_FAT	GO:0051276~chromosome organization	63	0.360103	0.00530807	PTGES3, MORF4L1, HIST4H4, HMGN2, ARID4A, FAM175A, CBX6, HIST1H2BK, H2AFV, PRMT6, H2AFZ, EED, HIST3H2A, RTEL1, KDM5D, SATB2, HIST1H1E, C11ORF30, BANP, TAF6L, UBE2B, NCAPD2, UBE2N, EYA3, DCLRE1C, MAD2L1, PRDM5, PAF1, USP22, JMJD1C, HIST1H2AC, HIST1H4L, HMGB2, SETD1B, HJURP, NCAPG2, CENPA, HIST1H4E, HIST1H4F, SUPT4H1, HIST1H4D, KDM3B, ASF1B, BUB3, CHD3, HIST1H3J, AEBP2, BRD1, HIST1H2BC, HIST1H2BD, M…	1252	485	13528	1.40355	1	0.306222	9.25022
PIR_SUPERFAMILY	PIRSF002048:histone H2A	6	0.0342955	0.00549017	HIST1H2AC, HIST1H3J, H2AFV, H2AFZ, HIST1H2AH, HIST3H2A, HIST1H2AK, HIST1H3E, HIST1H3I	608	15	7396	4.86579	0.969342	0.969342	7.86402
SP_PIR_KEYWORDS	cytoskeleton	75	0.428694	0.00549359	PRC1, PDLIM7, CD2AP, ARL2BP, DCAF12, NUBP2, INCENP, ACTR1B, LMOD1, CNTLN, RHOF, INPPL1, TPX2, ACTN1, DCTN5, GAN, ARHGAP24, DCTN4, UXT, NDEL1, SCYL1, TBCA, FNBP1L, CFL2, SGCD, BIN3, MAP7D1, PARVA, KIF4B, SSH1, DIAPH1, HAUS2, NEDD9, CHEK1, TPM1, PXN, TPM4, KIAA1009, TUBGCP3, CDC42EP2, PFN2, GPHN, EZR, CDC42EP1, TUBGCP5, PPP2CA, SKA1, CDC42EP4, STK38L, AFAP1, FGD6, CDC42EP3, CSNK1A1, IPP, EPPK1, NF2…	1669	636	19235	1.35906	0.952728	0.0791722	7.73188
GOTERM_CC_FAT	GO:0000118~histone deacetylase complex	10	0.0571592	0.00562247	HDAC5, MORF4L1, SAP30, SATB2, SIN3A, TAF6L, TBL1X, APPL2, HDAC7, CHD3	1063	41	12782	2.93279	0.955253	0.082679	7.90068
GOTERM_CC_FAT	GO:0005793~ER-Golgi intermediate compartment	10	0.0571592	0.00562247	RGMB, SCYL1, TMED2, GNPNAT1, MCFD2, CLN8, ERGIC1, SEC23IP, GOLGA3, WHAMM	1063	41	12782	2.93279	0.955253	0.082679	7.90068
UP_SEQ_FEATURE	domain:BTB	23	0.131466	0.00573388	ZBTB7B, IPP, ZBTB20, ZBTB46, KCTD1, TRIM13, KEAP1, GAN, KCTD5, KCNRG, ZBTB45, KCTD7, ZBTB42, KCTD9, BTBD2, BTBD3, KBTBD8, ZBTB5, KLHL12, BCL6, ZBTB2, ZBTB3, KCTD13	1667	142	19113	1.85709	1	0.569783	10.045
GOTERM_MF_FAT	GO:0003779~actin binding	45	0.257216	0.00576431	SSH1, CNN3, DIAPH1, LMO7, PXK, TPM1, WHAMM, TPM4, DSTN, PFN2, EZR, CAP1, MKL2, AFAP1, STK38L, EMD, HIP1, FMNL1, IPP, PHACTR2, MYO1C, BAIAP2L1, INPPL1, MYO1E, MYO1D, KIF18A, ACTN1, SYNPO2, EVL, PPP1R9B, FMN2, UXT, TAGLN, LASP1, CFL2, MYPN, MIB2, OPHN1, KPTN, MARCKS, WDR1, MYLK, PARVA, SPTAN1, MYH10	1191	326	12983	1.50473	0.997831	0.190634	8.79196
GOTERM_BP_FAT	GO:0006793~phosphorus metabolic process	114	0.651615	0.00578388	STK35, CASK, TTK, LPAR1, PRKG1, MAP3K4, PRKACB, TYRO3, PAN3, BRAF, CSNK1G2, PIK3CD, MARK3, WEE1, SCYL1, RIOK3, BMP2K, ROR1, EIF2AK3, EIF2AK4, CAV2, FGFR1, SSH1, MAPKAPK5, HUS1, DUSP10, MAP4K2, CHEK1, PXK, MAPKAPK2, STK17A, IRAK3, DUSP14, DUSP16, PRKRA, DYRK3, DYRK2, STK38L, TAF1, MAP2K1, SMAD7, TGFBR2, PTPN14, TRIO, PTPN13, SMAD2, OXSR1, PPA2, GLYCTK, EPHA4, PLK4, DYRK1B, GRK5, PTPN1, TNK2, IKBKB…	1252	973	13528	1.26596	1	0.323282	10.0386
GOTERM_BP_FAT	GO:0006796~phosphate metabolic process	114	0.651615	0.00578388	STK35, CASK, TTK, LPAR1, PRKG1, MAP3K4, PRKACB, TYRO3, PAN3, BRAF, CSNK1G2, PIK3CD, MARK3, WEE1, SCYL1, RIOK3, BMP2K, ROR1, EIF2AK3, EIF2AK4, CAV2, FGFR1, SSH1, MAPKAPK5, HUS1, DUSP10, MAP4K2, CHEK1, PXK, MAPKAPK2, STK17A, IRAK3, DUSP14, DUSP16, PRKRA, DYRK3, DYRK2, STK38L, TAF1, MAP2K1, SMAD7, TGFBR2, PTPN14, TRIO, PTPN13, SMAD2, OXSR1, PPA2, GLYCTK, EPHA4, PLK4, DYRK1B, GRK5, PTPN1, TNK2, IKBKB…	1252	973	13528	1.26596	1	0.323282	10.0386
KEGG_PATHWAY	hsa04010:MAPK signaling pathway	37	0.211489	0.00585059	FGFR1, FGF5, GRB2, MAPKAPK5, GNA12, MAP4K2, DUSP10, MKNK2, CACNB3, MAPKAPK2, GNG12, SRF, ATF2, BDNF, MAP3K4, DUSP14, RASGRP1, DUSP16, NFATC4, PRKACB, PAK1, FGF1, PRKCA, MAP2K1, BRAF, RELB, TGFBR2, RAF1, ECSIT, DUSP5, DUSP3, RPS6KA1, IKBKB, CACNA1C, CRK, MAP3K13, DUSP7	449	267	5085	1.56941	0.624658	0.278656	6.88833
GOTERM_BP_FAT	GO:0030509~BMP signaling pathway	11	0.0628751	0.00591295	RGMB, UBE2D3, ID1, SMAD7, SMAD4, ZNF8, SKI, FSTL1, SMAD1, ECSIT, GREM2	1252	44	13528	2.70128	1	0.323899	10.2514
UP_SEQ_FEATURE	active site:Glycyl thioester intermediate	14	0.0800229	0.00609112	HECW2, UBE2Z, UBE2H, UBE2J2, UBE2Q1, UBE2B, UBE2R2, UBE2N, UBE2D4, UBE2O, UBE2D3, UBE2W, UBE2T, UBE2E2	1667	69	19113	2.32633	1	0.577561	10.6381
INTERPRO	IPR006020:Phosphotyrosine interaction region	10	0.0571592	0.00617025	TNS3, DAB2, SH2D5, GULP1, RABGAP1L, APBA2, SHC3, TBC1D1, EPS8L2, APPL2	1523	38	16659	2.87849	0.999988	0.433271	9.9986
GOTERM_BP_FAT	GO:0016567~protein ubiquitination	21	0.120034	0.0061834	LMO7, UBE2H, UBE2B, UBE2N, ERCC8, FBXW7, UBE2D3, MIB2, FBXO25, FBXL5, RNF11, SIAH1, TRAF7, PAF1, USP22, SIAH2, CHFR, FBXW11, BARD1, FBXO11, RNF41	1252	119	13528	1.90678	1	0.330684	10.6957
GOTERM_BP_FAT	GO:0050732~negative regulation of peptidyl-tyrosine phosphorylation	5	0.0285796	0.00627082	PPP2R1A, CAV1, NF2, PPP2CA, SOCS1	1252	9	13528	6.00284	1	0.329352	10.8388
GOTERM_BP_FAT	GO:0070647~protein modification by small protein conjugation or removal	26	0.148614	0.00634303	ATG10, LMO7, SENP7, ERCC8, FBXW7, UBE2D3, OTUD7B, FBXO25, RNF11, TRAF7, FBXW11, UBE2H, UBE2B, ATXN7L3, UBE2N, PSMD14, MIB2, FBXL5, SIAH1, USP22, PAF1, SIAH2, CHFR, FBXO11, RNF41, BARD1	1252	160	13528	1.75583	1	0.327425	10.9569
SMART	SM00256:FBOX	15	0.0857388	0.00654139	CCNF, FBXL19, FBXW7, FBXO18, FBXO25, FBXL5, FBXL4, FBXL14, FBXO42, FBXO34, FBXW11, FBXO22, FBXO11, FBXO46, FBXL18	895	69	9079	2.20525	0.886831	0.419995	8.52041
GOTERM_MF_FAT	GO:0008092~cytoskeletal protein binding	64	0.365819	0.00662392	LMO7, WHAMM, DSTN, FRMD5, PACSIN2, LMOD1, CAP1, MKL2, FMNL1, INPPL1, ACTN1, FMN2, RAB11FIP5, UXT, CAPN10, NDEL1, TAGLN, CFL2, MIB2, NCK1, OPHN1, BIN3, PARVA, CNN3, SSH1, DIAPH1, PXK, TPM1, TPM4, PXN, TUBGCP3, PFN2, TUBGCP5, EZR, SKA1, EMD, STK38L, AFAP1, CDC42EP3, HIP1, IPP, PHACTR2, MYO1C, NF2, BAIAP2L1, MYO1E, MYO1D, KIF18A, SUN2, SYNPO2, EVL, RCAN3, TNKS1BP1, PPP1R9B, LASP1, MYPN, KPTN, MARCKS…	1191	504	12983	1.38424	0.999134	0.209465	10.0392
KEGG_PATHWAY	hsa04910:Insulin signaling pathway	22	0.12575	0.00681595	PHKA2, MAP2K1, BRAF, GRB2, PHKB, PHKA1, PIK3CD, SOCS1, MKNK2, HK1, RAF1, IRS1, EIF4EBP1, PPP1R3C, PDPK1, EIF4E, PRKACB, PTPN1, SHC3, IKBKB, CRK, CALM2, CALM1	449	135	5085	1.84558	0.680871	0.248392	7.98212
GOTERM_BP_FAT	GO:0043371~negative regulation of CD4-positive, alpha beta T cell differentiation	4	0.0228637	0.00683898	HLX, IL4R, BCL6, SOCS5	1252	5	13528	8.64409	1	0.342942	11.764
GOTERM_BP_FAT	GO:0045623~negative regulation of T-helper cell differentiation	4	0.0228637	0.00683898	HLX, IL4R, BCL6, SOCS5	1252	5	13528	8.64409	1	0.342942	11.764
GOTERM_BP_FAT	GO:0000271~polysaccharide biosynthetic process	11	0.0628751	0.00698689	PPP1R3C, XYLT2, NDST1, SLC35D1, GNE, CHST12, GALNT5, UGDH, EXT1, B4GALT7, DSE	1252	45	13528	2.64125	1	0.343896	12.0033
GOTERM_BP_FAT	GO:0051495~positive regulation of cytoskeleton organization	11	0.0628751	0.00698689	CAV2, PLK4, CAV1, CDC42EP2, CDKN1B, NF2, NCK1, EDN1, ARF6, TPM1, DSTN	1252	45	13528	2.64125	1	0.343896	12.0033
SP_PIR_KEYWORDS	gtp-binding	43	0.245785	0.00720732	RAB9A, RAB5B, GNAI1, ATL1, GNA11, HBS1L, GNA12, RAB40C, ARF6, GNL3L, RHOU, RAB1A, TUBB, ARL10, RAB28, ARL15, RHOBTB1, TUBB6, RHOF, MOCS1, RAP2B, RAP2C, EEF1A2, RAB4A, EIF2S3, ARL16, GEM, SRPRB, ARL6, RABL2B, RAB31, RAB30, ARL17A, RAB18, GNAQ, RAB35, RAB34, RHOT1, TUBD1, RIT1, NKIRAS1, ARL4A, DNM2	1669	329	19235	1.50629	0.981818	0.100086	10.0274
INTERPRO	IPR002290:Serine/threonine protein kinase	37	0.211489	0.0073106	CDK19, NUAK1, MAPKAPK5, MAP4K2, MKNK2, TTK, CASK, CHEK1, MAPKAPK2, STK17A, PRKG1, PDPK1, MAP3K4, PKN3, CDK12, DCLK2, DYRK3, DYRK2, PRKACB, PAK1, STK38L, PRKCA, CDK1, MAP2K1, TRIO, OXSR1, MARK3, PRKCE, CDK2, MAST3, PLK4, RPS6KA1, DYRK1B, HIPK3, GRK5, CDK20, MYLK	1523	259	16659	1.56261	0.999999	0.473316	11.7402
INTERPRO	IPR004827:Basic-leucine zipper (bZIP) transcription factor	12	0.068591	0.00750603	MAFG, FOSL2, XBP1, CREM, CREB1, TEF, NFE2L1, MAFK, NFE2L3, FOSL1, ATF1, ATF2	1523	53	16659	2.47659	0.999999	0.466573	12.0355
UP_SEQ_FEATURE	domain:COMM	5	0.0285796	0.00786644	COMMD1, COMMD7, COMMD8, COMMD10, COMMD4	1667	10	19113	5.73275	1	0.657884	13.5313
GOTERM_CC_FAT	GO:0005876~spindle microtubule	8	0.0457274	0.00823288	TUBGCP3, CDK1, KIF4B, PRC1, KIF18A, SKA1, TBL1X, CALM2, CALM1	1063	29	12782	3.31709	0.989486	0.115834	11.3676
SP_PIR_KEYWORDS	prenylation	24	0.137182	0.00826386	RAP2B, PHKA2, RAB9A, RAP2C, RAB5B, LMNB1, LMNB2, PHKB, RAB4A, PHKA1, LMNA, RAB40C, GNG12, RAB1A, RAB31, RAB30, PEX19, RAB18, RAB28, RAB35, PRICKLE2, PTP4A2, RAB34, RHOF	1669	156	19235	1.77306	0.98992	0.111195	11.4161
SP_PIR_KEYWORDS	sh3 domain	30	0.171478	0.00834998	GRB2, BCAR1, RUSC2, CASK, NEDD9, CACNB3, CD2AP, ARHGAP12, PRMT2, PACSIN2, STAM, DLG5, NPHP1, SH3PXD2B, SASH1, BAIAP2L1, TP53BP2, MYO1E, TRIO, MPP7, ARHGEF9, FNBP1L, LASP1, NCK1, TNK2, SNX33, CRK, TJP2, EPS8L2, SPTAN1	1669	210	19235	1.64641	0.990393	0.109643	11.5284
GOTERM_MF_FAT	GO:0004721~phosphoprotein phosphatase activity	26	0.148614	0.00838014	SSH1, DUSP10, PTPMT1, MTMR3, PPP1R3C, DUSP14, PPP2CA, DUSP16, DNAJC6, CTDSP1, CTDSP2, MTMR4, MAP2K1, DLGAP5, CYCS, PTPN14, PTPN13, CDC25A, DUSP5, EYA3, DUSP3, PPM1K, PPM1H, PTP4A2, PTPN1, DUSP7	1191	165	12983	1.71772	0.999867	0.250258	12.5379
UP_SEQ_FEATURE	domain:PID	8	0.0457274	0.00871944	DAB2, GULP1, RABGAP1L, APBA2, SHC3, TBC1D1, EPS8L2, APPL2	1667	28	19113	3.27586	1	0.682394	14.8897
GOTERM_BP_FAT	GO:0065004~protein-DNA complex assembly	17	0.0971706	0.0087995	HIST1H2AC, HIST1H4L, HIST4H4, HMGB2, H2AFV, HIST1H2BK, HJURP, CENPA, H2AFZ, HIST1H4E, HIST1H4F, HIST3H2A, HIST1H4D, ASF1B, TAF1, HIST1H3J, HIST1H1E, HIST1H2BC, HIST1H2BD, HIST1H2BE, HIST1H2BF, HIST1H2BG, HIST1H2BH, HIST1H2AH, HIST1H2AK, HIST1H3E, HIST1H3I	1252	91	13528	2.01854	1	0.406628	14.8871
GOTERM_BP_FAT	GO:0006468~protein amino acid phosphorylation	81	0.462989	0.00891003	CDK19, ACVRL1, NUAK1, STK35, PRDX4, TTK, CASK, PINK1, LPAR1, PRKG1, DDR2, PDPK1, MAP3K4, PKN3, EEF2K, CDK12, PAK1, PRKACB, PRKCA, IRAK2, TYRO3, CDK1, PAN3, BRAF, CSNK1G2, PIK3CD, MARK3, PRKCE, WEE1, CDK2, MAST3, CCND1, SCYL1, RIOK3, RIPK1, HIPK3, BMP2K, ROR1, MAP3K13, EIF2AK3, EIF2AK4, CAV2, FGFR1, MAPKAPK5, HUS1, MAP4K2, MKNK2, CHEK1, MAPKAPK2, PXK, STK17A, IRAK3, STK40, PRKRA, DCLK2, DYRK3, DYR…	1252	667	13528	1.31217	1	0.405127	15.06
UP_SEQ_FEATURE	repeat:WD 6	28	0.160046	0.00900345	WDR5B, WDR82, WDR37, FBXW7, EED, TRAF7, FBXW11, WDR33, WDTC1, RBBP5, TAF5, STRN3, TLE3, TLE4, TLE1, BRWD3, WDR83, SMU1, DCAF5, BRWD1, POC1A, POC1B, WDR25, WDR89, WDR1, ATG16L1, TBL1X, CSTF1	1667	192	19113	1.67205	1	0.681339	15.3375
INTERPRO	IPR009886:HCaRG	5	0.0285796	0.00929251	COMMD1, COMMD7, COMMD8, COMMD10, COMMD4	1523	10	16659	5.46914	1	0.525193	14.6919
INTERPRO	IPR017920:COMM domain	5	0.0285796	0.00929251	COMMD1, COMMD7, COMMD8, COMMD10, COMMD4	1523	10	16659	5.46914	1	0.525193	14.6919
GOTERM_MF_FAT	GO:0005525~GTP binding	49	0.28008	0.00939933	RAB9A, RAB5B, ATL1, GNA11, GNA12, HBS1L, GNL3L, RHOU, RAB1A, ARL10, RAB28, ARL15, TUBB6, RHOF, RAP2B, RAP2C, RAB4A, TPX2, OLA1, EIF2S3, ARL16, GEM, SRPRB, ARL6, GNAQ, RAB18, NKIRAS1, ARL4A, GNAI1, RAB40C, ARF6, URGCP, TUBB, RHOBTB1, TRAF7, EHD1, EHD4, MOCS1, EEF1A2, RABL2B, RAB31, RAB30, ARL17A, RAB35, RAB34, TUBD1, RHOT1, RIT1, DNM2	1191	372	12983	1.43587	0.999955	0.268838	13.958
UP_SEQ_FEATURE	zinc finger region:C2H2-type 6	59	0.337239	0.00953567	ZNF823, ZNF532, ZNF827, ZNF639, ZNF250, ZNF880, ZNF777, ZNF680, ZNF397, ZFAT, ZNF721, ZNF574, ZNF101, ZNF506, ZNF544, ZNF543, ZNF337, ZNF8, ZNF333, ZNF689, ZNF3, ZFP82, ZNF134, MTF1, ZNF717, ZNF786, PRDM5, ZNF785, ZNF383, ZNF431, ZNF516, ZNF79, ZNF133, ZNF558, ZNF77, ZNF619, ZNF177, ZNF34, ZNF846, ZNF699, ZNF227, ZSCAN22, ZNF697, ZNF708, ZNF74, ZNF124, BCL6, ZNF562, ZNF70, ZNF701, ZNF267, ZNF564,…	1667	488	19113	1.3862	1	0.689996	16.1706
GOTERM_BP_FAT	GO:0006334~nucleosome assembly	16	0.0914547	0.00954038	HIST1H2AC, HIST1H4L, HIST4H4, HMGB2, H2AFV, HIST1H2BK, CENPA, HJURP, H2AFZ, HIST1H4E, HIST1H4F, HIST3H2A, HIST1H4D, ASF1B, HIST1H3J, HIST1H1E, HIST1H2BC, HIST1H2BD, HIST1H2BE, HIST1H2BF, HIST1H2BG, HIST1H2BH, HIST1H2AH, HIST1H2AK, HIST1H3E, HIST1H3I	1252	84	13528	2.05812	1	0.421259	16.0399
GOTERM_BP_FAT	GO:0002828~regulation of T-helper 2 type immune response	5	0.0285796	0.00969342	HLX, IL4R, RARA, BCL6, SOCS5	1252	10	13528	5.40256	1	0.421	16.2762
GOTERM_BP_FAT	GO:0045622~regulation of T-helper cell differentiation	5	0.0285796	0.00969342	HLX, IL4R, RARA, BCL6, SOCS5	1252	10	13528	5.40256	1	0.421	16.2762
SMART	SM00462:PTB	10	0.0571592	0.00990149	TNS3, DAB2, SH2D5, GULP1, RABGAP1L, APBA2, SHC3, TBC1D1, EPS8L2, APPL2	895	38	9079	2.66951	0.963252	0.483529	12.6308
SP_PIR_KEYWORDS	chromatin regulator	30	0.171478	0.0100964	MORF4L1, FAM175A, SETD1B, CBX6, DPY30, ASH2L, PRMT6, EED, KDM3B, ASF1B, KDM5D, CHD3, BRD1, AEBP2, RBBP5, SATB2, C11ORF30, BANP, WHSC1, RRP8, KAT5, ATXN7L3, HDAC5, EYA3, MSL1, PRDM5, SETD8, JMJD1C, USP22, HDAC7	1669	213	19235	1.62322	0.996382	0.128133	13.7774
GOTERM_BP_FAT	GO:0006396~RNA processing	68	0.388682	0.0101051	TRMT2B, SNRPD1, SMNDC1, DGCR8, LSM5, MAGOHB, PTBP2, DUS1L, ZCCHC6, TSEN15, MTO1, SNRPA1, PPP2R1A, PHRF1, KHDRBS3, EXOSC6, SNRPN, MTPAP, EXOSC2, PRPF3, RRP8, RNMTL1, TTF2, WDR83, EIF4A3, LARP6, SNRNP200, CPSF6, THOC2, PRPF38A, MRPL44, FIP1L1, TRA2B, POLR2D, FCF1, NAA38, RPP14, ZFC3H1, TRDMT1, PPP2CA, PRKRA, HNRNPD, THG1L, KIAA0391, PPWD1, DUS3L, UTP23, BCAS2, CSTF3, RBM23, LCMT2, SMAD2, SMAD1, CAS…	1252	547	13528	1.34323	1	0.429041	16.9086
UP_SEQ_FEATURE	zinc finger region:C2H2-type 7	55	0.314376	0.0104636	ZNF823, ZNF532, ZNF639, ZNF827, ZNF250, ZNF880, ZNF680, ZNF397, ZNF107, ZFAT, ZNF721, ZNF574, ZNF101, ZNF506, ZNF544, ZNF543, ZNF337, ZNF8, ZNF333, ZNF689, ZNF3, ZFP82, ZNF134, ZNF717, PRDM5, ZNF785, ZNF383, ZNF431, ZNF516, ZNF79, ZNF133, ZNF558, ZNF77, ZNF619, ZNF177, ZNF34, ZNF846, ZNF699, ZNF227, ZSCAN22, ZNF708, ZNF697, ZNF74, ZNF124, ZNF562, ZNF70, ZNF701, ZNF267, ZNF564, ZNF529, ZNF629, ZNF…	1667	451	19113	1.39823	1	0.711848	17.6048
UP_SEQ_FEATURE	zinc finger region:A20-type	4	0.0228637	0.0108103	ZFAND6, ZFAND3, RABGEF1, OTUD7B	1667	6	19113	7.64367	1	0.712215	18.1346
INTERPRO	IPR001806:Ras GTPase	22	0.12575	0.0108636	RAP2B, RAB9A, RAP2C, RAB5B, RAB4A, RAB40C, GEM, RHOU, RAB1A, RABL2B, RAB31, RAB30, RAB18, RAB28, RAB35, RAB34, RHOT1, RHOBTB1, RIT1, RHOF, NKIRAS1, ARL4A	1523	135	16659	1.78253	1	0.566194	16.9655
GOTERM_CC_FAT	GO:0032993~protein-DNA complex	15	0.0857388	0.0109759	HIST1H2AC, HIST1H4L, HIST4H4, H2AFV, HIST1H2BK, CENPA, PRIM2, H2AFZ, HIST1H4E, HIST1H4F, HIST3H2A, HIST1H4D, HIST1H3J, HIST1H1E, HIST1H2BC, HIST1H2BD, HIST1H2BE, HIST1H2BF, HIST1H2BG, HIST1H2BH, PURA, HIST1H2AH, HIST1H2AK, HIST1H3E, HIST1H3I	1063	86	12782	2.09729	0.997714	0.147882	14.8793
BIOCARTA	h_ghPathway:Growth Hormone Signaling Pathway	8	0.0457274	0.0110811	PRKCA, RPS6KA1, MAP2K1, GRB2, SOCS1, RAF1, SRF, IRS1	173	22	1437	3.02049	0.931045	0.931045	13.3963
GOTERM_BP_FAT	GO:0034622~cellular macromolecular complex assembly	43	0.245785	0.011365	HIST4H4, COX10, AP2S1, SNRPD1, SMNDC1, H2AFV, HIST1H2BK, VMA21, H2AFZ, TUBB6, HIST3H2A, COX18, NRG1, HIST1H1E, HSP90AA1, TBCA, NCK1, IPO5, SNRNP200, UNC13B, HIST1H2AC, CAV2, CAV1, HIST1H4L, HMGB2, DIAPH1, PXN, TUBB, CENPA, HJURP, HIST1H4E, HIST1H4F, HIST1H4D, ASF1B, HIP1, TAF1, HIST1H3J, HIST1H2BC, MSTO1, HIST1H2BD, HIST1H2BE, HIST1H2BF, HIST1H2BG, HIST1H2BH, SMAD4, SMAD2, SMAD1, PSMG1, TUBD1, HI…	1252	318	13528	1.46107	1	0.462348	18.8164
INTERPRO	IPR011993:Pleckstrin homology-type	41	0.234353	0.0113818	PHLDB1, PLEKHM1, GULP1, RABGAP1L, ARHGAP12, PLEKHG4, ARHGAP22, VEPH1, FRMD5, PDPK1, PLEKHG2, DAB2, EZR, GAB2, TIAM2, SH2D5, FAM109A, PLEKHO1, SPRED2, RANBP3, SPRED3, APBA2, SPRED1, SHC3, TBC1D1, AFAP1, FGD6, SWAP70, PSD3, PTPN14, PTPN13, TRIO, EVL, ARHGAP24, IRS1, APPL2, RAPH1, ARHGEF11, TNS3, SBF2, DNM2	1523	303	16659	1.4801	1	0.568383	17.7028
GOTERM_CC_FAT	GO:0030120~vesicle coat	9	0.0514433	0.0114358	SYNRG, SEC24B, AP1S2, CLTB, SCYL1, AP2S1, VMA21, NECAP1, SEC24C	1063	38	12782	2.8479	0.998231	0.149983	15.4553
GOTERM_BP_FAT	GO:0065003~macromolecular complex assembly	80	0.457274	0.0116845	HIST4H4, ATL1, COX10, AP2S1, SNRPD1, MED24, CD2AP, TAPBP, SMNDC1, GTF2E1, H2AFV, HIST1H2BK, GTF2A1, H2AFZ, VMA21, TUBB6, ACOT13, HIST3H2A, COX18, NRG1, FANCC, PPP2R1A, BCL10, HIST1H1E, HSP90AA1, BRAF, TAF6L, IRS1, TAF11, STOM, CTH, PTRF, SBF2, TBCA, NCK1, SNRNP200, IPO5, ADSL, EIF2AK3, UNC13B, PARVA, CAV2, HIST1H2AC, HIST1H4L, CAV1, HMGB2, NAPG, DIAPH1, GRB2, TAF9B, ABCA1, POLR2D, HPRT1, PDSS1, P…	1252	665	13528	1.29986	1	0.46632	19.2935
SP_PIR_KEYWORDS	prenylated cysteine	7	0.0400114	0.0117254	LMNB1, PHKB, RAB4A, RAB35, PHKA1, LMNA, RAB1A	1669	23	19235	3.50757	0.998547	0.144079	15.827
UP_SEQ_FEATURE	active site:Phosphocysteine intermediate	15	0.0857388	0.0121147	SSH1, DUSP10, PTPN14, PTPN13, PTPMT1, DUSP5, MTMR3, DUSP3, DUSP14, DUSP16, PTP4A2, DNAJC6, PTPN1, DUSP7, MTMR4	1667	83	19113	2.07208	1	0.741902	20.0992
GOTERM_CC_FAT	GO:0005626~insoluble fraction	89	0.508717	0.0124514	NRP2, JPH2, VAPA, PLXNA1, RAB5B, ATL1, HMGCR, GNA11, BCAR1, C16ORF70, CASK, CNP, GLI2, RAB1A, TAPBP, POMGNT1, TIAM2, PGRMC1, SRD5A3, SYNJ2, SRD5A1, LMOD1, SLC4A3, FOSL1, SAMD4A, PRKCA, RAB4A, PSD3, MOGS, IRS1, POR, PSG9, PTRF, GNAQ, H6PD, SSTR1, BACE1, SORT1, MAP3K13, EMP1, CAV2, TPST2, FGFR1, CAV1, NAPG, MMD, ARF6, ABCA1, ABCA3, ATF2, MTMR3, ANXA7, PPP1R3C, ECE1, TMED2, RASGRP1, PKD1, ENO3, SNAP…	1063	839	12782	1.27554	0.998996	0.158521	16.7143
SP_PIR_KEYWORDS	golgi apparatus	68	0.388682	0.0125111	SEC24B, RAB9A, NDST1, ATL1, AP1G1, GNPNAT1, VPS53, PIP5K1A, SLC35A1, RHOU, RAB1A, WHAMM, SLC35A4, DPY30, POMGNT1, AP1S2, XYLT2, CHST12, AKR7A2, TICAM2, SEC24C, TRAPPC2P1, GOLGA3, SYNRG, FUT10, CHST2, PI4KB, ERGIC1, GCC1, SCYL1, BACE1, SORT1, VAMP4, CHSY1, EXT1, TRAPPC10, TRAPPC3, HS3ST3B1, CAV2, TPST2, GCNT4, CAV1, GRB2, GALNT5, MAP4K2, NEDD9, ARF6, PRRC1, TMED2, LPCAT1, TMED3, GORASP2, RASGRP1, …	1669	588	19235	1.33281	0.999065	0.149734	16.7993
UP_SEQ_FEATURE	DNA-binding region:Basic motif	24	0.137182	0.0126212	MAFG, FOSL2, TFAP4, CREB1, CREM, MITF, ARNTL, MXI1, MAFK, MXD1, USF1, ATF1, MXD4, ATF2, NCOA2, XBP1, TEF, MNT, NFE2L1, TCF4, NFE2L3, FOSL1, TWIST2, CLOCK	1667	161	19113	1.70914	1	0.745866	20.85
KEGG_PATHWAY	hsa04810:Regulation of actin cytoskeleton	30	0.171478	0.0126454	FGFR1, FGF5, SSH1, DIAPH1, BCAR1, GNA12, GNG12, PIP5K1A, PXN, PFN2, EZR, TIAM2, PIKFYVE, PAK1, FGF1, MAP2K1, BRAF, PIK3CD, ACTN1, RAF1, ITGA3, MYL12A, ITGA5, CFL2, CYFIP2, PIP4K2A, CRK, MYLK, F2R, MYH10	449	215	5085	1.58026	0.880596	0.346262	14.3403
GOTERM_BP_FAT	GO:0046639~negative regulation of alpha-beta T cell differentiation	4	0.0228637	0.0127407	HLX, IL4R, BCL6, SOCS5	1252	6	13528	7.20341	1	0.490532	20.8521
GOTERM_BP_FAT	GO:0045624~positive regulation of T-helper cell differentiation	4	0.0228637	0.0127407	HLX, IL4R, RARA, SOCS5	1252	6	13528	7.20341	1	0.490532	20.8521
SMART	SM00338:BRLZ	12	0.068591	0.0127438	MAFG, FOSL2, XBP1, CREM, CREB1, TEF, NFE2L1, MAFK, NFE2L3, FOSL1, ATF1, ATF2	895	53	9079	2.29679	0.985851	0.508204	15.9735
KEGG_PATHWAY	hsa05220:Chronic myeloid leukemia	14	0.0800229	0.0128818	BRAF, MAP2K1, GRB2, STAT5B, PIK3CD, TGFBR2, SMAD4, RAF1, CCND1, CDKN1B, GAB2, IKBKB, SHC3, CRK	449	75	5085	2.11403	0.885276	0.302931	14.5895
SP_PIR_KEYWORDS	cell division	35	0.200057	0.0129499	CDK19, PRC1, ANAPC13, HAUS2, NEDD9, ANAPC10, CD2AP, KIAA1009, NCAPG2, INCENP, CDCA2, CABLES2, NUP37, SKA1, PARD3B, BUB3, CSNK1A1, ANAPC1, CDK1, ANAPC5, CCNF, LIG3, CDC25A, WEE1, CDK2, NCAPD2, CCND1, MAD2L1, CKS2, KIF20B, BIN3, SETD8, PARD6G, CHFR, CDK20	1669	264	19235	1.52792	0.999269	0.151356	17.3377
UP_SEQ_FEATURE	zinc finger region:C2H2-type 8	51	0.291512	0.013032	ZNF823, ZNF532, ZNF639, ZNF827, ZNF250, ZNF880, ZNF680, ZNF397, ZFAT, ZNF721, ZNF574, ZNF101, ZNF506, ZNF544, ZNF543, ZNF337, ZNF333, ZNF689, ZNF3, ZFP82, ZNF134, ZNF786, ZNF717, PRDM5, ZNF383, ZNF431, ZNF516, ZNF79, ZNF133, ZNF558, ZNF77, ZNF619, ZNF34, ZNF846, ZNF699, ZNF227, ZSCAN22, ZNF708, ZNF697, ZNF74, ZNF124, ZNF70, ZNF562, ZNF267, ZNF564, ZNF529, ZNF629, ZNF672, ZNF417, SALL1, REPIN1	1667	417	19113	1.40226	1	0.746997	21.454
GOTERM_BP_FAT	GO:0031497~chromatin assembly	16	0.0914547	0.0130782	HIST1H2AC, HIST1H4L, HIST4H4, HMGB2, H2AFV, HIST1H2BK, CENPA, HJURP, H2AFZ, HIST1H4E, HIST1H4F, HIST3H2A, HIST1H4D, ASF1B, HIST1H3J, HIST1H1E, HIST1H2BC, HIST1H2BD, HIST1H2BE, HIST1H2BF, HIST1H2BG, HIST1H2BH, HIST1H2AH, HIST1H2AK, HIST1H3E, HIST1H3I	1252	87	13528	1.98715	1	0.494253	21.3442
GOTERM_MF_FAT	GO:0004725~protein tyrosine phosphatase activity	18	0.102887	0.0132646	SSH1, MAP2K1, DUSP10, PTPN14, PTPN13, PTPMT1, CDC25A, DUSP5, EYA3, MTMR3, DUSP3, DUSP14, DUSP16, PTP4A2, DNAJC6, PTPN1, MTMR4, DUSP7	1191	104	12983	1.8867	0.999999	0.349056	19.1498
GOTERM_MF_FAT	GO:0005072~transforming growth factor beta receptor, cytoplasmic mediator activity	5	0.0285796	0.013703	CDKN1B, SMAD7, SMAD4, SMAD2, SMAD1	1191	11	12983	4.95497	1	0.349862	19.7196
SP_PIR_KEYWORDS	coiled coil	203	1.16033	0.0143016	PRR16, VAPA, VPS53, FAM105B, RNF216, PRKG1, CD2AP, AMOTL2, ACBD5, RUNDC1, ZNF777, INCENP, RSPH3, OPA3, RPUSD4, RCOR3, STRN3, RINT1, APOLD1, CCDC137, DCTN4, VTI1A, GCC1, CCDC134, LETM1, CCDC130, PTRF, SCYL1, NAV2, ABT1, BIN3, FAM177A1, UNC13B, DNAH11, KIF4B, LMNB1, TNRC18, LMNB2, LETM2, TMCC1, KIAA1009, SH3BP5L, NPHP3, LAMB3, HEXIM2, SKA1, FCHO2, NPHP1, HIP1, CCDC81, PTPN13, SKI, TPD52L2, DZIP1L, …	1669	2019	19235	1.15877	0.999658	0.162505	18.976
BIOCARTA	h_cxcr4Pathway:CXCR4 Signaling Pathway	8	0.0457274	0.0143564	PRKCA, GNAQ, MAP2K1, GNAI1, BCAR1, RAF1, CRK, PXN	173	23	1437	2.88917	0.968899	0.823644	17.0264
GOTERM_BP_FAT	GO:0051301~cell division	40	0.228637	0.0143638	CDK19, PRC1, ANAPC13, HAUS2, BCAR1, NEDD9, ANAPC10, CD2AP, DSTN, KIAA1009, NCAPG2, INCENP, CDCA2, CABLES2, NUP37, PARD3B, SKA1, ANAPC1, CDK1, ANAPC5, CCNF, LIG3, CDC25A, WEE1, CDK2, CENPH, NCAPD2, ARHGEF11, FMN2, CCND1, MAD2L1, RAB35, CKS2, KIF20B, BIN3, SETD8, PARD6G, CHFR, CDK20, MYH10	1252	295	13528	1.4651	1	0.521867	23.1919
GOTERM_BP_FAT	GO:0006325~chromatin organization	49	0.28008	0.0146001	MORF4L1, HIST4H4, HMGN2, ARID4A, FAM175A, CBX6, HIST1H2BK, H2AFV, PRMT6, EED, H2AFZ, HIST3H2A, KDM5D, SATB2, HIST1H1E, C11ORF30, BANP, TAF6L, UBE2B, UBE2N, EYA3, PRDM5, JMJD1C, USP22, PAF1, HIST1H2AC, HMGB2, HIST1H4L, SETD1B, HJURP, CENPA, HIST1H4E, HIST1H4F, SUPT4H1, KDM3B, HIST1H4D, ASF1B, CHD3, HIST1H3J, BRD1, AEBP2, HIST1H2BC, HIST1H2BD, HIST1H2BE, TAF5, HIST1H2BF, HIST1H2BG, HIST1H2BH, WHSC1…	1252	378	13528	1.40066	1	0.522359	23.527
GOTERM_BP_FAT	GO:0008361~regulation of cell size	30	0.171478	0.0146103	FGFR1, ACVRL1, EDN1, TAF9B, N6AMT1, DAB2, NUBP1, CDKN2C, PPP2CA, BCL6, SEMA3A, NRG1, PPP2R1A, WDTC1, CREB1, SMAD4, SLC3A2, ADIPOR2, SOCS5, CSRP2, CAPRIN2, PPP1R9B, NOTCH2, CTH, CDKN1B, PRDM4, ADRA1B, BIN3, CLN8, EMP1	1252	206	13528	1.57356	1	0.517388	23.5414
GOTERM_BP_FAT	GO:0007507~heart development	31	0.177193	0.0147968	NRP2, DLC1, GNA11, EDN1, GLI2, SRF, TPM1, GJC1, ECE1, OSR1, PKD1, MKKS, NFATC4, MKL2, NRG1, TCF25, C2CD3, TBX3, TBX2, SMAD7, RXRA, TGFBR2, ADIPOR2, SMAD2, HDAC5, GNAQ, ID1, PTCD2, ADRA1B, ID3, MYH10	1252	215	13528	1.55795	1	0.51675	23.805
GOTERM_CC_FAT	GO:0000785~chromatin	27	0.15433	0.0148054	MORF4L1, HIST1H2AC, HIST4H4, HIST1H4L, HMGN2, ARID4A, CBX6, SIN3A, H2AFV, HIST1H2BK, CENPA, INCENP, HIST1H4E, H2AFZ, HIST1H4F, HIST3H2A, HIST1H4D, ASF1B, FANCC, CHD3, HIST1H3J, HIST1H2BC, HIST1H1E, HIST1H2BD, HIST1H2BE, HIST1H2BF, CREB1, HIST1H2BG, HIST1H2BH, KAT5, UBE2B, TNKS1BP1, HIST1H2AH, HIST1H2AK, HIST1H3E, TMPO, HIST1H3I	1063	200	12782	1.6233	0.99973	0.181644	19.5658
UP_SEQ_FEATURE	domain:SOCS box	9	0.0514433	0.0150493	TULP4, SOCS1, WSB2, SOCS6, ASB1, RAB40C, SOCS5, ASB13, ASB7	1667	38	19113	2.71551	1	0.786602	24.3576
GOTERM_MF_FAT	GO:0016538~cyclin-dependent protein kinase regulator activity	6	0.0342955	0.0155724	CCND1, CDKN1B, HEXIM2, CDKN2C, CKS2, CABLES2	1191	17	12983	3.84738	1	0.378599	22.1079
GOTERM_BP_FAT	GO:0051130~positive regulation of cellular component organization	27	0.15433	0.0157584	CAV2, CAV1, EDN1, ARF6, SRF, TPM1, DSTN, GATA2, CDC42EP2, METRN, PDPK1, CDC42EP1, CDC42EP4, ARHGDIA, HIP1, PRKCA, TAF1, NF2, DLGAP5, SMAD4, SMAD2, SMAD1, UBE2N, PLK4, CDKN1B, NDEL1, NCK1	1252	181	13528	1.61181	1	0.534101	25.1499
GOTERM_CC_FAT	GO:0000151~ubiquitin ligase complex	15	0.0857388	0.0160748	ANAPC5, LMO7, ANAPC10, SUGT1, MIB2, FBXL5, FBXO25, FBXL4, RNF11, TRAF7, CUL4B, FBXW11, ZER1, FBXO11, BARD1	1063	90	12782	2.00408	0.999868	0.19152	21.0653
GOTERM_CC_FAT	GO:0015630~microtubule cytoskeleton	61	0.348671	0.0166782	SPIN1, PRC1, VAPA, TTK, ARL2BP, SPRY2, DCAF12, NUBP2, INCENP, ACTR1B, TUBB6, SYNJ2, CNTLN, CDK1, PPP2R1A, C2CD3, TPX2, DCTN4, SS18, UXT, NDEL1, MAD2L1, SCYL1, TBCA, MAP7D1, DNAH11, KIF4B, LITAF, HAUS2, NEDD9, CHEK1, KEAP1, PXN, KIAA1009, TUBGCP3, NPHP3, TUBB, TUBGCP5, EZR, PPP2CA, SKA1, EMD, ZNF701, MAP2K1, DLGAP5, KIF18A, DNHD1, KIF18B, TUBGCP2, RASSF3, PLK4, MCPH1, KIF20B, TUBD1, MARCKS, KPTN, …	1063	549	12782	1.33605	0.999906	0.193874	21.769
GOTERM_BP_FAT	GO:0051052~regulation of DNA metabolic process	19	0.108602	0.0168652	PPP2R1A, MSH3, POLH, NF2, FAM175A, WRNIP1, HUS1, GLI2, CDK2, CDT1, UBE2N, EYA3, ERCC8, PPP2CA, BCL6, ID3, KPNA2, KPNA1, RTEL1	1252	114	13528	1.80085	1	0.553524	26.6701
UP_SEQ_FEATURE	domain:Tyrosine-protein phosphatase	12	0.068591	0.0172489	DUSP5, DUSP3, SSH1, DUSP14, DUSP16, PTP4A2, PTPN14, DUSP10, PTPN13, PTPMT1, PTPN1, DUSP7	1667	62	19113	2.21913	1	0.821725	27.4076
INTERPRO	IPR005225:Small GTP-binding protein	25	0.142898	0.017358	RAB9A, RAB5B, RAB40C, ARF6, RHOU, RAB1A, ARL10, RAB28, RHOBTB1, RHOF, RAP2B, RAP2C, RAB4A, GEM, ARL6, RABL2B, RAB31, RAB30, RAB18, RAB35, RAB34, RHOT1, RIT1, NKIRAS1, ARL4A	1523	167	16659	1.63747	1	0.709407	25.7723
KEGG_PATHWAY	hsa04270:Vascular smooth muscle contraction	18	0.102887	0.0177975	PRKCA, BRAF, MAP2K1, GNA11, GNA12, MRVI1, RAF1, PRKG1, PRKCE, ARHGEF11, GNAQ, ADCY9, ADRA1B, PRKACB, CACNA1C, CALM2, ADRA1D, MYLK, CALM1	449	112	5085	1.82012	0.950161	0.348464	19.6215
INTERPRO	IPR013753:Ras	20	0.114318	0.0187071	RAP2B, RAB9A, RAP2C, RAB5B, RAB4A, RAB40C, GEM, RHOU, RAB1A, RABL2B, RAB31, RAB30, RAB18, RAB28, RAB35, RAB34, RHOBTB1, RIT1, RHOF, NKIRAS1	1523	125	16659	1.75012	1	0.722915	27.4878
GOTERM_CC_FAT	GO:0044429~mitochondrial part	65	0.371535	0.0187864	HCCS, MRPL42, COX10, TIMM17A, PINK1, ARL2BP, CDS2, MCCC2, NARS2, CPOX, SYNJ2, SLC25A1, HADH, DHX30, COX18, NDUFS1, CRLS1, MRPL3, CYCS, PI4KB, DARS2, TIMM8A, SLC25A30, RAB11FIP5, LETM1, SLC25A33, PPM1K, MRPS17, APEX2, MCL1, MTX2, MTX1, MRPS11, HK1, BCL2L2, LETM2, WARS2, SFXN1, PTPMT1, ALDH3A2, TK2, TOMM6, OXCT1, PITRM1, SLC25A44, PDHX, DNAJA3, HSD17B8, FH, ABCB8, COX7A2, MSTO1, COX7A1, RAF1, SIRT5…	1063	595	12782	1.3136	0.999971	0.211399	24.1819
UP_SEQ_FEATURE	domain:SH2	16	0.0914547	0.0187933	INPPL1, GRB2, STAT5B, SOCS1, SOCS6, SOCS5, SHF, TNS3, SHB, SH2D5, NCK1, RIN2, CHN1, SHC3, CRK, BCAR3	1667	96	19113	1.91092	1	0.839717	29.4792
UP_SEQ_FEATURE	active site:Proton acceptor	74	0.422978	0.0187935	CDK19, ACVRL1, BTD, CNDP2, NUAK1, STK35, TTK, PINK1, CNP, PRKG1, DDR2, PDPK1, MAP3K4, PKN3, CDK12, PAK1, PRKACB, PRKCA, TYRO3, CDK1, BRAF, CSNK1G2, MARK3, PRKCE, WEE1, CDK2, MAST3, H6PD, RIOK3, RIPK1, HIPK3, BMP2K, ROR1, ADSL, NEU3, MAP3K13, EIF2AK3, EIF2AK4, MDH1, FGFR1, MAPKAPK5, MAP4K2, MKNK2, CHEK1, MAPKAPK2, STK17A, GALM, STK40, PITRM1, DCLK2, ENO3, DYRK3, DYRK2, STK38L, HSD17B8, CSNK1A1, MA…	1667	658	19113	1.28943	1	0.832017	29.4795
PIR_SUPERFAMILY	PIRSF038235:cAMP response element-binding protein (CREB)	3	0.0171478	0.019076	CREM, CREB1, ATF1	608	3	7396	12.1645	0.999995	0.997748	24.9145
BIOCARTA	h_arenrf2Pathway:Oxidative Stress Induced Gene Expression Via Nrf2	7	0.0400114	0.0192312	PRKCA, MAFG, CREB1, AKR7A2, KEAP1, MAFK, POR	173	19	1437	3.06024	0.990538	0.788489	22.1701
INTERPRO	IPR001452:Src homology-3 domain	30	0.171478	0.0193157	GRB2, BCAR1, RUSC2, CASK, NEDD9, CACNB3, CD2AP, ARHGAP12, PRMT2, PACSIN2, STAM, DLG5, NPHP1, SH3PXD2B, SASH1, BAIAP2L1, TP53BP2, MYO1E, TRIO, MPP7, ARHGEF9, FNBP1L, LASP1, NCK1, TNK2, SNX33, CRK, TJP2, EPS8L2, SPTAN1	1523	213	16659	1.5406	1	0.721476	28.2495
INTERPRO	IPR001496:SOCS protein, C-terminal	9	0.0514433	0.0195067	TULP4, SOCS1, WSB2, SOCS6, ASB1, RAB40C, SOCS5, ASB13, ASB7	1523	38	16659	2.59065	1	0.712492	28.4871
GOTERM_BP_FAT	GO:0000280~nuclear division	31	0.177193	0.0198563	ANAPC13, HAUS2, NEDD9, ANAPC10, CD2AP, KIAA1009, TUBB, NCAPG2, INCENP, CDCA2, NUP37, SKA1, BUB3, ANAPC1, CDK1, MAP2K1, ANAPC5, DLGAP5, CCNF, KIF18A, TPX2, SUGT1, CDC25A, WEE1, CDK2, NCAPD2, MAD2L1, KIF20B, RRS1, SETD8, CHFR	1252	220	13528	1.52254	1	0.608443	30.6341
GOTERM_BP_FAT	GO:0010324~membrane invagination	31	0.177193	0.0198563	CAV1, PDLIM7, GULP1, AP1G1, RABEPK, ABCA1, GATA2, DAB2, AP1S2, PACSIN2, PIKFYVE, RABGEF1, NECAP1, CAP1, EHD1, EHD4, HIP1, SYNRG, TGFBR2, MRC2, ATP6V1H, PI4KB, RAB18, LRP10, FNBP1L, RAB34, LRP6, RIN2, OPHN1, SORT1, DNM2	1252	220	13528	1.52254	1	0.608443	30.6341
GOTERM_BP_FAT	GO:0007067~mitosis	31	0.177193	0.0198563	ANAPC13, HAUS2, NEDD9, ANAPC10, CD2AP, KIAA1009, TUBB, NCAPG2, INCENP, CDCA2, NUP37, SKA1, BUB3, ANAPC1, CDK1, MAP2K1, ANAPC5, DLGAP5, CCNF, KIF18A, TPX2, SUGT1, CDC25A, WEE1, CDK2, NCAPD2, MAD2L1, KIF20B, RRS1, SETD8, CHFR	1252	220	13528	1.52254	1	0.608443	30.6341
GOTERM_BP_FAT	GO:0006897~endocytosis	31	0.177193	0.0198563	CAV1, PDLIM7, GULP1, AP1G1, RABEPK, ABCA1, GATA2, DAB2, AP1S2, PACSIN2, PIKFYVE, RABGEF1, NECAP1, CAP1, EHD1, EHD4, HIP1, SYNRG, TGFBR2, MRC2, ATP6V1H, PI4KB, RAB18, LRP10, FNBP1L, RAB34, LRP6, RIN2, OPHN1, SORT1, DNM2	1252	220	13528	1.52254	1	0.608443	30.6341
GOTERM_BP_FAT	GO:0048285~organelle fission	32	0.182909	0.019924	ANAPC13, COX10, HAUS2, NEDD9, ANAPC10, CD2AP, KIAA1009, TUBB, NCAPG2, INCENP, CDCA2, NUP37, SKA1, BUB3, ANAPC1, CDK1, MAP2K1, ANAPC5, DLGAP5, CCNF, TPX2, KIF18A, SUGT1, CDC25A, WEE1, CDK2, NCAPD2, MAD2L1, KIF20B, RRS1, SETD8, CHFR	1252	229	13528	1.50988	1	0.604642	30.7214
INTERPRO	IPR002653:Zinc finger, A20-type	4	0.0228637	0.0201115	ZFAND6, ZFAND3, RABGEF1, OTUD7B	1523	7	16659	6.25045	1	0.711393	29.2341
GOTERM_BP_FAT	GO:0016055~Wnt receptor signaling pathway	21	0.120034	0.0201546	WNT5A, CSNK1A1, WNT5B, CSNK1G2, MITF, TLE3, TLE4, TLE1, FZD2, UBE2B, TCF7L2, FZD7, CCND1, DACT1, DKK1, CSNK1D, HMGXB4, LRP6, KLHL12, TBL1X, FBXW11	1252	133	13528	1.70607	1	0.603914	31.018
GOTERM_MF_FAT	GO:0016857~racemase and epimerase activity, acting on carbohydrates and derivatives	4	0.0228637	0.0202815	GALM, RPE, GNE, DSE	1191	7	12983	6.2291	1	0.453316	27.8323
UP_SEQ_FEATURE	domain:CRIB	6	0.0342955	0.0206459	CDC42EP2, CDC42EP1, TNK2, PAK1, CDC42EP4, CDC42EP3	1667	19	19113	3.62069	1	0.852293	31.8905
SP_PIR_KEYWORDS	cell cycle	54	0.30866	0.0207094	SPIN1, PRC1, CD2AP, CDT1, CDKN2C, INCENP, CDCA2, CABLES2, NUP37, PARD3B, ANAPC1, CDK1, ANAPC5, CCNF, RINT1, LIG3, BANP, WEE1, VASH1, CDK2, NCAPD2, CCND1, MAD2L1, BIN3, SIAH1, USP22, SIAH2, CHFR, ANAPC13, HAUS2, NEDD9, CHEK1, ANAPC10, KIAA1009, URGCP, HJURP, NCAPG2, SKA1, BUB3, TFDP1, CSNK1A1, TAF1, TP53BP2, DLGAP5, GAS1, APPL2, CDC25A, CDKN1B, DMTF1, CKS2, KIF20B, SETD8, PARD6G, CDK20	1669	461	19235	1.34998	0.999991	0.222781	26.3392
GOTERM_BP_FAT	GO:0006998~nuclear envelope organization	4	0.0228637	0.0207763	NDEL1, LMNA, SUN2, EMD	1252	7	13528	6.17435	1	0.610255	31.8119
SMART	SM00220:S_TKc	37	0.211489	0.020809	CDK19, NUAK1, MAPKAPK5, MAP4K2, MKNK2, TTK, CASK, CHEK1, MAPKAPK2, STK17A, PRKG1, PDPK1, MAP3K4, PKN3, CDK12, DCLK2, DYRK3, DYRK2, PRKACB, PAK1, STK38L, PRKCA, CDK1, MAP2K1, TRIO, OXSR1, MARK3, PRKCE, CDK2, MAST3, PLK4, RPS6KA1, DYRK1B, HIPK3, GRK5, CDK20, MYLK	895	259	9079	1.44916	0.999071	0.631146	24.8245
GOTERM_BP_FAT	GO:0032869~cellular response to insulin stimulus	13	0.0743069	0.0209802	WDTC1, GRB2, RXRA, BCAR1, UBE2B, IRS1, USF1, HDAC5, PDPK1, EIF4EBP1, CAPN10, PTPN1, PARP1	1252	68	13528	2.06568	1	0.609017	32.0704
GOTERM_BP_FAT	GO:0051173~positive regulation of nitrogen compound metabolic process	76	0.43441	0.0210681	ACVRL1, FAM175A, MITF, STAT5B, EDN1, CASK, GLI2, MED21, CBFB, GATA2, S1PR1, FOXF1, FOXF2, PSMC3IP, MKL2, NR2F2, FOSL1, DDAH1, AKIRIN2, BCL10, SATB2, HSP90AA1, RXRA, STRN3, ARNTL, ELL3, CDK2, ARHGEF11, UBE2N, TAF11, EYA3, NCOA2, MTF1, USP22, CLOCK, CNBP, HMGB2, GLIS2, GLIS1, FHL2, ABCA1, HPRT1, SRF, TCF7L2, ERCC8, HRH1, RGMB, TEAD4, TCEA1, MAML3, SUPT4H1, TCF4, ETV4, ZBTB7B, TAF1, KLF7, TBX3, MAP2…	1252	644	13528	1.27514	1	0.605769	32.1816
GOTERM_BP_FAT	GO:0051254~positive regulation of RNA metabolic process	59	0.337239	0.0211431	STAT5B, MITF, CASK, GLI2, MED21, CBFB, GATA2, S1PR1, FOXF1, PSMC3IP, FOXF2, MKL2, NR2F2, FOSL1, AKIRIN2, BCL10, SATB2, RXRA, STRN3, ARNTL, ELL3, ARHGEF11, NCOA2, MTF1, CLOCK, CNBP, HMGB2, GLIS1, FHL2, SRF, TCF7L2, TEAD4, TCEA1, MAML3, SUPT4H1, TCF4, ZBTB7B, TAF1, KLF7, TBX3, MAP2K1, KLF13, CREB1, SMAD4, SMAD2, SMAD1, TEAD3, KAT5, USF1, ATXN7L3, HDAC5, PKNOX1, RNF4, ETS1, DYRK1B, IRF1, TBL1X, RBM1…	1252	481	13528	1.32537	1	0.602352	32.2762
GOTERM_BP_FAT	GO:0008033~tRNA processing	14	0.0800229	0.0212784	LCMT2, TRMT2B, RPP14, URM1, TRDMT1, THG1L, POP1, WDR4, KIAA0391, POP5, DUS1L, MTO1, TSEN15, DUS3L	1252	76	13528	1.99042	1	0.600046	32.4468
UP_SEQ_FEATURE	domain:KID	3	0.0171478	0.0214588	CREM, CREB1, ATF1	1667	3	19113	11.4655	1	0.856317	32.9237
GOTERM_MF_FAT	GO:0019900~kinase binding	26	0.148614	0.0219636	GLRX3, CAV2, CAV1, BCAR1, NBEA, CHEK1, TCF7L2, PDPK1, CDKN2C, DNAJA3, TYRO3, BCL10, BRAF, MAP2K1, TGFBR2, SOCS1, SKI, SMAD1, IRS1, USF1, CCND1, MARCKS, RAD54L2, GRK5, MAP3K13, BARD1	1191	179	12983	1.58337	1	0.471039	29.7797
KEGG_PATHWAY	hsa04540:Gap junction	15	0.0857388	0.0225913	PRKCA, CDK1, MAP2K1, GRB2, GNAI1, GNA11, RAF1, LPAR1, PRKG1, TUBB, GNAQ, ADCY9, CSNK1D, TUBB6, PRKACB	449	89	5085	1.90874	0.977985	0.379359	24.2653
UP_SEQ_FEATURE	zinc finger region:C2H2-type 11	37	0.211489	0.0226179	ZNF79, ZNF532, ZNF77, ZNF133, ZNF250, ZNF880, ZNF34, ZNF846, ZNF699, ZNF227, ZNF680, ZNF697, ZNF708, ZNF74, ZNF107, ZFAT, ZNF721, ZNF574, ZNF70, ZNF267, ZNF564, ZNF529, ZNF544, ZNF543, ZNF337, ZNF689, ZNF629, ZFP82, ZNF672, ZNF134, ZNF717, ZNF417, ZNF786, PRDM5, ZNF383, ZNF431, REPIN1	1667	293	19113	1.44786	1	0.864316	34.3714
UP_SEQ_FEATURE	domain:KRAB	41	0.234353	0.022656	ZNF79, ZNF823, ZNF77, ZNF558, ZNF133, ZNF250, ZNF177, ZNF880, ZNF34, ZNF846, ZNF699, ZNF777, ZNF227, ZNF680, ZNF708, ZNF74, ZNF124, ZNF562, ZNF701, ZNF496, ZNF267, ZNF101, ZNF564, ZNF529, ZNF90, ZNF506, ZNF544, ZNF543, ZNF337, ZNF8, ZNF689, ZNF3, ZFP82, ZNF717, ZNF417, ZNF786, ZNF213, ZNF785, ZNF383, ZNF431, ZNF746	1667	332	19113	1.41592	1	0.858337	34.4185
KEGG_PATHWAY	hsa00534:Heparan sulfate biosynthesis	7	0.0400114	0.0227279	XYLT2, NDST1, HS3ST3A1, EXT1, EXTL2, B4GALT7, HS3ST3B1	449	26	5085	3.04908	0.978493	0.347272	24.3939
GOTERM_BP_FAT	GO:0000278~mitotic cell cycle	47	0.268648	0.0227616	PRC1, ANAPC13, HAUS2, TTK, NEDD9, CHEK1, ANAPC10, RHOU, CD2AP, KIAA1009, TUBB, NCAPG2, CENPA, CDKN2C, INCENP, CDCA2, NUP37, SKA1, PSMD5, BUB3, ANAPC1, CDK1, TAF1, MAP2K1, ANAPC5, DLGAP5, CCNF, TPX2, KIF18A, SUN2, SUGT1, CDC25A, WEE1, CDK2, NCAPD2, PSMD14, CCND1, MAD2L1, CDKN1B, PSMA5, PRDM5, KIF20B, RRS1, SETD8, CHFR, KPNA2, DNM2	1252	370	13528	1.37254	1	0.620448	34.2896
KEGG_PATHWAY	hsa04310:Wnt signaling pathway	22	0.12575	0.0229523	PRKCA, WNT5A, CSNK1A1, PPP2R1A, WNT5B, VANGL1, SMAD4, SMAD2, FZD2, TCF7L2, FZD7, CCND1, DKK1, PPP2CA, PRICKLE2, LRP6, NFATC4, SIAH1, PRKACB, TBL1X, FOSL1, FBXW11	449	151	5085	1.65002	0.979302	0.321432	24.6048
GOTERM_BP_FAT	GO:0034728~nucleosome organization	16	0.0914547	0.0231333	HIST1H2AC, HIST1H4L, HIST4H4, HMGB2, H2AFV, HIST1H2BK, CENPA, HJURP, H2AFZ, HIST1H4E, HIST1H4F, HIST3H2A, HIST1H4D, ASF1B, HIST1H3J, HIST1H1E, HIST1H2BC, HIST1H2BD, HIST1H2BE, HIST1H2BF, HIST1H2BG, HIST1H2BH, HIST1H2AH, HIST1H2AK, HIST1H3E, HIST1H3I	1252	93	13528	1.85894	1	0.621905	34.7439
GOTERM_CC_FAT	GO:0005783~endoplasmic reticulum	98	0.56016	0.0231383	RAB9A, VAPA, HMGCR, RCE1, DNAJB12, DSE, RAB1A, TAPBP, PGRMC1, VMA21, TRAPPC2P1, RINT1, STIM2, MOGS, UBE2J2, ERGIC1, LPCAT3, VASH1, POR, TRAM1L1, PTRF, MLEC, BACE1, EXT1, EIF2AK3, TRAPPC3, TPST2, CAV1, CNBP, MAMDC2, NAPG, KEAP1, NAPA, EXTL2, CALU, EPM2AIP1, SERINC5, TRAM2, LPCAT1, PCYT1A, EMD, SEC23IP, VAC14, ACER2, SCD, CKAP4, FURIN, TPBG, BFAR, PPIB, YIPF4, SPCS2, PTPN1, SEC24B, JPH2, ATL1, ORMD…	1063	960	12782	1.2275	0.999997	0.249222	28.9451
GOTERM_BP_FAT	GO:0006399~tRNA metabolic process	19	0.108602	0.0232968	LCMT2, TRMT2B, WARS2, DARS2, RPP14, URM1, TRDMT1, NARS2, WDR4, THG1L, POP1, CARS2, KIAA0391, POP5, DUS1L, EIF2AK4, MTO1, TSEN15, DUS3L	1252	118	13528	1.73981	1	0.620014	34.9429
INTERPRO	IPR008734:Phosphorylase kinase alphabeta	3	0.0171478	0.0235036	PHKA2, PHKB, PHKA1	1523	3	16659	10.9383	1	0.755337	33.29
INTERPRO	IPR003102:Coactivator CBP, pKID	3	0.0171478	0.0235036	CREM, CREB1, ATF1	1523	3	16659	10.9383	1	0.755337	33.29
GOTERM_BP_FAT	GO:0042733~embryonic digit morphogenesis	7	0.0400114	0.0236217	C2CD3, ECE1, GNAQ, TBX3, GNA12, LRP6, GAS1	1252	25	13528	3.02543	1	0.62071	35.3364
GOTERM_BP_FAT	GO:0006508~proteolysis	117	0.668763	0.0240064	MASP1, CNDP2, RCE1, RNF216, CD2AP, PGPEP1, FBXO25, RABGEF1, FBXO22, ANAPC1, ANAPC5, SOCS1, SOCS6, UBE2J2, SOCS5, ADAMTS6, MAD2L1, DCUN1D2, PSMA5, MIB2, FBXO18, F3, BACE1, FBXL5, ASB1, FBXL4, ASB7, FBXO11, RAD23B, WDR5B, ANAPC13, AMZ2, MST1, RAB40C, ANAPC10, ASB13, UBE2D4, FBXW7, UBE2D3, ECE1, STAMBPL1, OTUD7B, RNF11, FBXO42, TRAF7, SRGN, FBXO46, AGBL5, SUGT1, FURIN, URM1, TULP4, SPCS2, FBXO34, UB…	1252	1054	13528	1.19943	1	0.622319	35.7995
GOTERM_BP_FAT	GO:0045629~negative regulation of T-helper 2 cell differentiation	3	0.0171478	0.024058	HLX, BCL6, SOCS5	1252	3	13528	10.8051	1	0.618767	35.8614
GOTERM_CC_FAT	GO:0005624~membrane fraction	84	0.480137	0.0241722	NRP2, JPH2, VAPA, PLXNA1, RAB5B, ATL1, HMGCR, GNA11, BCAR1, C16ORF70, CASK, CNP, GLI2, TAPBP, POMGNT1, TIAM2, PGRMC1, SRD5A3, SRD5A1, LMOD1, SLC4A3, FOSL1, SAMD4A, PRKCA, RAB4A, PSD3, MOGS, IRS1, POR, PSG9, PTRF, GNAQ, H6PD, SSTR1, BACE1, SORT1, MAP3K13, EMP1, CAV2, TPST2, FGFR1, CAV1, NAPG, MMD, ARF6, ABCA1, ABCA3, ATF2, MTMR3, PPP1R3C, ECE1, TMED2, RASGRP1, PKD1, ENO3, SNAP23, CERK, SELPLG, SLC…	1063	809	12782	1.24852	0.999999	0.254051	30.0351
GOTERM_BP_FAT	GO:0006333~chromatin assembly or disassembly	20	0.114318	0.0242648	HIST1H2AC, HIST1H4L, HIST4H4, HMGB2, ARID4A, CBX6, HIST1H2BK, H2AFV, HJURP, CENPA, H2AFZ, HIST1H4E, HIST1H4F, HIST3H2A, HIST1H4D, ASF1B, CHD3, HIST1H3J, HIST1H1E, HIST1H2BC, HIST1H2BD, HIST1H2BE, HIST1H2BF, HIST1H2BG, HIST1H2BH, KAT5, HIST1H2AH, HIST1H2AK, HIST1H3E, HIST1H3I	1252	127	13528	1.70159	1	0.617652	36.1087
SMART	SM00259:ZnF_A20	4	0.0228637	0.0245971	ZFAND6, ZFAND3, RABGEF1, OTUD7B	895	7	9079	5.79665	0.999743	0.644256	28.6763
GOTERM_BP_FAT	GO:0051098~regulation of binding	23	0.131466	0.024618	IRAK2, BCL10, TNFSF4, SMAD7, SMAD4, EDA2R, SMAD2, SKI, TAF6L, UBE2N, HDAC5, IRAK3, ID1, RIPK1, ID3, NR2F2, COMMD7, IKBKB, NRG1, EIF2AK3, MAP3K13, CALM2, DNAJA3, CALM1	1252	153	13528	1.6243	1	0.618781	36.5292
GOTERM_BP_FAT	GO:0008360~regulation of cell shape	11	0.0628751	0.0246321	DLC1, ANXA7, CDC42EP2, EZR, CDC42EP1, GNA12, CDC42EP4, FGD6, RHOU, CDC42EP3, MYH10	1252	54	13528	2.20104	1	0.614794	36.546
KEGG_PATHWAY	hsa04110:Cell cycle	19	0.108602	0.0246512	ANAPC1, CDK1, ANAPC5, ANAPC13, SMAD4, TTK, CHEK1, SMAD2, ANAPC10, MCM4, CDK2, WEE1, CDC25A, CCND1, MAD2L1, CDKN1B, CDKN2C, BUB3, TFDP1	449	125	5085	1.72143	0.984522	0.315414	26.184
INTERPRO	IPR002119:Histone H2A	6	0.0342955	0.024815	HIST1H2AC, HIST1H3J, H2AFV, H2AFZ, HIST1H2AH, HIST3H2A, HIST1H2AK, HIST1H3E, HIST1H3I	1523	19	16659	3.45419	1	0.763295	34.7986
INTERPRO	IPR004012:RUN	6	0.0342955	0.024815	RUNDC1, DENND5A, KIAA0226, PLEKHM1, RUSC2, FYCO1	1523	19	16659	3.45419	1	0.763295	34.7986
GOTERM_BP_FAT	GO:0000087~M phase of mitotic cell cycle	31	0.177193	0.0248156	ANAPC13, HAUS2, NEDD9, ANAPC10, CD2AP, KIAA1009, TUBB, NCAPG2, INCENP, CDCA2, NUP37, SKA1, BUB3, ANAPC1, CDK1, MAP2K1, ANAPC5, DLGAP5, CCNF, KIF18A, TPX2, SUGT1, CDC25A, WEE1, CDK2, NCAPD2, MAD2L1, KIF20B, RRS1, SETD8, CHFR	1252	224	13528	1.49535	1	0.613403	36.7633
GOTERM_BP_FAT	GO:0010551~regulation of specific transcription from RNA polymerase II promoter	16	0.0914547	0.0252576	TAF1, HMGB2, WDTC1, SMAD7, RXRA, CREB1, TAF9B, KAT5, SRF, USF1, TCF7L2, HDAC5, GATA2, ETS1, TBL1X, RBM15	1252	94	13528	1.83917	1	0.615868	37.284
KEGG_PATHWAY	hsa04916:Melanogenesis	16	0.0914547	0.0254788	PRKCA, WNT5A, WNT5B, MAP2K1, GNAI1, CREB1, MITF, EDN1, RAF1, FZD2, TCF7L2, FZD7, GNAQ, ADCY9, PRKACB, CALM2, CALM1	449	99	5085	1.83033	0.986568	0.301748	26.9422
GOTERM_MF_FAT	GO:0017017~MAP kinase tyrosine/serine/threonine phosphatase activity	5	0.0285796	0.0256105	DUSP5, DUSP14, DUSP16, DUSP10, DUSP7	1191	13	12983	4.19266	1	0.515379	33.834
GOTERM_MF_FAT	GO:0033549~MAP kinase phosphatase activity	5	0.0285796	0.0256105	DUSP5, DUSP14, DUSP16, DUSP10, DUSP7	1191	13	12983	4.19266	1	0.515379	33.834
GOTERM_BP_FAT	GO:0045893~positive regulation of transcription, DNA-dependent	58	0.331523	0.0257671	STAT5B, MITF, CASK, GLI2, MED21, CBFB, GATA2, S1PR1, FOXF1, PSMC3IP, FOXF2, MKL2, NR2F2, FOSL1, AKIRIN2, BCL10, SATB2, RXRA, STRN3, ARNTL, ELL3, ARHGEF11, NCOA2, MTF1, CLOCK, CNBP, HMGB2, GLIS1, FHL2, SRF, TCF7L2, TEAD4, TCEA1, MAML3, SUPT4H1, TCF4, ZBTB7B, TAF1, KLF7, TBX3, KLF13, CREB1, SMAD4, SMAD2, SMAD1, TEAD3, KAT5, USF1, ATXN7L3, HDAC5, PKNOX1, RNF4, ETS1, DYRK1B, IRF1, TBL1X, RBM15, F2R	1252	477	13528	1.31383	1	0.619243	37.8792
GOTERM_BP_FAT	GO:0006366~transcription from RNA polymerase II promoter	32	0.182909	0.026132	CCRN4L, ARID4A, LMO4, MED24, MYEF2, POLR2D, CBFB, GTF2E1, ASH2L, GTF2A1, HSF2, NFATC4, TCEA1, SUPT4H1, FOSL1, NFX1, TAF1, PHRF1, KLF13, TAF5, GMEB2, ELL3, USF1, TAF11, PRDM4, ABT1, ETS1, IRF1, MNT, NFE2L1, PARP1, NFE2L3	1252	234	13528	1.47762	1	0.620464	38.3022
SP_PIR_KEYWORDS	cyclin	10	0.0571592	0.026462	CCND1, CDKN1B, CCNI, CDKN2C, CCNY, CCNF, CABLES2, CCNC, CDK20, CCNJL	1669	50	19235	2.30497	1	0.271024	32.4135
UP_SEQ_FEATURE	domain:MH2	4	0.0228637	0.0265076	SMAD7, SMAD4, SMAD2, SMAD1	1667	8	19113	5.73275	1	0.893432	39.0166
UP_SEQ_FEATURE	domain:MH1	4	0.0228637	0.0265076	SMAD7, SMAD4, SMAD2, SMAD1	1667	8	19113	5.73275	1	0.893432	39.0166
GOTERM_BP_FAT	GO:0032535~regulation of cellular component size	36	0.205773	0.0268181	FGFR1, ACVRL1, EDN1, TAF9B, ARF6, DSTN, N6AMT1, PFN2, CDC42EP2, DAB2, NUBP1, CDKN2C, PPP2CA, BCL6, SEMA3A, NRG1, PPP2R1A, WDTC1, CREB1, SMAD4, SLC3A2, ADIPOR2, SOCS5, CSRP2, CAPRIN2, PPP1R9B, NOTCH2, CTH, CDKN1B, PRDM4, NCK1, ADRA1B, BIN3, CLN8, EMP1, SPTAN1	1252	271	13528	1.43537	1	0.626148	39.0901
GOTERM_BP_FAT	GO:0007178~transmembrane receptor protein serine/threonine kinase signaling pathway	17	0.0971706	0.0268195	ACVRL1, SMAD7, KLF10, CREB1, TGFBR2, SMAD4, ZNF8, FSTL1, SKI, SMAD2, SMAD1, ECSIT, GREM2, UBE2D3, RGMB, ID1, TGFBRAP1	1252	103	13528	1.78337	1	0.622234	39.0917
GOTERM_BP_FAT	GO:0051090~regulation of transcription factor activity	17	0.0971706	0.0268195	IRAK2, BCL10, TNFSF4, SMAD7, EDA2R, TAF6L, UBE2N, HDAC5, IRAK3, ID1, RIPK1, ID3, COMMD7, IKBKB, NR2F2, MAP3K13, DNAJA3	1252	103	13528	1.78337	1	0.622234	39.0917
KEGG_PATHWAY	hsa04070:Phosphatidylinositol signaling system	13	0.0743069	0.0269313	PRKCA, IMPA2, INPPL1, PIK3CD, PIP5K1A, PI4KB, DGKI, CDS2, PIKFYVE, SYNJ2, PIP4K2A, IPPK, CALM2, CALM1	449	74	5085	1.98956	0.989529	0.29581	28.2556
INTERPRO	IPR008145:Guanylate kinase/L-type calcium channel region	7	0.0400114	0.0269381	CNKSR3, CASK, MPP7, CACNB3, DLG5, TJP2, GUK1	1523	26	16659	2.94492	1	0.780953	37.1729
GOTERM_MF_FAT	GO:0019901~protein kinase binding	22	0.12575	0.0270339	GLRX3, BCL10, MAP2K1, BRAF, BCAR1, TGFBR2, SOCS1, CHEK1, NBEA, SKI, SMAD1, USF1, IRS1, TCF7L2, CCND1, PDPK1, CDKN2C, RAD54L2, MARCKS, GRK5, MAP3K13, DNAJA3	1191	147	12983	1.63143	1	0.525544	35.356
SP_PIR_KEYWORDS	mitosis	25	0.142898	0.0270513	ANAPC13, HAUS2, NEDD9, ANAPC10, CD2AP, KIAA1009, NCAPG2, INCENP, CDCA2, NUP37, SKA1, BUB3, ANAPC1, CSNK1A1, CDK1, ANAPC5, CCNF, CDK2, WEE1, CDC25A, NCAPD2, MAD2L1, KIF20B, SETD8, CHFR	1669	183	19235	1.57444	1	0.271318	33.0087
GOTERM_CC_FAT	GO:0005856~cytoskeleton	135	0.771649	0.0272878	VAPA, PDLIM7, PRC1, GNA11, TTK, CASK, CCT3, CD2AP, KRT80, INCENP, KRTAP2-3, C2CD3, PSD3, ACTN1, DCTN5, BASP1, DCTN4, UXT, NDEL1, MAD2L1, SCYL1, FNBP1L, OPHN1, BIN3, MAP7D1, DNAH11, KIF4B, LMNB1, SSH1, LITAF, DIAPH1, GNE, LMNB2, NEDD9, KEAP1, CHEK1, PXN, KIAA1009, NPHP3, CDC42EP2, PFN2, TUBB, CDC42EP1, SKA1, CDC42EP4, CDC42EP3, FGD6, STK38L, EMD, ARHGDIA, DNAJA3, HIP1, MAP2K1, MYO1C, TAF5, MYO1E, …	1063	1381	12782	1.17545	1	0.277004	33.2259
GOTERM_CC_FAT	GO:0000775~chromosome, centromeric region	18	0.102887	0.0274605	CENPN, CENPM, CENPL, JRKL, SUGT1, ZNF330, CENPH, MAD2L1, NDEL1, SIN3A, CENPBD1, HJURP, CENPA, PPP2CA, INCENP, NUP37, SKA1, BUB3	1063	124	12782	1.74549	1	0.273584	33.3987
GOTERM_CC_FAT	GO:0045121~membrane raft	20	0.114318	0.027613	PRKCA, DLC1, BCL10, CAV2, CAV1, SLC8A1, EFNB1, TGFBR2, KIF18A, ABCA1, FURIN, IRS1, STOM, TUBB, RGMB, PRR3, PTRF, PIKFYVE, CACNA1C, F2R	1063	143	12782	1.68174	1	0.270118	33.551
GOTERM_BP_FAT	GO:0030203~glycosaminoglycan metabolic process	11	0.0628751	0.0276986	HYAL2, XYLT2, NDST1, MAMDC2, SLC35D1, CHST12, GALNT5, UGDH, EXT1, B4GALT7, DSE	1252	55	13528	2.16102	1	0.63037	40.0873
KEGG_PATHWAY	hsa05221:Acute myeloid leukemia	11	0.0628751	0.0283697	CCND1, EIF4EBP1, MAP2K1, BRAF, GRB2, PIK3CD, STAT5B, RAF1, RARA, IKBKB, TCF7L2	449	58	5085	2.14788	0.991821	0.290577	29.535
GOTERM_BP_FAT	GO:0051271~negative regulation of cell motion	12	0.068591	0.028395	DLC1, HDAC5, CDKN1B, ACVRL1, NF2, SMAD7, SCAI, ACTN1, ABHD2, TPM1, VASH1, IGFBP5	1252	63	13528	2.05812	1	0.635784	40.8651
SMART	SM00253:SOCS	9	0.0514433	0.0290476	TULP4, SOCS1, WSB2, SOCS6, ASB1, RAB40C, SOCS5, ASB13, ASB7	895	38	9079	2.40256	0.999944	0.66291	32.9678
GOTERM_BP_FAT	GO:0051101~regulation of DNA binding	19	0.108602	0.029232	IRAK2, BCL10, TNFSF4, SMAD7, EDA2R, SKI, TAF6L, UBE2N, HDAC5, IRAK3, ID1, RIPK1, ID3, COMMD7, IKBKB, NR2F2, MAP3K13, CALM2, DNAJA3, CALM1	1252	121	13528	1.69667	1	0.642815	41.7873
SP_PIR_KEYWORDS	methylation	31	0.177193	0.0297351	HIST1H2AC, HIST4H4, HIST1H4L, TRA2B, SNRPD1, GNG12, TUBB, HIST1H2BK, GORASP2, PPP2CA, PRMT6, HNRNPD, HIST1H4E, HIST1H4F, HIST3H2A, HIST1H4D, GAPDH, RHOF, RAP2B, HIST1H3J, HIST1H2BC, HIST1H1E, HIST1H2BD, RAP2C, MYO1C, HIST1H2BE, HIST1H2BF, EEF1A2, RAB4A, HIST1H2BG, HIST1H2BH, G3BP1, HNRNPA0, RAB30, RAB18, FAM120A, HIST1H2AH, HIST1H2AK, HIST1H3E, CALM2, CALM1, HIST1H3I	1669	242	19235	1.47633	1	0.289146	35.658
GOTERM_BP_FAT	GO:0032582~negative regulation of gene-specific transcription	10	0.0571592	0.0298659	HDAC5, WDTC1, CDKN1B, TNFSF4, SMAD7, RXRA, TAF9B, KAT5, TBL1X, RBM15	1252	48	13528	2.25106	1	0.647051	42.4767
INTERPRO	IPR001132:SMAD domain, Dwarfin-type	4	0.0228637	0.0300211	SMAD7, SMAD4, SMAD2, SMAD1	1523	8	16659	5.46914	1	0.807002	40.4763
INTERPRO	IPR013019:MAD homology, MH1	4	0.0228637	0.0300211	SMAD7, SMAD4, SMAD2, SMAD1	1523	8	16659	5.46914	1	0.807002	40.4763
INTERPRO	IPR013790:Dwarfin	4	0.0228637	0.0300211	SMAD7, SMAD4, SMAD2, SMAD1	1523	8	16659	5.46914	1	0.807002	40.4763
KEGG_PATHWAY	hsa03022:Basal transcription factors	8	0.0457274	0.0302423	TAF11, GTF2E1, TAF1, GTF2A1, TAF5, GTF2IRD1, TAF9B, TAF6L	449	35	5085	2.58861	0.994074	0.289577	31.1692
GOTERM_CC_FAT	GO:0000267~cell fraction	108	0.617319	0.0303899	PLXNA1, VAPA, HMGCR, GNA11, C16ORF70, CASK, CNP, RAB1A, TAPBP, TIAM2, PGRMC1, CTDSP2, SLC4A3, SAMD4A, CSNK1G2, EFNB1, PSD3, MOGS, IRS1, POR, PITPNM2, PTRF, SSTR1, BACE1, EMP1, MDH1, PRPS1, WNT5A, CAV2, TPST2, FGFR1, CAV1, NAPG, MMD, MAP4K2, ARF6, ABCA1, ABCA3, ATF2, PPP1R3C, ECE1, PCYT1A, HIP1, ABCB8, VAC14, MAP2K1, CKAP4, LIN7C, BFAR, ITGA5, ASAH2B, ADRA1B, CYFIP2, GRK5, PTPN1, SPCS2, CACNA1C, I…	1063	1083	12782	1.19912	1	0.288295	36.2679
UP_SEQ_FEATURE	lipid moiety-binding region:S-farnesyl cysteine	10	0.0571592	0.0306215	PHKA2, LMNB1, PEX19, PHKB, RAB28, LMNB2, PTP4A2, PHKA1, PRICKLE2, LMNA	1667	51	19113	2.24814	1	0.920684	43.5903
GOTERM_CC_FAT	GO:0005811~lipid particle	5	0.0285796	0.0308108	CAV2, CAV1, PLIN3, ABHD5, STARD13	1063	15	12782	4.00815	1	0.286886	36.6705
KEGG_PATHWAY	hsa05210:Colorectal cancer	14	0.0800229	0.0309147	MSH3, BRAF, MAP2K1, GRB2, PIK3CD, TGFBR2, CYCS, SMAD4, RAF1, SMAD2, FZD2, TCF7L2, FZD7, CCND1	449	84	5085	1.88753	0.994722	0.279468	31.7474
GOTERM_BP_FAT	GO:0010256~endomembrane organization	4	0.0228637	0.0309877	NDEL1, LMNA, SUN2, EMD	1252	8	13528	5.40256	1	0.657078	43.6778
GOTERM_BP_FAT	GO:0006301~postreplication repair	4	0.0228637	0.0309877	UBE2N, POLH, UBE2B, WDR33	1252	8	13528	5.40256	1	0.657078	43.6778
GOTERM_CC_FAT	GO:0005768~endosome	37	0.211489	0.0310228	RAB9A, STARD3NL, RAB5B, GNPNAT1, MMD, VPS37B, VPS53, RABEPK, ARF6, VPS37C, VPS33A, ECE1, PLIN3, PIKFYVE, RABGEF1, STAM, EHD1, EHD4, VAC14, NF2, RAB4A, VTA1, SUN2, PI4KB, KCNK1, APPL2, RAB11FIP5, GOLPH3, MIB2, BACE1, PTP4A2, RAB34, VAMP4, SORT1, SIAH1, VOPP1, CRK	1063	315	12782	1.4124	1	0.283896	36.8724
GOTERM_MF_FAT	GO:0016791~phosphatase activity	33	0.188625	0.0315448	IMPA2, SSH1, PFKFB4, DUSP10, PTPMT1, MTMR3, PPP1R3C, DUSP14, PPP2CA, DUSP16, CTDSP1, SYNJ2, DNAJC6, CTDSP2, MTMR4, MAP2K1, INPPL1, DLGAP5, CYCS, PTPN14, PTPN13, LPIN2, CDC25A, DUSP5, EYA3, DUSP3, SBF2, PPM1K, PPM1H, PTP4A2, PTPN1, RDH14, DUSP7	1191	249	12983	1.4447	1	0.572674	39.9655
GOTERM_BP_FAT	GO:0007015~actin filament organization	13	0.0743069	0.031556	DIAPH1, BCAR1, NEDD9, ACTN1, EVL, DSTN, PPP1R9B, CDC42EP2, EZR, NCK1, BIN3, KPTN, RHOF	1252	72	13528	1.95092	1	0.660165	44.2771
SP_PIR_KEYWORDS	DNA damage	27	0.15433	0.031996	MORF4L1, RAD23B, APEX2, C17ORF70, FAM175A, WRNIP1, ZMAT3, HUS1, CHEK1, TTC5, SMUG1, PRMT6, FANCF, RTEL1, FANCC, MSH3, POLH, C11ORF30, LIG3, UBE2B, DCLRE1C, EYA3, UBE2N, CCND1, CUL4B, PARP1, BARD1	1669	205	19235	1.51791	1	0.302541	37.8138
KEGG_PATHWAY	hsa03020:RNA polymerase	7	0.0400114	0.0320381	POLR3G, POLR3H, POLR1E, POLR3GL, ZNRD1, POLR2D, POLR3D	449	28	5085	2.83129	0.995652	0.273763	32.7036
GOTERM_BP_FAT	GO:0048193~Golgi vesicle transport	20	0.114318	0.032311	SEC24B, NAPG, AP1G1, C16ORF70, NAPA, ERGIC1, TAPBP, SCFD1, AP1S2, SCYL1, DNAJC6, SORT1, SNAP23, GOSR1, DOPEY1, SEC24C, TRAPPC2P1, GOLGA3, TRAPPC3, DNM2	1252	131	13528	1.64964	1	0.665326	45.0641
GOTERM_BP_FAT	GO:0000165~MAPKKK cascade	26	0.148614	0.0326124	WNT5A, FGFR1, CAV1, NDST1, GRB2, DUSP10, MAP4K2, MAPKAPK2, LPAR1, MAP3K4, PPP2CA, DUSP16, SPRED2, TNFRSF19, SPRED3, SPRED1, TRAF7, PAK1, PRKCA, PPP2R1A, BRAF, MAP2K1, SMAD1, RIPK1, MAP3K13, F2R	1252	184	13528	1.52681	1	0.665176	45.3753
GOTERM_BP_FAT	GO:0051270~regulation of cell motion	27	0.15433	0.0326758	DLC1, ACVRL1, BCAR1, CSF1, EDN1, STAT5B, ABHD2, TPM1, S1PR1, MKKS, BCL6, SEMA3A, MAP2K1, NF2, SMAD7, SCAI, ACTN1, FURIN, IRS1, VASH1, HDAC5, CDKN1B, ETS1, F3, HDAC7, F2R, IGFBP5	1252	193	13528	1.5116	1	0.662324	45.4406
GOTERM_MF_FAT	GO:0010843~promoter binding	11	0.0628751	0.0328335	HDAC5, TAF1, TAF5, SMAD7, RXRA, PRDM5, SMAD4, SMAD2, NR2F2, TBL1X, SRF	1191	57	12983	2.10369	1	0.578497	41.2246
SMART	SM00593:RUN	6	0.0342955	0.0330386	RUNDC1, DENND5A, KIAA0226, PLEKHM1, RUSC2, FYCO1	895	19	9079	3.20341	0.999986	0.67222	36.6115
SMART	SM00414:H2A	6	0.0342955	0.0330386	HIST1H2AC, HIST1H3J, H2AFV, H2AFZ, HIST1H2AH, HIST3H2A, HIST1H2AK, HIST1H3E, HIST1H3I	895	19	9079	3.20341	0.999986	0.67222	36.6115
GOTERM_BP_FAT	GO:0007059~chromosome segregation	14	0.0800229	0.0341832	DLGAP5, KIF18A, NCAPD2, CENPH, FMN2, MAD2L1, NDEL1, HJURP, RIOK3, INCENP, RRS1, NUP37, SKA1, BUB3	1252	81	13528	1.86755	1	0.675576	46.9705
GOTERM_BP_FAT	GO:0006144~purine base metabolic process	5	0.0285796	0.0342886	HPRT1, AMPD2, PAICS, AMPD3, PRPS1	1252	14	13528	3.85897	1	0.673224	47.0759
SP_PIR_KEYWORDS	wnt signaling pathway	18	0.102887	0.0343605	CSNK1A1, WNT5A, WNT5B, CSNK1G2, TLE3, TLE4, TLE1, MESDC2, FZD2, TCF7L2, FZD7, DACT1, DKK1, CSNK1D, HMGXB4, LRP6, KLHL12, FBXW11	1669	122	19235	1.70039	1	0.316011	39.9963
UP_SEQ_FEATURE	domain:SH3	24	0.137182	0.0345687	SASH1, BAIAP2L1, TP53BP2, BCAR1, MYO1E, RUSC2, CASK, NEDD9, MPP7, CACNB3, ARHGEF9, ARHGAP12, PRMT2, PACSIN2, LASP1, FNBP1L, STAM, SNX33, DLG5, TNK2, TJP2, EPS8L2, NPHP1, SPTAN1	1667	177	19113	1.55465	1	0.939462	47.6722
GOTERM_BP_FAT	GO:0070271~protein complex biogenesis	60	0.342955	0.0352343	COX10, ATL1, AP2S1, MED24, CD2AP, TAPBP, GTF2E1, GTF2A1, VMA21, TUBB6, ACOT13, COX18, NRG1, FANCC, BCL10, PPP2R1A, HSP90AA1, BRAF, TAF6L, IRS1, STOM, TAF11, CTH, PTRF, SBF2, TBCA, NCK1, IPO5, ADSL, EIF2AK3, UNC13B, PARVA, CAV2, CAV1, NAPG, GRB2, DIAPH1, TAF9B, POLR2D, HPRT1, PDSS1, PXN, MIF, TUBB, LPXN, HIP1, TAF1, MSTO1, MAP2K1, TAF5, CNKSR3, TRIM27, SMAD4, SKI, SMAD2, SMAD1, TUBGCP2, PSMG1, TUB…	1252	505	13528	1.28378	1	0.679874	48.0132
GOTERM_BP_FAT	GO:0006461~protein complex assembly	60	0.342955	0.0352343	COX10, ATL1, AP2S1, MED24, CD2AP, TAPBP, GTF2E1, GTF2A1, VMA21, TUBB6, ACOT13, COX18, NRG1, FANCC, BCL10, PPP2R1A, HSP90AA1, BRAF, TAF6L, IRS1, STOM, TAF11, CTH, PTRF, SBF2, TBCA, NCK1, IPO5, ADSL, EIF2AK3, UNC13B, PARVA, CAV2, CAV1, NAPG, GRB2, DIAPH1, TAF9B, POLR2D, HPRT1, PDSS1, PXN, MIF, TUBB, LPXN, HIP1, TAF1, MSTO1, MAP2K1, TAF5, CNKSR3, TRIM27, SMAD4, SKI, SMAD2, SMAD1, TUBGCP2, PSMG1, TUB…	1252	505	13528	1.28378	1	0.679874	48.0132
SP_PIR_KEYWORDS	ligase	37	0.211489	0.0354433	UBE2Z, HECW2, WARS2, RNF216, MTHFD1L, UBE2R2, MCCC2, UBE2D4, UBE2D3, NARS2, NEURL1B, TRAF7, NFX1, CCNB1IP1, LIG3, UBE2J2, UBE2H, DARS2, UBE2B, UBE2Q1, UBE2N, TRIM37, UBE2O, KCMF1, MIB2, UBE2W, CARS2, SIAH1, SIAH2, FPGS, CHFR, SLC27A3, PAICS, UBE2E2, UBE2T, BARD1, RNF41	1669	305	19235	1.3981	1	0.319183	40.9717
GOTERM_BP_FAT	GO:0045944~positive regulation of transcription from RNA polymerase II promoter	46	0.262932	0.0354595	HMGB2, CNBP, STAT5B, MITF, GLIS1, CASK, MED21, GLI2, SRF, TCF7L2, CBFB, GATA2, S1PR1, TEAD4, PSMC3IP, TCEA1, MAML3, SUPT4H1, MKL2, FOSL1, AKIRIN2, ZBTB7B, TAF1, SATB2, KLF13, STRN3, CREB1, RXRA, SMAD4, SMAD2, TEAD3, ARNTL, SMAD1, ELL3, KAT5, USF1, HDAC5, NCOA2, PKNOX1, MTF1, RNF4, ETS1, IRF1, TBL1X, RBM15, CLOCK	1252	371	13528	1.33972	1	0.678815	48.2341
SP_PIR_KEYWORDS	sh3-binding	11	0.0628751	0.0359655	SH3BP5, PLSCR1, SH3BGRL, KHDRBS3, TP53BP2, INPPL1, BCAR1, SH3BGRL2, DNAJC6, EVL, CD2AP	1669	61	19235	2.07825	1	0.318098	41.4368
GOTERM_MF_FAT	GO:0016779~nucleotidyltransferase activity	19	0.108602	0.0360022	PTGES3, POLR3G, POLR3H, POLH, POLR1E, MTPAP, ZNRD1, POLR2D, MED21, POLR3E, POLR3D, CDS2, ISPD, PRIM2, POLM, THG1L, PCYT1A, POLQ, ZCCHC6	1191	125	12983	1.65694	1	0.603968	44.2162
PIR_SUPERFAMILY	PIRSF015841:MAX interacting protein	3	0.0171478	0.0360856	MXD1, MXI1, MXD4	608	4	7396	9.12336	1	0.999571	42.1194
INTERPRO	IPR000210:BTB/POZ-like	25	0.142898	0.0364252	TRIM13, KEAP1, KCNRG, BTBD2, BTBD3, KBTBD8, RHOBTB1, BCL6, RHOBTB3, ZBTB7B, IPP, ZBTB20, ZBTB46, KCTD1, GAN, ZBTB45, KCTD5, KCTD7, ZBTB42, KCTD9, ZBTB5, KLHL12, ZBTB2, ZBTB3, KCTD13	1523	179	16659	1.52769	1	0.857066	46.8229
SMART	SM00524:DWB	4	0.0228637	0.0365197	SMAD7, SMAD4, SMAD2, SMAD1	895	8	9079	5.07207	0.999996	0.674653	39.6389
GOTERM_BP_FAT	GO:0044092~negative regulation of molecular function	42	0.240069	0.0366313	CAV1, HMGCR, GNAI1, ANAPC10, PXK, SPRY4, SPRY2, IRAK3, PDPK1, S1PR1, HEXIM2, PPP2CA, DUSP16, SPRED2, SPRED3, SPRED1, PSMD5, BUB3, DNAJA3, IRAK2, ANAPC1, PRKCA, PPP2R1A, TNFSF4, ANAPC5, NF2, SMAD7, STIM2, SH3BP5, PSMD14, MAD2L1, CDKN1B, ADCY9, ID1, PSMA5, HIPK3, SORT1, ID3, COMMD7, CLN8, CALM2, DNAJB6, CALM1	1252	334	13528	1.35873	1	0.687488	49.3691
GOTERM_BP_FAT	GO:0043122~regulation of I-kappaB kinase/NF-kappaB cascade	17	0.0971706	0.0366954	BCL10, LITAF, VAPA, TRIM13, LPAR1, KCNRG, UBE2N, TRAF3IP2, C18ORF32, TMEM9B, MIB2, RIPK1, OTUD7B, TICAM2, IKBKB, DNAJA3, F2R	1252	107	13528	1.7167	1	0.684784	49.4305
GOTERM_BP_FAT	GO:0016310~phosphorylation	90	0.514433	0.0370307	CDK19, ACVRL1, COX10, NUAK1, STK35, PRDX4, CASK, PINK1, TTK, PIP5K1A, LPAR1, PRKG1, DDR2, PDPK1, MAP3K4, PKN3, CDK12, EEF2K, PAK1, PRKACB, IP6K1, NDUFS1, PRKCA, IRAK2, TYRO3, CDK1, PAN3, BRAF, CSNK1G2, PIK3CD, ATP6V1H, PI4KB, MARK3, PRKCE, WEE1, CDK2, ATP6V1C1, MAST3, CCND1, SCYL1, RIOK3, RIPK1, HIPK3, BMP2K, ROR1, MAP3K13, EIF2AK3, EIF2AK4, CAV2, FGFR1, MAPKAPK5, HUS1, MAP4K2, MKNK2, CHEK1, MAPK…	1252	800	13528	1.21558	1	0.684833	49.7505
SP_PIR_KEYWORDS	Endocytosis	15	0.0857388	0.0370357	SYNRG, AP1G1, MRC2, AP1S2, LRP10, FNBP1L, PACSIN2, RIN2, LRP6, RABGEF1, OPHN1, SORT1, NECAP1, DNM2, HIP1	1669	96	19235	1.80076	1	0.321027	42.3793
KEGG_PATHWAY	hsa00900:Terpenoid backbone biosynthesis	5	0.0285796	0.0370818	DHDDS, HMGCR, GGPS1, IDI1, PDSS1	449	15	5085	3.77506	0.998183	0.295719	36.8468
SMART	SM00072:GuKc	7	0.0400114	0.0371175	CNKSR3, CASK, MPP7, CACNB3, DLG5, TJP2, GUK1	895	26	9079	2.73111	0.999996	0.648822	40.1451
UP_SEQ_FEATURE	zinc finger region:C2H2-type 10	40	0.228637	0.0371639	ZNF516, ZNF79, ZNF823, ZNF77, ZNF133, ZNF250, ZNF619, ZNF880, ZNF34, ZNF846, ZNF699, ZNF227, ZNF680, ZNF697, ZNF708, ZNF74, ZNF107, ZFAT, ZNF721, ZNF70, ZNF267, ZNF101, ZNF564, ZNF529, ZNF544, ZNF543, ZNF337, ZNF333, ZNF689, ZNF629, ZFP82, ZNF672, ZNF134, ZNF717, ZNF417, ZNF786, PRDM5, ZNF383, ZNF431, REPIN1	1667	334	19113	1.37311	1	0.947912	50.2021
BBID	107.mRNA_translation-protein_synthesis	5	0.0285796	0.0372046	PDPK1, EIF4EBP1, EIF4E, RAF1, IRS1	42	12	358	3.55159	0.875729	0.875729	31.1279
SP_PIR_KEYWORDS	dna-directed rna polymerase	8	0.0457274	0.0373743	POLR3G, POLR3H, POLR1E, PRIM2, ZNRD1, POLR2D, POLR3E, POLR3D	1669	37	19235	2.49186	1	0.318648	42.6746
GOTERM_CC_FAT	GO:0005637~nuclear inner membrane	6	0.0342955	0.0374442	LMNB1, LMNB2, LMNA, LEMD2, SMAD1, LBR	1063	23	12782	3.13682	1	0.3275	42.7113
GOTERM_CC_FAT	GO:0030662~coated vesicle membrane	12	0.068591	0.0377539	DAB2, SYNRG, SEC24B, AP1S2, CLTB, SCYL1, AP2S1, C16ORF70, VMA21, NECAP1, SEC24C, HIP1	1063	73	12782	1.97662	1	0.324762	42.9799
UP_SEQ_FEATURE	compositionally biased region:Ser-rich	49	0.28008	0.0380617	CDK19, RAI1, KIAA0226, BCAR1, GLI2, FBXL19, ANKRD17, ARHGAP22, HLX, SPRED3, NEURL1B, MUC12, PHC2, C11ORF30, UBN2, IRS1, MAST3, NAV2, GTF2IRD1, HIPK3, KIAA1217, ZFAND6, TSHZ1, TNRC18, ZFC3H1, TCF20, ZNF703, KRT8, DCLK2, KDM3B, FCHO2, NBEAL1, AEBP2, BRD3, KLF13, SUB1, KLF16, SUN2, AMBRA1, TPBG, SH3BP5, TMEM39B, PCNXL3, KIAA0922, CUL4B, TCP11L2, DUSP7, RDH14, GPATCH8	1667	425	19113	1.32191	1	0.948416	51.0499
GOTERM_BP_FAT	GO:0031334~positive regulation of protein complex assembly	8	0.0457274	0.0384133	CAV2, TAF1, CAV1, CDC42EP2, CDKN1B, NCK1, ARF6, SRF	1252	35	13528	2.46974	1	0.695115	51.0502
GOTERM_MF_FAT	GO:0046983~protein dimerization activity	63	0.360103	0.03858	FOSL2, VAPA, MASP1, HMGCR, CNDP2, MTHFD1L, GTF2A1, HSF2, BOK, FOSL1, IRAK2, PPP2R1A, HSP90AA1, BRAF, ADIPOR2, MAD2L1, SBF2, TFAP2A, NFE2L1, NFE2L3, EXT1, MAP3K13, PRPS1, CAV2, MCL1, CSF1, CREM, HPRT1, SRF, PDSS1, ATF1, ATF2, IRAK3, TRIM66, ECE1, XBP1, PPP2CA, OXCT1, PVRL2, PRKRA, TEF, ENO3, SUPT4H1, TCF4, HSD17B8, ZBTB7B, S100A16, MSH3, TAF5, CREB1, TGFBR2, ARID3A, SMAD4, TPD52L2, MAFK, USF1, NOT…	1191	542	12983	1.26708	1	0.621216	46.5441
GOTERM_BP_FAT	GO:0001944~vasculature development	33	0.188625	0.0386377	NRP2, CAV1, ACVRL1, EDN1, WARS2, ELK3, SRF, TCF7L2, GJC1, ZFP36L1, SHB, ARHGAP22, S1PR1, CD44, FOXF1, PKD1, MKL2, NR2F2, FGF1, CYR61, TBX3, IL8, SMAD7, MYO1E, TGFBR2, EFNB2, MMP19, APOLD1, ARHGAP24, UBP1, PKNOX1, ID1, ADRA1B	1252	251	13528	1.42059	1	0.694018	51.2581
KEGG_PATHWAY	hsa00532:Chondroitin sulfate biosynthesis	6	0.0342955	0.0389063	XYLT2, CHST12, UST, CHSY1, B4GALT7, DSE	449	22	5085	3.08868	0.998676	0.294463	38.2869
GOTERM_BP_FAT	GO:0000086~G2/M transition of mitotic cell cycle	6	0.0342955	0.0390136	TAF1, ANAPC5, CHEK1, ANAPC10, CDK2, DNM2	1252	21	13528	3.08717	1	0.694376	51.6045
GOTERM_BP_FAT	GO:0006511~ubiquitin-dependent protein catabolic process	32	0.182909	0.0390684	RAD23B, USP3, ANAPC10, CD2AP, USP19, UBE2D3, USP38, RNF11, USP36, PSMD5, FBXO22, USP15, BUB3, ANAPC1, CDK1, ANAPC5, ERLIN2, UBE2H, UBE2B, USP28, PSMD14, MAD2L1, PSMA5, FBXL4, SIAH1, SIAH2, CUL4B, USP22, CHFR, TBL1X, USP42, FBXO11	1252	242	13528	1.42878	1	0.691701	51.6549
UP_SEQ_FEATURE	compositionally biased region:Gln-rich	21	0.120034	0.0390763	CDK19, RAI1, TFAP4, C11ORF30, TP53BP2, TLE3, TLE1, BANP, SS18, ANKRD17, FMN2, TRIM66, FAM171B, NAV2, MAML3, MKL2, MLLT6, GOLGA3, ETV4, CLOCK, PHC2	1667	151	19113	1.59454	1	0.94936	51.9917
GOTERM_MF_FAT	GO:0003899~DNA-directed RNA polymerase activity	9	0.0514433	0.0392475	POLR3G, POLR3H, POLR1E, PRIM2, ZNRD1, POLR2D, MED21, POLR3E, POLR3D	1191	43	12983	2.28159	1	0.619197	47.1319
GOTERM_MF_FAT	GO:0034062~RNA polymerase activity	9	0.0514433	0.0392475	POLR3G, POLR3H, POLR1E, PRIM2, ZNRD1, POLR2D, MED21, POLR3E, POLR3D	1191	43	12983	2.28159	1	0.619197	47.1319
GOTERM_MF_FAT	GO:0003704~specific RNA polymerase II transcription factor activity	9	0.0514433	0.0392475	ZBTB7B, NOTCH2, PKNOX1, CREB1, RXRA, GLIS1, NR2F2, SRF, NR2F1	1191	43	12983	2.28159	1	0.619197	47.1319
SP_PIR_KEYWORDS	endosome	27	0.15433	0.0392704	STARD3NL, RAB5B, GNPNAT1, MMD, VPS37B, RABEPK, VPS53, ARF6, VPS37C, VPS33A, PLIN3, PIKFYVE, RABGEF1, STAM, EHD1, EHD4, VAC14, VTA1, FAM21A, SUN2, APPL2, RAB11FIP5, MIB2, GOLPH3, PTP4A2, BACE1, SORT1	1669	209	19235	1.48886	1	0.327215	44.3021
GOTERM_BP_FAT	GO:0032583~regulation of gene-specific transcription	20	0.114318	0.0395372	TAF1, HMGB2, WDTC1, TNFSF4, SMAD7, CREB1, RXRA, TAF9B, SMAD2, KAT5, SRF, USF1, TCF7L2, HDAC5, GATA2, CDKN1B, ETS1, TBL1X, NR2F2, RBM15	1252	134	13528	1.6127	1	0.692947	52.0832
KEGG_PATHWAY	hsa04012:ErbB signaling pathway	14	0.0800229	0.0397778	PRKCA, BRAF, MAP2K1, GRB2, STAT5B, PIK3CD, RAF1, EIF4EBP1, CDKN1B, NCK1, PAK1, NRG1, SHC3, CRK	449	87	5085	1.82244	0.998862	0.287469	38.9642
GOTERM_BP_FAT	GO:0006323~DNA packaging	18	0.102887	0.0406564	HIST1H2AC, HIST1H4L, HIST4H4, HMGB2, H2AFV, HIST1H2BK, HJURP, NCAPG2, CENPA, H2AFZ, HIST1H4E, HIST1H4F, HIST3H2A, HIST1H4D, ASF1B, HIST1H3J, HIST1H1E, HIST1H2BC, HIST1H2BD, HIST1H2BE, HIST1H2BF, HIST1H2BG, HIST1H2BH, NCAPD2, HIST1H2AH, HIST1H2AK, HIST1H3E, HIST1H3I	1252	117	13528	1.66232	1	0.700125	53.0913
INTERPRO	IPR011333:BTB/POZ fold	25	0.142898	0.0407261	TRIM13, KEAP1, KCNRG, BTBD2, BTBD3, KBTBD8, RHOBTB1, BCL6, RHOBTB3, ZBTB7B, IPP, ZBTB20, ZBTB46, KCTD1, GAN, ZBTB45, KCTD5, KCTD7, ZBTB42, KCTD9, ZBTB5, KLHL12, ZBTB2, ZBTB3, KCTD13	1523	181	16659	1.51081	1	0.879891	50.7215
UP_SEQ_FEATURE	compositionally biased region:Gly-rich	30	0.171478	0.0412981	JPH2, ZC3H4, CCDC85C, GLIS2, FOXK2, MYEF2, SRF, RHOU, ANKRD17, TNRC6C, ZNF703, HNRNPD, MLLT6, AHNAK, AEBP2, SSBP3, TBX2, YY1, G3BP1, ARID3A, CSRP2, UBE2Q1, HNRNPA0, PURA, BRWD3, TNKS1BP1, PITPNM2, PCNXL3, BMP2K, ZNF746	1667	238	19113	1.44523	1	0.95464	53.9946
INTERPRO	IPR002423:Chaperonin Cpn60/TCP-1	5	0.0285796	0.0418142	PIKFYVE, MKKS, CCT2, CCT3, BBS12	1523	15	16659	3.64609	1	0.879771	51.6642
SP_PIR_KEYWORDS	dna repair	25	0.142898	0.0418685	MORF4L1, RAD23B, APEX2, C17ORF70, FAM175A, HUS1, CHEK1, TTC5, SMUG1, PRMT6, FANCF, GAPDH, RTEL1, FANCC, POLH, MSH3, C11ORF30, LIG3, UBE2B, DCLRE1C, EYA3, UBE2N, CUL4B, PARP1, BARD1	1669	191	19235	1.50849	1	0.34012	46.4624
PIR_SUPERFAMILY	PIRSF001711:ADP-ribosylation factor	6	0.0342955	0.0421137	ARL10, ARL17A, ARL15, ARF6, ARL6, ARL4A	608	24	7396	3.04112	1	0.998896	47.277
GOTERM_MF_FAT	GO:0070491~transcription repressor binding	4	0.0228637	0.0423672	HDAC5, PRDM5, KAT5, HDAC7	1191	9	12983	4.84485	1	0.639659	49.7995
KEGG_PATHWAY	hsa04722:Neurotrophin signaling pathway	18	0.102887	0.0430836	IRAK2, MAP2K1, BRAF, GRB2, PIK3CD, RAF1, MAPKAPK2, IRS1, IRAK3, BDNF, RPS6KA1, PRDM4, SORT1, IKBKB, SHC3, CRK, CALM2, ARHGDIA, CALM1	449	124	5085	1.64398	0.99936	0.295464	41.4715
GOTERM_BP_FAT	GO:0043623~cellular protein complex assembly	23	0.131466	0.043152	CAV2, CAV1, HSP90AA1, MSTO1, DIAPH1, COX10, AP2S1, SMAD4, SMAD2, SMAD1, PXN, PSMG1, TUBB, TBCA, NCK1, IPO5, VMA21, TUBD1, TUBB6, COX18, NRG1, UNC13B, HIP1	1252	162	13528	1.53406	1	0.718896	55.2675
GOTERM_BP_FAT	GO:0043370~regulation of CD4-positive, alpha beta T cell differentiation	5	0.0285796	0.0434293	HLX, IL4R, RARA, BCL6, SOCS5	1252	15	13528	3.6017	1	0.718197	55.5034
SP_PIR_KEYWORDS	kinetochore	11	0.0628751	0.0436478	CSNK1A1, CENPN, CENPM, MAD2L1, NDEL1, CENPA, INCENP, NUP37, SKA1, BUB3, CENPH	1669	63	19235	2.01228	1	0.347069	47.8966
GOTERM_BP_FAT	GO:0010604~positive regulation of macromolecule metabolic process	95	0.543012	0.0437338	DLC1, ACVRL1, FAM175A, MITF, STAT5B, CASK, TTK, GLI2, MED21, CBFB, GATA2, S1PR1, FOXF1, FOXF2, PSMC3IP, PSMD5, MKL2, NR2F2, FOSL1, AKIRIN2, SAMD4A, PRKCA, ANAPC1, CDK1, BCL10, SATB2, ANAPC5, RXRA, STRN3, ARNTL, ELL3, IRS1, CDK2, ARHGEF11, UBE2N, TAF11, EYA3, CCND1, NCOA2, MTF1, PSMA5, PRDM1, USP22, CLOCK, ATG10, CNBP, CAV1, HMGB2, GLIS2, CSF1, GLIS1, FHL2, ANAPC10, SRF, TCF7L2, ERCC8, RGMB, ECE1,…	1252	857	13528	1.19777	1	0.717734	55.761
GOTERM_CC_FAT	GO:0005740~mitochondrial envelope	46	0.262932	0.0439209	HCCS, APEX2, MCL1, COX10, TIMM17A, MTX2, MTX1, PINK1, HK1, BCL2L2, SFXN1, LETM2, PTPMT1, TK2, ARL2BP, ALDH3A2, CDS2, TOMM6, CPOX, SYNJ2, SLC25A44, SLC25A1, HADH, COX18, NDUFS1, HSD17B8, CRLS1, ABCB8, COX7A2, MSTO1, COX7A1, CYCS, RAF1, SIRT5, PI4KB, TIMM8A, SLC25A30, RAB11FIP5, LETM1, SLC25A33, SLC25A10, GOLPH3, SDHC, RHOT1, SLC25A16, MGST1	1063	419	12782	1.32011	1	0.362348	48.0879
GOTERM_BP_FAT	GO:0010741~negative regulation of protein kinase cascade	8	0.0457274	0.0440237	PPP2R1A, CAV1, NF2, PPP2CA, SOCS1, OTUD7B, PHLDA3, DNAJA3	1252	36	13528	2.40114	1	0.71716	56.005
GOTERM_BP_FAT	GO:0000279~M phase	41	0.234353	0.0441538	PRC1, ANAPC13, HAUS2, OSGIN2, TTK, NEDD9, CHEK1, ANAPC10, CD2AP, KIAA1009, TUBB, NCAPG2, INCENP, PSMC3IP, CDCA2, NUP37, SKA1, BUB3, ANAPC1, CDK1, MAP2K1, ANAPC5, DLGAP5, CCNF, LIG3, TPX2, KIF18A, SUN2, SUGT1, CDC25A, WEE1, CDK2, NCAPD2, FMN2, MAD2L1, CKS2, KIF20B, RRS1, SETD8, CHFR, KPNA2	1252	329	13528	1.34653	1	0.715272	56.114
INTERPRO	IPR001322:Intermediate filament, C-terminal	3	0.0171478	0.0441706	LMNB1, LMNB2, LMNA	1523	4	16659	8.20371	1	0.88713	53.6481
INTERPRO	IPR001630:cAMP response element binding (CREB) protein	3	0.0171478	0.0441706	CREM, CREB1, ATF1	1523	4	16659	8.20371	1	0.88713	53.6481
OMIM_DISEASE	Genome-wide association scan in women with systemic lupus erythematosus identifies susceptibility variants in ITGAM, PXK, KIAA1542 and other loci	3	0.0171478	0.0442483	PHRF1, PXK, TNPO3	264	5	3671	8.34318	1	1	46.8317
GOTERM_MF_FAT	GO:0008138~protein tyrosine/serine/threonine phosphatase activity	9	0.0514433	0.044268	EYA3, DUSP5, DUSP3, SSH1, DUSP14, DUSP16, DUSP10, PTPMT1, DUSP7	1191	44	12983	2.22973	1	0.648076	51.3624
SMART	SM00326:SH3	30	0.171478	0.0445604	GRB2, BCAR1, RUSC2, CASK, NEDD9, CACNB3, CD2AP, ARHGAP12, PRMT2, PACSIN2, STAM, DLG5, NPHP1, SH3PXD2B, SASH1, BAIAP2L1, TP53BP2, MYO1E, TRIO, MPP7, ARHGEF9, FNBP1L, LASP1, NCK1, TNK2, SNX33, CRK, TJP2, EPS8L2, SPTAN1	895	213	9079	1.42875	1	0.687808	46.1272
UP_SEQ_FEATURE	domain:Guanylate kinase-like	6	0.0342955	0.0447529	CNKSR3, CASK, MPP7, DLG5, TJP2, GUK1	1667	23	19113	2.991	1	0.962822	56.9527
GOTERM_BP_FAT	GO:0001568~blood vessel development	32	0.182909	0.0449952	NRP2, CAV1, ACVRL1, EDN1, WARS2, ELK3, SRF, TCF7L2, GJC1, ZFP36L1, SHB, ARHGAP22, S1PR1, CD44, FOXF1, PKD1, MKL2, NR2F2, FGF1, CYR61, TBX3, IL8, SMAD7, MYO1E, TGFBR2, MMP19, APOLD1, ARHGAP24, UBP1, PKNOX1, ID1, ADRA1B	1252	245	13528	1.41128	1	0.719231	56.8133
GOTERM_BP_FAT	GO:0035024~negative regulation of Rho protein signal transduction	3	0.0171478	0.0451781	DLC1, SCAI, BCL6	1252	4	13528	8.10383	1	0.717799	56.9639
GOTERM_BP_FAT	GO:0010628~positive regulation of gene expression	67	0.382967	0.0457987	ACVRL1, STAT5B, MITF, CASK, GLI2, MED21, CBFB, GATA2, S1PR1, FOXF1, FOXF2, PSMC3IP, MKL2, NR2F2, FOSL1, AKIRIN2, BCL10, SATB2, RXRA, STRN3, ARNTL, ELL3, CDK2, ARHGEF11, TAF11, NCOA2, MTF1, PRDM1, USP22, CLOCK, CNBP, HMGB2, GLIS2, CSF1, GLIS1, FHL2, SRF, TCF7L2, RGMB, TEAD4, TCEA1, MAML3, SUPT4H1, TCF4, ETV4, ZBTB7B, TAF1, KLF7, TBX3, KLF13, CREB1, SMAD4, SMAD2, SMAD1, TEAD3, KAT5, USF1, ATXN7L3, …	1252	581	13528	1.24603	1	0.719892	57.4711
BIOCARTA	h_mapkPathway:MAPKinase Signaling Pathway	16	0.0914547	0.046313	BRAF, MAP2K1, GRB2, MAPKAPK5, CREB1, MKNK2, MAP4K2, RAF1, MAPKAPK2, ATF2, MAP3K4, RPS6KA1, RIPK1, PAK1, IKBKB, MAP3K13	173	80	1437	1.66127	0.999989	0.941876	45.7773
SP_PIR_KEYWORDS	peroxisome	14	0.0800229	0.0463429	ECH1, NUDT12, HMGCR, PXN, TRIM37, NPHP3, FAR2, LONP2, SERHL2, PEX19, HSDL2, PEX26, IDI1, PEX10	1669	90	19235	1.79276	1	0.359533	50.0008
KEGG_PATHWAY	hsa05215:Prostate cancer	14	0.0800229	0.046603	FGFR1, HSP90AA1, BRAF, MAP2K1, GRB2, CREB1, PIK3CD, RAF1, TCF7L2, CDK2, CCND1, PDPK1, CDKN1B, IKBKB	449	89	5085	1.78149	0.999654	0.303904	44.0367
GOTERM_BP_FAT	GO:0014706~striated muscle tissue development	18	0.102887	0.0466475	CAV2, CAV1, TBX2, SMAD7, RXRA, RCAN1, TPM1, GJC1, GPHN, HLX, PTCD2, MKL2, NRG1, NR2F2, DNAJA3, MYH10, F2R, IGFBP5	1252	119	13528	1.63439	1	0.723727	58.1558
GOTERM_BP_FAT	GO:0006282~regulation of DNA repair	6	0.0342955	0.0467745	UBE2N, EYA3, ERCC8, POLH, FAM175A, RTEL1	1252	22	13528	2.94685	1	0.721884	58.2574
UP_SEQ_FEATURE	short sequence motif:SH3-binding	10	0.0571592	0.0469823	SS18, SH3BGRL, GAB2, TP53BP2, INPPL1, BCAR1, SH3BGRL2, DNAJC6, CD2AP, AFAP1	1667	55	19113	2.08464	1	0.966409	58.7651
GOTERM_CC_FAT	GO:0005815~microtubule organizing center	30	0.171478	0.047425	LITAF, HAUS2, KEAP1, CHEK1, ARL2BP, KIAA1009, TUBGCP3, DCAF12, EZR, TUBGCP5, NUBP2, ACTR1B, CNTLN, ZNF701, C2CD3, DLGAP5, KIF18A, DCTN4, TUBGCP2, UXT, PLK4, MAD2L1, NDEL1, SCYL1, MCPH1, TUBD1, KIF20B, MARCKS, KPTN, CALM2, CALM1	1063	253	12782	1.42583	1	0.380012	50.797
INTERPRO	IPR000340:Protein-tyrosine phosphatase, dual specificity	8	0.0457274	0.0475039	DUSP5, DUSP3, SSH1, DUSP14, DUSP16, DUSP10, PTPMT1, DUSP7	1523	37	16659	2.36503	1	0.898728	56.3238
UP_SEQ_FEATURE	domain:SAM	13	0.0743069	0.0475237	DLC1, SAMD12, INPPL1, SAMD11, CNKSR3, STIM2, STARD13, EPHA4, BFAR, SCMH1, SEC23IP, SAMD4A, PHC2	1667	81	19113	1.84014	1	0.965569	59.1942
GOTERM_BP_FAT	GO:0045941~positive regulation of transcription	65	0.371535	0.0489843	ACVRL1, STAT5B, MITF, CASK, GLI2, MED21, CBFB, GATA2, S1PR1, FOXF1, FOXF2, PSMC3IP, MKL2, NR2F2, FOSL1, AKIRIN2, BCL10, SATB2, RXRA, STRN3, ARNTL, ELL3, CDK2, ARHGEF11, TAF11, NCOA2, MTF1, USP22, CLOCK, CNBP, HMGB2, GLIS2, GLIS1, FHL2, SRF, TCF7L2, RGMB, TEAD4, TCEA1, MAML3, SUPT4H1, TCF4, ETV4, ZBTB7B, TAF1, KLF7, TBX3, KLF13, CREB1, SMAD4, SMAD2, SMAD1, TEAD3, KAT5, USF1, ATXN7L3, HDAC5, PKNOX1…	1252	564	13528	1.24527	1	0.735827	59.9874
BBID	61.Myc_network	5	0.0285796	0.0493146	ODC1, EIF4E, MNT, MXI1, MXD4	42	13	358	3.27839	0.938052	0.751107	39.1902
INTERPRO	IPR001909:Krueppel-associated box	43	0.245785	0.0493544	ZNF79, ZNF823, ZNF77, ZNF558, ZNF133, ZNF250, ZNF619, ZNF177, ZNF880, ZNF34, ZNF846, ZNF699, ZNF777, ZNF227, ZNF680, ZNF708, ZNF74, ZNF124, ZNF562, ZNF701, ZNF496, ZNF267, ZNF101, ZNF564, ZNF529, ZNF90, ZNF506, ZNF544, ZNF543, ZNF337, ZNF8, ZNF333, ZNF689, ZNF3, ZFP82, ZNF717, ZNF417, ZNF786, ZNF213, ZNF785, ZNF383, ZNF431, ZNF746	1523	355	16659	1.32492	1	0.901915	57.7458
SP_PIR_KEYWORDS	tumor suppressor	19	0.108602	0.0495897	SASH1, BCL10, NF2, TRIM13, BANP, KCNRG, KANK1, STARD13, PLEKHG2, FAM120A, CDKN2C, DMTF1, MFHAS1, PLEKHO1, IRF1, PAF1, EXT1, PHLDA3, FH	1669	137	19235	1.59834	1	0.374761	52.4307
GOTERM_CC_FAT	GO:0016323~basolateral plasma membrane	25	0.142898	0.0497962	DLC1, CAV2, CAV1, BCAR1, NEDD9, CASK, FHL2, KEAP1, RHOU, PXN, CD44, STARD8, PAK1, AFAP1, AGPAT1, MYO1C, ACTN1, EVL, ARHGAP24, TNS3, ARHGAP31, LASP1, LAYN, ITGA5, PARVA	1063	203	12782	1.48084	1	0.389674	52.5549

## Sheet: Coding PaancRNAs_C_UP
Category	Term	Count	%	PValue	Genes	List Total	Pop Hits	Pop Total	Fold Enrichment	Bonferroni	Benjamini	FDR
GOTERM_BP_FAT	GO:0045941~positive regulation of transcription	9	16.0714	0.000558124	EGR1, SQSTM1, JUN, NR4A1, EAF2, KLF2, SERTAD1, JUNB, RPS27A	47	564	13528	4.59303	0.268076	0.268076	0.813222
GOTERM_BP_FAT	GO:0010628~positive regulation of gene expression	9	16.0714	0.00067883	EGR1, SQSTM1, JUN, NR4A1, EAF2, KLF2, SERTAD1, JUNB, RPS27A	47	581	13528	4.45864	0.315861	0.172873	0.988287
GOTERM_BP_FAT	GO:0045935~positive regulation of nucleobase, nucleoside, nucleotide and nucleic acid metabolic process	9	16.0714	0.00108079	EGR1, SQSTM1, JUN, NR4A1, EAF2, KLF2, SERTAD1, JUNB, RPS27A	47	624	13528	4.15139	0.453647	0.182493	1.56919
GOTERM_BP_FAT	GO:0051173~positive regulation of nitrogen compound metabolic process	9	16.0714	0.00132384	EGR1, SQSTM1, JUN, NR4A1, EAF2, KLF2, SERTAD1, JUNB, RPS27A	47	644	13528	4.02247	0.523132	0.169003	1.9189
GOTERM_BP_FAT	GO:0010557~positive regulation of macromolecule biosynthetic process	9	16.0714	0.00146081	EGR1, SQSTM1, JUN, NR4A1, EAF2, KLF2, SERTAD1, JUNB, RPS27A	47	654	13528	3.96096	0.558328	0.150781	2.11546
SP_PIR_KEYWORDS	disease mutation	13	23.2143	0.001516	SGSH, NAGLU, LDLR, UBE3A, MOGS, SERPINI1, POR, PLOD1, SQSTM1, SLC2A1, COL1A2, CLCN7, ROM1	56	1591	19235	2.80658	0.235502	0.235502	1.84625
BBID	114.Genomic_reformatting_Brain_Ischemia	3	5.35714	0.00166791	EGR1, JUN, JUNB	4	9	358	29.8333	0.0116171	0.0116171	0.856889
UP_SEQ_FEATURE	sequence variant	46	82.1429	0.00176614	SGSH, IFIH1, NAGLU, EFCAB7, LDLR, MVD, PTGS2, UBE3A, LMF2, SKIV2L, VTN, ESF1, PLOD1, SQSTM1, COL4A3BP, SLC2A1, FASN, XAF1, MX1, QSOX1, SERTAD1, EGR1, MRC2, PLXNB3, HERC5, C9ORF163, NR4A1, NCOA7, MOGS, SERPINI1, DAGLB, JUNB, POR, MMP10, SEBOX, SEMA6C, ATF3, JUN, FAM161B, COL1A2, IQCG, ESRP2, SCAND3, KLF2, CLCN7, ROM1	56	11992	19113	1.3092	0.354926	0.354926	2.26742
GOTERM_BP_FAT	GO:0031328~positive regulation of cellular biosynthetic process	9	16.0714	0.00195893	EGR1, SQSTM1, JUN, NR4A1, EAF2, KLF2, SERTAD1, JUNB, RPS27A	47	685	13528	3.78171	0.665834	0.166971	2.82724
GOTERM_BP_FAT	GO:0009891~positive regulation of biosynthetic process	9	16.0714	0.00214563	EGR1, SQSTM1, JUN, NR4A1, EAF2, KLF2, SERTAD1, JUNB, RPS27A	47	695	13528	3.72729	0.699015	0.157623	3.09276
GOTERM_BP_FAT	GO:0043065~positive regulation of apoptosis	7	12.5	0.00317795	PTGS2, DYNLL1, SQSTM1, JUN, NR4A1, MX1, RPS27A	47	430	13528	4.6856	0.831245	0.199415	4.54881
GOTERM_BP_FAT	GO:0043068~positive regulation of programmed cell death	7	12.5	0.00328895	PTGS2, DYNLL1, SQSTM1, JUN, NR4A1, MX1, RPS27A	47	433	13528	4.65314	0.841429	0.185041	4.70415
GOTERM_BP_FAT	GO:0010942~positive regulation of cell death	7	12.5	0.00336455	PTGS2, DYNLL1, SQSTM1, JUN, NR4A1, MX1, RPS27A	47	435	13528	4.63174	0.848012	0.171713	4.80982
SP_PIR_KEYWORDS	polymorphism	44	78.5714	0.00349018	SGSH, IFIH1, NAGLU, EFCAB7, LDLR, MVD, PTGS2, UBE3A, LMF2, SKIV2L, VTN, ESF1, PLOD1, SQSTM1, COL4A3BP, FASN, XAF1, MX1, QSOX1, SERTAD1, EGR1, MRC2, PLXNB3, HERC5, C9ORF163, NR4A1, NCOA7, MOGS, DAGLB, JUNB, POR, MMP10, SEBOX, SEMA6C, ATF3, JUN, FAM161B, COL1A2, IQCG, ESRP2, SCAND3, KLF2, CLCN7, ROM1	56	11550	19235	1.3085	0.461432	0.266128	4.20355
GOTERM_BP_FAT	GO:0010604~positive regulation of macromolecule metabolic process	9	16.0714	0.00764047	EGR1, SQSTM1, JUN, NR4A1, EAF2, KLF2, SERTAD1, JUNB, RPS27A	47	857	13528	3.02272	0.98626	0.322785	10.6116
GOTERM_MF_FAT	GO:0046983~protein dimerization activity	7	12.5	0.00943323	ATF3, PLOD1, MVD, JUN, NR4A1, SCAND3, JUNB	45	542	12983	3.72616	0.874529	0.874529	11.3577
INTERPRO	IPR005643:Jun-like transcription factor	2	3.57143	0.00951463	JUN, JUNB	54	3	16659	205.667	0.821083	0.821083	11.1088
INTERPRO	IPR002112:Transcription factor Jun	2	3.57143	0.00951463	JUN, JUNB	54	3	16659	205.667	0.821083	0.821083	11.1088
GOTERM_MF_FAT	GO:0030528~transcription regulator activity	12	21.4286	0.0103894	EGR1, EGR3, ATF3, SEBOX, JUN, NR4A1, SCAND3, EAF2, KLF2, SERTAD1, JUNB, RPS27A	45	1512	12983	2.28977	0.898448	0.681328	12.44
GOTERM_CC_FAT	GO:0005901~caveola	3	5.35714	0.0109261	PTGS2, LDLR, SLC2A1	40	52	12782	18.4356	0.714192	0.714192	11.7453
GOTERM_MF_FAT	GO:0016563~transcription activator activity	6	10.7143	0.0120989	EGR1, NR4A1, EAF2, KLF2, SERTAD1, JUNB	45	410	12983	4.22211	0.930458	0.588772	14.3446
INTERPRO	IPR004827:Basic-leucine zipper (bZIP) transcription factor	3	5.35714	0.0123379	ATF3, JUN, JUNB	54	53	16659	17.4623	0.892969	0.672844	14.1799
GOTERM_MF_FAT	GO:0003700~transcription factor activity	9	16.0714	0.0154429	EGR1, EGR3, ATF3, SEBOX, JUN, NR4A1, SCAND3, KLF2, JUNB	45	975	12983	2.66318	0.966905	0.573479	17.9603
GOTERM_BP_FAT	GO:0046394~carboxylic acid biosynthetic process	4	7.14286	0.0156274	MTHFD2L, PTGS2, PLOD1, FASN	47	155	13528	7.42787	0.99985	0.519883	20.5763
GOTERM_BP_FAT	GO:0016053~organic acid biosynthetic process	4	7.14286	0.0156274	MTHFD2L, PTGS2, PLOD1, FASN	47	155	13528	7.42787	0.99985	0.519883	20.5763
GOTERM_CC_FAT	GO:0005829~cytosol	10	17.8571	0.0165929	DYNLL1, MVD, UBE3A, SQSTM1, JUN, COL4A3BP, SKIV2L, FASN, MX1, RPS27A	40	1330	12782	2.40263	0.851544	0.6147	17.328
SMART	SM00338:BRLZ	3	5.35714	0.0166486	ATF3, JUN, JUNB	35	53	9079	14.683	0.530222	0.530222	14.6054
GOTERM_BP_FAT	GO:0042981~regulation of apoptosis	8	14.2857	0.0179885	IFIH1, PTGS2, DYNLL1, SQSTM1, JUN, NR4A1, MX1, RPS27A	47	804	13528	2.86398	0.999961	0.541844	23.3175
GOTERM_BP_FAT	GO:0043067~regulation of programmed cell death	8	14.2857	0.0188943	IFIH1, PTGS2, DYNLL1, SQSTM1, JUN, NR4A1, MX1, RPS27A	47	812	13528	2.83576	0.999977	0.5331	24.3456
GOTERM_BP_FAT	GO:0010941~regulation of cell death	8	14.2857	0.0192422	IFIH1, PTGS2, DYNLL1, SQSTM1, JUN, NR4A1, MX1, RPS27A	47	815	13528	2.82532	0.999981	0.515231	24.7371
GOTERM_BP_FAT	GO:0048167~regulation of synaptic plasticity	3	5.35714	0.0199508	EGR1, PTGS2, RPS27A	47	64	13528	13.492	0.999987	0.505436	25.5285
GOTERM_BP_FAT	GO:0045449~regulation of transcription	16	28.5714	0.0216955	EGR1, EGR3, NCOA7, NR4A1, JUNB, ESF1, SEBOX, ATF3, SQSTM1, JUN, RAB26, EAF2, SCAND3, KLF2, RPS27A, SERTAD1	47	2601	13528	1.77058	0.999995	0.513857	27.4442
SP_PIR_KEYWORDS	oxidoreductase	6	10.7143	0.0219315	MTHFD2L, PTGS2, PLOD1, FASN, QSOX1, POR	56	562	19235	3.66707	0.980259	0.729736	23.8435
SP_PIR_KEYWORDS	nucleus	20	35.7143	0.0251507	EGR1, IFIH1, EGR3, NOC4L, UBE3A, SKIV2L, NCOA7, NR4A1, JUNB, ESF1, ATF3, SEBOX, SQSTM1, JUN, ESRP2, EAF2, XAF1, KLF2, DUSP8, RPS27A	56	4283	19235	1.60393	0.988986	0.676045	26.8658
GOTERM_BP_FAT	GO:0051726~regulation of cell cycle	5	8.92857	0.0256475	PTGS2, JUN, HERC5, SERTAD1, JUNB	47	331	13528	4.34788	1	0.553755	31.6151
SP_PIR_KEYWORDS	transcription regulation	12	21.4286	0.0264811	ESF1, EGR1, EGR3, ATF3, SEBOX, JUN, NR4A1, NCOA7, EAF2, KLF2, SERTAD1, JUNB	56	2026	19235	2.03445	0.991351	0.613285	28.0824
GOTERM_BP_FAT	GO:0034097~response to cytokine stimulus	3	5.35714	0.0295282	PTGS2, JUN, JUNB	47	79	13528	10.9302	1	0.585977	35.4924
SP_PIR_KEYWORDS	collagen	3	5.35714	0.0302562	PLOD1, COL4A3BP, COL1A2	56	95	19235	10.8468	0.995652	0.595999	31.4339
SP_PIR_KEYWORDS	Transcription	12	21.4286	0.0305422	ESF1, EGR1, EGR3, ATF3, SEBOX, JUN, NR4A1, NCOA7, EAF2, KLF2, SERTAD1, JUNB	56	2071	19235	1.99024	0.995873	0.54357	31.6818
SP_PIR_KEYWORDS	Mucopolysaccharidosis	2	3.57143	0.0310152	SGSH, NAGLU	56	11	19235	62.4513	0.996215	0.501961	32.0902
SP_PIR_KEYWORDS	Ehlers-Danlos syndrome	2	3.57143	0.0310152	PLOD1, COL1A2	56	11	19235	62.4513	0.996215	0.501961	32.0902
SP_PIR_KEYWORDS	hydrolase	10	17.8571	0.0311526	SGSH, MMP10, NAGLU, IFIH1, MTHFD2L, SKIV2L, FASN, MOGS, DUSP8, DAGLB	56	1555	19235	2.20889	0.996309	0.463353	32.2084
SP_PIR_KEYWORDS	lipid synthesis	3	5.35714	0.0320338	PTGS2, MVD, FASN	56	98	19235	10.5148	0.996858	0.438014	32.9619
GOTERM_BP_FAT	GO:0045944~positive regulation of transcription from RNA polymerase II promoter	5	8.92857	0.0367898	EGR1, SQSTM1, JUN, NR4A1, JUNB	47	371	13528	3.87911	1	0.649245	42.2034
GOTERM_CC_FAT	GO:0070013~intracellular organelle lumen	11	19.6429	0.0371252	ESF1, ATF3, PTGS2, NOC4L, MVD, SQSTM1, JUN, NR4A1, EAF2, JUNB, RPS27A	40	1779	12782	1.97586	0.986605	0.762506	34.9653
UP_SEQ_FEATURE	domain:Leucine-zipper	3	5.35714	0.0399969	ATF3, JUN, JUNB	56	110	19113	9.30828	0.99996	0.993664	41.1163
GOTERM_CC_FAT	GO:0043233~organelle lumen	11	19.6429	0.0425485	ESF1, ATF3, PTGS2, NOC4L, MVD, SQSTM1, JUN, NR4A1, EAF2, JUNB, RPS27A	40	1820	12782	1.93135	0.992964	0.71038	39.0115
GOTERM_MF_FAT	GO:0003690~double-stranded DNA binding	3	5.35714	0.0426621	EGR1, JUN, JUNB	45	97	12983	8.92302	0.999929	0.851865	42.5687
GOTERM_BP_FAT	GO:0046697~decidualization	2	3.57143	0.0433327	PTGS2, JUNB	47	13	13528	44.2815	1	0.69248	47.6874
GOTERM_CC_FAT	GO:0031974~membrane-enclosed lumen	11	19.6429	0.0477534	ESF1, ATF3, PTGS2, NOC4L, MVD, SQSTM1, JUN, NR4A1, EAF2, JUNB, RPS27A	40	1856	12782	1.89388	0.996221	0.672292	42.6775
GOTERM_BP_FAT	GO:0001893~maternal placenta development	2	3.57143	0.0498342	PTGS2, JUNB	47	15	13528	38.3773	1	0.727163	52.6531
GOTERM_BP_FAT	GO:0009067~aspartate family amino acid biosynthetic process	2	3.57143	0.0498342	MTHFD2L, PLOD1	47	15	13528	38.3773	1	0.727163	52.6531

## Sheet: Coding PaancRNAs_C_DOWN
Category	Term	Count	%	PValue	Genes	List Total	Pop Hits	Pop Total	Fold Enrichment	Bonferroni	Benjamini	FDR
SP_PIR_KEYWORDS	nucleus	408	37.5	3.14475e-32	XRCC3, ZNF639, MED24, ZNF250, WDR82, ZNF778, HIST1H2BK, FOXF1, CDCA2, ZNF397, LSM5, PATZ1, OGT, TIGD5, TIGD6, TIGD7, CDCA5, ZNF45, TADA2A, RCOR3, TIGD1, LIG3, ISG20L2, BCL2L13, TOX4, MED19, RAD1, ZNF786, ZNF785, TGIF1, MAPK7, ZNF133, ZNF76, DUSP10, NAA38, ZNF227, HEXIM2, DUSP16, ZNF74, RCHY1, NTHL1, ZNF398, ZNF529, RECQL5, PCIF1, KLF13, ASXL1, EPM2A, USF1, USF2, ZNF526, UPF3A, ZNF213, POP1, PARP3…	1085	4283	19235	1.68879	1.50634e-29	1.50634e-29	4.50124e-29
SP_PIR_KEYWORDS	phosphoprotein	562	51.6544	1.83204e-22	XRCC3, RUSC2, ZNF639, MED24, KIAA0319L, WDR82, ANKLE2, MAP3K4, HIST1H2BK, RPLP0, ZNF397, GIT2, CDCA2, OGT, DHX30, CDCA5, CDCA3, RCOR3, BRAF, PCID2, UBE2J1, LIG3, BTBD7, TOX4, BCL2L13, NME7, MED19, ASCC2, TAGLN, SSTR1, WDR89, MAPK7, EIF2AK3, SH3GL1, TNRC18, CACNB1, DUSP10, TRPT1, CACNB3, PRRC1, ACP1, PPP1R3D, PFN2, TMEM127, HEXIM2, DUSP14, DUSP16, RCHY1, CDC42EP4, RECQL5, PCIF1, SPHK2, KLF13, SPHK…	1085	7263	19235	1.37177	8.77547e-20	4.38774e-20	2.62229e-19
GOTERM_CC_FAT	GO:0031981~nuclear lumen	145	13.3272	5.68266e-16	ITGB3BP, LMO4, MED24, CD2AP, SMNDC1, GTF2E1, GATA2, SIN3A, IDH3G, FOXF1, GIT2, OGT, ACIN1, TADA2A, RCOR3, POLH, ANAPC5, STK24, YY1, HNRNPA2B1, POLE, LIG3, ACTN1, ARNTL, ISG20L2, TOX4, NVL, MED19, RFC3, KDM2B, NAV2, ABT1, PAF1, MAPK7, SNRPG, DEAF1, HMGB2, TSHZ1, LMNB1, MCL1, SETD1B, TAF9B, ANAPC10, KEAP1, ZNRD1, SRF, ATF1, HIST1H4A, HIST1H4B, HIST1H4E, HIST1H4F, FBXO5, TAF9, NUP54, POLQ, RUNX2, NT…	653	1450	12782	1.95743	2.498e-13	2.498e-13	7.88258e-13
GOTERM_MF_FAT	GO:0003677~DNA binding	228	20.9559	4.19399e-15	XRCC3, HMGN2, STAT5B, ZNF639, ZNF250, ZNF778, SIN3A, H2AFV, HIST1H2BK, FOXF1, H2AFZ, ZNF397, PATZ1, TIGD5, TIGD6, TIGD7, ZNF45, RCOR3, POLH, TIGD1, TADA2A, YY1, POLE, LIG3, TOX4, C10ORF2, RAD1, STRA13, RFC3, ABT1, ZNF786, PRDM5, ZNF785, MNT, TGIF1, DEAF1, TNRC18, ZNF133, GPBP1L1, ZNF76, TAF9B, ZNRD1, ZNF227, CENPBD1, ZNF74, POLQ, TCF25, NTHL1, ZNF398, ZBTB47, ZNF529, KLF7, SMAD7, KLF13, SPHK1, ZB…	785	2331	12983	1.6177	3.48899e-12	3.48899e-12	6.50591e-12
GOTERM_CC_FAT	GO:0070013~intracellular organelle lumen	162	14.8897	3.4255e-14	ITGB3BP, LMO4, MED24, CD2AP, SMNDC1, GTF2E1, GATA2, DDX28, SIN3A, IDH3G, FOXF1, GIT2, OGT, ACIN1, HADH, DHX30, TADA2A, RCOR3, POLH, ANAPC5, STK24, YY1, POLE, HNRNPA2B1, LIG3, ACTN1, ARNTL, ISG20L2, TOX4, C10ORF2, NVL, MED19, RFC3, KDM2B, NAV2, ABT1, MAPK7, PAF1, SNRPG, DEAF1, HMGB2, MRPS16, TSHZ1, LMNB1, MCL1, SETD1B, MRPS11, TAF9B, ANAPC10, WARS2, KEAP1, ZNRD1, SRF, ATF1, CALU, HIST1H4A, HIST1H4…	653	1779	12782	1.78248	1.54377e-11	7.71883e-12	4.86722e-11
GOTERM_CC_FAT	GO:0031974~membrane-enclosed lumen	165	15.1654	1.47086e-13	ITGB3BP, LMO4, MED24, CD2AP, SMNDC1, GTF2E1, GATA2, DDX28, SIN3A, IDH3G, FOXF1, GIT2, OGT, ACIN1, HADH, DHX30, TADA2A, RCOR3, POLH, ANAPC5, STK24, YY1, POLE, HNRNPA2B1, LIG3, ACTN1, ARNTL, ISG20L2, TOX4, C10ORF2, NVL, MED19, RFC3, KDM2B, NAV2, ABT1, MAPK7, PAF1, SNRPG, DEAF1, HMGB2, MRPS16, TSHZ1, LMNB1, MCL1, SETD1B, MRPS11, TAF9B, ANAPC10, WARS2, KEAP1, ZNRD1, CHCHD4, SRF, ATF1, CALU, HIST1H4A,…	653	1856	12782	1.74017	6.6197e-11	2.20657e-11	2.087e-10
SP_PIR_KEYWORDS	acetylation	235	21.5993	1.77175e-13	HMGN2, THOP1, STAT5B, WDR82, SIN3A, H2AFV, HIST1H2BK, RPLP0, LSM5, H2AFZ, OGT, BRAF, PCID2, STRN4, FAM192A, LIG3, RAP1GDS1, RFC3, LETM1, MAD2L1, RAB18, TAGLN, ABT1, MAPK7, LMNB1, ACP1, NAA38, PPAT, PFN2, SKA1, EMD, TSEN54, SMAD7, ACACA, TPD52L2, CCT5, GBE1, ETS1, LASP1, POP1, NUTF2, IDI1, AHSA1, NIF3L1, KCNAB2, PHKB, LSM14A, FAM168A, ATAD3A, NUBP1, ZNF148, NUBP2, ZC3HAV1L, CAP1, ATP5J, RBBP4, MES…	1085	2635	19235	1.58106	8.48748e-11	2.82916e-11	2.53619e-10
GOTERM_CC_FAT	GO:0043233~organelle lumen	162	14.8897	2.47345e-13	ITGB3BP, LMO4, MED24, CD2AP, SMNDC1, GTF2E1, GATA2, DDX28, SIN3A, IDH3G, FOXF1, GIT2, OGT, ACIN1, HADH, DHX30, TADA2A, RCOR3, POLH, ANAPC5, STK24, YY1, POLE, HNRNPA2B1, LIG3, ACTN1, ARNTL, ISG20L2, TOX4, C10ORF2, NVL, MED19, RFC3, KDM2B, NAV2, ABT1, MAPK7, PAF1, SNRPG, DEAF1, HMGB2, MRPS16, TSHZ1, LMNB1, MCL1, SETD1B, MRPS11, TAF9B, ANAPC10, WARS2, KEAP1, ZNRD1, SRF, ATF1, CALU, HIST1H4A, HIST1H4…	653	1820	12782	1.74233	1.11311e-10	2.78277e-11	3.5093e-10
SP_PIR_KEYWORDS	Transcription	190	17.4632	6.86155e-12	ITGB3BP, CNOT8, LMO4, STAT5B, ZNF827, ZNF639, ZNF250, MED24, CBFB, GTF2E1, ZNF184, ZNF778, GATA2, DPY30, SIN3A, FOXF1, ZNF397, EED, PATZ1, ZNF574, ZNF575, ZNF449, ZNF45, TADA2A, RCOR3, YY1, RELB, ZNF8, ARNTL, MED19, KDM2B, ASCC2, ABT1, ZNF786, PRDM5, ZNF785, MNT, TGIF1, NFE2L1, PAF1, DEAF1, CAMTA2, CNBP, TSHZ1, GPBP1L1, ZNF133, SETD1B, ZNF76, TAF9B, HDGF, KEAP1, ZNRD1, SRF, ATF1, ATF2, ZNF846, ZN…	1085	2071	19235	1.62643	3.28666e-09	8.21666e-10	9.82123e-09
GOTERM_CC_FAT	GO:0005654~nucleoplasm	93	8.54779	2.02693e-11	ITGB3BP, LMO4, MED24, SMNDC1, GTF2E1, SIN3A, FOXF1, GIT2, OGT, POLH, ANAPC5, TADA2A, STK24, YY1, POLE, HNRNPA2B1, LIG3, ARNTL, MED19, RFC3, ABT1, MAPK7, PAF1, SNRPG, DEAF1, HMGB2, MCL1, SETD1B, TAF9B, ANAPC10, ATF1, HIST1H4A, HIST1H4B, HIST1H4E, HIST1H4F, FBXO5, TAF9, NUP54, POLQ, RUNX2, NTHL1, TAF1, RECQL5, MYO1C, TAF5, SMAD7, SKI, TEAD3, CASC3, KAT5, USF1, HDAC5, HDAC4, TDG, HDAC7, ARID4A, E2F7…	653	882	12782	2.06395	9.1212e-09	1.82424e-09	2.87561e-08
SP_PIR_KEYWORDS	dna-binding	172	15.8088	6.57227e-11	XRCC3, HMGN2, STAT5B, ZNF827, ZNF639, ZNF250, ZNF184, ZNF778, GATA2, H2AFV, HIST1H2BK, FOXF1, H2AFZ, ZNF397, PATZ1, TIGD5, TIGD6, ZNF574, ZNF575, TIGD7, ZNF449, ZNF45, TIGD1, TADA2A, POLH, YY1, POLE, ZNF8, ARNTL, TOX4, STRA13, RFC3, ABT1, ZNF786, PRDM5, ZNF785, MNT, TGIF1, NFE2L1, XRN1, DEAF1, CNBP, HMGB2, TSHZ1, GPBP1L1, ZNF133, ZNF76, HDGF, SRF, ATF1, ATF2, ZNF846, ZNF227, HIST1H4A, HIST1H4B, P…	1085	1868	19235	1.63235	3.14812e-08	6.29624e-09	9.40724e-08
SP_PIR_KEYWORDS	transcription regulation	181	16.636	2.16551e-10	ITGB3BP, CNOT8, LMO4, STAT5B, ZNF827, ZNF639, ZNF250, MED24, GTF2E1, ZNF184, ZNF778, GATA2, DPY30, SIN3A, FOXF1, EED, ZNF397, PATZ1, ZNF574, ZNF575, ZNF449, ZNF45, TADA2A, RCOR3, YY1, RELB, ZNF8, ARNTL, MED19, KDM2B, ASCC2, ABT1, ZNF786, PRDM5, ZNF785, MNT, TGIF1, NFE2L1, PAF1, DEAF1, CAMTA2, CNBP, TSHZ1, GPBP1L1, ZNF133, SETD1B, ZNF76, TAF9B, HDGF, KEAP1, SRF, ATF1, ATF2, ZNF846, ZNF227, HEXIM2,…	1085	2026	19235	1.5838	1.03728e-07	1.7288e-08	3.09961e-07
GOTERM_BP_FAT	GO:0006350~transcription	191	17.5551	2.80399e-10	ITGB3BP, CNOT8, LMO4, STAT5B, ZNF827, ZNF639, ZNF250, MED24, CBFB, GTF2E1, ZNF184, ZNF778, GATA2, SIN3A, FOXF1, ZNF397, EED, PATZ1, ZNF574, ZNF575, ZNF449, ZNF45, TADA2A, RCOR3, YY1, RELB, ZNF8, ARNTL, C10ORF2, MED19, KDM2B, ASCC2, ABT1, ZNF786, PRDM5, ZNF785, MNT, TGIF1, NFE2L1, PAF1, DEAF1, CAMTA2, CNBP, TSHZ1, GPBP1L1, ZNF133, SETD1B, ZNF76, TAF9B, HDGF, KEAP1, ZNRD1, SRF, ATF1, ATF2, ZNF846, …	802	2101	13528	1.53344	7.57357e-07	7.57357e-07	4.99002e-07
SP_PIR_KEYWORDS	zinc-finger	158	14.5221	5.09403e-10	DZIP3, ZNF827, ZNF639, LNX2, ZNF250, TRIM46, GTF2E1, ZNF184, ZNF778, GATA2, ZNF397, GIT2, RABGEF1, PATZ1, ZNF574, ZNF575, ZNF449, ZNF45, BRAF, YY1, POLE, LIG3, ZNF8, KDM2B, ZNF786, NBR1, PRDM5, ZNF785, RNF135, TRIM39, FBXO11, DEAF1, ZFAND6, CNBP, ZFAND3, TSHZ1, ZC3H4, ZNF133, ZNF76, ZNRD1, KCNRG, ZC3H6, ATF2, ZNF846, ZFC3H1, ZNF227, RNF166, ZNF697, OTUD7B, ZNF74, FBXO5, ZNF598, RCHY1, RNF167, TRA…	1085	1718	19235	1.63041	2.44004e-07	3.48577e-08	7.29135e-07
GOTERM_BP_FAT	GO:0045449~regulation of transcription	223	20.4963	1.15623e-09	ITGB3BP, HMGN2, STAT5B, ZNF639, MED24, ZNF250, ZNF778, SIN3A, FOXF1, ZNF397, PATZ1, TIGD5, TIGD6, TIGD7, ZNF45, RCOR3, TIGD1, TADA2A, YY1, MED19, RAB18, ASCC2, ABT1, ZNF786, PRDM5, ZNF785, MNT, TGIF1, TGFBRAP1, DEAF1, ZNF133, GPBP1L1, ZNF76, TAF9B, ZNRD1, ZNF227, CENPBD1, HEXIM2, ZNF74, TCF25, ZNF398, ZBTB47, ZNF529, KLF7, SMAD7, KLF13, ASXL1, SKI, ZBTB45, UBP1, USF1, USF2, ZNF526, YY1AP1, DMTF1,…	802	2601	13528	1.44618	3.12298e-06	1.56149e-06	2.05765e-06
SP_PIR_KEYWORDS	ubl conjugation pathway	63	5.79044	8.39147e-09	DZIP3, BAP1, SENP7, FBXL19, DCAF12, RABGEF1, NSMCE2, NEURL1B, FBXL14, DCAF16, CDCA3, ANAPC5, SOCS2, UBE2J1, UBE2J2, UBE2B, UBE2N, USP28, KDM2B, DCUN1D2, ATG4A, MED8, UBE2M, FBXL5, ASB1, KLHL12, UBE2W, SIAH2, UBE2T, FBXO11, UBE2Z, USP3, WDR5B, ANAPC13, RAB40C, ANAPC10, UBE2R2, UBE2D3, FBXW7, OTUD7B, FBXW2, FBXO5, RNF167, TRAF7, RCHY1, FBXO42, FBXW11, CCNB1IP1, UBL7, LRRC41, SUGT1, UBE2Q1, PSMD14, …	1085	509	19235	2.19425	4.01951e-06	5.02439e-07	1.20112e-05
SP_PIR_KEYWORDS	zinc	185	17.0037	1.04733e-08	DZIP3, THOP1, LMO4, ZNF827, ZNF639, LNX2, ZNF250, TRIM46, GTF2E1, ZNF184, ZNF778, GATA2, ZNF397, GIT2, RABGEF1, PATZ1, ZNF574, ZNF575, ZNF449, ZNF45, BRAF, YY1, POLE, LIG3, ZNF8, NRD1, ADAMTS6, KDM2B, ZNF786, NBR1, PRDM5, ZNF785, RNF135, TRIM39, FBXO11, DEAF1, ZFAND6, CNBP, ZFAND3, TSHZ1, ZC3H4, ZNF133, ZNF76, AMZ2, ZNRD1, KCNRG, ZC3H6, ATF2, ZNF846, ZFC3H1, ZNF227, RNF166, ZNF697, QTRTD1, OTUD7B…	1085	2189	19235	1.49826	5.01672e-06	5.57414e-07	1.4991e-05
GOTERM_BP_FAT	GO:0044265~cellular macromolecule catabolic process	81	7.44485	3.72571e-08	DZIP3, BAP1, CD2AP, SENP7, FBXL19, RABGEF1, NSMCE2, NEURL1B, FBXL14, PSMD5, CDCA3, PAN3, ANAPC5, SOCS2, CYCS, UBE2J1, UBE2J2, UBE2B, UBE2N, USP28, EIF4A3, KDM2B, DCUN1D2, MAD2L1, PSMA5, ATG4A, MED8, UBE2M, FBXL5, ASB1, KLHL12, UBE2W, SIAH2, CLN8, UBE2T, FBXO11, UBE2Z, USP3, WDR5B, ANAPC13, RAB40C, ANAPC10, UBE2R2, ZFP36L1, ZFP36L2, UBE2D3, FBXW7, PSMB3, OTUD7B, HNRNPD, FBXO5, FBXW2, RNF167, FBXO4…	802	725	13528	1.88454	0.000100626	3.35432e-05	6.63033e-05
GOTERM_BP_FAT	GO:0009057~macromolecule catabolic process	82	7.53676	4.29417e-07	SPG7, DZIP3, BAP1, CD2AP, SENP7, FBXL19, RABGEF1, NSMCE2, NEURL1B, FBXL14, PSMD5, CDCA3, PAN3, ANAPC5, SOCS2, CYCS, UBE2J1, UBE2J2, UBE2B, UBE2N, USP28, EIF4A3, KDM2B, DCUN1D2, MAD2L1, PSMA5, ATG4A, MED8, UBE2M, FBXL5, ASB1, KLHL12, UBE2W, SIAH2, CLN8, UBE2T, FBXO11, UBE2Z, USP3, WDR5B, ANAPC13, RAB40C, ANAPC10, UBE2R2, ZFP36L1, ZFP36L2, UBE2D3, FBXW7, PSMB3, OTUD7B, HNRNPD, FBXO5, FBXW2, RNF167,…	802	781	13528	1.77101	0.00115918	0.000289922	0.000764196
GOTERM_BP_FAT	GO:0019941~modification-dependent protein catabolic process	65	5.97426	6.47639e-07	DZIP3, BAP1, CD2AP, SENP7, FBXL19, RABGEF1, NSMCE2, NEURL1B, FBXL14, PSMD5, CDCA3, ANAPC5, SOCS2, UBE2J1, UBE2J2, UBE2B, UBE2N, USP28, KDM2B, MAD2L1, DCUN1D2, PSMA5, ATG4A, MED8, UBE2M, FBXL5, ASB1, KLHL12, UBE2W, SIAH2, UBE2T, FBXO11, UBE2Z, USP3, WDR5B, ANAPC13, RAB40C, ANAPC10, UBE2R2, UBE2D3, FBXW7, PSMB3, OTUD7B, FBXW2, FBXO5, RNF167, TRAF7, FBXO42, FBXW11, CCNB1IP1, UBL7, LRRC41, SUGT1, UBE…	802	574	13528	1.91012	0.00174775	0.000349794	0.00115254
GOTERM_BP_FAT	GO:0043632~modification-dependent macromolecule catabolic process	65	5.97426	6.47639e-07	DZIP3, BAP1, CD2AP, SENP7, FBXL19, RABGEF1, NSMCE2, NEURL1B, FBXL14, PSMD5, CDCA3, ANAPC5, SOCS2, UBE2J1, UBE2J2, UBE2B, UBE2N, USP28, KDM2B, MAD2L1, DCUN1D2, PSMA5, ATG4A, MED8, UBE2M, FBXL5, ASB1, KLHL12, UBE2W, SIAH2, UBE2T, FBXO11, UBE2Z, USP3, WDR5B, ANAPC13, RAB40C, ANAPC10, UBE2R2, UBE2D3, FBXW7, PSMB3, OTUD7B, FBXW2, FBXO5, RNF167, TRAF7, FBXO42, FBXW11, CCNB1IP1, UBL7, LRRC41, SUGT1, UBE…	802	574	13528	1.91012	0.00174775	0.000349794	0.00115254
GOTERM_CC_FAT	GO:0005694~chromosome	50	4.59559	7.46407e-07	ITGB3BP, HMGN2, ARID4A, SIN3A, HIST1H2BK, H2AFV, H2AFZ, HIST3H2A, NUP37, TUBG1, TIGD5, TIGD6, TIGD7, CDCA5, FANCC, NUP133, RBBP4, TIGD1, TADA2A, HIST1H1B, UBE2B, STRA13, RFC3, NDEL1, MAD2L1, NUP43, HIST1H2AC, THAP7, NUP98, HMGB2, CENPBD1, HIST1H4A, HJURP, HIST1H4B, PPP2CA, HNRNPD, HIST1H4E, BUB1, HIST1H4F, BCL6, SKA1, ASF1B, CENPN, HIST1H3J, TCP1, HIST1H2BD, JRKL, SUN2, KAT5, SUGT1, HIST1H3B, HIS…	653	460	12782	2.12764	0.000335827	5.5979e-05	0.00105892
GOTERM_MF_FAT	GO:0030528~transcription regulator activity	137	12.5919	7.56769e-07	CNOT8, LMO4, STAT5B, ZNF639, MED24, CBFB, GTF2E1, GATA2, SIN3A, FOXF1, EED, ZNF397, PATZ1, ZNF449, BCL10, ZNF45, TADA2A, YY1, RELB, ARNTL, MED19, ABT1, TIAL1, PRDM5, MNT, TGIF1, NFE2L1, DEAF1, CAMTA2, CNBP, HMGB2, TSHZ1, ZNF133, TAF9B, ZNRD1, KEAP1, SRF, ATF1, ATF2, HEXIM2, HNRNPD, TAF9, TCF25, RUNX2, SREBF1, MAFG, ZNF398, TAF1, KLF7, CREBZF, SMAD7, TAF5, KLF13, SKI, TEAD3, KAT5, USF1, UBP1, FOXP…	785	1512	12983	1.49856	0.000625652	0.000312875	0.0011667
GOTERM_BP_FAT	GO:0044257~cellular protein catabolic process	67	6.15809	8.31489e-07	DZIP3, BAP1, CD2AP, SENP7, FBXL19, RABGEF1, NSMCE2, NEURL1B, FBXL14, PSMD5, CDCA3, ANAPC5, SOCS2, UBE2J1, UBE2J2, UBE2B, UBE2N, USP28, KDM2B, MAD2L1, DCUN1D2, PSMA5, ATG4A, MED8, UBE2M, FBXL5, ASB1, KLHL12, UBE2W, SIAH2, CLN8, UBE2T, FBXO11, UBE2Z, USP3, WDR5B, ANAPC13, RAB40C, ANAPC10, UBE2R2, UBE2D3, FBXW7, PSMB3, OTUD7B, FBXW2, FBXO5, RNF167, TRAF7, FBXO42, FBXW11, CCNB1IP1, UBL7, LRRC41, SUGT…	802	603	13528	1.8742	0.00224333	0.000374239	0.00147972
GOTERM_BP_FAT	GO:0030163~protein catabolic process	68	6.25	1.21536e-06	SPG7, DZIP3, BAP1, CD2AP, SENP7, FBXL19, RABGEF1, NSMCE2, NEURL1B, FBXL14, PSMD5, CDCA3, ANAPC5, SOCS2, UBE2J1, UBE2J2, UBE2B, UBE2N, USP28, KDM2B, MAD2L1, DCUN1D2, PSMA5, ATG4A, MED8, UBE2M, FBXL5, ASB1, KLHL12, UBE2W, SIAH2, CLN8, UBE2T, FBXO11, UBE2Z, USP3, WDR5B, ANAPC13, RAB40C, ANAPC10, UBE2R2, UBE2D3, FBXW7, PSMB3, OTUD7B, FBXW2, FBXO5, RNF167, TRAF7, FBXO42, FBXW11, CCNB1IP1, UBL7, LRRC41…	802	622	13528	1.84407	0.00327729	0.000468844	0.00216284
GOTERM_BP_FAT	GO:0051603~proteolysis involved in cellular protein catabolic process	66	6.06618	1.45284e-06	DZIP3, BAP1, CD2AP, SENP7, FBXL19, RABGEF1, NSMCE2, NEURL1B, FBXL14, PSMD5, CDCA3, ANAPC5, SOCS2, UBE2J1, UBE2J2, UBE2B, UBE2N, USP28, KDM2B, MAD2L1, DCUN1D2, PSMA5, ATG4A, MED8, UBE2M, FBXL5, ASB1, KLHL12, UBE2W, SIAH2, UBE2T, FBXO11, UBE2Z, USP3, WDR5B, ANAPC13, RAB40C, ANAPC10, UBE2R2, UBE2D3, FBXW7, PSMB3, OTUD7B, FBXW2, FBXO5, RNF167, TRAF7, FBXO42, FBXW11, CCNB1IP1, UBL7, LRRC41, SUGT1, UBE…	802	600	13528	1.85546	0.00391644	0.000490396	0.00258547
GOTERM_CC_FAT	GO:0044451~nucleoplasm part	56	5.14706	1.56398e-06	ARID4A, E2F7, LMO4, MED24, SMNDC1, GTF2E1, SIN3A, TRIM8, ASH2L, FOXF1, OGT, ELP4, RBBP4, TADA2A, YY1, ARNTL, TAF11, MED19, EIF4A3, TAF13, ABT1, MED8, PAF1, DEAF1, THAP7, SETD1B, CREM, POLR2I, TAF9B, SHFM1, ATF1, GTF3C6, GTF3C5, TAF9, WAC, RUNX2, GTF3C1, TAF1, NACC1, POLR3H, TBX2, TAF5, SMAD7, SKI, TEAD3, CASC3, PHF12, KAT5, USF1, ATXN7L3, POLR3D, ATXN1, HDAC5, HDAC4, PKNOX1, HDAC7	653	555	12782	1.97506	0.000703542	0.000100536	0.00221878
GOTERM_CC_FAT	GO:0044427~chromosomal part	43	3.95221	2.75961e-06	ITGB3BP, HMGN2, ARID4A, SIN3A, HIST1H2BK, H2AFV, H2AFZ, HIST3H2A, NUP37, TIGD5, TIGD6, TIGD7, CDCA5, FANCC, NUP133, RBBP4, TIGD1, HIST1H1B, UBE2B, STRA13, RFC3, MAD2L1, NDEL1, NUP43, HIST1H2AC, NUP98, HIST1H4A, CENPBD1, HIST1H4B, HJURP, PPP2CA, BUB1, HIST1H4E, HIST1H4F, BCL6, SKA1, ASF1B, CENPN, HIST1H3J, TCP1, HIST1H2BD, SUN2, JRKL, SUGT1, KAT5, HIST1H3B, HIST1H2AH, HIST1H3E, HIST1H3I	653	386	12782	2.18055	0.00124106	0.000155216	0.00391499
SP_PIR_KEYWORDS	ubl conjugation	62	5.69853	3.08415e-06	ABCF1, AURKA, PIP5K1A, CDT1, POMGNT1, HIST1H2BK, H2AFV, H2AFZ, RABGEF1, NSMCE2, HIST3H2A, ACIN1, CDCA5, CDCA3, RBBP4, NUDT6, NUSAP1, KIAA0586, FAM76B, ARNTL, UBE2N, HIPK3, SNRNP200, FBXL5, HIST1H2AC, TNRC18, MCL1, WRNIP1, HDGF, KEAP1, TPM1, TUBB, N4BP1, SET, HIST1H4A, HIST1H4B, BUB1, HIST1H4E, HIST1H4F, NFATC4, RNF167, TRAF7, RCHY1, CCNB1IP1, MAFG, HIST1H3J, HIST1H2BD, SMAD7, KIF18A, KAT5, DVL1, …	1085	588	19235	1.86929	0.00147622	0.00014772	0.00441442
SP_PIR_KEYWORDS	metal-binding	223	20.4963	3.23625e-06	HCCS, MASP1, DZIP3, THOP1, ZNF639, ZNF250, ZNF778, MAP3K4, PLOD1, ZNF397, GIT2, PATZ1, ZNF45, POLH, BRAF, YY1, POLE, LIG3, NME7, ADAMTS6, ZNF786, PRDM5, ZNF785, FBXL5, DEAF1, ZNF133, ZNF76, ZNRD1, PPAT, ZNF227, ZNF74, FBXO5, RCHY1, NTHL1, MGAT4B, ZNF398, ZBTB47, ZNF529, KLF7, KLF13, ASXL1, ACACA, OXSR1, CSRP2, ZBTB45, GAS6, DAGLB, ZNF526, BFAR, LASP1, ZNF213, IDI1, ZNF219, ADAR, SPG7, ZNF532, RNF…	1085	2972	19235	1.3302	0.00154896	0.000140914	0.00463211
SP_PIR_KEYWORDS	trna processing	16	1.47059	3.62772e-06	MOCS3, TSEN54, PUSL1, TRPT1, TRMT61A, TRDMT1, METTL1, QTRTD1, CTU2, THG1L, POP1, KIAA0391, TRUB2, TYW1B, TSEN15, DUS3L	1085	67	19235	4.23358	0.00173617	0.000144796	0.00519242
GOTERM_MF_FAT	GO:0008270~zinc ion binding	189	17.3713	4.01011e-06	DZIP3, THOP1, LMO4, ZNF827, ZNF639, LNX2, ZNF250, TRIM46, GTF2E1, ZNF184, ZNF778, GATA2, ZNF397, GIT2, RABGEF1, PATZ1, ZNF574, ZNF575, ZNF449, ZNF45, TADA2A, BRAF, YY1, POLE, LIG3, ZNF8, NRD1, ADAMTS6, KDM2B, ZNF786, NBR1, PRDM5, ZNF785, RNF135, TRIM39, FBXO11, DEAF1, ZFAND6, CNBP, ZFAND3, TSHZ1, ZC3H4, ZNF133, ZNF76, AMZ2, ZNRD1, KCNRG, ZC3H6, ATF2, ZNF846, ZFC3H1, ZNF227, RNF166, ZNF697, QTRTD1…	785	2311	12983	1.35259	0.00331088	0.00110485	0.0061822
GOTERM_CC_FAT	GO:0000775~chromosome, centromeric region	21	1.93015	4.31599e-06	ITGB3BP, NUP133, CENPN, NUP98, TIGD1, JRKL, SUGT1, STRA13, SIN3A, MAD2L1, NDEL1, CENPBD1, HJURP, PPP2CA, BUB1, NUP37, TIGD5, SKA1, TIGD6, TIGD7, NUP43	653	124	12782	3.315	0.00194031	0.000215777	0.0061229
GOTERM_MF_FAT	GO:0016564~transcription repressor activity	41	3.76838	6.84278e-06	THAP7, HMGB2, ARID4A, E2F7, TAF9B, PAWR, SUFU, SIN3A, HEXIM2, ZNF148, EED, PATZ1, BCL6, NR2F2, NACC1, TBX3, CREBZF, TBX2, YY1, RELB, SKI, PHF12, MXD1, KAT5, UBP1, FOXP1, MXD4, HDAC5, ATXN1, HDAC4, ID1, NAB2, DR1, PRDM5, MNT, TGIF1, RFX3, SETD8, ID3, SIAH2, ZNF219	785	316	12983	2.14586	0.00564301	0.00141375	0.010549
UP_SEQ_FEATURE	domain:F-box	16	1.47059	9.9246e-06	CCNF, FBXL19, FBXW7, KDM2B, FBXL5, FBXO5, FBXW2, FBXO31, FBXO42, FBXL14, FBXO33, FBXO34, FBXW11, FBXO48, FBXO36, FBXO11	1084	72	19113	3.9182	0.0235765	0.0235765	0.0174286
INTERPRO	IPR001810:Cyclin-like F-box	16	1.47059	1.07199e-05	CCNF, FBXL19, FBXW7, KDM2B, FBXL5, FBXO5, FBXW2, FBXO31, FBXO42, FBXL14, FBXO33, FBXO34, FBXW11, FBXO48, FBXO36, FBXO11	981	70	16659	3.88152	0.0144945	0.0144945	0.0176021
SP_PIR_KEYWORDS	isopeptide bond	39	3.58456	1.08909e-05	ABCF1, HIST1H2AC, MCL1, TNRC18, WRNIP1, HDGF, PIP5K1A, TPM1, POMGNT1, TUBB, SET, H2AFV, HIST1H4A, HIST1H2BK, HIST1H4B, HIST1H4E, H2AFZ, HIST1H4F, HIST3H2A, ACIN1, MAFG, HIST1H3J, RBBP4, HIST1H2BD, SMAD7, NUDT6, FAM76B, KIAA0586, ARNTL, UBE2N, HDAC4, YY1AP1, ETS1, SNRNP200, IKBKG, HIST1H3B, TDG, HIST1H2AH, IRF2, HIST1H3E, IKBKB, CALM2, CALM1, BARD1, HIST1H3I, ADAR	1085	319	19235	2.16739	0.00520319	0.00040121	0.0155876
GOTERM_MF_FAT	GO:0003702~RNA polymerase II transcription factor activity	34	3.125	1.09719e-05	DEAF1, FOXM1, MED24, SRF, CBFB, GLI1, ATF2, GTF2E1, ZNF148, TCEA1, NR2F2, RUNX2, NR2F1, SREBF1, TBX3, KLF13, GMEB2, SOX12, TEAD3, USF1, USF2, FOXP1, MED19, TAF11, TAF13, PKNOX1, SP2, ABT1, ETS1, TIAL1, MED8, IRF2, RFX3, TCEB1	785	244	12983	2.30459	0.00903276	0.00181312	0.016914
GOTERM_CC_FAT	GO:0005730~nucleolus	63	5.79044	1.21075e-05	FOSL2, ZNF532, UTP18, CD2AP, GATA2, IDH3G, SIN3A, DGCR8, ZNF148, MKX, ACIN1, TSEN15, ZBTB20, RCOR3, POLH, NOL7, HNRNPA2B1, ACTN1, NUSAP1, POLR1C, ISG20L2, TOX4, MCM4, NVL, KDM2B, ABT1, NAV2, HMGB2, UBE2Z, TSHZ1, SETD1B, KEAP1, ZNRD1, SRF, SUFU, HJURP, GPSM2, GATAD2B, CC2D1A, THAP2, ETV4, PHLDA1, TAF1, NACC1, TSEN54, RBM23, MYO1C, NF2, TBX3, TAF5, PNO1, PHF12, KAT5, FOXP1, ATXN1, DDX56, CCT5, PHF2…	653	698	12782	1.76673	0.0054336	0.000544694	0.0171755
GOTERM_MF_FAT	GO:0046914~transition metal ion binding	218	20.0368	1.24405e-05	HCCS, DZIP3, B3GALT6, THOP1, ZNF639, ZNF250, ZNF778, PLOD1, ZNF397, GIT2, PATZ1, ZNF45, BRAF, TADA2A, YY1, POLE, LIG3, ADAMTS6, ZNF786, PRDM5, ZNF785, DEAF1, ZNF133, ZNF76, ZNRD1, PPAT, ZNF227, ZNF74, FBXO5, RCHY1, SLC31A1, NTHL1, ZNF398, ZBTB47, ZNF529, KLF7, KLF13, SCD, ASXL1, ACACA, SKI, CSRP2, ZBTB45, ZNF526, BFAR, LASP1, ZNF213, ZNF219, ADAR, SPG7, ZNF532, RNF185, ZNF880, GLI1, FBXL19, POMGN…	785	2785	12983	1.2946	0.0102356	0.00171325	0.0191777
UP_SEQ_FEATURE	zinc finger region:C2H2-type 4	59	5.42279	1.44804e-05	ZNF532, ZNF827, ZNF639, ZNF250, ZNF880, GLI1, ZNF778, ZNF184, ZNF148, ZNF397, PATZ1, ZNF408, ZNF490, ZNF574, ZNF575, ZNF449, ZNF45, ZBTB20, YY1, ZNF544, ZNF543, ZNF337, ZNF8, ZNF691, ZNF786, PRDM5, ZNF785, ZNF276, TSHZ1, ZNF133, ZNF76, ZNF75A, ZNF654, ZNF846, ZNF227, ZSCAN22, ZNF697, PRDM10, ZNF74, BCL6, ZSCAN23, ZNF561, ZNF562, ZNF398, ZNF529, ZBTB47, ZNF565, ZNF668, ZBTB45, ZNF526, ZNF672, ZNF4…	1084	575	19113	1.80919	0.0342123	0.017255	0.0254282
SP_PIR_KEYWORDS	repressor	48	4.41176	1.46225e-05	ITGB3BP, CNBP, CNOT8, ZNF133, CREM, E2F7, ZNF639, HDGF, LSM14A, SIN3A, HEXIM2, ZNF148, EED, ZNF397, GATAD2B, RQCD1, PATZ1, BCL6, CC2D1A, TCF25, MAFG, NACC1, RBBP4, RCOR3, TBX3, KLF13, YY1, ASXL1, TLE4, IRF2BP2, PHF12, MXD1, FOXP1, SAFB2, MXD4, HDAC5, HDAC4, KDM2B, NAB2, DR1, SALL1, PRDM5, MNT, TGIF1, IRF2, RFX3, SETD8, HDAC7	1085	435	19235	1.95621	0.00697977	0.000500178	0.0209279
GOTERM_CC_FAT	GO:0043228~non-membrane-bounded organelle	177	16.2684	1.53872e-05	ITGB3BP, HMGN2, PRC1, AURKA, CD2AP, GATA2, DDX28, SIN3A, IDH3G, H2AFV, HIST1H2BK, IFT20, RPLP0, H2AFZ, NUP37, ACIN1, TUBG1, TIGD5, TIGD6, DHX30, CDCA5, TIGD7, ASPM, NUP133, KRTAP2-3, TIGD1, TADA2A, RCOR3, POLH, HNRNPA2B1, ACTN1, DCTN5, ISG20L2, TOX4, C10ORF2, NVL, STRA13, RFC3, KDM2B, NDEL1, MAD2L1, NAV2, ABT1, BIN3, NUP43, MRPL44, HMGB2, MRPS16, TSHZ1, LMNB1, GNE, SETD1B, MRPS11, B9D2, KATNB1, K…	653	2596	12782	1.33461	0.00690039	0.000629284	0.0218276
GOTERM_CC_FAT	GO:0043232~intracellular non-membrane-bounded organelle	177	16.2684	1.53872e-05	ITGB3BP, HMGN2, PRC1, AURKA, CD2AP, GATA2, DDX28, SIN3A, IDH3G, H2AFV, HIST1H2BK, IFT20, RPLP0, H2AFZ, NUP37, ACIN1, TUBG1, TIGD5, TIGD6, DHX30, CDCA5, TIGD7, ASPM, NUP133, KRTAP2-3, TIGD1, TADA2A, RCOR3, POLH, HNRNPA2B1, ACTN1, DCTN5, ISG20L2, TOX4, C10ORF2, NVL, STRA13, RFC3, KDM2B, NDEL1, MAD2L1, NAV2, ABT1, BIN3, NUP43, MRPL44, HMGB2, MRPS16, TSHZ1, LMNB1, GNE, SETD1B, MRPS11, B9D2, KATNB1, K…	653	2596	12782	1.33461	0.00690039	0.000629284	0.0218276
SP_PIR_KEYWORDS	nucleotide-binding	136	12.5	1.60801e-05	XRCC3, STK35, DAK, AURKA, MTHFD1L, DDX28, ARL10, MAP3K4, IDH3G, ARL15, PRKACB, TUBG1, DHX30, BRAF, CSNK1G2, STK24, LIG3, UBE2J1, ARL16, UBE2J2, C10ORF2, NME7, NVL, RFC3, RAB18, RIOK3, NAV2, PDGFRA, BMP2K, CSNK1G3, MAPK7, EIF2AK3, PFKFB3, GNE, MAPKAPK5, ARFRP1, HDGF, RAB40C, WARS2, MAPKAPK2, HSPA1L, UBE2D3, TUBB, GMPPA, TUBE1, RHOBTB1, DYRK3, TAF9, RHOBTB3, TAF1, MOCS3, RECQL5, SPHK2, MYO1C, MYO1E…	1085	1686	19235	1.43003	0.00767285	0.000513364	0.0230139
SMART	SM00256:FBOX	16	1.47059	2.04257e-05	CCNF, FBXL19, FBXW7, KDM2B, FBXL5, FBXO5, FBXW2, FBXO31, FBXO42, FBXL14, FBXO33, FBXO34, FBXW11, FBXO48, FBXO36, FBXO11	576	69	9079	3.65499	0.00533729	0.00533729	0.0267273
GOTERM_MF_FAT	GO:0008134~transcription factor binding	56	5.14706	2.21582e-05	NIF3L1, LMO4, MED24, PAWR, CBFB, GATA2, DIP2A, SIN3A, HSF2, NR2F2, NR2F1, BCL10, TADA2A, YY1, RELB, GMEB1, ARNTL, MXD1, MXD4, TAF11, RAB18, PFDN6, ABT1, NAB2, MNT, TGIF1, NFE2L1, SIAH2, CAMTA2, SKIV2L, CREM, TAF9B, SRF, SUFU, ATF2, MYCBP, TAF9, NFATC4, DNAJA3, TAF1, KLF7, CREB3, TP53BP2, SKI, KAT5, USF1, UBP1, ATXN7L3, USF2, HDAC5, HDAC4, ETS1, GSK3B, DR1, SETD8, ID3	785	513	12983	1.80541	0.0181582	0.00261444	0.0341558
GOTERM_CC_FAT	GO:0005829~cytosol	102	9.375	2.39233e-05	ITGB3BP, AP1G1, STAT5B, RUSC2, UBQLN4, PACSIN2, EIF1AX, RPLP0, OGT, PRKACB, TUBG1, ACIN1, CDCA3, BCL10, MCM3AP, ANAPC5, STK24, CSNK1G2, NRD1, MAD2L1, PSMA5, TRIM39, SNRPG, CAV2, CAV1, CNBP, PFKFB3, GNE, CACNB3, ANAPC10, MAPKAPK2, ATF2, TUBB, BLOC1S3, HNRNPD, FBXO5, PCYT1A, ARHGDIA, DNAJA3, MOCS3, MOCS2, SPHK2, SMAD7, SPHK1, EPM2A, NMT1, CCT5, GBE1, EIF4E, CDKN1B, ARF1, PRKAR1B, EIF4H, IKBKG, NUTF…	653	1330	12782	1.50118	0.0107079	0.000896733	0.0339346
GOTERM_BP_FAT	GO:0008033~tRNA processing	16	1.47059	3.22575e-05	MOCS3, TSEN54, PUSL1, TRPT1, TRMT61A, TRDMT1, METTL1, QTRTD1, CTU2, THG1L, POP1, KIAA0391, TRUB2, TYW1B, TSEN15, DUS3L	802	76	13528	3.55112	0.0834411	0.00963429	0.0573905
UP_SEQ_FEATURE	repeat:WD 1	34	3.125	3.5942e-05	UTP18, WDR5B, KATNB1, WDR82, TSSC1, ERCC8, DCAF12, FBXW7, EED, FBXW2, NUP37, TRAF7, FBXW11, NBEAL1, PPWD1, RBBP4, TAF5, STRN4, TECPR2, TLE4, AMBRA1, WIPI2, PWP1, WDR92, SMU1, RFWD3, WDR25, WDR89, WSB2, SNRNP40, WDR1, DENND3, CSTF1, NUP43	1084	274	19113	2.1879	0.0827783	0.0283912	0.0631042
UP_SEQ_FEATURE	repeat:WD 2	34	3.125	3.5942e-05	UTP18, WDR5B, KATNB1, WDR82, TSSC1, ERCC8, DCAF12, FBXW7, EED, FBXW2, NUP37, TRAF7, FBXW11, NBEAL1, PPWD1, RBBP4, TAF5, STRN4, TECPR2, TLE4, AMBRA1, WIPI2, PWP1, WDR92, SMU1, RFWD3, WDR25, WDR89, WSB2, SNRNP40, WDR1, DENND3, CSTF1, NUP43	1084	274	19113	2.1879	0.0827783	0.0283912	0.0631042
SP_PIR_KEYWORDS	wd repeat	34	3.125	3.76135e-05	UTP18, WDR5B, KATNB1, WDR82, TSSC1, ERCC8, DCAF12, FBXW7, EED, FBXW2, NUP37, TRAF7, FBXW11, NBEAL1, PPWD1, RBBP4, TAF5, STRN4, TECPR2, TLE4, AMBRA1, WIPI2, PWP1, WDR92, SMU1, RFWD3, WDR25, WDR89, WSB2, SNRNP40, WDR1, DENND3, CSTF1, NUP43	1085	276	19235	2.1839	0.0178558	0.00112544	0.0538246
INTERPRO	IPR015943:WD40/YVTN repeat-like	37	3.40074	3.80062e-05	HPS5, UTP18, WDR5B, KATNB1, WDR82, TSSC1, ERCC8, DCAF12, FBXW7, EED, FBXW2, NUP37, SEMA3B, TRAF7, FBXW11, PPWD1, NBEAL1, NUP133, RBBP4, TAF5, STRN4, TECPR2, TLE4, AMBRA1, WIPI2, PWP1, WDR92, SMU1, RFWD3, WDR25, WDR89, WSB2, SNRNP40, WDR1, DENND3, CSTF1, NUP43	981	300	16659	2.0944	0.0504484	0.0255506	0.062393
INTERPRO	IPR001680:WD40 repeat	34	3.125	4.07786e-05	UTP18, WDR5B, KATNB1, WDR82, TSSC1, ERCC8, DCAF12, FBXW7, EED, FBXW2, NUP37, TRAF7, FBXW11, NBEAL1, PPWD1, RBBP4, TAF5, STRN4, TECPR2, TLE4, AMBRA1, WIPI2, PWP1, WDR92, SMU1, RFWD3, WDR25, WDR89, WSB2, SNRNP40, WDR1, DENND3, CSTF1, NUP43	981	266	16659	2.17059	0.0540273	0.0183435	0.066943
UP_SEQ_FEATURE	repeat:WD 3	33	3.03309	4.43818e-05	UTP18, WDR5B, KATNB1, WDR82, TSSC1, ERCC8, DCAF12, FBXW7, EED, FBXW2, NUP37, TRAF7, FBXW11, PPWD1, RBBP4, TAF5, STRN4, TECPR2, TLE4, AMBRA1, WIPI2, PWP1, WDR92, SMU1, RFWD3, WDR25, WDR89, WSB2, SNRNP40, WDR1, DENND3, CSTF1, NUP43	1084	265	19113	2.19567	0.101201	0.0263215	0.0779168
GOTERM_BP_FAT	GO:0010605~negative regulation of macromolecule metabolic process	71	6.52574	4.56663e-05	MASP1, ARID4A, XPO5, ZNF639, PAWR, CDT1, CDC45, SIN3A, DGCR8, ZNF148, EED, PSMD5, NR2F2, NR2F1, PRKCA, PPP2R1A, ANAPC5, ZNF8, MXD4, EIF4A3, MAD2L1, PSMA5, NAB2, ASB1, TGIF1, CLN8, EIF2AK3, THAP7, BTAF1, CAV1, HMGB2, TAF9B, ANAPC10, SET, HEXIM2, PSMB3, PPP2CA, PRKRA, FBXO5, BCL6, TAF9, RUNX2, TCF25, NACC1, EHMT1, NF2, CREBZF, TBX3, TBX2, SMAD7, SKI, PHF12, KAT5, FURIN, UBP1, FOXP1, SIRT3, ATXN1, H…	802	734	13528	1.63163	0.116043	0.012259	0.0812373
GOTERM_BP_FAT	GO:0006351~transcription, DNA-dependent	36	3.30882	5.39098e-05	DEAF1, ARID4A, FOXM1, LMO4, POLR2I, TAF9B, MED24, CBFB, GTF2E1, ASH2L, HSF2, GTF3C6, GTF3C5, NFATC4, TAF9, TCEA1, GTF3C1, TAF1, POLR3H, TADA2A, KLF13, TAF5, GMEB2, SNAPC3, POLR1C, USF1, USF2, C10ORF2, POLR3D, TAF11, TAF13, ETS1, ABT1, MNT, NFE2L1, ZNF219	802	292	13528	2.0796	0.135509	0.0131504	0.0958953
INTERPRO	IPR009072:Histone-fold	13	1.19485	5.53349e-05	HIST1H3J, HIST1H2BD, TAF9B, TAF11, TAF13, HIST1H4A, HIST1H2BK, H2AFV, HIST1H4B, POLE3, DR1, HIST1H3B, HIST1H4E, H2AFZ, HIST1H2AH, HIST1H4F, TAF9, HIST1H3E, HIST1H3I	981	54	16659	4.08818	0.072598	0.0186656	0.0908286
SP_PIR_KEYWORDS	atp-binding	109	10.0184	5.95406e-05	XRCC3, STK35, DAK, AURKA, MTHFD1L, MAP3K4, IDH3G, DDX28, PRKACB, DHX30, BRAF, STK24, CSNK1G2, LIG3, UBE2J1, UBE2J2, NME7, C10ORF2, NVL, RFC3, NAV2, RIOK3, PDGFRA, BMP2K, MAPK7, CSNK1G3, EIF2AK3, PFKFB3, GNE, MAPKAPK5, WARS2, MAPKAPK2, HSPA1L, UBE2D3, DYRK3, TAF9, POLQ, RHOBTB3, TAF1, MOCS3, RECQL5, SPHK2, MYO1C, MYO1E, SPHK1, ACACA, OXSR1, MMAA, GLYCTK, CCT5, DDX56, DDX59, GRK5, MYO19, ASNA1, IKB…	1085	1326	19235	1.45729	0.0281179	0.00167629	0.0851898
UP_SEQ_FEATURE	cross-link:Glycyl lysine isopeptide (Lys-Gly) (interchain with G-Cter in ubiquitin)	27	2.48162	6.10022e-05	ABCF1, HIST1H2AC, MCL1, TNRC18, WRNIP1, PIP5K1A, TPM1, TUBB, POMGNT1, SET, HIST1H2BK, H2AFV, H2AFZ, HIST3H2A, ACIN1, HIST1H3J, RBBP4, HIST1H2BD, NUDT6, FAM76B, KIAA0586, YY1AP1, IKBKG, HIST1H3B, HIST1H2AH, HIST1H3E, IKBKB, CALM2, CALM1, BARD1, HIST1H3I	1084	199	19113	2.39227	0.136407	0.0289048	0.107081
INTERPRO	IPR019782:WD40 repeat 2	30	2.75735	6.3482e-05	UTP18, WDR5B, KATNB1, WDR82, TSSC1, ERCC8, DCAF12, FBXW7, EED, FBXW2, NUP37, TRAF7, FBXW11, NBEAL1, PPWD1, RBBP4, TAF5, STRN4, TLE4, AMBRA1, WDR92, PWP1, SMU1, WDR25, WDR89, WSB2, SNRNP40, WDR1, CSTF1, NUP43	981	226	16659	2.2542	0.0828326	0.0171444	0.104195
INTERPRO	IPR017986:WD40 repeat, region	31	2.84926	6.66987e-05	UTP18, WDR5B, KATNB1, WDR82, TSSC1, ERCC8, DCAF12, FBXW7, EED, FBXW2, NUP37, TRAF7, FBXW11, NBEAL1, PPWD1, RBBP4, TAF5, STRN4, TLE4, AMBRA1, WDR92, PWP1, SMU1, WDR25, WDR89, WSB2, SNRNP40, WDR1, DENND3, CSTF1, NUP43	981	238	16659	2.2119	0.0868423	0.0150271	0.109472
GOTERM_CC_FAT	GO:0005667~transcription factor complex	26	2.38971	6.84456e-05	DEAF1, E2F7, CREM, LMO4, TAF9B, ATF1, GTF2E1, FOXF1, GTF3C6, GTF3C5, TAF9, RUNX2, GTF3C1, TAF1, TBX2, SMAD7, TAF5, YY1, ARNTL, TEAD3, KAT5, USF1, TAF11, TAF13, PKNOX1, ABT1	653	210	12782	2.42348	0.030332	0.00236655	0.0970598
GOTERM_MF_FAT	GO:0004842~ubiquitin-protein ligase activity	23	2.11397	6.95871e-05	UBE2Z, DZIP3, ANAPC5, UBE2J1, ANAPC10, UBE2J2, UBE2Q1, UBE2B, UBE2R2, UBE2N, ERCC8, UBE2D3, UBE2M, FBXL5, UBE2W, FBXW2, TRAF7, RNF167, SIAH2, FBXW11, UBE2T, BARD1, FBXO11	785	147	12983	2.58771	0.0559258	0.007168	0.107228
GOTERM_BP_FAT	GO:0032774~RNA biosynthetic process	36	3.30882	7.12456e-05	DEAF1, ARID4A, FOXM1, LMO4, POLR2I, TAF9B, MED24, CBFB, GTF2E1, ASH2L, HSF2, GTF3C6, GTF3C5, NFATC4, TAF9, TCEA1, GTF3C1, TAF1, POLR3H, TADA2A, KLF13, TAF5, GMEB2, SNAPC3, POLR1C, USF1, USF2, C10ORF2, POLR3D, TAF11, TAF13, ETS1, ABT1, MNT, NFE2L1, ZNF219	802	296	13528	2.05149	0.175057	0.0159089	0.126714
INTERPRO	IPR019781:WD40 repeat, subgroup	31	2.84926	9.06955e-05	WDR5B, KATNB1, WDR82, TSSC1, ERCC8, DCAF12, FBXW7, EED, FBXW2, NUP37, TRAF7, FBXW11, NBEAL1, PPWD1, RBBP4, TAF5, STRN4, TLE4, AMBRA1, WDR92, PWP1, SMU1, RFWD3, WDR25, WDR89, WSB2, SNRNP40, WDR1, DENND3, CSTF1, NUP43	981	242	16659	2.17534	0.116207	0.0174927	0.14883
INTERPRO	IPR019775:WD40 repeat, conserved site	34	3.125	9.14632e-05	UTP18, WDR5B, KATNB1, WDR82, TSSC1, ERCC8, DCAF12, FBXW7, EED, FBXW2, NUP37, TRAF7, FBXW11, NBEAL1, PPWD1, RBBP4, TAF5, STRN4, TLE4, AMBRA1, WIPI2, PWP1, WDR92, NCSTN, SMU1, RFWD3, WDR25, WDR89, WSB2, SNRNP40, WDR1, DENND3, CSTF1, NUP43	981	277	16659	2.08439	0.117131	0.0154517	0.150089
UP_SEQ_FEATURE	short sequence motif:Nuclear localization signal	37	3.40074	9.54638e-05	DEAF1, ITGB3BP, BTAF1, CAMTA2, LMNB1, HDGF, PAWR, DSTN, SMNDC1, DDX28, HSF2, OTUD7B, BUB1, NFATC4, OGT, TNIP1, TAF1, KLF7, PCIF1, RELB, HNRNPA2B1, SECISBP2, CSRP2, MXD1, TOX4, RSBN1, SAFB2, ATXN1, DUSP5, TP53RK, TOX, TXNDC12, GMCL1, CDKN1B, CFL2, DR1, PARP3	1084	325	19113	2.00733	0.205074	0.0375287	0.167526
INTERPRO	IPR000608:Ubiquitin-conjugating enzyme, E2	11	1.01103	9.97711e-05	UBE2N, UBE2D3, UBE2Z, UBE2M, UBE2J1, UBE2W, UBE2J2, UBE2B, UBE2Q1, UBE2T, UBE2R2	981	41	16659	4.55605	0.127066	0.014986	0.163712
GOTERM_BP_FAT	GO:0006325~chromatin organization	42	3.86029	0.000125091	HIST1H2AC, HMGB2, HMGN2, ARID4A, SETD1B, SET, H2AFV, HIST1H4A, HIST1H2BK, HJURP, HIST1H4B, EED, HIST1H4E, H2AFZ, HIST1H4F, TAF9, HIST3H2A, ASF1B, KDM5D, HIST1H3J, RBBP4, EHMT1, HIST1H2BD, TADA2A, TAF5, HIST1H1B, WHSC1, EHMT2, KAT5, UBE2B, UBN1, GSG2, ATXN7L3, UBE2N, HDAC5, HDAC4, KDM2B, MSL1, PRDM5, HIST1H3B, HIST1H2AH, SETD8, HIST1H3E, PAF1, CHAF1A, KDM4D, HDAC7, HIST1H3I	802	378	13528	1.8742	0.286727	0.0256568	0.22238
GOTERM_BP_FAT	GO:0006259~DNA metabolic process	52	4.77941	0.000131671	XRCC3, CDT1, CDC45, PMS2, NSMCE2, FANCF, FANCC, HEMK1, C5ORF51, MCM3AP, NUDT1, RBBP4, POLH, GEN1, POLE, CYCS, LIG3, RAD9B, UBE2B, MCM4, C10ORF2, UBE2N, RAD1, RFC3, DCLRE1B, TNFAIP1, HMGB2, NUP98, APEX2, WRNIP1, SHFM1, GIN1, HSPA1L, TYMS, ERCC8, TYMP, SET, POLE3, TRDMT1, POLQ, NTHL1, DNAJA3, RECQL5, KAT5, FOXP1, TXNDC12, MPG, TDP1, TDG, PARP3, CHAF1A, BARD1	802	506	13528	1.73345	0.299294	0.0250848	0.234065
UP_SEQ_FEATURE	zinc finger region:C2H2-type 1	53	4.87132	0.000147504	ZNF639, ZNF827, ZNF250, GLI1, ZNF184, ZNF148, ZNF397, PATZ1, ZNF408, ZNF490, ZNF574, ZNF575, ZNF449, ZBTB20, YY1, ZNF543, ZNF8, ZBTB25, ZNF691, PRDM5, ZNF785, ZNF740, ZNF276, TSHZ1, ZNF133, ZNF76, ZNF367, ZNF75A, ZNF654, ZNF227, ZSCAN22, ZNF697, PRDM10, ZNF74, BCL6, ZSCAN23, ZNF561, KLF7, ZBTB47, ZNF565, KLF13, ZNF668, ZBTB45, ZNF526, ZNF672, SP2, ZNF417, SALL1, ZNF213, ZBTB2, ZNF319, ZNF219, ZNF…	1084	542	19113	1.72415	0.298564	0.049399	0.258738
SMART	SM00320:WD40	34	3.125	0.00014767	UTP18, WDR5B, KATNB1, WDR82, TSSC1, ERCC8, DCAF12, FBXW7, EED, FBXW2, NUP37, TRAF7, FBXW11, NBEAL1, PPWD1, RBBP4, TAF5, STRN4, TECPR2, TLE4, AMBRA1, WIPI2, PWP1, WDR92, SMU1, RFWD3, WDR25, WDR89, WSB2, SNRNP40, WDR1, DENND3, CSTF1, NUP43	576	266	9079	2.01471	0.0379534	0.0191603	0.19308
UP_SEQ_FEATURE	domain:Leucine-zipper	18	1.65441	0.000147771	SREBF1, MAFG, FOSL2, CREB3, CREBZF, CREM, RELB, PAWR, USF1, USF2, ATF1, FOXP1, ATF2, XBP1, IKBKG, MNT, NFE2L1, IKBKB	1084	110	19113	2.88522	0.299015	0.0434369	0.259206
GOTERM_BP_FAT	GO:0034621~cellular macromolecular complex subunit organization	40	3.67647	0.000157559	CAV2, HIST1H2AC, HMGB2, NUP98, CAV1, COX10, MTIF3, DSTN, SMNDC1, TUBB, SET, H2AFV, HIST1H4A, HIST1H2BK, HJURP, HIST1H4B, H2AFZ, HIST1H4E, TUBB6, TUBE1, HIST1H4F, FBXO5, HIST3H2A, TUBG1, ASF1B, NUP133, HIST1H3J, TAF1, TCP1, HSP90AA1, HIST1H2BD, HIST1H1B, KIF18A, TMEM70, MRRF, DVL1, PSMG1, PFDN6, SNRNP200, HIST1H3B, TUBD1, HIST1H2AH, HIST1H3E, CHAF1A, HIST1H3I, SNRPG	802	357	13528	1.88995	0.346622	0.0279746	0.280023
SMART	SM00212:UBCc	11	1.01103	0.000179627	UBE2N, UBE2D3, UBE2Z, UBE2M, UBE2J1, UBE2W, UBE2J2, UBE2B, UBE2Q1, UBE2T, UBE2R2	576	41	9079	4.22887	0.0459759	0.0155664	0.234818
UP_SEQ_FEATURE	zinc finger region:C2H2-type 5	52	4.77941	0.000223539	ZNF532, ZNF639, ZNF827, ZNF250, ZNF880, GLI1, ZNF184, ZNF397, PATZ1, ZNF408, ZNF490, ZNF574, ZNF575, ZNF449, ZNF45, ZBTB20, ZNF544, ZNF543, ZNF337, ZNF8, ZNF691, ZNF786, PRDM5, ZNF785, ZNF276, TSHZ1, ZNF133, ZNF76, ZNF75A, ZNF654, ZNF846, ZNF227, ZSCAN22, ZNF697, PRDM10, ZNF74, BCL6, ZSCAN23, ZNF562, ZNF398, ZBTB47, ZNF529, ZNF565, ZNF668, ZNF526, SALL1, ZNF213, ZBTB4, ZNF319, ZBTB1, ZNF219, ZNF4…	1084	538	19113	1.7042	0.415762	0.0579683	0.391863
GOTERM_BP_FAT	GO:0065004~protein-DNA complex assembly	16	1.47059	0.000271932	HIST1H2AC, HIST1H3J, TAF1, HMGB2, HIST1H2BD, HIST1H1B, SET, H2AFV, HIST1H4A, HIST1H2BK, HIST1H4B, HJURP, HIST1H3B, HIST1H4E, H2AFZ, HIST1H2AH, HIST1H4F, HIST3H2A, HIST1H3E, CHAF1A, ASF1B, HIST1H3I	802	91	13528	2.96577	0.520297	0.0448737	0.482831
SP_PIR_KEYWORDS	transferase	110	10.1103	0.000274232	B3GALT6, STK35, DAK, AURKA, SGMS1, ST3GAL1, MAP3K4, ST3GAL4, OGT, PRKACB, GPT2, CRLS1, BRAF, POLH, STK24, CSNK1G2, UGCG, POLE, LRTOMT, NME7, MGAT2, RIOK3, PDGFRA, BMP2K, MAPK7, CSNK1G3, EXT1, EIF2AK3, MPST, PFKFB3, GNE, MAPKAPK5, SETD1B, TRPT1, MAPKAPK2, EXTL2, PPAT, NAA35, CEPT1, POLE3, METTL1, GMPPA, QTRTD1, PCYT1A, DYRK3, TAF9, MGAT4B, TAF1, MOCS3, EHMT1, SPHK2, SPHK1, WHSC1, OXSR1, KAT5, EHMT…	1085	1394	19235	1.39892	0.123111	0.00727206	0.391807
GOTERM_BP_FAT	GO:0043933~macromolecular complex subunit organization	66	6.06618	0.000279267	ATL1, COX10, LNX2, MED24, CD2AP, SMNDC1, DSTN, TRIM4, GTF2E1, HIST1H2BK, H2AFV, H2AFZ, TUBB6, ACOT13, HIST3H2A, TUBG1, FANCC, BCL10, NUP133, PPP2R1A, HSP90AA1, BRAF, HIST1H1B, TMEM70, C10ORF2, TAF11, CTH, TAF13, PFDN6, SBF2, SNRNP200, EIF2AK3, MAP3K11, PARVA, SNRPG, CAV2, HIST1H2AC, CAV1, NUP98, HMGB2, POLR2I, TAF9B, MTIF3, SF3B3, TUBB, SET, HIST1H4A, HIST1H4B, HJURP, HIST1H4E, FBXO5, HIST1H4F, T…	802	710	13528	1.568	0.52971	0.0434066	0.495825
INTERPRO	IPR015880:Zinc finger, C2H2-like	72	6.61765	0.000298261	ZNF532, ZNF827, ZNF639, ZNF250, ZNF880, GLI1, ZNF184, ZNF778, ZNF148, ZNF397, PATZ1, ZNF490, ZNF408, ZNF574, ZNF575, ZNF449, ZNF45, ZBTB20, ZNF544, YY1, ZNF543, ZNF337, ZNF8, ZBTB25, ZNF691, ZNF786, ZNF785, PRDM5, ZNF740, ZNF276, TSHZ1, ZNF133, ZNF76, ZNF367, ZNF75A, ZNF654, ATF2, ZNF846, ZNF706, ZNF227, RNF166, ZSCAN22, ZNF697, PRDM10, ZNF74, BCL6, ZNF598, ZSCAN23, ZNF561, ZNF562, ZNF398, ZNF529…	981	797	16659	1.5341	0.333884	0.0398149	0.48866
INTERPRO	IPR007087:Zinc finger, C2H2-type	71	6.52574	0.000313291	ZNF532, ZNF827, ZNF639, ZNF250, ZNF880, GLI1, ZNF184, ZNF778, ZNF148, ZNF397, PATZ1, ZNF490, ZNF408, ZNF574, ZNF575, ZNF449, ZNF45, ZBTB20, ZNF544, YY1, ZNF543, ZNF337, ZNF8, ZBTB25, ZNF691, ZNF786, ZNF785, PRDM5, ZNF740, ZNF276, TSHZ1, ZNF133, ZNF76, ZNF367, ZNF75A, ZNF654, ATF2, ZNF846, ZNF706, ZNF227, ZSCAN22, ZNF697, PRDM10, ZNF74, BCL6, ZNF598, ZSCAN23, ZNF561, ZNF562, ZNF398, ZNF529, KLF7, …	981	784	16659	1.53788	0.347386	0.0380542	0.513226
GOTERM_BP_FAT	GO:0051276~chromosome organization	49	4.50368	0.000317984	HMGN2, ARID4A, HIST1H2BK, H2AFV, EED, H2AFZ, HIST3H2A, ACIN1, CDCA5, KDM5D, RBBP4, TADA2A, HIST1H1B, NUSAP1, UBN1, UBE2B, UBE2N, KDM2B, MAD2L1, PRDM5, PAF1, HIST1H2AC, HMGB2, SETD1B, HSPA1L, SET, HIST1H4A, HJURP, HIST1H4B, HIST1H4E, HIST1H4F, TAF9, ASF1B, HIST1H3J, EHMT1, HIST1H2BD, TAF5, KIF18A, WHSC1, EHMT2, KAT5, GSG2, ATXN7L3, HDAC5, HDAC4, MSL1, HIST1H3B, HIST1H2AH, RRS1, SETD8, HIST1H3E, CH…	802	485	13528	1.70417	0.576419	0.046602	0.564381
GOTERM_MF_FAT	GO:0003712~transcription cofactor activity	40	3.67647	0.000328562	CREM, TAF9B, MED24, PAWR, SUFU, CBFB, ATF2, SIN3A, HSF2, MYCBP, NFATC4, TAF9, NR2F2, NR2F1, TAF1, BCL10, KLF7, TADA2A, CREB3, YY1, RELB, GMEB1, SKI, MXD1, KAT5, UBP1, ATXN7L3, MXD4, HDAC5, TAF11, PFDN6, ABT1, NAB2, DR1, MNT, TGIF1, NFE2L1, SETD8, ID3, SIAH2	785	363	12983	1.82246	0.237967	0.0297448	0.505344
GOTERM_BP_FAT	GO:0006281~DNA repair	33	3.03309	0.000348797	HMGB2, XRCC3, APEX2, WRNIP1, SHFM1, HSPA1L, TYMS, ERCC8, NSMCE2, PMS2, FANCF, POLQ, NTHL1, FANCC, NUDT1, RECQL5, POLH, GEN1, POLE, LIG3, RAD9B, KAT5, UBE2B, RAD1, UBE2N, MPG, RFC3, DCLRE1B, TDP1, TDG, PARP3, CHAF1A, BARD1	802	284	13528	1.95999	0.610255	0.0483832	0.618909
SP_PIR_KEYWORDS	cytoplasm	231	21.2316	0.000378801	ITGB3BP, HMGN2, DZIP3, THOP1, RUSC2, STAT5B, AURKA, CD2AP, GAB2, IFT20, RPLP0, ZNF397, OGT, DHX30, CDCA3, PAN3, BRAF, STRN4, DCTN5, RIC8A, MAD2L1, TAGLN, FBXL5, TGFBRAP1, BIN3, MAPK7, EPS8L2, MPST, SH3GL1, DEAF1, TDRD3, DUSP10, RABEPK, ACP1, NAA35, PFN2, DUSP16, FBXO5, SKA1, RCHY1, CDC42EP4, MOCS3, RECQL5, MOCS2, SMAD7, TP53BP2, EPM2A, ACACA, DVL1, UPF3A, CCT5, YY1AP1, ARF1, LASP1, DCP1A, NUTF2, …	1085	3332	19235	1.22905	0.165965	0.00950611	0.540833
GOTERM_BP_FAT	GO:0006334~nucleosome assembly	15	1.37868	0.000383231	HIST1H2AC, HIST1H3J, HMGB2, HIST1H2BD, HIST1H1B, SET, HIST1H4A, HIST1H2BK, H2AFV, HIST1H4B, HJURP, HIST1H3B, HIST1H4E, H2AFZ, HIST1H2AH, HIST1H4F, HIST3H2A, HIST1H3E, CHAF1A, ASF1B, HIST1H3I	802	84	13528	3.01211	0.644882	0.0504483	0.679814
INTERPRO	IPR016135:Ubiquitin-conjugating enzyme/RWD-like	11	1.01103	0.000400238	UBE2N, UBE2D3, UBE2Z, UBE2M, UBE2J1, UBE2W, UBE2J2, UBE2B, UBE2Q1, UBE2T, UBE2R2	981	48	16659	3.89163	0.420294	0.0444194	0.655222
INTERPRO	IPR011333:BTB/POZ fold	24	2.20588	0.000404229	NACC1, ZBTB20, ZBTB47, LZTR1, BTBD7, KEAP1, KCNRG, ZBTB45, KCTD7, ZBTB25, KCTD9, GMCL1, ZBTB4, RHOBTB1, KLHL12, PATZ1, KCTD15, BCL6, ZBTB2, KCTD16, TCEB1, ZBTB1, TNFAIP1, RHOBTB3	981	181	16659	2.25171	0.423437	0.0414747	0.661734
GOTERM_MF_FAT	GO:0019787~small conjugating protein ligase activity	23	2.11397	0.00041532	UBE2Z, DZIP3, ANAPC5, UBE2J1, ANAPC10, UBE2J2, UBE2Q1, UBE2B, UBE2R2, UBE2N, ERCC8, UBE2D3, UBE2M, FBXL5, UBE2W, FBXW2, TRAF7, RNF167, SIAH2, FBXW11, UBE2T, BARD1, FBXO11	785	166	12983	2.29153	0.290745	0.0337707	0.638384
UP_SEQ_FEATURE	zinc finger region:C2H2-type 2	56	5.14706	0.000416755	ZNF827, ZNF639, ZNF250, ZNF880, GLI1, ZNF184, ZNF148, ZNF397, PATZ1, ZNF408, ZNF490, ZNF574, ZNF575, ZNF449, ZNF45, ZBTB20, YY1, ZNF544, ZNF543, ZNF337, ZNF8, ZBTB25, ZNF691, ZNF786, ZNF785, ZNF740, ZNF276, TSHZ1, ZNF133, ZNF76, ZNF367, ZNF75A, ZNF654, ZNF227, ZSCAN22, ZNF697, PRDM10, ZNF74, BCL6, ZSCAN23, ZNF562, KLF7, ZNF565, KLF13, ZNF668, ZBTB45, ZNF526, ZNF672, SP2, ZNF417, SALL1, ZNF213, ZB…	1084	608	19113	1.62399	0.632888	0.0953515	0.729404
KEGG_PATHWAY	hsa04120:Ubiquitin mediated proteolysis	19	1.74632	0.000494675	UBE2Z, ANAPC5, ANAPC13, UBE2J1, KEAP1, ANAPC10, UBE2J2, UBE2Q1, UBE2B, UBE2R2, UBE2N, ERCC8, UBE2D3, FBXW7, UBE2M, UBE2W, TCEB1, RCHY1, FBXW11	283	137	5085	2.49194	0.0779417	0.0779417	0.598185
UP_SEQ_FEATURE	zinc finger region:C2H2-type 6	47	4.31985	0.000502493	ZNF532, ZNF133, ZNF76, ZNF827, ZNF639, ZNF250, ZNF880, ZNF846, ZNF778, ZNF184, ZNF227, ZSCAN22, ZNF697, PRDM10, ZNF397, ZNF74, PATZ1, BCL6, ZNF408, ZNF490, ZNF574, ZNF561, ZNF575, ZNF562, ZNF449, ZNF398, ZNF45, ZBTB47, ZNF529, ZNF565, ZNF544, ZNF543, ZNF337, ZNF8, ZNF668, ZNF526, ZNF672, ZNF691, ZNF417, ZNF786, SALL1, PRDM5, ZNF785, ZBTB4, ZNF319, ZBTB1, ZNF219	1084	488	19113	1.69816	0.701295	0.104027	0.87884
GOTERM_BP_FAT	GO:0006323~DNA packaging	18	1.65441	0.00051245	HIST1H2AC, HIST1H3J, HMGB2, HIST1H2BD, HIST1H1B, NUSAP1, SET, H2AFV, HIST1H4A, HIST1H2BK, HIST1H4B, HJURP, HIST1H3B, HIST1H4E, H2AFZ, HIST1H2AH, HIST1H4F, HIST3H2A, ACIN1, HIST1H3E, CHAF1A, ASF1B, CDCA5, HIST1H3I	802	117	13528	2.59505	0.749547	0.0638015	0.908051
SP_PIR_KEYWORDS	chromosomal protein	20	1.83824	0.000515693	ITGB3BP, HIST1H2AC, THAP7, HMGB2, HMGN2, HIST1H2BK, HIST1H4A, H2AFV, HJURP, HIST1H4B, H2AFZ, HIST1H4E, HNRNPD, HIST1H4F, HIST3H2A, HIST1H3J, CENPN, HIST1H2BD, TADA2A, HIST1H1B, STRA13, HIST1H3B, HIST1H2AH, SETD8, HIST1H3E, HIST1H3I	1085	145	19235	2.44526	0.218922	0.012278	0.735609
GOTERM_CC_FAT	GO:0012505~endomembrane system	62	5.69853	0.000546737	SEC24B, JPH2, ATL1, AP1G1, ORMDL1, LEMD2, UBQLN4, NUP188, PIP5K1A, SGMS1, ANKLE2, SLC35A4, ST3GAL1, POMGNT1, DAB2, ST3GAL4, PIGG, NUP37, SEC24C, LBR, NUP133, NUP88, PGAP1, PIGV, PI4KB, MAGT1, NDEL1, MAD2L1, LRP10, CHSY1, EXT1, NUP43, EIF2AK3, NXT1, THAP7, CAV2, CAV1, NUP98, LMNB1, DSCR3, EXTL2, TRAM2, CEPT1, TMED2, DDX19B, PCYT1A, NUP54, PCSK7, STX10, EMD, PHLDA1, SREBF1, RAB2B, MYO1C, SCD, SUN2,…	653	782	12782	1.55192	0.218155	0.0174249	0.772865
GOTERM_BP_FAT	GO:0031497~chromatin assembly	15	1.37868	0.000554055	HIST1H2AC, HIST1H3J, HMGB2, HIST1H2BD, HIST1H1B, SET, HIST1H4A, HIST1H2BK, H2AFV, HIST1H4B, HJURP, HIST1H3B, HIST1H4E, H2AFZ, HIST1H2AH, HIST1H4F, HIST3H2A, HIST1H3E, CHAF1A, ASF1B, HIST1H3I	802	87	13528	2.90825	0.776181	0.0657785	0.981432
GOTERM_BP_FAT	GO:0006399~tRNA metabolic process	18	1.65441	0.000566473	MOCS3, TSEN54, PUSL1, WARS2, TRPT1, DARS2, TRMT61A, TRDMT1, METTL1, QTRTD1, CTU2, THG1L, POP1, KIAA0391, TRUB2, TYW1B, TSEN15, DUS3L	802	118	13528	2.57306	0.783568	0.0643769	1.00332
INTERPRO	IPR013087:Zinc finger, C2H2-type/integrase, DNA-binding	58	5.33088	0.000569759	ZNF250, ZNF880, GLI1, ZNF184, ZNF778, ZNF148, ZNF397, PATZ1, ZNF408, ZNF490, ZNF574, ZNF575, ZNF449, ZNF45, ZBTB20, YY1, ZNF544, ZNF543, ZNF337, ZNF8, ZNF691, ZNF786, PRDM5, ZNF785, ZNF740, ZNF276, ZNF133, ZNF76, ZNF367, ZNF75A, ZNF846, ZNF227, ZSCAN22, ZNF697, ZNF74, BCL6, ZSCAN23, ZNF561, ZNF562, ZNF398, KLF7, ZNF529, ZBTB47, ZNF565, KLF13, ZNF668, ZBTB45, ZNF526, ZNF672, SP2, SALL1, ZNF417, ZN…	981	621	16659	1.58605	0.539864	0.0539362	0.931523
GOTERM_BP_FAT	GO:0034622~cellular macromolecular complex assembly	35	3.21691	0.000601646	CAV2, HIST1H2AC, HMGB2, NUP98, CAV1, COX10, SMNDC1, TUBB, SET, H2AFV, HIST1H4A, HIST1H2BK, HJURP, HIST1H4B, HIST1H4E, H2AFZ, TUBB6, TUBE1, HIST1H4F, FBXO5, HIST3H2A, TUBG1, ASF1B, HIST1H3J, TAF1, TCP1, HSP90AA1, HIST1H2BD, HIST1H1B, TMEM70, DVL1, PSMG1, PFDN6, SNRNP200, HIST1H3B, TUBD1, HIST1H2AH, HIST1H3E, CHAF1A, HIST1H3I, SNRPG	802	318	13528	1.85652	0.803194	0.0654878	1.06531
INTERPRO	IPR006600:Centromere protein Cenp-B, helix-turn-helix domain	6	0.551471	0.000603128	TIGD1, CENPBD1, JRKL, TIGD5, TIGD6, TIGD7	981	13	16659	7.83769	0.56032	0.0533071	0.985826
INTERPRO	IPR015175:Centromere protein Cenp-B, DNA-binding domain 2	6	0.551471	0.000603128	TIGD1, CENPBD1, JRKL, TIGD5, TIGD6, TIGD7	981	13	16659	7.83769	0.56032	0.0533071	0.985826
GOTERM_CC_FAT	GO:0005643~nuclear pore	13	1.19485	0.000620938	NXT1, NUP133, NUP98, MYO1C, NUP88, NUP188, MAD2L1, DDX19B, NUP37, NUTF2, NUP54, NUP43, LBR	653	79	12782	3.22108	0.243845	0.0184614	0.877325
GOTERM_BP_FAT	GO:0065003~macromolecular complex assembly	61	5.60662	0.000685131	ATL1, COX10, LNX2, MED24, CD2AP, SMNDC1, TRIM4, GTF2E1, HIST1H2BK, H2AFV, H2AFZ, TUBB6, ACOT13, HIST3H2A, TUBG1, FANCC, BCL10, PPP2R1A, HSP90AA1, BRAF, HIST1H1B, TMEM70, C10ORF2, TAF11, CTH, TAF13, PFDN6, SBF2, SNRNP200, EIF2AK3, MAP3K11, PARVA, SNRPG, CAV2, HIST1H2AC, CAV1, NUP98, HMGB2, POLR2I, TAF9B, SF3B3, TUBB, SET, HIST1H4A, HJURP, HIST1H4B, HIST1H4E, FBXO5, TUBE1, HIST1H4F, TAF9, ASF1B, HI…	802	665	13528	1.54727	0.842947	0.0713719	1.21228
UP_SEQ_FEATURE	splice variant	474	43.5662	0.000698121	MASP1, STOML1, ZNF250, SGMS1, KIAA0319L, ANKLE2, CLPTM1L, ZNF778, MAP3K4, CDCA2, GIT2, ZNF397, PATZ1, OGT, DHX30, TIGD7, OPA3, MDH1B, RCOR3, PCID2, LIG3, BTBD7, UBE2J2, PIK3IP1, BCL2L13, ERGIC1, C10ORF2, RAD1, MED19, C1ORF86, ADAMTS6, ASCC2, TMEM138, ZNF785, TGIF1, MAPK7, TNRC18, ZNF76, MTX1, CACNB1, DUSP10, CACNB3, TRPT1, CHCHD4, PRRC1, ACP1, TMEM128, TMEM129, PFN2, SYPL1, C1ORF51, ZNF74, RCHY1,…	1084	7458	19113	1.12061	0.813415	0.13056	1.21901
UP_SEQ_FEATURE	zinc finger region:C2H2-type 3	56	5.14706	0.000707686	ZNF532, ZNF639, ZNF827, ZNF250, ZNF880, GLI1, ZNF184, ZNF148, ZNF397, PATZ1, ZNF408, ZNF490, ZNF574, ZNF575, ZNF449, ZNF45, ZBTB20, YY1, ZNF544, ZNF543, ZNF337, ZNF8, ZNF691, ZNF785, ZNF276, ZNF133, ZNF76, ZNF75A, ZNF654, ZNF846, ZNF227, ZSCAN22, ZNF697, PRDM10, ZNF74, BCL6, ZSCAN23, ZNF561, ZNF398, KLF7, ZNF529, ZBTB47, ZNF565, KLF13, ZNF668, ZBTB45, ZNF526, ZNF672, SP2, ZNF417, SALL1, ZNF213, Z…	1084	622	19113	1.58744	0.81766	0.122707	1.23561
PIR_SUPERFAMILY	PIRSF002048:histone H2A	6	0.551471	0.000768501	HIST1H2AC, HIST1H3J, H2AFV, H2AFZ, HIST1H3B, HIST1H2AH, HIST3H2A, HIST1H3E, HIST1H3I	391	15	7396	7.56624	0.274278	0.274278	1.07302
GOTERM_CC_FAT	GO:0005635~nuclear envelope	23	2.11397	0.000783151	SREBF1, NXT1, NUP133, THAP7, NUP98, MYO1C, LMNB1, NUP88, SCD, SUN2, LEMD2, NUP188, ANKLE2, GMCL1, MAD2L1, NDEL1, DDX19B, NUP37, NUTF2, NUP54, NUP43, LBR, EMD	653	205	12782	2.19614	0.297111	0.0217938	1.10533
SP_PIR_KEYWORDS	alternative splicing	473	43.4743	0.000820567	MASP1, STOML1, ZNF250, SGMS1, KIAA0319L, ANKLE2, CLPTM1L, ZNF778, MAP3K4, CDCA2, GIT2, ZNF397, PATZ1, OGT, DHX30, TIGD7, OPA3, MDH1B, RCOR3, PCID2, LIG3, BTBD7, UBE2J2, PIK3IP1, BCL2L13, ERGIC1, C10ORF2, RAD1, MED19, C1ORF86, ADAMTS6, ASCC2, TMEM138, ZNF785, TGIF1, MAPK7, TNRC18, ZNF76, MTX1, CACNB1, DUSP10, CACNB3, TRPT1, CHCHD4, PRRC1, ACP1, TMEM128, TMEM129, PFN2, SYPL1, C1ORF51, ZNF74, RCHY1,…	1085	7488	19235	1.11984	0.325115	0.0185502	1.16813
SP_PIR_KEYWORDS	mRNA transport	13	1.19485	0.000829825	NUP133, NUP98, MYO1C, NUP88, NUP188, CASC3, UPF3A, EIF4A3, DDX19B, MAGOHB, NUP37, NUP54, NUP43	1085	74	19235	3.1144	0.328104	0.0179127	1.18123
SMART	SM00674:CENPB	6	0.551471	0.000841101	TIGD1, CENPBD1, JRKL, TIGD5, TIGD6, TIGD7	576	13	9079	7.27484	0.197851	0.053624	1.09515
INTERPRO	IPR000210:BTB/POZ-like	23	2.11397	0.000842782	NACC1, ZBTB47, ZBTB20, LZTR1, BTBD7, KEAP1, KCNRG, ZBTB45, KCTD7, ZBTB25, KCTD9, GMCL1, ZBTB4, RHOBTB1, KLHL12, PATZ1, KCTD15, BCL6, ZBTB2, KCTD16, ZBTB1, TNFAIP1, RHOBTB3	981	179	16659	2.182	0.682841	0.069257	1.37501
SP_PIR_KEYWORDS	DNA binding	35	3.21691	0.000873944	HMGB2, CNBP, FOSL2, HMGN2, ZNF133, CREM, ZNF250, SRF, ATF1, GLI1, ATF2, HIST1H4A, ZSCAN22, HIST1H2BK, HIST1H4B, ZNF148, HNRNPD, HIST1H4E, H2AFZ, HIST1H4F, TCEA1, NR2F2, FOXD1, NR2F1, HIST1H3J, TAF1, ZNF45, HIST1H1B, RELB, POLE, ZNF8, MXD1, USF1, ZBTB25, SP2, HIST1H3B, HIST1H2AH, IRF2, NFE2L1, HIST1H3E, HIST1H3I	1085	340	19235	1.82495	0.342166	0.018044	1.24367
GOTERM_CC_FAT	GO:0046930~pore complex	14	1.28676	0.00103221	NXT1, NUP133, NUP98, MYO1C, NUP88, TOMM40, NUP188, MAD2L1, DDX19B, NUP37, NUTF2, NUP54, NUP43, LBR	653	95	12782	2.88463	0.371697	0.0269669	1.45446
UP_SEQ_FEATURE	repeat:WD 4	28	2.57353	0.00105467	UTP18, WDR5B, KATNB1, WDR82, TSSC1, ERCC8, DCAF12, FBXW7, EED, FBXW2, NUP37, TRAF7, FBXW11, PPWD1, RBBP4, TAF5, STRN4, TLE4, WDR92, PWP1, SMU1, WDR25, WDR89, WSB2, SNRNP40, WDR1, NUP43, CSTF1	1084	251	19113	1.96691	0.920878	0.16573	1.83617
GOTERM_BP_FAT	GO:0034728~nucleosome organization	15	1.37868	0.00109406	HIST1H2AC, HIST1H3J, HMGB2, HIST1H2BD, HIST1H1B, SET, HIST1H4A, HIST1H2BK, H2AFV, HIST1H4B, HJURP, HIST1H3B, HIST1H4E, H2AFZ, HIST1H2AH, HIST1H4F, HIST3H2A, HIST1H3E, CHAF1A, ASF1B, HIST1H3I	802	93	13528	2.72062	0.948009	0.107491	1.92922
GOTERM_MF_FAT	GO:0016566~specific transcriptional repressor activity	9	0.827206	0.00113731	HDAC5, HDAC4, NACC1, CREBZF, YY1, PRDM5, TGIF1, UBP1, FOXP1	785	36	12983	4.13471	0.609799	0.0819963	1.73909
SP_PIR_KEYWORDS	protein transport	45	4.13603	0.00129536	NXT1, NUP98, SEC24B, RAB5B, EXOC7, SNX5, AP1G1, XPO5, TIMM17A, MTX1, AP3S1, NUP188, VPS37C, CHCHD4, TRAM2, TMED2, DDX19B, RANBP3, RABGEF1, NUP37, SEC22C, SNAP23, NUP54, SEC24C, STX10, TNPO3, RAB2A, NUP133, RAB2B, MYO1C, NUP88, VPS45, RAB4A, PGAP1, KIF18A, TOMM40, COG5, ARF1, RAB18, RAB35, ATG4A, MCFD2, RAB22A, NUTF2, NUP43	1085	485	19235	1.64488	0.462529	0.0255382	1.83821
GOTERM_MF_FAT	GO:0070491~transcription repressor binding	5	0.459559	0.00130157	HDAC5, HDAC4, PRDM5, KAT5, HDAC7	785	9	12983	9.18825	0.659418	0.0858478	1.98791
GOTERM_BP_FAT	GO:0006974~response to DNA damage stimulus	38	3.49265	0.00141956	HMGB2, XRCC3, APEX2, WRNIP1, MRPS11, SHFM1, SESN1, HSPA1L, ERCC8, TYMS, PMS2, NSMCE2, FANCF, BCL6, POLQ, NTHL1, FANCC, RECQL5, NUDT1, POLH, GEN1, POLE, LIG3, RAD9B, KAT5, UBE2B, RAD1, UBE2N, MPG, TXNDC12, RFC3, DCLRE1B, TDP1, TDG, FBXO31, PARP3, CHAF1A, BARD1	802	373	13528	1.71844	0.978441	0.132474	2.49638
SP_PIR_KEYWORDS	nuclear pore complex	9	0.827206	0.00151792	NUP133, NUP98, MYO1C, NUP88, DDX19B, NUP188, NUP37, NUP54, NUP43	1085	40	19235	3.98882	0.516951	0.028686	2.15086
UP_SEQ_FEATURE	domain:DDE	5	0.459559	0.00163417	TIGD1, JRKL, TIGD5, TIGD6, TIGD7	1084	10	19113	8.81596	0.980391	0.230579	2.8315
GOTERM_MF_FAT	GO:0032555~purine ribonucleotide binding	141	12.9596	0.0016343	XRCC3, STK35, DAK, AURKA, MTHFD1L, DDX28, ARL10, MAP3K4, IDH3G, ARL15, PMS2, TUBG1, PRKACB, DHX30, PAN3, BRAF, CSNK1G2, STK24, LIG3, UBE2J1, ARL16, UBE2J2, C10ORF2, NME7, NVL, RFC3, RAB18, RIOK3, NAV2, PDGFRA, BMP2K, CSNK1G3, MAPK7, EIF2AK3, PFKFB3, GNE, MAPKAPK5, ARFRP1, RAB40C, WARS2, MAPKAPK2, HSPA1L, UBE2D3, TUBB, GMPPA, TUBE1, RHOBTB1, DYRK3, TAF9, TRAF7, POLQ, RUNX2, RHOBTB3, TAF1, MOCS3, R…	785	1836	12983	1.27014	0.741451	0.0988211	2.49012
GOTERM_MF_FAT	GO:0032553~ribonucleotide binding	141	12.9596	0.0016343	XRCC3, STK35, DAK, AURKA, MTHFD1L, DDX28, ARL10, MAP3K4, IDH3G, ARL15, PMS2, TUBG1, PRKACB, DHX30, PAN3, BRAF, CSNK1G2, STK24, LIG3, UBE2J1, ARL16, UBE2J2, C10ORF2, NME7, NVL, RFC3, RAB18, RIOK3, NAV2, PDGFRA, BMP2K, CSNK1G3, MAPK7, EIF2AK3, PFKFB3, GNE, MAPKAPK5, ARFRP1, RAB40C, WARS2, MAPKAPK2, HSPA1L, UBE2D3, TUBB, GMPPA, TUBE1, RHOBTB1, DYRK3, TAF9, TRAF7, POLQ, RUNX2, RHOBTB3, TAF1, MOCS3, R…	785	1836	12983	1.27014	0.741451	0.0988211	2.49012
GOTERM_BP_FAT	GO:0050658~RNA transport	15	1.37868	0.00165796	NXT1, NUP133, NUP98, MYO1C, NUP88, HNRNPA2B1, NUP188, CASC3, UPF3A, EIF4A3, DDX19B, MAGOHB, NUP37, NUP54, NUP43	802	97	13528	2.60843	0.988688	0.147913	2.90981
GOTERM_BP_FAT	GO:0050657~nucleic acid transport	15	1.37868	0.00165796	NXT1, NUP133, NUP98, MYO1C, NUP88, HNRNPA2B1, NUP188, CASC3, UPF3A, EIF4A3, DDX19B, MAGOHB, NUP37, NUP54, NUP43	802	97	13528	2.60843	0.988688	0.147913	2.90981
GOTERM_BP_FAT	GO:0051236~establishment of RNA localization	15	1.37868	0.00165796	NXT1, NUP133, NUP98, MYO1C, NUP88, HNRNPA2B1, NUP188, CASC3, UPF3A, EIF4A3, DDX19B, MAGOHB, NUP37, NUP54, NUP43	802	97	13528	2.60843	0.988688	0.147913	2.90981
GOTERM_CC_FAT	GO:0048471~perinuclear region of cytoplasm	28	2.57353	0.00167743	PTOV1, CAV2, HMGB2, SEC24B, CAV1, AP1G1, GALNT6, ALG2, SIPA1, SYNC, RAB40C, CD2AP, SET, PRKRA, SEC24C, GAPDH, BCL10, NF2, TP53BP2, PI4KB, CASC3, TPD52L2, KAT5, DOK1, MAD2L1, ARF1, EIF4H, DCUN1D3	653	288	12782	1.90305	0.530214	0.0411024	2.35363
GOTERM_BP_FAT	GO:0010552~positive regulation of specific transcription from RNA polymerase II promoter	11	1.01103	0.00170895	HDAC5, HDAC4, GATA2, TAF1, HMGB2, ETS1, TAF9, SRF, USF1, RBM15, USF2	802	57	13528	3.2552	0.990146	0.147263	2.99802
GOTERM_CC_FAT	GO:0000776~kinetochore	12	1.10294	0.0017311	NUP133, CENPN, NUP98, MAD2L1, SIN3A, NDEL1, HJURP, BUB1, NUP37, SKA1, SUGT1, NUP43	653	77	12782	3.05054	0.541442	0.0402047	2.42807
SMART	SM00355:ZnF_C2H2	72	6.61765	0.00176911	ZNF532, ZNF827, ZNF639, ZNF250, ZNF880, GLI1, ZNF184, ZNF778, ZNF148, ZNF397, PATZ1, ZNF490, ZNF408, ZNF574, ZNF575, ZNF449, ZNF45, ZBTB20, ZNF544, YY1, ZNF543, ZNF337, ZNF8, ZBTB25, ZNF691, ZNF786, ZNF785, PRDM5, ZNF740, ZNF276, TSHZ1, ZNF133, ZNF76, ZNF367, ZNF75A, ZNF654, ATF2, ZNF846, ZNF706, ZNF227, RNF166, ZSCAN22, ZNF697, PRDM10, ZNF74, BCL6, ZNF598, ZSCAN23, ZNF561, ZNF562, ZNF398, ZNF529…	576	797	9079	1.42393	0.371184	0.088609	2.29059
GOTERM_BP_FAT	GO:0009451~RNA modification	10	0.919118	0.00177951	MOCS3, PUSL1, METTL1, CTU2, QTRTD1, RPUSD1, THG1L, TRUB2, TRMT61A, ADAR	802	48	13528	3.51413	0.991858	0.148161	3.11997
GOTERM_BP_FAT	GO:0006400~tRNA modification	6	0.551471	0.0018142	MOCS3, METTL1, CTU2, QTRTD1, THG1L, TRMT61A	802	16	13528	6.32544	0.992588	0.146332	3.17986
INTERPRO	IPR006695:Centromere protein Cenp-B, DNA-binding domain 1	5	0.459559	0.00187739	TIGD1, CENPBD1, TIGD5, TIGD6, TIGD7	981	10	16659	8.49083	0.92265	0.139769	3.03871
GOTERM_BP_FAT	GO:0006260~DNA replication	23	2.11397	0.00196821	MCM3AP, HMGB2, NUP98, RBBP4, POLH, WRNIP1, POLE, LIG3, RAD9B, MCM4, C10ORF2, CDT1, RAD1, TYMS, TYMP, RFC3, CDC45, SET, POLE3, POLQ, CHAF1A, DNAJA3, TNFAIP1	802	190	13528	2.0419	0.995114	0.153202	3.44535
SMART	SM00225:BTB	23	2.11397	0.00205435	NACC1, ZBTB47, ZBTB20, LZTR1, BTBD7, KEAP1, KCNRG, ZBTB45, KCTD7, ZBTB25, KCTD9, GMCL1, ZBTB4, RHOBTB1, KLHL12, PATZ1, KCTD15, BCL6, ZBTB2, KCTD16, ZBTB1, TNFAIP1, RHOBTB3	576	179	9079	2.0253	0.416548	0.085885	2.65535
GOTERM_MF_FAT	GO:0000166~nucleotide binding	167	15.3493	0.002204	XRCC3, STK35, DAK, AURKA, MTHFD1L, DDX28, ARL10, MAP3K4, IDH3G, ARL15, PMS2, ACIN1, TUBG1, PRKACB, DHX30, PAN3, BRAF, CSNK1G2, STK24, POLE, HNRNPA2B1, LIG3, UBE2J1, ARL16, UBE2J2, C10ORF2, POR, NME7, NVL, RFC3, RAB18, RIOK3, NAV2, TIAL1, PDGFRA, BMP2K, CSNK1G3, MAPK7, EIF2AK3, PFKFB3, GNE, SETD1B, MAPKAPK5, DHFRL1, ARFRP1, HDGF, RAB40C, WARS2, MAPKAPK2, HSPA1L, TUBB, UBE2D3, GMPPA, HNRNPD, TUBE1,…	785	2245	12983	1.23028	0.838738	0.122201	3.34445
GOTERM_BP_FAT	GO:0010629~negative regulation of gene expression	47	4.31985	0.00221646	THAP7, BTAF1, HMGB2, ARID4A, XPO5, TAF9B, ZNF639, PAWR, SIN3A, HEXIM2, DGCR8, ZNF148, PRKRA, EED, BCL6, NR2F2, TCF25, RUNX2, NR2F1, NACC1, EHMT1, CREBZF, TBX3, TBX2, SMAD7, ZNF8, SKI, PHF12, KAT5, UBP1, FOXP1, MXD4, SIRT3, HDAC5, ATXN1, HDAC4, CDKN1B, ID1, NAB2, DR1, TGIF1, IRF2, RFX3, SETD8, ID3, RBM15, ADAR	802	504	13528	1.57299	0.997505	0.166078	3.87187
GOTERM_BP_FAT	GO:0006403~RNA localization	15	1.37868	0.00222417	NXT1, NUP133, NUP98, MYO1C, NUP88, HNRNPA2B1, NUP188, CASC3, UPF3A, EIF4A3, DDX19B, MAGOHB, NUP37, NUP54, NUP43	802	100	13528	2.53017	0.997556	0.162126	3.8851
SP_PIR_KEYWORDS	kinase	58	5.33088	0.00229876	CDK19, PHKB, STK35, DAK, AURKA, PIP5K1A, SGMS1, MAP3K4, PACSIN2, CDKN2C, GIT2, MASTL, PRKACB, PRKCA, BRAF, CSNK1G2, STK24, PI4KB, PRKCE, NME7, DOK1, RIOK3, HIPK3, BMP2K, PDGFRA, MAPK7, CSNK1G3, EIF2AK3, MAP3K11, GNE, PFKFB3, MAPKAPK5, DCK, MAPKAPK2, GALK2, STK40, BUB1, DCLK2, DYRK3, TAF9, CERK, TAF1, SPHK2, SPHK1, SPRYD3, RAF1, OXSR1, GSG2, TP53RK, GLYCTK, CDKN1B, GSK3B, IKBKG, CKS2, GRK5, IKBKB,…	1085	688	19235	1.49452	0.667918	0.0415127	3.24046
GOTERM_BP_FAT	GO:0051172~negative regulation of nitrogen compound metabolic process	48	4.41176	0.00234459	THAP7, BTAF1, HMGB2, CAV1, ARID4A, TAF9B, ZNF639, PAWR, CDT1, CDC45, SIN3A, HEXIM2, ZNF148, EED, BCL6, NR2F2, TCF25, RUNX2, NR2F1, NACC1, EHMT1, CREBZF, TBX3, NF2, TBX2, SMAD7, ZNF8, SKI, PHF12, KAT5, UBP1, FOXP1, MXD4, SIRT3, HDAC5, ATXN1, HDAC4, CDKN1B, ID1, NAB2, DR1, TGIF1, IRF2, RFX3, SETD8, ID3, RBM15, BARD1	802	519	13528	1.56003	0.998236	0.165688	4.09132
GOTERM_BP_FAT	GO:0010558~negative regulation of macromolecule biosynthetic process	50	4.59559	0.00237664	ARID4A, ZNF639, PAWR, CDT1, CDC45, SIN3A, ZNF148, EED, NR2F2, NR2F1, PRKCA, ZNF8, MXD4, EIF4A3, NAB2, ASB1, TGIF1, EIF2AK3, BTAF1, THAP7, HMGB2, TAF9B, HEXIM2, BCL6, RUNX2, TCF25, NACC1, EHMT1, CREBZF, TBX3, NF2, TBX2, SMAD7, SKI, PHF12, KAT5, UBP1, FOXP1, SIRT3, ATXN1, HDAC5, HDAC4, CDKN1B, ID1, DR1, IRF2, SETD8, RFX3, ID3, RBM15	802	547	13528	1.54185	0.998383	0.163498	4.14614
GOTERM_BP_FAT	GO:0006396~RNA processing	50	4.59559	0.00237664	UTP18, SMNDC1, DGCR8, CTU2, LSM5, MAGOHB, TSEN15, SNRPA1, PPP2R1A, HNRNPA2B1, TRMT61A, EIF4A3, SNRNP200, SNRNP40, TRUB2, PRPF38A, SNRPG, MRPL44, PUSL1, POLR2I, TRPT1, NAA38, SF3B3, ZFC3H1, METTL1, PPP2CA, TRDMT1, QTRTD1, PRKRA, THG1L, HNRNPD, KIAA0391, TYW1B, PPWD1, DUS3L, TSEN54, MOCS3, RBM23, CASC3, SLBP, ATXN1, PPP1R9B, DDX56, POP1, RNPC3, PHF5A, CSTF1, PDCD7, SNRNP25, ADAR	802	547	13528	1.54185	0.998383	0.163498	4.14614
GOTERM_BP_FAT	GO:0031327~negative regulation of cellular biosynthetic process	51	4.6875	0.00240642	ARID4A, ZNF639, PAWR, CDT1, CDC45, SIN3A, ZNF148, EED, NR2F2, NR2F1, PRKCA, ZNF8, MXD4, EIF4A3, NAB2, ASB1, TGIF1, EIF2AK3, BTAF1, THAP7, CAV1, HMGB2, TAF9B, HEXIM2, BCL6, RUNX2, TCF25, NACC1, EHMT1, CREBZF, TBX3, NF2, TBX2, SMAD7, SKI, PHF12, KAT5, UBP1, FOXP1, SIRT3, ATXN1, HDAC5, HDAC4, CDKN1B, ID1, DR1, IRF2, SETD8, RFX3, ID3, RBM15	802	561	13528	1.53344	0.998508	0.161282	4.19705
UP_SEQ_FEATURE	domain:HTH CENPB-type	5	0.459559	0.00245336	TIGD1, JRKL, TIGD5, TIGD6, TIGD7	1084	11	19113	8.01451	0.997275	0.308623	4.22227
UP_SEQ_FEATURE	domain:HTH psq-type	5	0.459559	0.00245336	TIGD1, JRKL, TIGD5, TIGD6, TIGD7	1084	11	19113	8.01451	0.997275	0.308623	4.22227
GOTERM_CC_FAT	GO:0031967~organelle envelope	49	4.50368	0.00246201	HCCS, COX10, TIMM17A, LEMD2, NUP188, ANKLE2, FAHD1, SLC25A25, NUP37, HADH, LBR, NDUFS1, ATP5J, NUP133, CRLS1, NUP88, CYCS, TMEM70, PI4KB, NDUFC1, SLC25A32, LETM1, NDEL1, MAD2L1, NUP43, NXT1, THAP7, NUP98, APEX2, MCL1, LMNB1, MTX1, CHCHD4, PTPMT1, ALDH3A2, DDX19B, NUP54, EMD, SREBF1, COX7A1, MYO1C, SCD, SUN2, TOMM40, RAF1, TXNDC12, GMCL1, GOLPH3, NUTF2	653	620	12782	1.547	0.6702	0.0539534	3.43671
GOTERM_CC_FAT	GO:0005815~microtubule organizing center	25	2.29779	0.0025383	EXOC7, B9D2, KATNB1, AURKA, KEAP1, CDC45, DCAF12, IFT20, NUBP2, ACTR1B, BUB1, TUBE1, TUBG1, TCP1, RPGRIP1L, KIF18A, MAD2L1, NDEL1, RASSF1, TUBD1, KIF20B, PARP3, SSNA1, CALM2, CALM1, MAP3K11	653	253	12782	1.93422	0.681358	0.0530049	3.54143
GOTERM_CC_FAT	GO:0031975~envelope	49	4.50368	0.00260574	HCCS, COX10, TIMM17A, LEMD2, NUP188, ANKLE2, FAHD1, SLC25A25, NUP37, HADH, LBR, NDUFS1, ATP5J, NUP133, CRLS1, NUP88, CYCS, TMEM70, PI4KB, NDUFC1, SLC25A32, LETM1, NDEL1, MAD2L1, NUP43, NXT1, THAP7, NUP98, APEX2, MCL1, LMNB1, MTX1, CHCHD4, PTPMT1, ALDH3A2, DDX19B, NUP54, EMD, SREBF1, COX7A1, MYO1C, SCD, SUN2, TOMM40, RAF1, TXNDC12, GMCL1, GOLPH3, NUTF2	653	622	12782	1.54202	0.690907	0.0519696	3.6339
KEGG_PATHWAY	hsa03410:Base excision repair	8	0.735294	0.00262923	MPG, APEX2, POLE3, POLE, TDG, LIG3, PARP3, NTHL1	283	35	5085	4.10702	0.350636	0.194169	3.14193
SP_PIR_KEYWORDS	translocation	12	1.10294	0.00276431	NUP133, TRAM2, NUP98, MYO1C, NUP88, TIMM17A, DDX19B, NUP188, NUP37, NUP54, CHCHD4, NUP43	1085	74	19235	2.87483	0.734446	0.0479225	3.88471
GOTERM_MF_FAT	GO:0003714~transcription corepressor activity	19	1.74632	0.00281402	YY1, RELB, TAF9B, SKI, PAWR, MXD1, UBP1, SUFU, MXD4, HDAC5, SIN3A, NAB2, DR1, MNT, TGIF1, SETD8, ID3, SIAH2, NR2F2	785	145	12983	2.16716	0.90275	0.143897	4.25146
UP_SEQ_FEATURE	domain:BTB	18	1.65441	0.00282503	ZBTB20, NACC1, KEAP1, KCNRG, ZBTB45, KCTD7, ZBTB25, KCTD9, GMCL1, ZBTB4, KLHL12, PATZ1, KCTD15, BCL6, ZBTB2, KCTD16, ZBTB1, TNFAIP1	1084	142	19113	2.23503	0.998887	0.329718	4.84706
GOTERM_BP_FAT	GO:0045934~negative regulation of nucleobase, nucleoside, nucleotide and nucleic acid metabolic process	47	4.31985	0.0030162	THAP7, BTAF1, HMGB2, ARID4A, TAF9B, ZNF639, PAWR, CDT1, CDC45, SIN3A, HEXIM2, ZNF148, EED, BCL6, NR2F2, TCF25, RUNX2, NR2F1, NACC1, EHMT1, CREBZF, TBX3, NF2, TBX2, SMAD7, ZNF8, SKI, PHF12, KAT5, UBP1, FOXP1, MXD4, SIRT3, HDAC5, ATXN1, HDAC4, CDKN1B, ID1, NAB2, DR1, TGIF1, IRF2, RFX3, SETD8, ID3, RBM15, BARD1	802	512	13528	1.54841	0.999714	0.193226	5.23385
GOTERM_BP_FAT	GO:0006366~transcription from RNA polymerase II promoter	26	2.38971	0.00306862	DEAF1, ARID4A, FOXM1, LMO4, POLR2I, MED24, CBFB, GTF2E1, ASH2L, HSF2, TCEA1, TAF9, NFATC4, TAF1, TADA2A, KLF13, TAF5, GMEB2, SNAPC3, USF1, TAF11, TAF13, ABT1, ETS1, MNT, NFE2L1	802	234	13528	1.8742	0.999752	0.191721	5.32248
INTERPRO	IPR013069:BTB/POZ	17	1.5625	0.00318353	ZBTB47, ZBTB20, NACC1, LZTR1, BTBD7, KEAP1, ZBTB45, ZBTB25, GMCL1, ZBTB4, RHOBTB1, KLHL12, PATZ1, BCL6, ZBTB2, ZBTB1, RHOBTB3	981	127	16659	2.27313	0.987001	0.214371	5.1014
UP_SEQ_FEATURE	zinc finger region:A20-type	4	0.367647	0.0031881	ZFAND6, ZFAND3, RABGEF1, OTUD7B	1084	6	19113	11.7546	0.999536	0.34719	5.45369
KEGG_PATHWAY	hsa04010:MAPK signaling pathway	27	2.48162	0.00320422	FGF5, MAPKAPK5, CACNB1, DUSP10, PPP3R1, CACNB3, MAPKAPK2, SRF, ATF2, HSPA1L, MAP3K4, DUSP14, DUSP16, PPP3CC, NFATC4, PRKACB, PRKCA, BRAF, RELB, RAF1, DUSP5, DUSP3, IKBKG, PDGFRA, MAPK7, IKBKB, MAP3K11	283	267	5085	1.81701	0.409234	0.160917	3.81686
GOTERM_BP_FAT	GO:0016481~negative regulation of transcription	43	3.95221	0.00325907	THAP7, BTAF1, HMGB2, ARID4A, TAF9B, ZNF639, PAWR, SIN3A, HEXIM2, ZNF148, EED, BCL6, NR2F2, TCF25, RUNX2, NR2F1, NACC1, EHMT1, CREBZF, TBX3, TBX2, SMAD7, ZNF8, SKI, PHF12, KAT5, UBP1, FOXP1, MXD4, SIRT3, HDAC5, ATXN1, HDAC4, CDKN1B, ID1, NAB2, DR1, TGIF1, IRF2, RFX3, SETD8, ID3, RBM15	802	459	13528	1.58021	0.999852	0.197824	5.64384
GOTERM_MF_FAT	GO:0017076~purine nucleotide binding	144	13.2353	0.00335877	XRCC3, STK35, DAK, AURKA, MTHFD1L, DDX28, ARL10, MAP3K4, IDH3G, ARL15, PMS2, TUBG1, PRKACB, DHX30, PAN3, BRAF, CSNK1G2, STK24, LIG3, UBE2J1, ARL16, UBE2J2, C10ORF2, NME7, NVL, RFC3, RAB18, RIOK3, NAV2, PDGFRA, BMP2K, CSNK1G3, MAPK7, EIF2AK3, PFKFB3, GNE, MAPKAPK5, ARFRP1, RAB40C, WARS2, MAPKAPK2, HSPA1L, UBE2D3, TUBB, GMPPA, TUBE1, RHOBTB1, DYRK3, TAF9, TRAF7, POLQ, RUNX2, RHOBTB3, TAF1, MOCS3, R…	785	1918	12983	1.24171	0.938109	0.159618	5.05469
GOTERM_BP_FAT	GO:0006333~chromatin assembly or disassembly	17	1.5625	0.00336311	HIST1H2AC, HIST1H3J, HMGB2, HIST1H2BD, ARID4A, HIST1H1B, KAT5, SET, H2AFV, HIST1H4A, HIST1H2BK, HIST1H4B, HJURP, HIST1H3B, HIST1H4E, H2AFZ, HIST1H2AH, HIST1H4F, HIST3H2A, HIST1H3E, CHAF1A, ASF1B, HIST1H3I	802	127	13528	2.2579	0.999888	0.199027	5.81897
GOTERM_CC_FAT	GO:0005819~spindle	17	1.5625	0.00337962	PRC1, KIF18A, KATNB1, NUSAP1, AURKA, MAD2L1, NDEL1, PPP2CA, RASSF1, BUB1, KIF20B, FBXO5, TUBG1, SKA1, EMD, CALM2, ASPM, CALM1	653	147	12782	2.26369	0.782032	0.0640892	4.68927
GOTERM_BP_FAT	GO:0010551~regulation of specific transcription from RNA polymerase II promoter	14	1.28676	0.00350958	TAF1, HMGB2, SMAD7, TAF9B, KAT5, USF1, SRF, USF2, HDAC5, HDAC4, GATA2, ETS1, TAF9, RBM15	802	94	13528	2.51223	0.999925	0.202359	6.06498
GOTERM_BP_FAT	GO:0042532~negative regulation of tyrosine phosphorylation of STAT protein	4	0.367647	0.00361334	PPP2R1A, CAV1, NF2, PPP2CA	802	6	13528	11.2452	0.999943	0.203381	6.2389
GOTERM_BP_FAT	GO:0009890~negative regulation of biosynthetic process	51	4.6875	0.00368638	ARID4A, ZNF639, PAWR, CDT1, CDC45, SIN3A, ZNF148, EED, NR2F2, NR2F1, PRKCA, ZNF8, MXD4, EIF4A3, NAB2, ASB1, TGIF1, EIF2AK3, BTAF1, THAP7, CAV1, HMGB2, TAF9B, HEXIM2, BCL6, RUNX2, TCF25, NACC1, EHMT1, CREBZF, TBX3, NF2, TBX2, SMAD7, SKI, PHF12, KAT5, UBP1, FOXP1, SIRT3, ATXN1, HDAC5, HDAC4, CDKN1B, ID1, DR1, IRF2, SETD8, RFX3, ID3, RBM15	802	573	13528	1.50133	0.999953	0.202849	6.36114
INTERPRO	IPR004875:DDE superfamily endonuclease, CENP-B-like	5	0.459559	0.00402539	TIGD1, JRKL, TIGD5, TIGD6, TIGD7	981	12	16659	7.07569	0.995887	0.251092	6.40898
INTERPRO	IPR011526:Helix-turn-helix, Psq-like	5	0.459559	0.00402539	TIGD1, CENPBD1, TIGD5, TIGD6, TIGD7	981	12	16659	7.07569	0.995887	0.251092	6.40898
INTERPRO	IPR002119:Histone H2A	6	0.551471	0.00405596	HIST1H2AC, HIST1H3J, H2AFV, H2AFZ, HIST1H3B, HIST1H2AH, HIST3H2A, HIST1H3E, HIST1H3I	981	19	16659	5.36263	0.996056	0.241773	6.45615
GOTERM_BP_FAT	GO:0000278~mitotic cell cycle	36	3.30882	0.00410744	PRC1, ANAPC13, KATNB1, AURKA, ANAPC10, CD2AP, TUBB, CDKN2C, PSMB3, BUB1, CDCA2, FBXO5, NUP37, SKA1, PSMD5, CDCA5, ASPM, CDCA3, TAF1, ANAPC5, CCNF, POLE, KIF18A, SUN2, NUSAP1, SUGT1, PSMD14, MAD2L1, CDKN1B, PSMA5, PRDM5, KIF20B, RRS1, SETD8, NUP43, MAP3K11	802	370	13528	1.64119	0.999985	0.218895	7.06289
GOTERM_BP_FAT	GO:0006383~transcription from RNA polymerase III promoter	6	0.551471	0.00416473	POLR3H, SNAPC3, GTF3C6, GTF3C5, GTF3C1, POLR3D	802	19	13528	5.32668	0.999987	0.217337	7.15799
GOTERM_BP_FAT	GO:0051348~negative regulation of transferase activity	14	1.28676	0.00422031	PRKCA, PPP2R1A, CAV1, NF2, SPRY4, DVL1, SPRY2, CDKN1B, HEXIM2, HIPK3, PPP2CA, DUSP16, CLN8, DNAJA3	802	96	13528	2.45989	0.999989	0.215765	7.25016
UP_SEQ_FEATURE	compositionally biased region:Pro-rich	75	6.89338	0.00423491	JPH2, PRR11, ZNF827, VPS37C, C22ORF29, CD2AP, FBXL19, SLC4A2, ACIN1, TIGD5, ZNF574, TNIP1, C11ORF84, ANO8, KIAA0907, FMNL1, SSBP3, SSBP2, GJD3, RCOR3, RPUSD1, BTBD7, MBD5, IRF2BP2, MAPK1IP1L, UBN2, MED19, DOK1, ARHGAP31, KDM2B, LRP10, ATXN1L, MAPK7, C11ORF24, MAP3K11, DEAF1, ZC3H4, TNRC18, ANKRD34A, SETD1B, GPSM3, ZNF367, MAPKAPK2, PRRC1, ZC3H6, ZFC3H1, PLEKHG2, FIGN, DCLK2, NFATC4, CC2D1B, ZNF59…	1084	960	19113	1.37749	0.999963	0.41548	7.18235
INTERPRO	IPR007125:Histone core	9	0.827206	0.00429987	HIST1H2AC, HIST1H3J, HIST1H2BD, H2AFV, HIST1H4A, HIST1H2BK, HIST1H4B, HIST1H4E, HIST1H3B, H2AFZ, HIST1H4F, HIST1H2AH, HIST3H2A, HIST1H3E, HIST1H3I	981	45	16659	3.39633	0.997174	0.243822	6.83163
GOTERM_CC_FAT	GO:0005669~transcription factor TFIID complex	6	0.551471	0.00433874	TAF11, TAF1, TAF13, TAF5, TAF9B, TAF9	653	22	12782	5.33844	0.858673	0.0782935	5.98234
GOTERM_BP_FAT	GO:0051252~regulation of RNA metabolic process	134	12.3162	0.00434563	HMGN2, CNOT8, STAT5B, ZNF639, ZNF250, MED24, CBFB, ZNF778, GATA2, ZNF184, SIN3A, FOXF1, ZNF397, PATZ1, ZNF449, BCL10, ZNF45, YY1, RELB, ZNF8, ARNTL, MED19, RAB18, TIAL1, ZNF786, ZNF785, MNT, TGIF1, NFE2L1, CAMTA2, CNBP, HMGB2, TSHZ1, ZNF133, ZNF76, TAF9B, MAPKAPK2, SRF, ATF1, ATF2, ZNF846, ZNF227, HEXIM2, HNRNPD, ZNF74, TAF9, TCF25, RUNX2, ZNF398, SREBF1, MAFG, TAF1, ZNF529, KLF7, EHMT1, CREBZF, …	802	1813	13528	1.24671	0.999992	0.217346	7.45768
GOTERM_CC_FAT	GO:0000786~nucleosome	10	0.919118	0.00443449	HIST1H2AC, HIST1H3J, HIST1H2BD, HIST1H1B, H2AFV, HIST1H4A, HIST1H2BK, HIST1H4B, HIST1H4E, HIST1H3B, H2AFZ, HIST1H2AH, HIST1H4F, HIST3H2A, HIST1H3E, HIST1H3I	653	63	12782	3.10703	0.864659	0.0768822	6.11053
GOTERM_BP_FAT	GO:0042326~negative regulation of phosphorylation	9	0.827206	0.00445802	PRKCA, ATXN1, PPP2R1A, CAV1, CDKN1B, NF2, CDKN2C, SMAD7, PPP2CA	802	45	13528	3.37357	0.999994	0.218302	7.64341
SP_PIR_KEYWORDS	cell cycle	41	3.76838	0.00454031	PRC1, ANAPC13, E2F7, KATNB1, ANAPC10, AURKA, CD2AP, CDT1, CDC45, HJURP, CDKN2C, BUB1, CDCA2, FBXO5, NUP37, SKA1, CDCA5, ASPM, CDCA3, TAF1, RBBP4, ANAPC5, TP53BP2, CCNF, LIG3, NUSAP1, STRADB, GSG2, MAD2L1, CDKN1B, DMTF1, RASSF1, KIF20B, CKS2, FBXO31, SETD8, BIN3, MAPK7, SIAH2, CHAF1A, NUP43	1085	461	19235	1.57669	0.886932	0.0748956	6.30598
GOTERM_BP_FAT	GO:0043407~negative regulation of MAP kinase activity	8	0.735294	0.00458763	PRKCA, SPRY2, PPP2R1A, CAV1, PPP2CA, HIPK3, DUSP16, SPRY4	802	36	13528	3.74841	0.999996	0.219947	7.85714
GOTERM_BP_FAT	GO:0048285~organelle fission	25	2.29779	0.00468765	ANAPC13, COX10, KATNB1, AURKA, ANAPC10, CD2AP, TUBB, CDCA2, BUB1, FBXO5, NUP37, SKA1, CDCA5, ASPM, CDCA3, ANAPC5, CCNF, KIF18A, NUSAP1, SUGT1, MAD2L1, KIF20B, RRS1, SETD8, NUP43	802	229	13528	1.84147	0.999997	0.220299	8.02178
GOTERM_BP_FAT	GO:0033554~cellular response to stress	50	4.59559	0.00470934	XRCC3, ROMO1, MAP3K4, PMS2, NSMCE2, FANCF, FANCC, NUDT1, POLH, GEN1, POLE, LIG3, RAD9B, UBE2B, RAD1, UBE2N, RFC3, DCLRE1B, EIF2AK3, MAP3K11, WNT5A, HMGB2, CAV1, APEX2, WRNIP1, SHFM1, MRPS11, DUSP10, SESN1, TPM1, HSPA1L, TYMS, ERCC8, BCL6, POLQ, NTHL1, SREBF1, RECQL5, FADS1, STRADB, KAT5, TXNDC12, MPG, TDP1, GSK3B, TDG, FBXO31, PARP3, CHAF1A, BARD1	802	566	13528	1.49009	0.999997	0.217446	8.05744
GOTERM_MF_FAT	GO:0032559~adenyl ribonucleotide binding	115	10.5699	0.00472801	XRCC3, STK35, DAK, AURKA, MTHFD1L, DDX28, MAP3K4, IDH3G, PMS2, PRKACB, DHX30, PAN3, BRAF, STK24, CSNK1G2, LIG3, UBE2J1, UBE2J2, C10ORF2, NME7, NVL, RFC3, RAB18, NAV2, RIOK3, PDGFRA, BMP2K, MAPK7, CSNK1G3, EIF2AK3, PFKFB3, GNE, MAPKAPK5, WARS2, MAPKAPK2, HSPA1L, UBE2D3, DYRK3, TAF9, POLQ, RUNX2, RHOBTB3, TAF1, MOCS3, RECQL5, SPHK2, MYO1C, MYO1E, SPHK1, ACACA, OXSR1, MMAA, GLYCTK, CCT5, DDX56, PRKA…	785	1497	12983	1.27052	0.980146	0.205903	7.04591
GOTERM_BP_FAT	GO:0032269~negative regulation of cellular protein metabolic process	21	1.93015	0.0049375	PRKCA, PPP2R1A, CAV1, MASP1, NF2, ANAPC5, SMAD7, ANAPC10, FURIN, EIF4A3, PSMD14, SET, MAD2L1, PSMA5, PSMB3, PPP2CA, FBXO5, TAF9, PSMD5, EIF2AK3, CLN8	802	180	13528	1.96791	0.999998	0.222949	8.4318
GOTERM_MF_FAT	GO:0016881~acid-amino acid ligase activity	23	2.11397	0.00496859	UBE2Z, DZIP3, ANAPC5, UBE2J1, ANAPC10, UBE2J2, UBE2Q1, UBE2B, UBE2R2, UBE2N, ERCC8, UBE2D3, UBE2M, FBXL5, UBE2W, FBXW2, TRAF7, RNF167, SIAH2, FBXW11, UBE2T, BARD1, FBXO11	785	201	12983	1.89251	0.983744	0.204551	7.39172
SP_PIR_KEYWORDS	nucleosome core	9	0.827206	0.00500467	HIST1H2AC, HIST1H3J, HIST1H2BD, H2AFV, HIST1H4A, HIST1H2BK, HIST1H4B, HIST1H4E, HIST1H3B, H2AFZ, HIST1H4F, HIST1H2AH, HIST3H2A, HIST1H3E, HIST1H3I	1085	48	19235	3.32402	0.909577	0.0795301	6.92963
GOTERM_CC_FAT	GO:0005783~endoplasmic reticulum	68	6.25	0.00504722	SEC24B, JPH2, ATL1, ORMDL1, UBQLN4, RCE1, SGMS1, DSE, FAR2, POMT2, PLOD1, PIGG, SRD5A1, SEMA3B, SEC24C, PGAP1, UGCG, PIGV, UBE2J1, MESDC2, PI4KB, UBE2J2, MOGS, ERGIC1, POR, MAGT1, MLEC, FCRLB, EXT1, CLN8, EIF2AK3, TMCO1, CNBP, CAV1, CACNB1, KEAP1, EXTL2, GPRC5A, ALDH3A2, CALU, SERINC5, CEPT1, TRAM2, SET, PCMT1, PCYT1A, SEC22C, EMD, SLC39A1, SREBF1, RAB2A, RAB2B, VAC14, CREB3, FADS1, SCD, EPM2A, F…	653	960	12782	1.38651	0.897409	0.0838517	6.92701
GOTERM_BP_FAT	GO:0051028~mRNA transport	13	1.19485	0.00504742	NUP133, NUP98, MYO1C, NUP88, NUP188, CASC3, UPF3A, EIF4A3, DDX19B, MAGOHB, NUP37, NUP54, NUP43	802	87	13528	2.52048	0.999999	0.223613	8.61164
GOTERM_BP_FAT	GO:0006469~negative regulation of protein kinase activity	13	1.19485	0.00504742	PRKCA, PPP2R1A, CAV1, NF2, SPRY4, DVL1, SPRY2, CDKN1B, HEXIM2, HIPK3, PPP2CA, DUSP16, DNAJA3	802	87	13528	2.52048	0.999999	0.223613	8.61164
GOTERM_CC_FAT	GO:0005813~centrosome	22	2.02206	0.00525477	TCP1, EXOC7, KIF18A, KATNB1, RPGRIP1L, KEAP1, AURKA, DCAF12, CDC45, NDEL1, IFT20, NUBP2, RASSF1, ACTR1B, KIF20B, TUBD1, TUBE1, PARP3, TUBG1, SSNA1, CALM2, CALM1, MAP3K11	653	224	12782	1.92247	0.906601	0.0840654	7.20206
UP_SEQ_FEATURE	active site:Glycyl thioester intermediate	11	1.01103	0.00528973	UBE2N, UBE2D3, UBE2Z, UBE2M, UBE2J1, UBE2W, UBE2J2, UBE2B, UBE2Q1, UBE2T, UBE2R2	1084	69	19113	2.81089	0.999997	0.471395	8.89407
GOTERM_BP_FAT	GO:0006357~regulation of transcription from RNA polymerase II promoter	61	5.60662	0.00536459	FOSL2, STAT5B, PAWR, CBFB, GLI1, GATA2, SIN3A, ZNF148, NR2F2, NR2F1, ELP4, YY1, SOX12, ZNF8, ARNTL, UBN1, MXD4, MED19, TIAL1, MED8, TGIF1, CAMTA2, HMGB2, CNBP, ZNF76, TAF9B, ZNF367, SRF, HEXIM2, BCL6, TCEA1, TAF9, RUNX2, TCF25, SREBF1, TAF1, KLF7, EHMT1, TBX3, TBX2, KLF13, SMAD7, SKI, TEAD3, KAT5, UBP1, USF1, FOXP1, USF2, ATXN1, HDAC5, HDAC4, PKNOX1, ETS1, ID1, SP2, DR1, IRF2, TCEB1, ID3, RBM15	802	727	13528	1.41532	1	0.232149	9.12871
SMART	SM00414:H2A	6	0.551471	0.00553413	HIST1H2AC, HIST1H3J, H2AFV, H2AFZ, HIST1H3B, HIST1H2AH, HIST3H2A, HIST1H3E, HIST1H3I	576	19	9079	4.97752	0.766359	0.187557	7.00503
SP_PIR_KEYWORDS	dna repair	21	1.93015	0.00566802	XRCC3, APEX2, POLH, GEN1, POLE, LIG3, UBE2B, RAD1, UBE2N, MPG, DCLRE1B, TDP1, TDG, NSMCE2, PMS2, FANCF, CHAF1A, NTHL1, GAPDH, BARD1, FANCC	1085	191	19235	1.94916	0.934303	0.0867603	7.81384
GOTERM_BP_FAT	GO:0000280~nuclear division	24	2.20588	0.00572924	ANAPC5, ANAPC13, CCNF, KIF18A, KATNB1, NUSAP1, AURKA, ANAPC10, SUGT1, CD2AP, TUBB, MAD2L1, KIF20B, CDCA2, BUB1, FBXO5, RRS1, NUP37, SETD8, SKA1, CDCA5, NUP43, ASPM, CDCA3	802	220	13528	1.84013	1	0.242042	9.71976
GOTERM_BP_FAT	GO:0007067~mitosis	24	2.20588	0.00572924	ANAPC5, ANAPC13, CCNF, KIF18A, KATNB1, NUSAP1, AURKA, ANAPC10, SUGT1, CD2AP, TUBB, MAD2L1, KIF20B, CDCA2, BUB1, FBXO5, RRS1, NUP37, SETD8, SKA1, CDCA5, NUP43, ASPM, CDCA3	802	220	13528	1.84013	1	0.242042	9.71976
UP_SEQ_FEATURE	zinc finger region:C2H2-type 7	40	3.67647	0.00578104	ZNF532, ZNF133, ZNF76, ZNF827, ZNF639, ZNF250, ZNF880, ZNF846, ZNF778, ZNF184, ZNF227, ZSCAN22, ZNF697, PRDM10, ZNF397, ZNF74, PATZ1, ZNF408, ZNF490, ZNF574, ZNF561, ZNF562, ZNF449, ZNF398, ZNF45, ZBTB47, ZNF529, ZNF565, ZNF544, ZNF543, ZNF337, ZNF8, ZNF668, ZNF526, ZNF672, ZNF417, SALL1, PRDM5, ZNF785, ZBTB1	1084	451	19113	1.56381	0.999999	0.485064	9.68115
GOTERM_MF_FAT	GO:0003700~transcription factor activity	79	7.26103	0.00581116	FOSL2, CNOT8, ARID4A, LMO4, E2F7, STAT5B, ZNF639, CBFB, GLI1, GATA2, ZNF148, HSF2, FOXF1, ZNF397, MKX, NR2F2, ZNF449, NR2F1, ZNF45, TADA2A, YY1, RELB, GMEB1, ARNTL, MXD1, UBN1, ZBTB25, TAF13, MNT, TGIF1, NFE2L1, BTAF1, CNBP, HMGB2, TSHZ1, ZNF133, CREM, FOXM1, ZNF367, SRF, ATF1, ATF2, ZFP36L1, ZFP36L2, ZSCAN22, XBP1, GATAD2B, NFATC4, BCL6, ZSCAN23, RUNX2, FOXD1, TCF25, ETV4, MAFG, SREBF1, KLF7, TB…	785	975	12983	1.34007	0.991932	0.224057	8.59333
UP_SEQ_FEATURE	domain:SET	9	0.827206	0.00587841	EHMT1, SETD1B, PRDM10, PRDM5, WHSC1, SETD8, EHMT2, SETD3, SETD5	1084	49	19113	3.23852	0.999999	0.474942	9.83638
INTERPRO	IPR002653:Zinc finger, A20-type	4	0.367647	0.00593958	ZFAND6, ZFAND3, RABGEF1, OTUD7B	981	7	16659	9.7038	0.999701	0.308443	9.31941
SP_PIR_KEYWORDS	DNA damage	22	2.02206	0.00598866	XRCC3, APEX2, POLH, GEN1, WRNIP1, POLE, LIG3, UBE2B, RAD1, UBE2N, MPG, DCLRE1B, TDP1, TDG, NSMCE2, FBXO31, PMS2, FANCF, CHAF1A, NTHL1, BARD1, FANCC	1085	205	19235	1.90253	0.943707	0.0886357	8.23842
GOTERM_BP_FAT	GO:0046426~negative regulation of JAK-STAT cascade	4	0.367647	0.0060461	PPP2R1A, CAV1, NF2, PPP2CA	802	7	13528	9.63876	1	0.249766	10.2304
GOTERM_MF_FAT	GO:0005524~ATP binding	113	10.386	0.00611271	XRCC3, STK35, DAK, AURKA, MTHFD1L, MAP3K4, IDH3G, DDX28, PMS2, PRKACB, DHX30, PAN3, BRAF, STK24, CSNK1G2, LIG3, UBE2J1, UBE2J2, C10ORF2, NME7, NVL, RFC3, RAB18, NAV2, RIOK3, PDGFRA, BMP2K, MAPK7, CSNK1G3, EIF2AK3, PFKFB3, GNE, MAPKAPK5, WARS2, MAPKAPK2, HSPA1L, UBE2D3, DYRK3, TAF9, POLQ, RUNX2, RHOBTB3, TAF1, MOCS3, RECQL5, SPHK2, MYO1C, MYO1E, SPHK1, ACACA, OXSR1, MMAA, GLYCTK, CCT5, DDX56, DDX5…	785	1477	12983	1.26533	0.993722	0.223948	9.01983
GOTERM_CC_FAT	GO:0030532~small nuclear ribonucleoprotein complex	6	0.551471	0.00643712	SNRPA1, SNRNP200, SNRNP40, PHF5A, SF3B3, SNRPG	653	24	12782	4.89357	0.94531	0.0985837	8.75467
GOTERM_BP_FAT	GO:0070647~protein modification by small protein conjugation or removal	19	1.74632	0.00653845	DZIP3, UBE2B, ATXN7L3, SENP7, UBE2N, ERCC8, FBXW7, PSMD14, UBE2D3, UBE2M, OTUD7B, FBXL5, TRAF7, PAF1, RNF167, SIAH2, FBXW11, BARD1, FBXO11	802	160	13528	2.00305	1	0.263237	11.0185
GOTERM_MF_FAT	GO:0016879~ligase activity, forming carbon-nitrogen bonds	25	2.29779	0.00660912	UBE2Z, DZIP3, ANAPC10, MTHFD1L, UBE2R2, ERCC8, UBE2D3, FBXW2, TRAF7, RNF167, FBXW11, ANAPC5, ACACA, UBE2J1, UBE2J2, UBE2B, UBE2Q1, UBE2N, UBE2M, FBXL5, UBE2W, SIAH2, UBE2T, FBXO11, BARD1	785	231	12983	1.78992	0.995847	0.229825	9.71788
GOTERM_BP_FAT	GO:0033673~negative regulation of kinase activity	13	1.19485	0.00663438	PRKCA, PPP2R1A, CAV1, NF2, SPRY4, DVL1, SPRY2, CDKN1B, HEXIM2, HIPK3, PPP2CA, DUSP16, DNAJA3	802	90	13528	2.43646	1	0.262679	11.1713
GOTERM_BP_FAT	GO:0006355~regulation of transcription, DNA-dependent	130	11.9485	0.0066752	HMGN2, CNOT8, STAT5B, ZNF639, ZNF250, MED24, CBFB, ZNF778, GATA2, ZNF184, SIN3A, FOXF1, ZNF397, PATZ1, ZNF449, BCL10, ZNF45, YY1, RELB, ZNF8, ARNTL, MED19, RAB18, TIAL1, ZNF786, ZNF785, MNT, TGIF1, NFE2L1, CAMTA2, CNBP, HMGB2, TSHZ1, ZNF133, ZNF76, TAF9B, SRF, ATF1, ATF2, ZNF846, ZNF227, HEXIM2, HNRNPD, ZNF74, TAF9, TCF25, RUNX2, SREBF1, MAFG, ZNF398, TAF1, ZNF529, KLF7, EHMT1, CREBZF, SMAD7, KLF…	802	1773	13528	1.23678	1	0.260294	11.2362
GOTERM_BP_FAT	GO:0010563~negative regulation of phosphorus metabolic process	9	0.827206	0.00667746	PRKCA, ATXN1, PPP2R1A, CAV1, CDKN1B, NF2, CDKN2C, SMAD7, PPP2CA	802	48	13528	3.16272	1	0.256704	11.2398
GOTERM_BP_FAT	GO:0045936~negative regulation of phosphate metabolic process	9	0.827206	0.00667746	PRKCA, ATXN1, PPP2R1A, CAV1, CDKN1B, NF2, CDKN2C, SMAD7, PPP2CA	802	48	13528	3.16272	1	0.256704	11.2398
GOTERM_MF_FAT	GO:0010843~promoter binding	10	0.919118	0.00673264	SREBF1, HDAC5, HDAC4, TAF1, TAF5, SMAD7, PRDM5, TAF9, NR2F2, SRF	785	57	12983	2.90155	0.996253	0.224263	9.89079
UP_SEQ_FEATURE	DNA-binding region:H-T-H motif	6	0.551471	0.00679028	TIGD1, DMTF1, JRKL, TIGD5, TIGD6, TIGD7	1084	22	19113	4.80871	1	0.509413	11.2779
GOTERM_BP_FAT	GO:0015931~nucleobase, nucleoside, nucleotide and nucleic acid transport	15	1.37868	0.00680908	NXT1, NUP133, NUP98, MYO1C, NUP88, HNRNPA2B1, NUP188, CASC3, UPF3A, EIF4A3, DDX19B, MAGOHB, NUP37, NUP54, NUP43	802	113	13528	2.23909	1	0.257438	11.4489
UP_SEQ_FEATURE	repeat:WD 5	24	2.20588	0.00691299	RBBP4, UTP18, WDR5B, TAF5, STRN4, KATNB1, TLE4, WDR82, TSSC1, PWP1, WDR92, SMU1, ERCC8, FBXW7, WDR25, WDR89, WSB2, EED, SNRNP40, WDR1, TRAF7, CSTF1, NUP43, FBXW11	1084	233	19113	1.81616	1	0.500854	11.4702
GOTERM_BP_FAT	GO:0000087~M phase of mitotic cell cycle	24	2.20588	0.00709777	ANAPC5, ANAPC13, CCNF, KIF18A, KATNB1, NUSAP1, AURKA, ANAPC10, SUGT1, CD2AP, TUBB, MAD2L1, KIF20B, CDCA2, BUB1, FBXO5, RRS1, NUP37, SETD8, SKA1, CDCA5, NUP43, ASPM, CDCA3	802	224	13528	1.80727	1	0.263162	11.9058
SMART	SM00259:ZnF_A20	4	0.367647	0.00729685	ZFAND6, ZFAND3, RABGEF1, OTUD7B	576	7	9079	9.00694	0.853215	0.213252	9.13925
KEGG_PATHWAY	hsa04114:Oocyte meiosis	14	1.28676	0.00738244	PPP2R1A, ANAPC5, ANAPC13, PPP3R1, AURKA, ANAPC10, MAD2L1, PPP2CA, BUB1, PPP3CC, FBXO5, PRKACB, FBXW11, CALM2, CALM1	283	110	5085	2.28686	0.703353	0.261994	8.59318
GOTERM_CC_FAT	GO:0005681~spliceosome	15	1.37868	0.0073986	SNRPA1, HNRNPA2B1, SF3B3, SMNDC1, EIF4A3, SNRNP200, WAC, SNRNP40, RNPC3, PHF5A, PDCD7, PPWD1, SNRNP25, PRPF38A, SNRPG	653	132	12782	2.22435	0.964625	0.108841	9.9994
SP_PIR_KEYWORDS	endoplasmic reticulum	57	5.23897	0.00750082	SEC24B, JPH2, ATL1, ORMDL1, UBQLN4, RCE1, POMT2, FAR2, PLOD1, PIGG, SEMA3B, SRD5A1, SEC24C, PGAP1, PIGV, UGCG, UBE2J1, MESDC2, PI4KB, UBE2J2, MOGS, ERGIC1, POR, MAGT1, MLEC, FCRLB, EXT1, EIF2AK3, CLN8, TMCO1, CNBP, EXTL2, ALDH3A2, CALU, SERINC5, CEPT1, SET, SEC22C, SLC39A1, SREBF1, RAB2A, RAB2B, VAC14, CREB3, FADS1, SCD, EPM2A, TXNDC12, BFAR, PSMG1, PPIB, TMEM43, MCFD2, ASNA1, POFUT1, ALG12, AHSA1	1085	713	19235	1.41725	0.972852	0.106582	10.2164
GOTERM_BP_FAT	GO:0051248~negative regulation of protein metabolic process	21	1.93015	0.00750578	PRKCA, PPP2R1A, CAV1, MASP1, NF2, ANAPC5, SMAD7, ANAPC10, FURIN, EIF4A3, PSMD14, SET, MAD2L1, PSMA5, PSMB3, PPP2CA, FBXO5, TAF9, PSMD5, EIF2AK3, CLN8	802	187	13528	1.89425	1	0.27237	12.5478
GOTERM_CC_FAT	GO:0016591~DNA-directed RNA polymerase II, holoenzyme	11	1.01103	0.00794622	TAF11, ELP4, GTF2E1, TAF1, TAF13, TAF5, TAF9B, POLR2I, SHFM1, TAF9, PAF1	653	81	12782	2.65823	0.972404	0.112786	10.7013
UP_SEQ_FEATURE	zinc finger region:C2H2-type 8	37	3.40074	0.00799722	ZNF532, ZNF133, ZNF827, ZNF639, ZNF250, ZNF880, ZNF846, ZNF778, ZNF184, ZNF227, ZSCAN22, ZNF697, PRDM10, ZNF397, ZNF74, ZNF490, ZNF408, ZNF574, ZNF561, ZNF562, ZNF398, ZNF45, ZBTB47, ZNF529, ZNF565, ZNF544, ZNF543, ZNF337, ZNF668, ZNF526, ZNF672, ZNF417, SALL1, ZNF786, PRDM5, ZNF319, ZBTB1	1084	417	19113	1.56446	1	0.53796	13.1524
GOTERM_CC_FAT	GO:0000777~condensed chromosome kinetochore	9	0.827206	0.00881675	NUP133, CENPN, MAD2L1, NDEL1, HJURP, BUB1, NUP37, SKA1, NUP43	653	58	12782	3.03739	0.98141	0.120633	11.8066
SP_PIR_KEYWORDS	rna-binding	45	4.13603	0.0090814	DZIP3, XPO5, SKIV2L, SETD1B, NAA38, ZFP36L2, DDX28, DGCR8, TRDMT1, DDX19B, METTL1, EIF1AX, PRKRA, HNRNPD, LSM5, ZNF74, MAGOHB, DHX30, SNRPA1, RBM23, EIF1AD, G3BP1, HNRNPA2B1, PNO1, SECISBP2, CASC3, SAFB2, SLBP, UPF3A, ATXN1, EIF4A3, DDX56, KDM2B, EIF4E, ABT1, TIAL1, POLDIP3, EIF4H, DDX59, RNPC3, XRN1, RBM15, ADAR, SNRPG, MRPL44	1085	540	19235	1.47734	0.987347	0.124027	12.2414
SP_PIR_KEYWORDS	chromatin regulator	22	2.02206	0.00914304	RBBP4, EHMT1, SETD1B, WHSC1, EHMT2, KAT5, UBN1, GSG2, ATXN7L3, HDAC5, HDAC4, DPY30, KDM2B, ASH2L, MSL1, PRDM5, EED, SETD8, ASF1B, KDM4D, HDAC7, KDM5D	1085	213	19235	1.83107	0.987718	0.121379	12.3195
GOTERM_BP_FAT	GO:0034984~cellular response to DNA damage stimulus	4	0.367647	0.00925095	TAF1, ASH2L, FBXO31, TAF9	802	8	13528	8.43392	1	0.320367	15.2443
GOTERM_BP_FAT	GO:0007049~cell cycle	63	5.79044	0.00927405	PRC1, E2F7, AURKA, CD2AP, CDT1, CDC45, CDKN2C, CDCA2, NUP37, PSMD5, TUBG1, CDCA5, ASPM, CDCA3, RBBP4, ANAPC5, POLE, CCNF, LIG3, NUSAP1, RAD1, MAD2L1, PSMA5, PRDM5, BIN3, MAPK7, SIAH2, NUP43, MAP3K11, ANAPC13, FOXM1, KATNB1, ANAPC10, SESN1, TUBB, HJURP, PSMB3, BUB1, TUBE1, FBXO5, SKA1, TAF1, TP53BP2, KIF18A, SUN2, STRADB, SUGT1, GSG2, PPP1R9B, PSMD14, CDKN1B, DMTF1, GSK3B, RASSF1, KIF20B, CKS2, RR…	802	776	13528	1.36942	1	0.31703	15.2795
GOTERM_MF_FAT	GO:0030554~adenyl nucleotide binding	118	10.8456	0.00942484	XRCC3, STK35, DAK, AURKA, MTHFD1L, DDX28, MAP3K4, IDH3G, PMS2, PRKACB, DHX30, PAN3, BRAF, STK24, CSNK1G2, LIG3, UBE2J1, UBE2J2, C10ORF2, NME7, NVL, RFC3, RAB18, NAV2, RIOK3, PDGFRA, BMP2K, MAPK7, CSNK1G3, EIF2AK3, PFKFB3, GNE, MAPKAPK5, WARS2, MAPKAPK2, HSPA1L, UBE2D3, DYRK3, TAF9, POLQ, RUNX2, RHOBTB3, TAF1, MOCS3, RECQL5, SPHK2, MYO1C, MYO1E, SPHK1, ACACA, OXSR1, MMAA, GLYCTK, TXNDC12, CCT5, DD…	785	1577	12983	1.23753	0.999603	0.28858	13.5835
OMIM_DISEASE	Conduct disorder and ADHD: Evaluation of conduct problems as a categorical and quantitative trait in the international multicentre ADHD genetics study	6	0.551471	0.00950007	C5ORF15, GPR85, ABHD13, PAWR, KDM4D, FZD7	159	31	3671	4.46865	0.886547	0.886547	11.5034
KEGG_PATHWAY	hsa00310:Lysine degradation	8	0.735294	0.00978296	EHMT1, PLOD1, SETD1B, WHSC1, SETD8, EHMT2, HADH, ALDH3A2	283	44	5085	3.26695	0.800573	0.275636	11.2379
GOTERM_BP_FAT	GO:0014897~striated muscle hypertrophy	3	0.275735	0.0100916	HDAC5, HDAC4, CAMTA2	802	3	13528	16.8678	1	0.335615	16.5151
GOTERM_BP_FAT	GO:0014898~cardiac muscle hypertrophy	3	0.275735	0.0100916	HDAC5, HDAC4, CAMTA2	802	3	13528	16.8678	1	0.335615	16.5151
GOTERM_BP_FAT	GO:0014887~cardiac muscle adaptation	3	0.275735	0.0100916	HDAC5, HDAC4, CAMTA2	802	3	13528	16.8678	1	0.335615	16.5151
GOTERM_BP_FAT	GO:0070271~protein complex biogenesis	44	4.04412	0.0102188	CAV2, NUP98, CAV1, ATL1, COX10, POLR2I, TAF9B, LNX2, MED24, CD2AP, SF3B3, TRIM4, GTF2E1, TUBB, TUBB6, ACOT13, TUBE1, FBXO5, TAF9, TUBG1, FANCC, BCL10, TAF1, PPP2R1A, NACC1, TCP1, HSP90AA1, BRAF, TAF5, TMEM70, SKI, C10ORF2, DVL1, TAF11, CTH, PSMG1, TAF13, PFDN6, SBF2, TUBD1, CHAF1A, EIF2AK3, PARVA, MAP3K11	802	505	13528	1.46967	1	0.335012	16.7058
GOTERM_BP_FAT	GO:0006461~protein complex assembly	44	4.04412	0.0102188	CAV2, NUP98, CAV1, ATL1, COX10, POLR2I, TAF9B, LNX2, MED24, CD2AP, SF3B3, TRIM4, GTF2E1, TUBB, TUBB6, ACOT13, TUBE1, FBXO5, TAF9, TUBG1, FANCC, BCL10, TAF1, PPP2R1A, NACC1, TCP1, HSP90AA1, BRAF, TAF5, TMEM70, SKI, C10ORF2, DVL1, TAF11, CTH, PSMG1, TAF13, PFDN6, SBF2, TUBD1, CHAF1A, EIF2AK3, PARVA, MAP3K11	802	505	13528	1.46967	1	0.335012	16.7058
GOTERM_BP_FAT	GO:0031400~negative regulation of protein modification process	15	1.37868	0.0106108	PRKCA, PPP2R1A, CAV1, ANAPC5, NF2, SMAD7, ANAPC10, PSMD14, SET, MAD2L1, PSMA5, PPP2CA, PSMB3, FBXO5, PSMD5	802	119	13528	2.1262	1	0.341361	17.2909
UP_SEQ_FEATURE	zinc finger region:C2H2-type 3; atypical	5	0.459559	0.0107846	TSHZ1, PRDM5, ZBTB2, ZNF740, ZBTB1	1084	16	19113	5.50997	1	0.633066	17.3398
GOTERM_BP_FAT	GO:0006997~nucleus organization	9	0.827206	0.0108246	NUP133, TXNDC12, NUP98, NDEL1, ETS1, CYCS, SUN2, ACIN1, EMD	802	52	13528	2.91943	1	0.34292	17.6083
GOTERM_MF_FAT	GO:0001883~purine nucleoside binding	119	10.9375	0.0112325	XRCC3, STK35, DAK, AURKA, MTHFD1L, DDX28, MAP3K4, IDH3G, PMS2, PRKACB, DHX30, PAN3, BRAF, STK24, CSNK1G2, LIG3, UBE2J1, UBE2J2, C10ORF2, NME7, NVL, RFC3, RAB18, NAV2, RIOK3, PDGFRA, BMP2K, MAPK7, CSNK1G3, EIF2AK3, PFKFB3, GNE, MAPKAPK5, RAB40C, WARS2, MAPKAPK2, HSPA1L, UBE2D3, DYRK3, TAF9, POLQ, RUNX2, RHOBTB3, TAF1, MOCS3, RECQL5, SPHK2, MYO1C, MYO1E, SPHK1, ACACA, OXSR1, MMAA, GLYCTK, TXNDC12, …	785	1601	12983	1.22931	0.999912	0.322432	15.9831
GOTERM_BP_FAT	GO:0032446~protein modification by small protein conjugation	16	1.47059	0.0113411	DZIP3, UBE2B, SENP7, UBE2N, ERCC8, FBXW7, UBE2D3, UBE2M, FBXL5, TRAF7, SIAH2, RNF167, PAF1, FBXW11, FBXO11, BARD1	802	132	13528	2.04459	1	0.352027	18.3706
KEGG_PATHWAY	hsa03022:Basal transcription factors	7	0.643382	0.0114689	TAF11, GTF2E1, TAF1, TAF13, TAF5, TAF9B, TAF9	283	35	5085	3.59364	0.849194	0.270425	13.0531
GOTERM_BP_FAT	GO:0006508~proteolysis	81	7.44485	0.0115351	SPG7, MASP1, DZIP3, THOP1, BAP1, RCE1, CD2AP, SENP7, FBXL19, RABGEF1, NSMCE2, NEURL1B, FBXL14, PSMD5, CDCA3, ANAPC5, SOCS2, UBE2J1, NRD1, UBE2J2, UBE2B, UBE2N, MMP10, USP28, ADAMTS6, KDM2B, CAPN10, MAD2L1, DCUN1D2, PSMA5, F3, ATG4A, MED8, UBE2M, FBXL5, ASB1, KLHL12, UBE2W, SIAH2, UBE2T, FBXO11, UBE2Z, USP3, WDR5B, ANAPC13, SHFM1, AMZ2, MST1, RAB40C, ANAPC10, SUFU, UBE2R2, UBE2D3, FBXW7, PSMB3, OT…	802	1054	13528	1.29629	1	0.352892	18.6552
SP_PIR_KEYWORDS	4fe-4s	6	0.551471	0.0116449	NUBP1, NUBP2, NTHL1, NDUFS1, PPAT, TYW1B	1085	25	19235	4.25475	0.996341	0.148116	15.4357
INTERPRO	IPR004827:Basic-leucine zipper (bZIP) transcription factor	9	0.827206	0.0117024	MAFG, FOSL2, CREBZF, CREB3, XBP1, CREM, NFE2L1, ATF1, ATF2	981	53	16659	2.88368	1	0.501958	17.5767
GOTERM_BP_FAT	GO:0016568~chromatin modification	27	2.48162	0.0117865	SETD1B, HJURP, EED, TAF9, ASF1B, KDM5D, EHMT1, RBBP4, TADA2A, TAF5, WHSC1, KAT5, EHMT2, UBE2B, UBN1, ATXN7L3, GSG2, UBE2N, HDAC5, HDAC4, KDM2B, MSL1, PRDM5, SETD8, PAF1, HDAC7, KDM4D	802	274	13528	1.66216	1	0.355121	19.0227
GOTERM_CC_FAT	GO:0031080~Nup107-160 complex	4	0.367647	0.0121092	NUP133, NUP98, NUP37, NUP43	653	10	12782	7.82971	0.995841	0.157452	15.8729
GOTERM_BP_FAT	GO:0009101~glycoprotein biosynthetic process	18	1.65441	0.0123388	MGAT4B, B3GALT6, GALNT6, ALG2, MOGS, DSE, ST3GAL1, POMT2, MGAT2, POMGNT1, MAGT1, ST3GAL4, OGT, EXT1, POFUT1, ALG12, TNIP1, PHLDA1	802	158	13528	1.92165	1	0.364388	19.8242
GOTERM_BP_FAT	GO:0006402~mRNA catabolic process	8	0.735294	0.0123813	ZFP36L1, UPF3A, EIF4A3, ZFP36L2, PAN3, DCP1A, HNRNPD, CASC3	802	43	13528	3.1382	1	0.361526	19.8856
UP_SEQ_FEATURE	mutagenesis site	140	12.8676	0.0125973	ITGB3BP, MASP1, DZIP3, PRC1, STK35, PMAIP1, DAB2, MAP3K4, PLOD1, GAB2, EED, CDCA2, RABGEF1, CTDSP1, ACIN1, BCL10, POLH, STK24, UBE2J1, ARNTL, RAD1, MAD2L1, NDEL1, NBR1, FBXL5, MAPK7, EXT1, DEAF1, CAV2, TDRD3, MCL1, MAPKAPK5, RAB40C, KEAP1, CHCHD4, ACP1, CEPT1, HEXIM2, METTL1, PRKRA, OTUD7B, FBXO5, RCHY1, RNF167, EMD, NTHL1, DNAJA3, RHOBTB3, SREBF1, MAFG, HIST1H3J, TAF1, MOCS3, VAC14, CREBZF, SMAD…	1084	2045	19113	1.20708	1	0.676564	19.9602
GOTERM_BP_FAT	GO:0032583~regulation of gene-specific transcription	16	1.47059	0.0129148	TAF1, HMGB2, SMAD7, TAF9B, KAT5, SRF, USF1, USF2, HDAC5, HDAC4, GATA2, CDKN1B, ETS1, TAF9, NR2F2, RBM15	802	134	13528	2.01407	1	0.369961	20.6523
UP_SEQ_FEATURE	repeat:WD 6	20	1.83824	0.0129281	RBBP4, UTP18, WDR5B, TAF5, STRN4, KATNB1, TLE4, WDR82, WDR92, SMU1, FBXW7, WDR25, WDR89, EED, SNRNP40, WDR1, TRAF7, NUP43, FBXW11, CSTF1	1084	192	19113	1.83666	1	0.672808	20.4298
UP_SEQ_FEATURE	nucleotide phosphate-binding region:ATP	72	6.61765	0.0130899	CDK19, XRCC3, SPG7, STK35, DAK, AURKA, MTHFD1L, ATAD3A, MAP3K4, IDH3G, DDX28, NUBP1, NUBP2, MASTL, PRKACB, DHX30, PRKCA, BRAF, STK24, CSNK1G2, PRKCE, MCM4, C10ORF2, NVL, EIF4A3, NAV2, RIOK3, HIPK3, SNRNP200, BMP2K, PDGFRA, MAPK7, CSNK1G3, EIF2AK3, MAP3K11, BTAF1, GNE, PFKFB3, MAPKAPK5, WRNIP1, SKIV2L, DCK, MAPKAPK2, GALK2, STK40, FIGN, DDX19B, BUB1, DCLK2, DYRK3, TAF9, EHD1, RECQL5, MYO1C, MYO1E,…	1084	962	19113	1.31964	1	0.664547	20.6585
GOTERM_BP_FAT	GO:0050732~negative regulation of peptidyl-tyrosine phosphorylation	4	0.367647	0.0132719	PPP2R1A, CAV1, NF2, PPP2CA	802	9	13528	7.49681	1	0.374164	21.1616
GOTERM_BP_FAT	GO:0000731~DNA synthesis during DNA repair	4	0.367647	0.0132719	RFC3, POLH, WRNIP1, POLE	802	9	13528	7.49681	1	0.374164	21.1616
GOTERM_BP_FAT	GO:0043193~positive regulation of gene-specific transcription	12	1.10294	0.0134037	HDAC5, HDAC4, GATA2, TAF1, HMGB2, ETS1, TAF9, NR2F2, SRF, USF1, RBM15, USF2	802	87	13528	2.3266	1	0.373298	21.3488
GOTERM_MF_FAT	GO:0001882~nucleoside binding	119	10.9375	0.0136954	XRCC3, STK35, DAK, AURKA, MTHFD1L, DDX28, MAP3K4, IDH3G, PMS2, PRKACB, DHX30, PAN3, BRAF, STK24, CSNK1G2, LIG3, UBE2J1, UBE2J2, C10ORF2, NME7, NVL, RFC3, RAB18, NAV2, RIOK3, PDGFRA, BMP2K, MAPK7, CSNK1G3, EIF2AK3, PFKFB3, GNE, MAPKAPK5, RAB40C, WARS2, MAPKAPK2, HSPA1L, UBE2D3, DYRK3, TAF9, POLQ, RUNX2, RHOBTB3, TAF1, MOCS3, RECQL5, SPHK2, MYO1C, MYO1E, SPHK1, ACACA, OXSR1, MMAA, GLYCTK, TXNDC12, …	785	1612	12983	1.22092	0.999989	0.366297	19.1521
GOTERM_CC_FAT	GO:0000785~chromatin	19	1.74632	0.013847	HIST1H2AC, HMGN2, ARID4A, SIN3A, HIST1H2BK, HIST1H4A, H2AFV, HIST1H4B, H2AFZ, HIST1H4E, HIST1H4F, HIST3H2A, ASF1B, FANCC, HIST1H3J, TCP1, HIST1H2BD, RBBP4, HIST1H1B, KAT5, UBE2B, HIST1H3B, HIST1H2AH, HIST1H3E, HIST1H3I	653	200	12782	1.85956	0.998117	0.173158	17.9482
GOTERM_MF_FAT	GO:0043566~structure-specific DNA binding	17	1.5625	0.0141263	DEAF1, HMGB2, SSBP3, CNBP, SSBP2, STAT5B, HNRNPA2B1, USF1, MCM4, USF2, C10ORF2, ZNF148, TDP1, TDG, PMS2, BCL6, NTHL1	785	145	12983	1.93904	0.999992	0.363983	19.695
UP_SEQ_FEATURE	zinc finger region:C2H2-type 9	33	3.03309	0.0143628	ZNF532, ZNF133, ZNF827, ZNF250, ZNF880, ZNF846, ZNF778, ZNF184, ZNF227, ZNF697, PRDM10, ZNF397, ZNF74, ZNF490, ZNF408, ZNF574, ZNF561, ZNF398, ZNF529, ZNF45, ZBTB47, ZNF565, ZNF544, ZNF543, ZNF337, ZNF668, ZNF526, ZNF672, ZNF417, SALL1, ZNF786, PRDM5, ZNF319	1084	376	19113	1.54748	1	0.686288	22.4366
GOTERM_CC_FAT	GO:0005816~spindle pole body	3	0.275735	0.0145519	MAD2L1, BUB1, TUBG1	653	4	12782	14.6807	0.998635	0.176354	18.7764
GOTERM_CC_FAT	GO:0005876~spindle microtubule	6	0.551471	0.0145857	PRC1, KIF18A, NUSAP1, SKA1, TUBG1, CALM2, CALM1	653	29	12782	4.04985	0.998656	0.17214	18.8159
SP_PIR_KEYWORDS	protein phosphatase	15	1.37868	0.0148961	CTDSPL, EPM2A, DUSP10, PTPMT1, ACP1, DUSP5, DUSP3, DUSP14, PPP2CA, DUSP16, PTP4A2, PPP3CC, CTDSP1, CTDSP2, MTMR4	1085	130	19235	2.04555	0.999245	0.181017	19.3313
GOTERM_BP_FAT	GO:0034470~ncRNA processing	20	1.83824	0.0150557	MOCS3, TSEN54, UTP18, PUSL1, TRPT1, TRMT61A, EIF4A3, DDX56, DGCR8, TRDMT1, METTL1, QTRTD1, CTU2, POP1, THG1L, KIAA0391, TRUB2, TYW1B, TSEN15, DUS3L	802	187	13528	1.80405	1	0.404685	23.6598
GOTERM_MF_FAT	GO:0016563~transcription activator activity	37	3.40074	0.0151958	DEAF1, CREM, MED24, CBFB, GLI1, ATF2, FUBP3, ZNF148, HSF2, FOXF1, HNRNPD, PATZ1, MYCBP, NFATC4, TAF9, RUNX2, ETV4, NR2F1, ZNF398, TAF1, BCL10, KLF7, CREB3, YY1, GMEB1, TEAD3, AFF1, KAT5, USF1, USF2, ATXN7L3, TAF11, HDAC4, PFDN6, ABT1, MNT, IKBKB	785	410	12983	1.49253	0.999997	0.374381	21.0276
GOTERM_MF_FAT	GO:0051539~4 iron, 4 sulfur cluster binding	6	0.551471	0.015339	NUBP1, NUBP2, NTHL1, NDUFS1, PPAT, TYW1B	785	25	12983	3.96932	0.999997	0.366541	21.2045
SP_PIR_KEYWORDS	mitosis	19	1.74632	0.0153618	ANAPC5, ANAPC13, CCNF, KATNB1, NUSAP1, ANAPC10, CD2AP, MAD2L1, CDCA2, BUB1, KIF20B, FBXO5, NUP37, SETD8, SKA1, CDCA5, NUP43, ASPM, CDCA3	1085	183	19235	1.84062	0.999398	0.18161	19.8754
PIR_SUPERFAMILY	PIRSF037911:HDAC_II_euk	3	0.275735	0.0155014	HDAC5, HDAC4, HDAC7	391	4	7396	14.1867	0.998518	0.96151	19.686
PIR_SUPERFAMILY	PIRSF037911:histone deacetylase class II, eukaryotic type	3	0.275735	0.0155014	HDAC5, HDAC4, HDAC7	391	4	7396	14.1867	0.998518	0.96151	19.686
UP_SEQ_FEATURE	compositionally biased region:Poly-Ala	34	3.125	0.0156591	NAGLU, GLRX5, HPS5, SLC39A13, STK35, ZFP36L2, DIP2A, MAP3K4, IL4R, TRIM7, NEURL1B, FOXD1, TTC39C, RUNX2, EHMT1, KLF13, GMEB2, STRN4, SOX12, BTBD7, TLE4, ARID3B, EHMT2, TOX4, USF2, HDAC5, GLYCTK, ABT1, MSL1, SALL1, IRGQ, MAPK7, EIF2AK3, GPATCH8	1084	393	19113	1.52541	1	0.705933	24.2089
GOTERM_BP_FAT	GO:0000956~nuclear-transcribed mRNA catabolic process	7	0.643382	0.0157245	ZFP36L1, UPF3A, EIF4A3, ZFP36L2, PAN3, DCP1A, CASC3	802	35	13528	3.37357	1	0.4144	24.5771
GOTERM_BP_FAT	GO:0046519~sphingoid metabolic process	8	0.735294	0.0157496	PPP2R1A, SPHK2, PPP2CA, SPHK1, UGCG, SGMS1, CERK, CLN8	802	45	13528	2.99873	1	0.411018	24.6113
UP_SEQ_FEATURE	region of interest:Self-association	4	0.367647	0.0161239	ATXN1, NDEL1, IKBKG, ATXN1L	1084	10	19113	7.05277	1	0.705118	24.8349
UP_SEQ_FEATURE	zinc finger region:C2H2-type 12	24	2.20588	0.0165843	ZNF45, ZNF565, ZNF532, ZNF133, ZNF544, ZNF543, ZNF337, ZNF250, ZNF668, ZNF880, ZNF526, ZNF846, ZNF778, ZNF184, ZNF227, ZNF672, ZNF417, ZNF786, PRDM5, ZNF74, ZNF490, ZNF319, ZNF574, ZNF561	1084	252	19113	1.67923	1	0.704259	25.4502
GOTERM_MF_FAT	GO:0003697~single-stranded DNA binding	9	0.827206	0.0167066	HMGB2, CNBP, SSBP3, SSBP2, TDP1, HNRNPA2B1, PMS2, MCM4, C10ORF2	785	55	12983	2.70636	0.999999	0.381495	22.8748
SMART	SM00338:BRLZ	9	0.827206	0.0174809	MAFG, FOSL2, CREBZF, CREB3, XBP1, CREM, NFE2L1, ATF1, ATF2	576	53	9079	2.67659	0.990152	0.401536	20.6095
GOTERM_CC_FAT	GO:0005739~mitochondrion	72	6.61765	0.0178473	HCCS, SPG7, CMC1, COX10, TIMM17A, ROMO1, PMAIP1, MTHFD1L, FAHD1, DDX28, IDH3G, SLC25A25, STARD7, AKR7A2, ACOT13, DHX30, HADH, NDUFS1, ATP5J, PRKCA, ALDH6A1, OPA3, PPP2R1A, CRLS1, CYCS, TMEM70, TMEM126A, COQ9, DARS2, PI4KB, NDUFC1, BCL2L13, C10ORF2, LETM1, SLC25A32, TRIM39, MPST, MRPL44, CAV2, MRPS16, CAV1, GLRX5, APEX2, MCL1, MTX1, MRPS11, ADH5, WARS2, PTPMT1, CHCHD4, MTIF3, ALDH3A2, PPP2CA, QTRT…	653	1087	12782	1.29655	0.999698	0.201568	22.546
SP_PIR_KEYWORDS	methyltransferase	16	1.47059	0.0178488	EHMT1, METTL4, SETD1B, LRTOMT, WHSC1, METTL2A, EHMT2, TRMT61A, TYMS, METTL13, TRDMT1, METTL1, PCMT1, SETD8, HEMK1, NSUN4	1085	146	19235	1.94281	0.999821	0.203096	22.724
SP_PIR_KEYWORDS	glycosyltransferase	21	1.93015	0.0184532	MGAT4B, B3GALT6, GALNT6, ALG2, UGCG, PIGV, EXTL2, PPAT, ST3GAL1, POMT2, MGAT2, TYMP, POMGNT1, GBE1, ST3GAL4, QTRTD1, PARP3, OGT, EXT1, POFUT1, ALG12	1085	214	19235	1.73967	0.999867	0.20448	23.4018
GOTERM_CC_FAT	GO:0000779~condensed chromosome, centromeric region	9	0.827206	0.0185495	NUP133, CENPN, MAD2L1, NDEL1, HJURP, BUB1, NUP37, SKA1, NUP43	653	66	12782	2.66922	0.999781	0.203653	23.3279
INTERPRO	IPR017320:Histone deacetylase class II, eukaryotic	3	0.275735	0.0191556	HDAC5, HDAC4, HDAC7	981	4	16659	12.7362	1	0.666338	27.2115
GOTERM_BP_FAT	GO:0006611~protein export from nucleus	5	0.459559	0.0191738	NXT1, XPO5, GSK3B, DUSP16, STRADB	802	18	13528	4.68551	1	0.471493	29.1449
GOTERM_BP_FAT	GO:0042518~negative regulation of tyrosine phosphorylation of Stat3 protein	3	0.275735	0.0193924	PPP2R1A, NF2, PPP2CA	802	4	13528	12.6509	1	0.471266	29.4254
GOTERM_BP_FAT	GO:0000279~M phase	30	2.75735	0.0206844	PRC1, ANAPC13, KATNB1, AURKA, ANAPC10, CD2AP, TUBB, CDCA2, BUB1, FBXO5, NUP37, TUBG1, SKA1, CDCA5, ASPM, CDCA3, ANAPC5, CCNF, LIG3, SUN2, KIF18A, NUSAP1, SUGT1, RAD1, MAD2L1, CKS2, KIF20B, RRS1, SETD8, NUP43	802	329	13528	1.5381	1	0.489353	31.062
GOTERM_BP_FAT	GO:0045786~negative regulation of cell cycle	11	1.01103	0.0208805	CDKN1B, MAD2L1, CREB3, HEXIM2, ETS1, TP53BP2, SIPA1, BUB1, BCL6, RNF167, DCUN1D3	802	81	13528	2.29069	1	0.488565	31.3073
GOTERM_BP_FAT	GO:0007059~chromosome segregation	11	1.01103	0.0208805	MAD2L1, NDEL1, HJURP, RIOK3, KIF18A, RRS1, NUSAP1, NUP37, SKA1, CDCA5, NUP43	802	81	13528	2.29069	1	0.488565	31.3073
UP_SEQ_FEATURE	domain:BTB 2	4	0.367647	0.0212504	LZTR1, BTBD7, RHOBTB1, RHOBTB3	1084	11	19113	6.41161	1	0.781008	31.4243
UP_SEQ_FEATURE	domain:BTB 1	4	0.367647	0.0212504	LZTR1, BTBD7, RHOBTB1, RHOBTB3	1084	11	19113	6.41161	1	0.781008	31.4243
KEGG_PATHWAY	hsa03040:Spliceosome	14	1.28676	0.0215776	SNRPA1, NAA38, SF3B3, SMNDC1, HSPA1L, EIF4A3, SNRNP200, LSM5, MAGOHB, SNRNP40, PHF5A, ACIN1, PRPF38A, SNRPG	283	126	5085	1.99647	0.972054	0.400145	23.2418
GOTERM_MF_FAT	GO:0004721~phosphoprotein phosphatase activity	18	1.65441	0.0216812	CTDSPL, CYCS, EPM2A, PPP3R1, DUSP10, PTPMT1, ACP1, DUSP5, PPP1R3D, DUSP3, DUSP14, PPP2CA, DUSP16, PTP4A2, CTDSP1, PPP3CC, CTDSP2, MTMR4	785	165	12983	1.80424	1	0.453517	28.6758
GOTERM_MF_FAT	GO:0004386~helicase activity	16	1.47059	0.0218329	BTAF1, RECQL5, SKIV2L, G3BP1, MCM4, C10ORF2, EIF4A3, ERCC8, DDX56, DDX28, NAV2, DDX19B, DDX59, SNRNP200, DHX30, POLQ	785	140	12983	1.89015	1	0.445062	28.8462
GOTERM_CC_FAT	GO:0015630~microtubule cytoskeleton	40	3.67647	0.0224881	PRC1, EXOC7, B9D2, KATNB1, KEAP1, AURKA, SPRY2, CDC45, DCAF12, TUBB, NUBP2, IFT20, PPP2CA, ACTR1B, BUB1, TUBB6, TUBE1, FBXO5, SKA1, TUBG1, EMD, ASPM, PPP2R1A, TCP1, RPGRIP1L, KIF18A, KIF18B, NUSAP1, DVL1, NDEL1, MAD2L1, ATG4A, RASSF1, KIF20B, TUBD1, PARP3, ACAD11, SSNA1, CALM2, CALM1, MAP3K11	653	549	12782	1.42618	0.999964	0.236122	27.5795
SP_PIR_KEYWORDS	tumor suppressor	15	1.37868	0.0225311	SASH1, BCL10, NF2, ARID3B, KCNRG, SUFU, PLEKHG2, CDKN2C, DMTF1, RASSF1, PLEKHO1, PMS2, PAF1, EXT1, XRN1	1085	137	19235	1.94103	0.999982	0.238828	27.8331
GOTERM_CC_FAT	GO:0044450~microtubule organizing center part	8	0.735294	0.023023	TCP1, EXOC7, IFT20, KATNB1, TUBD1, TUBE1, PARP3, TUBG1	653	56	12782	2.79632	0.999972	0.23567	28.1396
GOTERM_CC_FAT	GO:0016363~nuclear matrix	8	0.735294	0.023023	ATXN1, ERCC8, GMCL1, LMNB1, FIGN, CFL2, YY1, PHF5A	653	56	12782	2.79632	0.999972	0.23567	28.1396
BIOCARTA	h_shhPathway:Sonic Hedgehog (Shh) Pathway	4	0.367647	0.0232366	GSK3B, PRKAR1B, SUFU, GLI1	95	10	1437	6.05053	0.98678	0.98678	25.2228
INTERPRO	IPR010919:SAND-like	4	0.367647	0.0234626	DEAF1, GMEB2, GMEB1, SKI	981	11	16659	6.17515	1	0.725684	32.2861
GOTERM_CC_FAT	GO:0031985~Golgi cisterna	5	0.459559	0.023565	B3GALT6, ATL1, CHSY1, SGMS1, FURIN	653	22	12782	4.4487	0.999978	0.235306	28.7031
INTERPRO	IPR001214:SET	8	0.735294	0.0236331	EHMT1, SETD1B, PRDM5, WHSC1, SETD8, EHMT2, SETD3, SETD5	981	49	16659	2.77251	1	0.714317	32.48
GOTERM_BP_FAT	GO:0016567~protein ubiquitination	14	1.28676	0.0237071	DZIP3, UBE2B, UBE2N, ERCC8, FBXW7, UBE2D3, FBXL5, TRAF7, SIAH2, RNF167, PAF1, FBXW11, FBXO11, BARD1	802	119	13528	1.98445	1	0.529301	34.7521
GOTERM_BP_FAT	GO:0007264~small GTPase mediated signal transduction	28	2.57353	0.0237956	RAB5B, ARFRP1, RAB40C, MAPKAPK2, RHOBTB1, CDC42EP4, ARHGDIA, DNAJA3, RAB2A, RAP2B, RAB2B, BRAF, RAB4A, G3BP1, ARFIP2, RAF1, RABL2B, ARHGAP31, DOK1, RAB18, ARF1, RAB35, RASSF1, RAB22A, SIAH2, NKIRAS1, NKIRAS2, BCAR3	802	305	13528	1.54852	1	0.52654	34.8573
GOTERM_BP_FAT	GO:0051258~protein polymerization	8	0.735294	0.0243434	CAV2, CAV1, TUBB, TUBD1, TUBB6, TUBE1, FBXO5, TUBG1	802	49	13528	2.75393	1	0.530656	35.5048
GOTERM_BP_FAT	GO:0051253~negative regulation of RNA metabolic process	32	2.94118	0.024648	ARID4A, TAF9B, ZNF639, PAWR, SIN3A, HEXIM2, ZNF148, BCL6, NR2F2, TCF25, NR2F1, EHMT1, TBX3, TBX2, SMAD7, ZNF8, SKI, PHF12, KAT5, FOXP1, SIRT3, MXD4, HDAC5, HDAC4, CDKN1B, ID1, DR1, TGIF1, IRF2, ID3, RBM15, BARD1	802	362	13528	1.49108	1	0.531115	35.8622
GOTERM_MF_FAT	GO:0042802~identical protein binding	52	4.77941	0.0247295	MASP1, ATL1, E2F7, UBQLN4, MTHFD1L, DPY30, TRIM8, PLOD1, HSF2, EED, ZNF408, HSP90AA1, ADIPOR2, MAD2L1, SBF2, PDGFRA, EXT1, EIF2AK3, TRIM39, MAP3K11, CAV2, CAV1, PFKFB3, ADH5, KCNRG, SRF, ACP1, SUFU, BLOC1S3, PRKRA, ENO3, GPSM2, PCMT1, TRAF7, ARHGDIA, MOCS2, CREB3, CASC3, OXSR1, TPD52L2, USF1, USF2, FOXP1, DVL1, ATXN1, MPG, DDX56, RASSF1, POP1, IKBKB, SSNA1, BARD1	785	640	12983	1.34378	1	0.476457	32.0261
SP_PIR_KEYWORDS	acetylated amino end	12	1.10294	0.0250945	HIST1H1B, ACTA2, CYCS, ADH5, ACP1, POR, DSTN, HIST1H4A, HIST1H4B, PRKAR1B, HIST1H4E, HIST1H4F, HIST1H2AH, PCMT1, CALM2, CALM1	1085	100	19235	2.12737	0.999995	0.256896	30.4952
INTERPRO	IPR000340:Dual specificity phosphatase, catalytic domain	7	0.643382	0.0252215	DUSP5, DUSP3, DUSP14, DUSP16, EPM2A, DUSP10, PTPMT1	981	39	16659	3.04799	1	0.724345	34.2614
SP_PIR_KEYWORDS	cell division	24	2.20588	0.0255178	CDK19, PRC1, ANAPC5, ANAPC13, CCNF, LIG3, KATNB1, NUSAP1, ANAPC10, CD2AP, MAD2L1, KIF20B, CDCA2, CKS2, BUB1, FBXO5, NUP37, BIN3, SETD8, SKA1, CDCA5, NUP43, ASPM, CDCA3	1085	264	19235	1.61165	0.999996	0.255321	30.9259
GOTERM_BP_FAT	GO:0022402~cell cycle process	46	4.22794	0.0255552	PRC1, ANAPC13, KATNB1, ANAPC10, AURKA, CD2AP, SESN1, TUBB, CDKN2C, PSMB3, BUB1, CDCA2, TUBE1, FBXO5, NUP37, SKA1, PSMD5, TUBG1, CDCA5, ASPM, CDCA3, TAF1, ANAPC5, POLE, CCNF, LIG3, KIF18A, SUN2, NUSAP1, SUGT1, RAD1, PPP1R9B, PSMD14, MAD2L1, CDKN1B, PSMA5, GSK3B, RASSF1, KIF20B, CKS2, RRS1, SETD8, NUP43, BARD1, MAP3K11, TP53INP1	802	565	13528	1.37331	1	0.540176	36.9156
INTERPRO	IPR011545:DNA/RNA helicase, DEAD/DEAH box type, N-terminal	9	0.827206	0.0258215	EIF4A3, DDX56, DDX28, RECQL5, SKIV2L, DDX19B, SNRNP200, DDX59, POLQ	981	61	16659	2.50549	1	0.719879	34.9228
SP_PIR_KEYWORDS	serine/threonine-protein kinase	32	2.94118	0.0259465	CDK19, MAPKAPK5, STK35, AURKA, MAPKAPK2, MAP3K4, STK40, BUB1, DCLK2, DYRK3, PRKACB, MASTL, PRKCA, TAF1, BRAF, STK24, CSNK1G2, RAF1, OXSR1, PRKCE, GSG2, TP53RK, RIOK3, GSK3B, HIPK3, BMP2K, CSNK1G3, GRK5, MAPK7, IKBKB, EIF2AK3, MAP3K11	1085	381	19235	1.48898	0.999997	0.253864	31.3596
SP_PIR_KEYWORDS	dna replication	11	1.01103	0.0260708	RFC3, CDC45, RBBP4, POLH, WRNIP1, POLE, LIG3, CHAF1A, MCM4, C10ORF2, CDT1	1085	88	19235	2.21601	0.999997	0.249924	31.4848
GOTERM_BP_FAT	GO:0000122~negative regulation of transcription from RNA polymerase II promoter	25	2.29779	0.0261084	TAF9B, PAWR, SIN3A, HEXIM2, ZNF148, BCL6, NR2F2, TCF25, NR2F1, EHMT1, SMAD7, TBX2, ZNF8, SKI, KAT5, FOXP1, MXD4, HDAC5, HDAC4, ID1, DR1, IRF2, TGIF1, ID3, RBM15	802	266	13528	1.58532	1	0.543984	37.5499
PIR_SUPERFAMILY	PIRSF002306:tubulin	5	0.459559	0.0261679	TUBB, TUBD1, TUBB6, TUBE1, TUBG1	391	22	7396	4.299	0.999984	0.974922	31.0708
GOTERM_BP_FAT	GO:0031398~positive regulation of protein ubiquitination	11	1.01103	0.0262305	UBE2N, BCL10, PSMD14, ANAPC5, PSMA5, SMAD7, PSMB3, FBXO5, ANAPC10, PSMD5, DNAJA3	802	84	13528	2.20888	1	0.541765	37.6891
UP_SEQ_FEATURE	region of interest:RNA-binding	4	0.367647	0.0271618	ATXN1, ZFP36L2, SECISBP2, SLBP	1084	12	19113	5.87731	1	0.849145	38.3457
GOTERM_CC_FAT	GO:0070461~SAGA-type complex	5	0.459559	0.027407	TADA2A, TAF5, TAF9B, TAF9, ATXN7L3	653	23	12782	4.25528	0.999996	0.262883	32.5815
GOTERM_BP_FAT	GO:0000188~inactivation of MAPK activity	5	0.459559	0.0276487	PRKCA, PPP2R1A, CAV1, PPP2CA, DUSP16	802	20	13528	4.21696	1	0.557055	39.2845
GOTERM_CC_FAT	GO:0000922~spindle pole	6	0.551471	0.0277611	MAD2L1, BUB1, KATNB1, TUBG1, CALM2, ASPM, CALM1	653	34	12782	3.45428	0.999997	0.260401	32.9288
UP_SEQ_FEATURE	compositionally biased region:Asp/Glu-rich (acidic)	13	1.19485	0.0280303	HMGB2, CNN3, YY1, SOX12, CHCHD4, SRF, UBE2R2, GLI1, GTF2E1, ZBED4, NFE2L1, GTF3C1, ETV4	1084	114	19113	2.01066	1	0.850213	39.3053
GOTERM_CC_FAT	GO:0005795~Golgi stack	7	0.643382	0.0284067	MGAT2, B3GALT6, ATL1, CHSY1, SGMS1, PIP5K1A, FURIN	653	46	12782	2.97869	0.999998	0.260354	33.5579
GOTERM_CC_FAT	GO:0000139~Golgi membrane	17	1.5625	0.0284548	CAV2, RAB2B, CAV1, SEC24B, AP1G1, SGMS1, FURIN, SLC35A4, ST3GAL1, POMGNT1, ARF1, ST3GAL4, CHSY1, PCSK7, EXT1, SEC24C, STX10	653	186	12782	1.78905	0.999998	0.255644	33.6046
GOTERM_MF_FAT	GO:0003723~RNA binding	57	5.23897	0.0285149	DZIP3, XPO5, SMNDC1, FUBP3, DDX28, DGCR8, RPLP0, EIF1AX, LSM5, MAGOHB, DHX30, TIGD7, SNRPA1, RPUSD1, G3BP1, HNRNPA2B1, SECISBP2, EIF4A3, KDM2B, ABT1, TIAL1, TRUB2, XRN1, SNRPG, MRPL44, CNBP, PUSL1, SETD1B, SKIV2L, NAA38, ZFP36L1, ZFP36L2, HEXIM2, TRDMT1, DDX19B, METTL1, PRKRA, HNRNPD, ZNF74, RBM23, EIF1AD, PNO1, CASC3, SAFB2, SLBP, UPF3A, ATXN1, DDX56, EIF4E, POLDIP3, EIF4H, DDX59, RNPC3, CSTF1, …	785	718	12983	1.31297	1	0.51567	35.9818
UP_SEQ_FEATURE	domain:DCUN1	3	0.275735	0.0286014	DCUN1D2, DCUN1D3, DCUN1D5	1084	5	19113	10.5792	1	0.848234	39.9286
UP_SEQ_FEATURE	short sequence motif:KEN box	3	0.275735	0.0286014	NUSAP1, CDCA5, CDCA3	1084	5	19113	10.5792	1	0.848234	39.9286
SP_PIR_KEYWORDS	transcription factor	9	0.827206	0.029046	CREM, NFE2L1, TCEA1, NR2F2, USF1, UBP1, FOXD1, GTF3C1, NR2F1	1085	65	19235	2.45466	0.999999	0.269304	34.4206
GOTERM_BP_FAT	GO:0006275~regulation of DNA replication	9	0.827206	0.0290795	PPP2R1A, CDC45, NF2, PPP2CA, WRNIP1, PDGFRA, ID3, CDT1, GLI1	802	62	13528	2.44856	1	0.571713	40.8549
GOTERM_MF_FAT	GO:0008276~protein methyltransferase activity	8	0.735294	0.0295423	EHMT1, SETD1B, PCMT1, WHSC1, SETD8, EHMT2, HEMK1, FBXO11	785	50	12983	2.64622	1	0.517802	37.0176
GOTERM_BP_FAT	GO:0006354~RNA elongation	8	0.735294	0.029659	TAF11, GTF2E1, TAF1, TAF13, TAF5, POLR2I, TAF9, TCEA1	802	51	13528	2.64593	1	0.575146	41.48
INTERPRO	IPR005176:Protein of unknown function DUF298	3	0.275735	0.030689	DCUN1D2, DCUN1D3, DCUN1D5	981	5	16659	10.189	1	0.768668	40.0614
INTERPRO	IPR014764:Defective in cullin neddylation	3	0.275735	0.030689	DCUN1D2, DCUN1D3, DCUN1D5	981	5	16659	10.189	1	0.768668	40.0614
INTERPRO	IPR011948:Dullard-like phosphatase domain	3	0.275735	0.030689	CTDSPL, CTDSP1, CTDSP2	981	5	16659	10.189	1	0.768668	40.0614
GOTERM_CC_FAT	GO:0032993~protein-DNA complex	10	0.919118	0.0308303	HIST1H2AC, HIST1H3J, HIST1H2BD, HIST1H1B, H2AFV, HIST1H4A, HIST1H2BK, HIST1H4B, HIST1H4E, HIST1H3B, H2AFZ, HIST1H2AH, HIST1H4F, HIST3H2A, HIST1H3E, HIST1H3I	653	86	12782	2.27608	0.999999	0.268864	35.871
GOTERM_BP_FAT	GO:0008380~RNA splicing	26	2.38971	0.0308318	POLR2I, TRPT1, NAA38, SF3B3, SMNDC1, PPP2CA, LSM5, HNRNPD, MAGOHB, PPWD1, PPP2R1A, SNRPA1, TSEN54, HNRNPA2B1, CASC3, EIF4A3, PPP1R9B, SNRNP200, SNRNP40, RNPC3, PHF5A, CSTF1, SNRNP25, PDCD7, SNRPG, PRPF38A	802	284	13528	1.54424	1	0.585681	42.726
GOTERM_BP_FAT	GO:0014896~muscle hypertrophy	3	0.275735	0.0310608	HDAC5, HDAC4, CAMTA2	802	5	13528	10.1207	1	0.584643	42.9664
BIOCARTA	h_arenrf2Pathway:Oxidative Stress Induced Gene Expression Via Nrf2	5	0.459559	0.031135	PRKCA, MAFG, AKR7A2, KEAP1, POR	95	19	1437	3.98061	0.997032	0.945522	32.3642
GOTERM_CC_FAT	GO:0031984~organelle subcompartment	5	0.459559	0.031601	B3GALT6, ATL1, CHSY1, SGMS1, FURIN	653	24	12782	4.07797	0.999999	0.269576	36.5907
GOTERM_CC_FAT	GO:0000793~condensed chromosome	13	1.19485	0.0319197	CENPN, NUP133, HMGB2, SUN2, MAD2L1, NDEL1, HJURP, BUB1, RRS1, NUP37, TUBG1, SKA1, NUP43	653	129	12782	1.9726	1	0.266992	36.8861
GOTERM_BP_FAT	GO:0045892~negative regulation of transcription, DNA-dependent	31	2.84926	0.0322144	ARID4A, TAF9B, ZNF639, PAWR, SIN3A, HEXIM2, ZNF148, BCL6, NR2F2, TCF25, NR2F1, EHMT1, TBX3, TBX2, SMAD7, ZNF8, SKI, PHF12, KAT5, FOXP1, SIRT3, MXD4, HDAC5, HDAC4, CDKN1B, ID1, DR1, TGIF1, IRF2, ID3, RBM15	802	356	13528	1.46883	1	0.594439	44.1628
SP_PIR_KEYWORDS	citrullination	5	0.459559	0.0325591	HIST1H2AC, HIST1H3J, HIST1H4A, HIST1H4B, HIST1H3B, HIST1H4E, HIST1H2AH, HIST1H4F, HIST3H2A, HIST1H3E, HIST1H3I	1085	22	19235	4.02912	1	0.291554	37.7363
GOTERM_BP_FAT	GO:0009394~2'-deoxyribonucleotide metabolic process	5	0.459559	0.0325999	TYMS, MPG, NUDT1, TDG, NTHL1	802	21	13528	4.01615	1	0.59515	44.5574
GOTERM_BP_FAT	GO:0022403~cell cycle phase	35	3.21691	0.0328315	PRC1, ANAPC13, KATNB1, AURKA, ANAPC10, CD2AP, TUBB, CDKN2C, BUB1, CDCA2, FBXO5, NUP37, SKA1, TUBG1, CDCA5, ASPM, CDCA3, TAF1, ANAPC5, CCNF, POLE, LIG3, KIF18A, SUN2, NUSAP1, SUGT1, RAD1, MAD2L1, CDKN1B, KIF20B, CKS2, RRS1, SETD8, NUP43, MAP3K11	802	414	13528	1.42602	1	0.594106	44.7931
SMART	SM00317:SET	8	0.735294	0.0333933	EHMT1, SETD1B, PRDM5, WHSC1, SETD8, EHMT2, SETD3, SETD5	576	49	9079	2.57341	0.999863	0.589281	35.8838
KEGG_PATHWAY	hsa04340:Hedgehog signaling pathway	8	0.735294	0.0337355	WNT5A, CSNK1G2, GSK3B, CSNK1G3, PRKACB, FBXW11, SUFU, GLI1	283	56	5085	2.56689	0.996405	0.505155	34.0404
GOTERM_CC_FAT	GO:0000127~transcription factor TFIIIC complex	3	0.275735	0.0339805	GTF3C6, GTF3C5, GTF3C1	653	6	12782	9.78714	1	0.276826	38.7656
GOTERM_BP_FAT	GO:0031396~regulation of protein ubiquitination	12	1.10294	0.0341211	UBE2N, BCL10, PSMD14, MAD2L1, ANAPC5, PSMA5, SMAD7, PSMB3, FBXO5, ANAPC10, PSMD5, DNAJA3	802	100	13528	2.02414	1	0.604821	46.0885
GOTERM_MF_FAT	GO:0003713~transcription coactivator activity	21	1.93015	0.0345426	TAF1, BCL10, KLF7, CREB3, YY1, CREM, GMEB1, MED24, KAT5, CBFB, ATXN7L3, ATF2, TAF11, PFDN6, ABT1, HSF2, MNT, MYCBP, NFATC4, TAF9, NR2F1	785	214	12983	1.62297	1	0.564221	41.8391
GOTERM_CC_FAT	GO:0034399~nuclear periphery	8	0.735294	0.0348941	ATXN1, ERCC8, GMCL1, LMNB1, FIGN, CFL2, YY1, PHF5A	653	61	12782	2.56712	1	0.278325	39.5821
KEGG_PATHWAY	hsa04910:Insulin signaling pathway	14	1.28676	0.0355432	SREBF1, BRAF, SOCS2, EXOC7, PHKB, ACACA, RAF1, PPP1R3D, EIF4E, PRKAR1B, GSK3B, PRKACB, IKBKB, CALM2, CALM1	283	135	5085	1.86337	0.997355	0.482873	35.5213
GOTERM_BP_FAT	GO:0022411~cellular component disassembly	8	0.735294	0.0357056	TXNDC12, SET, NDEL1, CYCS, KIF18A, PMAIP1, MRRF, MTIF3	802	53	13528	2.54609	1	0.618174	47.6409
KEGG_PATHWAY	hsa00240:Pyrimidine metabolism	11	1.01103	0.0365259	TYMS, TYMP, POLR3H, POLE3, POLE, POLR2I, DCK, POLR1C, ZNRD1, NME7, POLR3D	283	95	5085	2.08053	0.997762	0.456779	36.3134
KEGG_PATHWAY	hsa03018:RNA degradation	8	0.735294	0.0367093	CNOT8, SKIV2L, DCP1A, LSM5, ENO3, RQCD1, NAA38, XRN1	283	57	5085	2.52185	0.997831	0.427419	36.4603
UP_SEQ_FEATURE	zinc finger region:C2H2-type 13	19	1.74632	0.0369869	ZNF45, ZNF133, ZNF544, ZNF543, ZNF337, ZNF250, ZNF668, ZNF880, ZNF526, ZNF846, ZNF778, ZNF184, ZNF227, ZNF672, ZNF417, ZNF786, PRDM5, ZNF490, ZNF574	1084	201	19113	1.6667	1	0.907845	48.4129
GOTERM_BP_FAT	GO:0006401~RNA catabolic process	9	0.827206	0.0372447	ZFP36L1, UPF3A, EIF4A3, ZFP36L2, PAN3, DCP1A, HNRNPD, POP1, CASC3	802	65	13528	2.33555	1	0.630399	49.1083
GOTERM_BP_FAT	GO:0051052~regulation of DNA metabolic process	13	1.19485	0.0372503	PPP2R1A, POLH, NF2, WRNIP1, CDT1, GLI1, UBE2N, ERCC8, CDC45, PPP2CA, PDGFRA, BCL6, ID3	802	114	13528	1.92352	1	0.626901	49.1136
SP_PIR_KEYWORDS	prenylated cysteine	5	0.459559	0.0377096	RAB2A, LMNB1, PHKB, RAB4A, RAB35	1085	23	19235	3.85394	1	0.324127	42.3164
GOTERM_BP_FAT	GO:0031112~positive regulation of microtubule polymerization or depolymerization	4	0.367647	0.037869	CAV2, CAV1, CDKN1B, KATNB1	802	13	13528	5.1901	1	0.629558	49.6924
GOTERM_BP_FAT	GO:0031109~microtubule polymerization or depolymerization	4	0.367647	0.037869	CAV2, CAV1, KIF18A, FBXO5	802	13	13528	5.1901	1	0.629558	49.6924
SP_PIR_KEYWORDS	Spliceosome	13	1.19485	0.0381266	SNRPA1, HNRNPA2B1, SF3B3, SMNDC1, EIF4A3, SNRNP200, SNRNP40, RNPC3, PHF5A, PPWD1, SNRNP25, PRPF38A, SNRPG	1085	120	19235	1.92055	1	0.32153	42.6732
GOTERM_BP_FAT	GO:0001933~negative regulation of protein amino acid phosphorylation	6	0.551471	0.0383065	PRKCA, PPP2R1A, CAV1, NF2, SMAD7, PPP2CA	802	32	13528	3.16272	1	0.63038	50.098
GOTERM_MF_FAT	GO:0016779~nucleotidyltransferase activity	14	1.28676	0.0385817	MOCS3, POLR3H, POLH, POLE, POLR2I, ZNRD1, POLR1C, POLR3D, ISPD, POLE3, GMPPA, THG1L, PCYT1A, POLQ	785	125	12983	1.85235	1	0.594996	45.4794
GOTERM_BP_FAT	GO:0008654~phospholipid biosynthetic process	12	1.10294	0.0386418	SERINC5, CEPT1, CRLS1, SPHK2, PIGG, FADS1, PGAP1, PIGV, PCYT1A, SGMS1, PI4KB, ALG12	802	102	13528	1.98445	1	0.630195	50.4067
SP_PIR_KEYWORDS	ligase	26	2.38971	0.0391155	UBE2Z, DZIP3, WARS2, MTHFD1L, UBE2R2, UBE2D3, NSMCE2, NEURL1B, RCHY1, TRAF7, RNF167, CCNB1IP1, ACACA, UBE2J1, LIG3, DARS2, UBE2J2, UBE2B, UBE2Q1, UBE2N, KCMF1, UBE2M, UBE2W, SIAH2, UBE2T, BARD1	1085	305	19235	1.51125	1	0.322979	43.511
SP_PIR_KEYWORDS	helicase	14	1.28676	0.0392527	BTAF1, RECQL5, SKIV2L, G3BP1, C10ORF2, EIF4A3, DDX56, DDX28, NAV2, DDX19B, DDX59, SNRNP200, DHX30, POLQ	1085	134	19235	1.85219	1	0.31861	43.6263
GOTERM_CC_FAT	GO:0000151~ubiquitin ligase complex	10	0.919118	0.0396745	ANAPC5, FBXL5, FBXO31, ANAPC10, TRAF7, TCEB1, SUGT1, FBXW11, BARD1, FBXO11	653	90	12782	2.17492	1	0.30535	43.6919
GOTERM_BP_FAT	GO:0070085~glycosylation	14	1.28676	0.0397883	MGAT4B, B3GALT6, GALNT6, ALG2, MOGS, ST3GAL1, POMT2, MGAT2, POMGNT1, MAGT1, ST3GAL4, OGT, POFUT1, ALG12	802	128	13528	1.84492	1	0.637747	51.4488
GOTERM_BP_FAT	GO:0006486~protein amino acid glycosylation	14	1.28676	0.0397883	MGAT4B, B3GALT6, GALNT6, ALG2, MOGS, ST3GAL1, POMT2, MGAT2, POMGNT1, MAGT1, ST3GAL4, OGT, POFUT1, ALG12	802	128	13528	1.84492	1	0.637747	51.4488
GOTERM_BP_FAT	GO:0043413~biopolymer glycosylation	14	1.28676	0.0397883	MGAT4B, B3GALT6, GALNT6, ALG2, MOGS, ST3GAL1, POMT2, MGAT2, POMGNT1, MAGT1, ST3GAL4, OGT, POFUT1, ALG12	802	128	13528	1.84492	1	0.637747	51.4488
GOTERM_MF_FAT	GO:0017017~MAP kinase tyrosine/serine/threonine phosphatase activity	4	0.367647	0.0398121	DUSP5, DUSP14, DUSP16, DUSP10	785	13	12983	5.08888	1	0.596691	46.5453
GOTERM_MF_FAT	GO:0033549~MAP kinase phosphatase activity	4	0.367647	0.0398121	DUSP5, DUSP14, DUSP16, DUSP10	785	13	12983	5.08888	1	0.596691	46.5453
UP_SEQ_FEATURE	DNA-binding region:Basic motif	16	1.47059	0.0400701	MAFG, SREBF1, FOSL2, CREB3, CREBZF, CREM, ARNTL, MXD1, USF1, USF2, ATF1, MXD4, ATF2, XBP1, MNT, NFE2L1	1084	161	19113	1.75224	1	0.919605	51.2379
GOTERM_BP_FAT	GO:0051438~regulation of ubiquitin-protein ligase activity	10	0.919118	0.0403789	UBE2N, PSMD14, MAD2L1, ANAPC5, PSMA5, SMAD7, PSMB3, FBXO5, ANAPC10, PSMD5	802	78	13528	2.16254	1	0.639889	51.9775
SP_PIR_KEYWORDS	Apoptosis	31	2.84926	0.0407684	ITGB3BP, UBE2Z, MCL1, SGMS1, PAWR, PMAIP1, SHF, SMNDC1, CLPTM1L, BUB1, ACIN1, TRAF7, DNAJA3, PHLDA1, BCL10, TP53BP2, CHAC1, CYCS, BCL2L13, WDR92, BFAR, TXNDC12, DRAM2, TIAL1, HIPK3, MFSD10, SIAH2, DRAM1, TRIM39, PDCD7, TP53INP1	1085	381	19235	1.44244	1	0.32357	44.886
GOTERM_BP_FAT	GO:0007010~cytoskeleton organization	36	3.30882	0.0408859	CAV2, CAV1, PRC1, CNN3, SIPA1, CNP, AURKA, ARPC5, TPM1, DSTN, PFN2, TUBB, PACSIN2, TUBE1, FBXO5, BCL6, CAP1, TUBG1, FGD6, FMNL1, NF2, SUN2, KIF18A, ARFIP2, ACTN1, NUSAP1, RAF1, UBE2B, PPP1R9B, NDEL1, CAPN10, LASP1, CKS2, BIN3, CLN8, PARVA	802	436	13528	1.39276	1	0.641216	52.427
UP_SEQ_FEATURE	zinc finger region:TFIIS-type	3	0.275735	0.0413081	POLR2I, ZNRD1, TCEA1	1084	6	19113	8.81596	1	0.920766	52.3307
UP_SEQ_FEATURE	short sequence motif:PP1-binding motif	3	0.275735	0.0413081	PPP1R9B, PPP1R3D, CDCA2	1084	6	19113	8.81596	1	0.920766	52.3307
UP_SEQ_FEATURE	domain:LEM	3	0.275735	0.0413081	LEMD2, ANKLE2, EMD	1084	6	19113	8.81596	1	0.920766	52.3307
INTERPRO	IPR017975:Tubulin, conserved site	5	0.459559	0.0431071	TUBB, TUBD1, TUBB6, TUBE1, TUBG1	981	23	16659	3.69166	1	0.864732	51.4991
GOTERM_BP_FAT	GO:0051352~negative regulation of ligase activity	9	0.827206	0.0434687	PSMD14, MAD2L1, ANAPC5, PSMA5, SMAD7, PSMB3, FBXO5, ANAPC10, PSMD5	802	67	13528	2.26583	1	0.660885	54.656
GOTERM_BP_FAT	GO:0051444~negative regulation of ubiquitin-protein ligase activity	9	0.827206	0.0434687	PSMD14, MAD2L1, ANAPC5, PSMA5, SMAD7, PSMB3, FBXO5, ANAPC10, PSMD5	802	67	13528	2.26583	1	0.660885	54.656
SP_PIR_KEYWORDS	er-golgi transport	10	0.919118	0.0436635	RAB2A, RAB2B, SEC24B, ARF1, TMED2, MCFD2, SEC22C, SEC24C, ERGIC1, TRAPPC10	1085	83	19235	2.13592	1	0.337181	47.2198
GOTERM_BP_FAT	GO:0006487~protein amino acid N-linked glycosylation	7	0.643382	0.0437845	MGAT4B, MGAT2, MAGT1, POMGNT1, ALG2, MOGS, ALG12	802	44	13528	2.68352	1	0.660311	54.9217
INTERPRO	IPR001222:Zinc finger, TFIIS-type	3	0.275735	0.0442591	POLR2I, ZNRD1, TCEA1	981	6	16659	8.49083	1	0.863153	52.4491
GOTERM_BP_FAT	GO:0051301~cell division	26	2.38971	0.0446609	CDK19, PRC1, ANAPC13, KATNB1, ANAPC10, CD2AP, DSTN, CDCA2, BUB1, FBXO5, NUP37, SKA1, CDCA5, ASPM, CDCA3, ANAPC5, CCNF, LIG3, NUSAP1, MAD2L1, RAB35, CKS2, KIF20B, BIN3, SETD8, NUP43	802	295	13528	1.48666	1	0.664484	55.6513
GOTERM_BP_FAT	GO:0042797~tRNA transcription from RNA polymerase III promoter	3	0.275735	0.0447845	GTF3C6, GTF3C5, GTF3C1	802	6	13528	8.43392	1	0.662292	55.7533
GOTERM_BP_FAT	GO:0042791~5S class rRNA transcription	3	0.275735	0.0447845	GTF3C6, GTF3C5, GTF3C1	802	6	13528	8.43392	1	0.662292	55.7533
UP_SEQ_FEATURE	zinc finger region:C2H2-type 11	25	2.29779	0.044837	ZNF133, ZNF532, ZNF250, ZNF880, ZNF846, ZNF184, ZNF778, ZNF227, ZNF697, ZNF74, ZNF490, ZNF561, ZNF574, ZNF529, ZNF45, ZNF565, ZNF544, ZNF543, ZNF337, ZNF668, ZNF526, ZNF672, ZNF786, ZNF417, PRDM5	1084	293	19113	1.50443	1	0.932102	55.3202
GOTERM_BP_FAT	GO:0030308~negative regulation of cell growth	11	1.01103	0.0451497	PPP1R9B, PPP2R1A, DAB2, CTH, CDKN1B, CDKN2C, PPP2CA, SIPA1, ADIPOR2, BCL6, DCUN1D3	802	92	13528	2.01681	1	0.662136	56.0534
INTERPRO	IPR008271:Serine/threonine protein kinase, active site	30	2.75735	0.0451869	CDK19, MAPKAPK5, STK35, AURKA, MAPKAPK2, MAP3K4, STK40, BUB1, DCLK2, DYRK3, PRKACB, MASTL, PRKCA, BRAF, STK24, CSNK1G2, RAF1, OXSR1, STRADB, PRKCE, GSG2, GSK3B, HIPK3, BMP2K, CSNK1G3, GRK5, MAPK7, IKBKB, EIF2AK3, MAP3K11	981	354	16659	1.43912	1	0.860274	53.2014
GOTERM_BP_FAT	GO:0009264~deoxyribonucleotide catabolic process	4	0.367647	0.0461317	MPG, NUDT1, TDG, NTHL1	802	14	13528	4.81938	1	0.667035	56.8508
GOTERM_CC_FAT	GO:0044431~Golgi apparatus part	23	2.11397	0.0463374	CAV2, RAB2B, CAV1, SEC24B, B3GALT6, AP1G1, ATL1, SGMS1, PIP5K1A, FURIN, SLC35A4, ST3GAL1, MGAT2, POMGNT1, COG5, ARF1, ST3GAL4, GOLPH3, CHSY1, PCSK7, SEC24C, EXT1, STX10	653	294	12782	1.53132	1	0.342056	48.9878
GOTERM_MF_FAT	GO:0016620~oxidoreductase activity, acting on the aldehyde or oxo group of donors, NAD or NADP as acceptor	5	0.459559	0.0467094	FAR2, ALDH6A1, ADH5, GAPDH, ALDH3A2	785	23	12983	3.5954	1	0.646916	52.1681
GOTERM_MF_FAT	GO:0008138~protein tyrosine/serine/threonine phosphatase activity	7	0.643382	0.047422	DUSP5, DUSP3, DUSP14, DUSP16, EPM2A, DUSP10, PTPMT1	785	44	12983	2.63118	1	0.643069	52.7164
GOTERM_BP_FAT	GO:0051495~positive regulation of cytoskeleton organization	7	0.643382	0.0480976	CAV2, CAV1, CDKN1B, NF2, KATNB1, TPM1, DSTN	802	45	13528	2.62388	1	0.679524	58.4063
GOTERM_BP_FAT	GO:0007051~spindle organization	7	0.643382	0.0480976	TUBB, PRC1, SUN2, CKS2, FBXO5, AURKA, TUBG1	802	45	13528	2.62388	1	0.679524	58.4063
PIR_SUPERFAMILY	PIRSF009339:centromere protein B	3	0.275735	0.0488287	TIGD1, TIGD6, TIGD7	391	7	7396	8.10669	1	0.994587	50.4647
SP_PIR_KEYWORDS	golgi apparatus	44	4.04412	0.0489965	CAV2, SEC24B, CAV1, OSBP, B3GALT6, ATL1, AP1G1, GALNT6, GNPNAT1, ARFRP1, AP3S1, PIP5K1A, PRRC1, SGMS1, SLC35A4, ST3GAL1, DPY30, POMGNT1, TMED2, ST3GAL4, IFT20, AKR7A2, PCSK7, SEC24C, STX10, RHOBTB3, SREBF1, RAB2A, MGAT4B, RAB2B, ZDHHC3, VPS45, PI4KB, FURIN, ERGIC1, MGAT2, COG5, ARF1, GOLPH3, MCFD2, CHSY1, EXT1, TMCO1, TRAPPC10	1085	588	19235	1.32659	1	0.364939	51.2798
INTERPRO	IPR003008:Tubulin/FtsZ, GTPase domain	5	0.459559	0.0494049	TUBB, TUBD1, TUBB6, TUBE1, TUBG1	981	24	16659	3.53784	1	0.876457	56.4831
INTERPRO	IPR000217:Tubulin	5	0.459559	0.0494049	TUBB, TUBD1, TUBB6, TUBE1, TUBG1	981	24	16659	3.53784	1	0.876457	56.4831
INTERPRO	IPR001763:Rhodanese-like	5	0.459559	0.0494049	DUSP5, MOCS3, DUSP16, DUSP10, MPST	981	24	16659	3.53784	1	0.876457	56.4831
GOTERM_BP_FAT	GO:0016071~mRNA metabolic process	31	2.84926	0.0494851	POLR2I, MAPKAPK2, NAA38, SF3B3, SMNDC1, ZFP36L1, ZFP36L2, HNRNPD, LSM5, MAGOHB, PPWD1, TSEN15, SNRPA1, TSEN54, RBM23, PAN3, HNRNPA2B1, CASC3, SLBP, UPF3A, EIF4A3, DCP1A, SNRNP200, SNRNP40, RNPC3, PHF5A, CSTF1, SNRNP25, SNRPG, PRPF38A, ADAR	802	370	13528	1.41325	1	0.687044	59.4722
GOTERM_BP_FAT	GO:0051340~regulation of ligase activity	10	0.919118	0.0495058	UBE2N, PSMD14, MAD2L1, ANAPC5, PSMA5, SMAD7, PSMB3, FBXO5, ANAPC10, PSMD5	802	81	13528	2.08245	1	0.68413	59.4879

## Sheet: CodingDownstream.Conc_C_UP
Category	Term	Count	%	PValue	Genes	List Total	Pop Hits	Pop Total	Fold Enrichment	Bonferroni	Benjamini	FDR
GOTERM_BP_FAT	GO:0008284~positive regulation of cell proliferation	5	29.4118	0.000902356	ATF3, PTGS2, MVD, JUN, SERTAD1	16	414	13528	10.2114	0.272888	0.272888	1.22865
INTERPRO	IPR004827:Basic-leucine zipper (bZIP) transcription factor	3	17.6471	0.00101549	ATF3, JUN, JUNB	16	53	16659	58.9351	0.0572256	0.0572256	1.00577
SMART	SM00338:BRLZ	3	17.6471	0.0014603	ATF3, JUN, JUNB	11	53	9079	46.7187	0.0130662	0.0130662	0.837492
BBID	114.Genomic_reformatting_Brain_Ischemia	3	17.6471	0.00166791	EGR1, JUN, JUNB	4	9	358	29.8333	0.0116171	0.0116171	0.856889
SP_PIR_KEYWORDS	DNA binding	4	23.5294	0.00258387	EGR1, EGR3, ATF3, JUN	17	340	19235	13.3114	0.203617	0.203617	2.76346
GOTERM_MF_FAT	GO:0003700~transcription factor activity	6	35.2941	0.0026674	EGR1, EGR3, ATF3, JUN, KLF2, JUNB	15	975	12983	5.32636	0.252585	0.252585	2.96771
INTERPRO	IPR002112:Transcription factor Jun	2	11.7647	0.00269897	JUN, JUNB	16	3	16659	694.125	0.145084	0.0753833	2.6531
INTERPRO	IPR005643:Jun-like transcription factor	2	11.7647	0.00269897	JUN, JUNB	16	3	16659	694.125	0.145084	0.0753833	2.6531
GOTERM_BP_FAT	GO:0045941~positive regulation of transcription	5	29.4118	0.00282546	EGR1, JUN, KLF2, SERTAD1, JUNB	16	564	13528	7.49557	0.631679	0.393105	3.8006
SP_PIR_KEYWORDS	lipid synthesis	3	17.6471	0.00294308	PTGS2, MVD, FASN	17	98	19235	34.6369	0.228464	0.121629	3.14209
GOTERM_BP_FAT	GO:0010628~positive regulation of gene expression	5	29.4118	0.00314715	EGR1, JUN, KLF2, SERTAD1, JUNB	16	581	13528	7.27625	0.671329	0.309886	4.22471
GOTERM_MF_FAT	GO:0030528~transcription regulator activity	7	41.1765	0.00323525	EGR1, EGR3, ATF3, JUN, KLF2, SERTAD1, JUNB	15	1512	12983	4.0071	0.297573	0.161891	3.58903
GOTERM_BP_FAT	GO:0034097~response to cytokine stimulus	3	17.6471	0.0033656	PTGS2, JUN, JUNB	16	79	13528	32.1076	0.695797	0.257339	4.51173
UP_SEQ_FEATURE	domain:Leucine-zipper	3	17.6471	0.00373663	ATF3, JUN, JUNB	17	110	19113	30.6626	0.23627	0.23627	3.82172
GOTERM_BP_FAT	GO:0045935~positive regulation of nucleobase, nucleoside, nucleotide and nucleic acid metabolic process	5	29.4118	0.00407256	EGR1, JUN, KLF2, SERTAD1, JUNB	16	624	13528	6.77484	0.763202	0.250321	5.43512
SP_PIR_KEYWORDS	transcription regulation	7	41.1765	0.0042681	EGR1, EGR3, ATF3, JUN, KLF2, SERTAD1, JUNB	17	2026	19235	3.90933	0.31367	0.117914	4.52725
GOTERM_BP_FAT	GO:0051173~positive regulation of nitrogen compound metabolic process	5	29.4118	0.00456071	EGR1, JUN, KLF2, SERTAD1, JUNB	16	644	13528	6.56444	0.800833	0.235807	6.06788
GOTERM_MF_FAT	GO:0003690~double-stranded DNA binding	3	17.6471	0.00474195	EGR1, JUN, JUNB	15	97	12983	26.7691	0.40435	0.158611	5.22009
SP_PIR_KEYWORDS	Transcription	7	41.1765	0.00476623	EGR1, EGR3, ATF3, JUN, KLF2, SERTAD1, JUNB	17	2071	19235	3.82438	0.343236	0.0997725	5.04331
GOTERM_BP_FAT	GO:0010557~positive regulation of macromolecule biosynthetic process	5	29.4118	0.0048192	EGR1, JUN, KLF2, SERTAD1, JUNB	16	654	13528	6.46407	0.818281	0.216209	6.40137
GOTERM_BP_FAT	GO:0051726~regulation of cell cycle	4	23.5294	0.00530782	PTGS2, JUN, SERTAD1, JUNB	16	331	13528	10.2175	0.847204	0.209296	7.02872
GOTERM_BP_FAT	GO:0031328~positive regulation of cellular biosynthetic process	5	29.4118	0.005684	EGR1, JUN, KLF2, SERTAD1, JUNB	16	685	13528	6.17153	0.866302	0.200345	7.50906
GOTERM_BP_FAT	GO:0009891~positive regulation of biosynthetic process	5	29.4118	0.00598405	EGR1, JUN, KLF2, SERTAD1, JUNB	16	695	13528	6.08273	0.879814	0.190931	7.89055
GOTERM_BP_FAT	GO:0007611~learning or memory	3	17.6471	0.00653387	EGR1, PTGS2, JUN	16	111	13528	22.8514	0.901137	0.189712	8.5858
GOTERM_BP_FAT	GO:0014070~response to organic cyclic substance	3	17.6471	0.00772051	PTGS2, JUN, JUNB	16	121	13528	20.9628	0.935165	0.20387	10.0698
UP_SEQ_FEATURE	DNA-binding region:Basic motif	3	17.6471	0.00783106	ATF3, JUN, JUNB	17	161	19113	20.9496	0.432239	0.246501	7.85737
GOTERM_MF_FAT	GO:0016563~transcription activator activity	4	23.5294	0.00877929	EGR1, KLF2, SERTAD1, JUNB	15	410	12983	8.44423	0.617554	0.213602	9.46745
GOTERM_BP_FAT	GO:0042127~regulation of cell proliferation	5	29.4118	0.00926331	ATF3, PTGS2, MVD, JUN, SERTAD1	16	787	13528	5.37166	0.962566	0.223304	11.9658
GOTERM_MF_FAT	GO:0043566~structure-specific DNA binding	3	17.6471	0.0103235	EGR1, JUN, JUNB	15	145	12983	17.9076	0.677324	0.202458	11.0455
GOTERM_BP_FAT	GO:0010604~positive regulation of macromolecule metabolic process	5	29.4118	0.0124381	EGR1, JUN, KLF2, SERTAD1, JUNB	16	857	13528	4.93291	0.987944	0.270637	15.7513
GOTERM_BP_FAT	GO:0046697~decidualization	2	11.7647	0.0143254	PTGS2, JUNB	16	13	13528	130.077	0.993863	0.287917	17.9295
GOTERM_BP_FAT	GO:0045449~regulation of transcription	8	47.0588	0.0145489	EGR1, EGR3, ATF3, JUN, RAB26, KLF2, SERTAD1, JUNB	16	2601	13528	2.60054	0.994335	0.276275	18.1841
SP_PIR_KEYWORDS	dna-binding	6	35.2941	0.015063	EGR1, EGR3, ATF3, JUN, KLF2, JUNB	17	1868	19235	3.63427	0.737007	0.234423	15.1595
GOTERM_MF_FAT	GO:0008134~transcription factor binding	4	23.5294	0.016123	ATF3, JUN, RAB26, JUNB	15	513	12983	6.7488	0.829961	0.255683	16.7512
GOTERM_BP_FAT	GO:0001893~maternal placenta development	2	11.7647	0.0165122	PTGS2, JUNB	16	15	13528	112.733	0.997198	0.292298	20.3882
GOTERM_MF_FAT	GO:0046983~protein dimerization activity	4	23.5294	0.0186704	ATF3, MVD, JUN, JUNB	15	542	12983	6.3877	0.871818	0.25433	19.1502
GOTERM_BP_FAT	GO:0006350~transcription	7	41.1765	0.0197243	EGR1, EGR3, ATF3, JUN, KLF2, SERTAD1, JUNB	16	2101	13528	2.81699	0.999117	0.323404	23.876
GOTERM_BP_FAT	GO:0042493~response to drug	3	17.6471	0.0232405	PTGS2, JUN, JUNB	16	216	13528	11.7431	0.999752	0.353952	27.5313
GOTERM_MF_FAT	GO:0043565~sequence-specific DNA binding	4	23.5294	0.0251692	EGR1, ATF3, JUN, JUNB	15	607	12983	5.70368	0.937872	0.293421	24.9881
GOTERM_CC_FAT	GO:0070013~intracellular organelle lumen	5	29.4118	0.0263316	ATF3, PTGS2, MVD, JUN, JUNB	10	1779	12782	3.59247	0.80363	0.80363	23.5369
GOTERM_MF_FAT	GO:0003677~DNA binding	7	41.1765	0.0268993	EGR1, IFIH1, EGR3, ATF3, JUN, KLF2, JUNB	15	2331	12983	2.5992	0.948808	0.28125	26.476
INTERPRO	IPR011616:bZIP transcription factor, bZIP-1	2	11.7647	0.0275636	JUN, JUNB	16	31	16659	67.1734	0.802326	0.417472	24.2771
GOTERM_CC_FAT	GO:0043233~organelle lumen	5	29.4118	0.0284424	ATF3, PTGS2, MVD, JUN, JUNB	10	1820	12782	3.51154	0.827979	0.585245	25.1877
GOTERM_BP_FAT	GO:0001568~blood vessel development	3	17.6471	0.0293689	JUN, COL1A2, JUNB	16	245	13528	10.3531	0.999973	0.40911	33.5158
GOTERM_CC_FAT	GO:0031974~membrane-enclosed lumen	5	29.4118	0.030383	ATF3, PTGS2, MVD, JUN, JUNB	10	1856	12782	3.44343	0.84773	0.466004	26.677
GOTERM_BP_FAT	GO:0001944~vasculature development	3	17.6471	0.0307105	JUN, COL1A2, JUNB	16	251	13528	10.1056	0.999983	0.408043	34.7632
GOTERM_BP_FAT	GO:0048661~positive regulation of smooth muscle cell proliferation	2	11.7647	0.0338445	PTGS2, JUN	16	31	13528	54.5484	0.999995	0.424463	37.5932
SP_PIR_KEYWORDS	Fatty acid biosynthesis	2	11.7647	0.0351881	PTGS2, FASN	17	43	19235	52.6265	0.957248	0.408676	32.1595
GOTERM_CC_FAT	GO:0005901~caveola	2	11.7647	0.0360349	PTGS2, SLC2A1	10	52	12782	49.1615	0.893404	0.428607	30.8636
GOTERM_BP_FAT	GO:0010033~response to organic substance	4	23.5294	0.0424598	EGR1, PTGS2, JUN, JUNB	16	721	13528	4.69071	1	0.486192	44.7972
GOTERM_BP_FAT	GO:0051591~response to cAMP	2	11.7647	0.0455946	JUN, JUNB	16	42	13528	40.2619	1	0.49661	47.2212
GOTERM_MF_FAT	GO:0046332~SMAD binding	2	11.7647	0.0485007	JUN, COL1A2	15	46	12983	37.6319	0.995569	0.418363	42.9226
GOTERM_BP_FAT	GO:0008610~lipid biosynthetic process	3	17.6471	0.0486241	PTGS2, MVD, FASN	16	323	13528	7.85294	1	0.505311	49.4698
GOTERM_BP_FAT	GO:0007623~circadian rhythm	2	11.7647	0.0498342	EGR3, JUN	16	46	13528	36.7609	1	0.500444	50.3428
GOTERM_BP_FAT	GO:0048660~regulation of smooth muscle cell proliferation	2	11.7647	0.0498342	PTGS2, JUN	16	46	13528	36.7609	1	0.500444	50.3428

## Sheet: CodingDownstream.Conc_C_DOWN
Category	Term	Count	%	PValue	Genes	List Total	Pop Hits	Pop Total	Fold Enrichment	Bonferroni	Benjamini	FDR
SP_PIR_KEYWORDS	acetylation	80	29.9625	7.19411e-12	HMGN2, TSG101, BCAR1, SMNDC1, SAP30, H2AFV, ZNF148, RPLP0, H2AFZ, MAGOHB, HIST3H2A, DCAF16, MRPL53, PPP2R1A, BCL10, MESDC1, PCID2, HIST1H1B, CYCS, STRN4, SECISBP2, ACTN1, TLE4, FAM76B, IRF2BP2, POLR1C, MAPK1IP1L, METTL2A, MCM4, PURA, EIF4A3, RFC3, MAD2L1, RAB18, PSMA5, CFL2, TIAL1, PRPF38A, HIST1H2AC, CNBP, CAV1, HMGB2, SNX5, UGDH, DSCR3, GCN1L1, TPM1, ACP1, DIDO1, PFN2, HIST1H4B, PPP2CA, HIST1H4…	267	2635	19235	2.18721	1.77695e-09	1.77695e-09	9.32812e-09
SP_PIR_KEYWORDS	nucleus	105	39.3258	3.60057e-10	HMGN2, MED24, SMNDC1, INTS5, H2AFV, FOXF1, EED, CDCA2, H2AFZ, CTDSP1, NUP37, RELB, SECISBP2, ZNF3, RAD1, RFC3, MAD2L1, PSMA5, BMP2K, NFE2L1, ZNF587, CAV2, HMGB2, EID3, MCL1, MAPKAPK5, SIPA1, CHEK1, DIDO1, ATF1, ATF2, ZNF699, HIST1H4B, HNRNPD, HIST1H4E, TAF9, HIST1H4D, ASF1B, MAFG, MYO1C, CREBZF, JRKL, ARID3B, ZNF526, CDKN1B, ETS1, TDG, RAD54L2, HIST1H3E, CSTF1, PDCD7, FOSL2, TSG101, E2F7, SAP30, …	267	4283	19235	1.76613	8.8934e-08	4.4467e-08	4.6686e-07
SP_PIR_KEYWORDS	phosphoprotein	146	54.6816	1.75897e-08	HMGN2, MED24, AURKA, SMNDC1, DAB2, INTS5, RPLP0, EED, GIT2, AKR7A2, CDCA2, BCL10, PCID2, CSNK1G2, STRN4, RELB, ACTN1, ZNF3, RFC3, NDEL1, MAD2L1, RAB18, PSMA5, TIAL1, BMP2K, NFE2L1, FAM177A1, DST, XRN1, CAV2, HMGB2, CAV1, MCL1, GNAI2, MAPKAPK5, SIPA1, CHEK1, MAPKAPK2, ACP1, DIDO1, ATF1, ATF2, CALU, ZFC3H1, PFN2, HIST1H4B, DUSP14, HIST1H4E, HNRNPD, TAF9, HIST1H4D, ASF1B, DVL3, S100A16, MYO1C, ARID3…	267	7263	19235	1.44816	4.34464e-06	1.44822e-06	2.28073e-05
GOTERM_CC_FAT	GO:0005694~chromosome	23	8.61423	1.7085e-07	HIST1H2AC, HMGB2, HMGN2, CHEK1, H2AFV, HIST1H4B, CENPA, PPP2CA, H2AFZ, HIST1H4E, HNRNPD, HIST3H2A, NUP37, HIST1H4D, ASF1B, CENPN, HIST1H1B, JRKL, UBE2B, PURA, RFC3, MAD2L1, NDEL1, HIST1H2AH, HIST1H3E	170	460	12782	3.75941	4.78369e-05	4.78369e-05	0.000225904
GOTERM_CC_FAT	GO:0044427~chromosomal part	21	7.86517	1.81941e-07	HIST1H2AC, CENPN, HMGN2, HIST1H1B, JRKL, CHEK1, UBE2B, PURA, RFC3, NDEL1, MAD2L1, H2AFV, CENPA, HIST1H4B, PPP2CA, HIST1H4E, H2AFZ, HIST1H2AH, NUP37, HIST3H2A, HIST1H3E, HIST1H4D, ASF1B	170	386	12782	4.09055	5.09423e-05	2.54715e-05	0.000240569
GOTERM_BP_FAT	GO:0006334~nucleosome assembly	11	4.11985	4.87762e-07	HIST1H2AC, HMGB2, HIST1H1B, H2AFV, HIST1H4B, CENPA, HIST1H4E, H2AFZ, HIST1H2AH, HIST3H2A, HIST1H4D, HIST1H3E, ASF1B	204	84	13528	8.68394	0.000718702	0.000718702	0.000808717
GOTERM_BP_FAT	GO:0031497~chromatin assembly	11	4.11985	6.79709e-07	HIST1H2AC, HMGB2, HIST1H1B, H2AFV, HIST1H4B, CENPA, HIST1H4E, H2AFZ, HIST1H2AH, HIST3H2A, HIST1H4D, HIST1H3E, ASF1B	204	87	13528	8.38449	0.00100139	0.00050082	0.00112697
SP_PIR_KEYWORDS	dna-binding	53	19.8502	7.31699e-07	HMGN2, FOSL2, E2F7, SAP30, H2AFV, ZNF148, FOXF1, H2AFZ, HIST3H2A, MKX, NR2F2, ZBTB20, HIST1H1B, ZNF543, MCM4, ZNF3, ZBTB25, PURA, RFC3, NFE2L1, ZNF587, XRN1, HIST1H2AC, HMGB2, CNBP, ZNF654, ATF1, ATF2, ZNF699, ZFP36L1, ZFP36L2, XBP1, CENPA, HIST1H4B, HNRNPD, HIST1H4E, GTF3C6, TAF9, ZSCAN23, HIST1H4D, ZNF562, FOXD1, MAFG, FOXL1, TBX3, TBX2, JRKL, ARID3B, ZNF526, ETS1, DR1, HIST1H2AH, RAD54L2, HIST…	267	1868	19235	2.044	0.000180713	4.51814e-05	0.000948738
SP_PIR_KEYWORDS	chromosomal protein	13	4.86891	8.45673e-07	HIST1H2AC, CENPN, HMGB2, HMGN2, HIST1H1B, H2AFV, HIST1H4B, CENPA, HIST1H4E, H2AFZ, HNRNPD, HIST1H2AH, HIST3H2A, HIST1H4D, HIST1H3E	267	145	19235	6.45887	0.000208859	4.17754e-05	0.00109652
GOTERM_MF_FAT	GO:0003677~DNA binding	63	23.5955	9.87595e-07	HMGN2, FOSL2, TSG101, E2F7, FBXL19, H2AFV, ZNF148, FOXF1, H2AFZ, HIST3H2A, MKX, NR2F2, C5ORF51, ZBTB20, HIST1H1B, RELB, ZNF543, POLR1C, MCM4, ZNF3, ZBTB25, PURA, RAD1, RFC3, NFE2L1, ZNF587, XRN1, HIST1H2AC, CNBP, HMGB2, ZNF654, ATF1, ATF2, ZNF699, ZFP36L1, ZFP36L2, XBP1, CENPA, HIST1H4B, GTF3C6, HNRNPD, HIST1H4E, TAF9, ZSCAN23, HIST1H4D, POLQ, FOXD1, ZNF562, MAFG, FOXL1, CREBZF, LZTR1, TBX3, TBX2…	193	2331	12983	1.81809	0.000334739	0.000334739	0.00134429
GOTERM_BP_FAT	GO:0065004~protein-DNA complex assembly	11	4.11985	1.03653e-06	HIST1H2AC, HMGB2, HIST1H1B, H2AFV, HIST1H4B, CENPA, HIST1H4E, H2AFZ, HIST1H2AH, HIST3H2A, HIST1H4D, HIST1H3E, ASF1B	204	91	13528	8.01594	0.00152667	0.00050915	0.00171857
PIR_SUPERFAMILY	PIRSF002048:histone H2A	6	2.24719	1.21682e-06	HIST1H2AC, H2AFV, H2AFZ, HIST1H2AH, HIST3H2A, HIST1H3E	103	15	7396	28.7223	0.000136274	0.000136274	0.00137935
GOTERM_BP_FAT	GO:0034728~nucleosome organization	11	4.11985	1.26958e-06	HIST1H2AC, HMGB2, HIST1H1B, H2AFV, HIST1H4B, CENPA, HIST1H4E, H2AFZ, HIST1H2AH, HIST3H2A, HIST1H4D, HIST1H3E, ASF1B	204	93	13528	7.84356	0.00186961	0.000467731	0.00210497
SP_PIR_KEYWORDS	DNA binding	19	7.1161	1.32582e-06	HMGB2, CNBP, FOSL2, HMGN2, HIST1H1B, RELB, ZNF3, ATF1, ZBTB25, ATF2, HIST1H4B, ZNF148, HNRNPD, HIST1H4E, H2AFZ, HIST1H2AH, NFE2L1, HIST1H3E, HIST1H4D, NR2F2, FOXD1	267	340	19235	4.02583	0.000327425	5.45782e-05	0.00171909
GOTERM_CC_FAT	GO:0000786~nucleosome	9	3.37079	1.6508e-06	HIST1H2AC, H2AFV, CENPA, HIST1H1B, HIST1H4B, H2AFZ, HIST1H4E, HIST1H2AH, HIST3H2A, HIST1H3E, HIST1H4D	170	63	12782	10.7412	0.000462117	0.000154063	0.00218272
GOTERM_CC_FAT	GO:0032993~protein-DNA complex	10	3.74532	1.91829e-06	HIST1H2AC, H2AFV, CENPA, HIST1H1B, HIST1H4B, H2AFZ, HIST1H4E, HIST1H2AH, HIST3H2A, HIST1H3E, HIST1H4D, PURA	170	86	12782	8.74282	0.000536978	0.000134272	0.0025364
SP_PIR_KEYWORDS	isopeptide bond	18	6.74157	2.39064e-06	MAFG, ABCF1, HIST1H2AC, MCL1, FAM76B, CHEK1, TPM1, H2AFV, HIST1H4B, ETS1, HIST1H4E, H2AFZ, TDG, HIST1H2AH, HIST3H2A, HIST1H3E, HIST1H4D, DST, CALM2, BARD1	267	319	19235	4.06502	0.000590315	8.4352e-05	0.00309973
SP_PIR_KEYWORDS	ubl conjugation	25	9.3633	2.42338e-06	ABCF1, HIST1H2AC, MCL1, TSG101, AURKA, CHEK1, TPM1, H2AFV, HIST1H4B, CENPA, HIST1H4E, H2AFZ, HIST3H2A, HIST1H4D, MAFG, KIF18A, FAM76B, CDKN1B, ETS1, TDG, FBXL5, HIST1H2AH, RAD54L2, HIST1H3E, DST, CALM2, BARD1	267	588	19235	3.06298	0.000598396	7.48191e-05	0.00314218
INTERPRO	IPR007125:Histone core	8	2.99625	2.8414e-06	HIST1H2AC, H2AFV, CENPA, HIST1H4B, H2AFZ, HIST1H4E, HIST1H2AH, HIST3H2A, HIST1H3E, HIST1H4D	235	45	16659	12.6026	0.00122673	0.00122673	0.00400749
GOTERM_CC_FAT	GO:0070013~intracellular organelle lumen	47	17.603	3.67032e-06	FOSL2, TSG101, E2F7, MED24, SMNDC1, SAP30, INTS5, ZNF148, FOXF1, GIT2, MKX, ELP4, ZBTB20, CYCS, ACTN1, POLR1C, MCM4, ZNF3, EIF4A3, RFC3, CFL2, HMGB2, MCL1, MRPS11, CHEK1, ATF1, CALU, ERCC8, MRPL12, HIST1H4B, HIST1H4E, GTF3C6, TAF9, WAC, HIST1H4D, POLQ, PDHX, PHLDA1, RBM23, TBX3, MYO1C, TBX2, POLR3D, PPIB, GLS, KIF20B, TDG, TCEB1, CALM2	170	1779	12782	1.98642	0.00102716	0.000205517	0.00485292
SP_PIR_KEYWORDS	nucleosome core	8	2.99625	4.05509e-06	HIST1H2AC, H2AFV, CENPA, HIST1H4B, H2AFZ, HIST1H4E, HIST1H2AH, HIST3H2A, HIST1H3E, HIST1H4D	267	48	19235	12.0069	0.00100111	0.000111284	0.00525781
UP_SEQ_FEATURE	cross-link:Glycyl lysine isopeptide (Lys-Gly) (interchain with G-Cter in ubiquitin)	14	5.24345	4.37928e-06	ABCF1, HIST1H2AC, MCL1, CHEK1, FAM76B, TPM1, H2AFV, H2AFZ, HIST1H2AH, HIST3H2A, HIST1H3E, DST, CALM2, BARD1	266	199	19113	5.05501	0.00341002	0.00341002	0.00669964
GOTERM_CC_FAT	GO:0031974~membrane-enclosed lumen	48	17.9775	4.92858e-06	FOSL2, TSG101, E2F7, MED24, SMNDC1, SAP30, INTS5, ZNF148, FOXF1, GIT2, MKX, ELP4, ZBTB20, CYCS, ACTN1, POLR1C, MCM4, ZNF3, EIF4A3, RFC3, CFL2, HMGB2, MCL1, MRPS11, CHEK1, ATF1, CALU, ERCC8, MRPL12, HIST1H4B, HIST1H4E, GTF3C6, TAF9, WAC, HIST1H4D, POLQ, PDHX, PHLDA1, RBM23, TBX3, MYO1C, TBX2, POLR3D, PPIB, GOLPH3, GLS, KIF20B, TDG, TCEB1, CALM2	170	1856	12782	1.94452	0.00137905	0.000229974	0.00651655
INTERPRO	IPR002119:Histone H2A	6	2.24719	5.18774e-06	HIST1H2AC, H2AFV, H2AFZ, HIST1H2AH, HIST3H2A, HIST1H3E	235	19	16659	22.3861	0.0022386	0.00111993	0.00731664
GOTERM_CC_FAT	GO:0043233~organelle lumen	47	17.603	6.8113e-06	FOSL2, TSG101, E2F7, MED24, SMNDC1, SAP30, INTS5, ZNF148, FOXF1, GIT2, MKX, ELP4, ZBTB20, CYCS, ACTN1, POLR1C, MCM4, ZNF3, EIF4A3, RFC3, CFL2, HMGB2, MCL1, MRPS11, CHEK1, ATF1, CALU, ERCC8, MRPL12, HIST1H4B, HIST1H4E, GTF3C6, TAF9, WAC, HIST1H4D, POLQ, PDHX, PHLDA1, RBM23, TBX3, MYO1C, TBX2, POLR3D, PPIB, GLS, KIF20B, TDG, TCEB1, CALM2	170	1820	12782	1.94167	0.00190535	0.000272416	0.00900577
SMART	SM00414:H2A	6	2.24719	7.9315e-06	HIST1H2AC, H2AFV, H2AFZ, HIST1H2AH, HIST3H2A, HIST1H3E	141	19	9079	20.3337	0.000856238	0.000856238	0.0089305
INTERPRO	IPR009072:Histone-fold	8	2.99625	9.96051e-06	H2AFV, CENPA, HIST1H4B, DR1, H2AFZ, HIST1H4E, HIST1H2AH, TAF9, HIST1H3E, HIST1H4D	235	54	16659	10.5021	0.00429372	0.00143329	0.0140476
GOTERM_CC_FAT	GO:0031981~nuclear lumen	40	14.9813	1.01983e-05	HMGB2, FOSL2, MCL1, TSG101, E2F7, MED24, CHEK1, ATF1, SMNDC1, ERCC8, SAP30, INTS5, HIST1H4B, ZNF148, FOXF1, GIT2, GTF3C6, HIST1H4E, MKX, TAF9, WAC, HIST1H4D, POLQ, PHLDA1, ELP4, ZBTB20, RBM23, MYO1C, TBX3, TBX2, ACTN1, POLR1C, MCM4, ZNF3, POLR3D, EIF4A3, RFC3, CFL2, TDG, KIF20B, TCEB1, CALM2	170	1450	12782	2.07416	0.00285145	0.000356877	0.0134837
GOTERM_BP_FAT	GO:0006323~DNA packaging	11	4.11985	1.02601e-05	HIST1H2AC, HMGB2, HIST1H1B, H2AFV, HIST1H4B, CENPA, HIST1H4E, H2AFZ, HIST1H2AH, HIST3H2A, HIST1H4D, HIST1H3E, ASF1B	204	117	13528	6.23462	0.0150096	0.00302011	0.0170101
GOTERM_CC_FAT	GO:0005654~nucleoplasm	29	10.8614	1.25009e-05	HMGB2, MCL1, E2F7, MED24, CHEK1, ATF1, SMNDC1, SAP30, ERCC8, INTS5, HIST1H4B, FOXF1, HIST1H4E, GTF3C6, GIT2, TAF9, WAC, HIST1H4D, POLQ, ELP4, MYO1C, TBX2, POLR1C, MCM4, POLR3D, EIF4A3, RFC3, KIF20B, TDG, TCEB1, CALM2	170	882	12782	2.47218	0.00349415	0.000388843	0.0165278
GOTERM_CC_FAT	GO:0043228~non-membrane-bounded organelle	59	22.0974	1.35255e-05	ABCF1, HMGN2, FOSL2, TSG101, AURKA, SPRY2, H2AFV, ZNF148, RPLP0, H2AFZ, TUBB6, NUP37, HIST3H2A, MKX, MRPL53, PPP2R1A, ZBTB20, HIST1H1B, FBLIM1, ACTN1, DCTN5, POLR1C, MCM4, UBE2B, ZNF3, PURA, RFC3, NDEL1, MAD2L1, CFL2, DST, HIST1H2AC, HMGB2, MRPS11, CHEK1, GCN1L1, TPM1, PFN2, MRPL12, CENPA, HIST1H4B, PPP2CA, HNRNPD, HIST1H4E, HIST1H4D, ASF1B, PHLDA1, CENPN, RBM23, MYO1C, TBX3, JRKL, KIF18A, MYL12A…	170	2596	12782	1.70882	0.00378001	0.000378646	0.0178825
GOTERM_CC_FAT	GO:0043232~intracellular non-membrane-bounded organelle	59	22.0974	1.35255e-05	ABCF1, HMGN2, FOSL2, TSG101, AURKA, SPRY2, H2AFV, ZNF148, RPLP0, H2AFZ, TUBB6, NUP37, HIST3H2A, MKX, MRPL53, PPP2R1A, ZBTB20, HIST1H1B, FBLIM1, ACTN1, DCTN5, POLR1C, MCM4, UBE2B, ZNF3, PURA, RFC3, NDEL1, MAD2L1, CFL2, DST, HIST1H2AC, HMGB2, MRPS11, CHEK1, GCN1L1, TPM1, PFN2, MRPL12, CENPA, HIST1H4B, PPP2CA, HNRNPD, HIST1H4E, HIST1H4D, ASF1B, PHLDA1, CENPN, RBM23, MYO1C, TBX3, JRKL, KIF18A, MYL12A…	170	2596	12782	1.70882	0.00378001	0.000378646	0.0178825
GOTERM_BP_FAT	GO:0006333~chromatin assembly or disassembly	11	4.11985	2.11264e-05	HIST1H2AC, HMGB2, HIST1H1B, H2AFV, HIST1H4B, CENPA, HIST1H4E, H2AFZ, HIST1H2AH, HIST3H2A, HIST1H4D, HIST1H3E, ASF1B	204	127	13528	5.74371	0.0306608	0.00517667	0.0350223
GOTERM_BP_FAT	GO:0051252~regulation of RNA metabolic process	50	18.7266	2.25141e-05	HMGN2, FOSL2, TSG101, E2F7, MED24, ZNF880, SAP30, ZNF148, FOXF1, MKX, NR2F2, ELP4, BCL10, RELB, ZNF543, ZNF3, PURA, RAB18, TIAL1, NFE2L1, ZNF587, HMGB2, CNBP, MAPKAPK2, ATF1, ATF2, ZFP36L1, ZNF699, ZFP36L2, MRPL12, XBP1, HNRNPD, TAF9, ZSCAN23, ZNF562, FOXD1, MAFG, DVL3, FOXL1, CREBZF, TBX3, TBX2, CDKN1B, ETS1, DR1, ID3, TCEB1, CRK, RBM15, BARD1	204	1813	13528	1.82884	0.0326415	0.00472966	0.0373223
GOTERM_BP_FAT	GO:0045449~regulation of transcription	63	23.5955	6.71388e-05	HMGN2, FOSL2, TSG101, E2F7, MED24, ZNF880, SAP30, ZNF148, FOXF1, EED, MKX, NR2F2, ELP4, BCL10, PPP2R1A, ZBTB20, RELB, ZNF543, TLE4, IRF2BP2, MCM4, ZNF3, ZBTB25, PURA, RAB18, TIAL1, NFE2L1, ZNF587, HMGB2, CNBP, EID3, ZNF654, ATF1, ATF2, ZNF699, ERCC8, RGMB, MRPL12, XBP1, PPP2CA, HNRNPD, TAF9, ZSCAN23, ASF1B, ZNF562, FOXD1, MAFG, DVL3, FOXL1, CREBZF, TBX3, TBX2, JRKL, ARID3B, ZNF526, CDKN1B, ETS1, …	204	2601	13528	1.60621	0.0942264	0.0122945	0.111259
GOTERM_CC_FAT	GO:0000785~chromatin	12	4.49438	7.04179e-05	HIST1H2AC, HMGN2, HIST1H1B, UBE2B, H2AFV, HIST1H4B, CENPA, HIST1H4E, H2AFZ, HIST1H2AH, HIST3H2A, HIST1H4D, HIST1H3E, ASF1B	170	200	12782	4.51129	0.0195246	0.00179091	0.093069
INTERPRO	IPR004827:Basic-leucine zipper (bZIP) transcription factor	7	2.62172	9.52443e-05	MAFG, FOSL2, CREBZF, XBP1, NFE2L1, ATF1, ATF2	235	53	16659	9.36275	0.0403124	0.0102341	0.134251
SMART	SM00338:BRLZ	7	2.62172	0.000152785	MAFG, FOSL2, CREBZF, XBP1, NFE2L1, ATF1, ATF2	141	53	9079	8.50435	0.0163666	0.00821706	0.171901
GOTERM_MF_FAT	GO:0030528~transcription regulator activity	41	15.3558	0.000167454	HMGB2, CNBP, FOSL2, TSG101, E2F7, MED24, ATF1, ATF2, ZFP36L1, ZFP36L2, SAP30, XBP1, ZNF148, FOXF1, HNRNPD, GTF3C6, EED, MKX, TAF9, ZSCAN23, NR2F2, FOXD1, ELP4, MAFG, BCL10, FOXL1, TBX3, LZTR1, CREBZF, TBX2, RELB, ZNF3, ZBTB25, PURA, ETS1, TIAL1, DR1, NFE2L1, RAD54L2, ID3, TCEB1	193	1512	12983	1.8241	0.0551901	0.0279867	0.227695
SP_PIR_KEYWORDS	citrullination	5	1.87266	0.000214936	HIST1H2AC, HIST1H4B, HIST1H4E, HIST1H2AH, HIST3H2A, HIST1H3E, HIST1H4D	267	22	19235	16.373	0.0517099	0.00529541	0.278333
GOTERM_BP_FAT	GO:0006355~regulation of transcription, DNA-dependent	46	17.2285	0.000234584	HMGB2, CNBP, HMGN2, FOSL2, TSG101, E2F7, MED24, ZNF880, ATF1, ATF2, ZNF699, SAP30, MRPL12, XBP1, ZNF148, FOXF1, HNRNPD, TAF9, MKX, ZSCAN23, NR2F2, ZNF562, FOXD1, ELP4, MAFG, BCL10, DVL3, FOXL1, CREBZF, TBX3, TBX2, RELB, ZNF543, ZNF3, PURA, CDKN1B, RAB18, ETS1, TIAL1, DR1, NFE2L1, ID3, TCEB1, ZNF587, CRK, RBM15	204	1773	13528	1.72049	0.292358	0.0376953	0.388236
GOTERM_BP_FAT	GO:0034622~cellular macromolecular complex assembly	15	5.61798	0.000319717	HIST1H2AC, CAV2, CAV1, HMGB2, HIST1H1B, SMNDC1, H2AFV, HIST1H4B, CENPA, HIST1H4E, H2AFZ, HIST1H2AH, TUBB6, HIST3H2A, HIST1H4D, HIST1H3E, ASF1B	204	318	13528	3.12801	0.375834	0.0460403	0.52878
GOTERM_BP_FAT	GO:0034621~cellular macromolecular complex subunit organization	16	5.99251	0.000323037	HIST1H2AC, CAV2, CAV1, HMGB2, HIST1H1B, KIF18A, SMNDC1, H2AFV, HIST1H4B, CENPA, HIST1H4E, H2AFZ, HIST1H2AH, TUBB6, HIST3H2A, HIST1H4D, HIST1H3E, ASF1B	204	357	13528	2.97204	0.378881	0.0423701	0.534256
GOTERM_CC_FAT	GO:0030055~cell-substrate junction	8	2.99625	0.000705615	CAV2, CAV1, ITGA5, LASP1, BCAR1, FBLIM1, ACTN1, DST	170	112	12782	5.37059	0.179336	0.0163353	0.928977
SP_PIR_KEYWORDS	Transcription	47	17.603	0.000812613	CNBP, EID3, E2F7, MED24, ZNF654, ATF1, ATF2, ZNF699, ERCC8, SAP30, XBP1, ZNF148, FOXF1, HNRNPD, GTF3C6, EED, TAF9, ZSCAN23, NR2F2, ASF1B, ZNF562, FOXD1, ELP4, MAFG, ZBTB20, FOXL1, CREBZF, TBX3, TBX2, RELB, ZNF543, ARID3B, TLE4, IRF2BP2, POLR1C, MCM4, ZNF3, ZNF526, ZBTB25, PURA, POLR3D, ETS1, DR1, NFE2L1, TCEB1, ZNF587, ZBTB1	267	2071	19235	1.63493	0.181922	0.0180887	1.04855
UP_SEQ_FEATURE	domain:Leucine-zipper	8	2.99625	0.000860126	MAFG, FOSL2, CREBZF, XBP1, RELB, NFE2L1, ATF1, ATF2	266	110	19113	5.2257	0.488898	0.285086	1.30784
KEGG_PATHWAY	hsa05322:Systemic lupus erythematosus	8	2.99625	0.000987439	HIST1H2AC, H2AFV, HIST1H4B, H2AFZ, HIST1H4E, HIST1H2AH, ACTN1, HIST3H2A, HIST1H3E, HIST1H4D	83	99	5085	4.95071	0.0949641	0.0949641	1.09258
GOTERM_BP_FAT	GO:0051276~chromosome organization	18	6.74157	0.001033	HIST1H2AC, HMGB2, HMGN2, HIST1H1B, KIF18A, UBE2B, HSPA1L, MAD2L1, H2AFV, CENPA, HIST1H4B, HIST1H4E, EED, H2AFZ, HIST1H2AH, HIST3H2A, TAF9, HIST1H3E, HIST1H4D, ASF1B	204	485	13528	2.46113	0.782035	0.119224	1.69902
GOTERM_BP_FAT	GO:0006350~transcription	49	18.3521	0.00151423	E2F7, MED24, SAP30, ZNF148, FOXF1, EED, NR2F2, ELP4, ZBTB20, ZNF543, RELB, TLE4, POLR1C, IRF2BP2, MCM4, ZNF3, ZBTB25, PURA, NFE2L1, ZNF587, CNBP, EID3, ZNF654, DIDO1, ATF1, ATF2, ZNF699, ERCC8, MRPL12, XBP1, HNRNPD, GTF3C6, TAF9, ZSCAN23, ASF1B, ZNF562, FOXD1, MAFG, FOXL1, CREBZF, TBX3, TBX2, ARID3B, ZNF526, POLR3D, ETS1, DR1, TCEB1, ZBTB1	204	2101	13528	1.54658	0.892865	0.15787	2.48123
GOTERM_BP_FAT	GO:0010605~negative regulation of macromolecule metabolic process	23	8.61423	0.00153556	PPP2R1A, CAV1, HMGB2, TBX3, CREBZF, TBX2, TSG101, FURIN, PURA, EIF4A3, SAP30, MAD2L1, CDKN1B, PSMA5, ZNF148, PPP2CA, DR1, EED, TAF9, ID3, NR2F2, RBM15, BARD1	204	734	13528	2.07795	0.896185	0.149386	2.51576
GOTERM_MF_FAT	GO:0043565~sequence-specific DNA binding	20	7.49064	0.00165537	MAFG, FOXL1, FOSL2, TBX3, CREBZF, TBX2, ATF1, PURA, ATF2, XBP1, ZNF148, ETS1, DR1, FOXF1, HNRNPD, NFE2L1, MKX, TAF9, NR2F2, FOXD1	193	607	12983	2.21646	0.429725	0.170732	2.2299
GOTERM_BP_FAT	GO:0000226~microtubule cytoskeleton organization	9	3.37079	0.00168455	CAV2, CAV1, NDEL1, CENPA, CKS2, KIF18A, AURKA, UBE2B, DST	204	147	13528	4.06002	0.916685	0.152678	2.75667
GOTERM_BP_FAT	GO:0006325~chromatin organization	15	5.61798	0.00172225	HIST1H2AC, HMGB2, HMGN2, HIST1H1B, UBE2B, H2AFV, HIST1H4B, CENPA, HIST1H4E, EED, H2AFZ, HIST1H2AH, HIST3H2A, TAF9, HIST1H3E, HIST1H4D, ASF1B	204	378	13528	2.6315	0.921196	0.146832	2.81754
GOTERM_BP_FAT	GO:0043407~negative regulation of MAP kinase activity	5	1.87266	0.00199099	SPRY2, PPP2R1A, CAV1, PPP2CA, SPRY4	204	36	13528	9.21024	0.94701	0.158697	3.2504
SP_PIR_KEYWORDS	methylation	11	4.11985	0.00205136	RAP2B, HIST1H2AC, MYO1C, RAB18, HIST1H4B, PPP2CA, HIST1H4E, HNRNPD, HIST1H2AH, HIST3H2A, HIST1H4D, HIST1H3E, CALM2	267	242	19235	3.2746	0.397824	0.0413863	2.62744
GOTERM_CC_FAT	GO:0000159~protein phosphatase type 2A complex	4	1.49813	0.00219377	PPP2R1A, PPP2CA, CYCS, STRN4	170	20	12782	15.0376	0.459321	0.0462009	2.86211
GOTERM_CC_FAT	GO:0005925~focal adhesion	7	2.62172	0.00231198	CAV2, CAV1, ITGA5, LASP1, BCAR1, FBLIM1, ACTN1	170	102	12782	5.15998	0.476963	0.0452379	3.01416
GOTERM_MF_FAT	GO:0003700~transcription factor activity	27	10.1124	0.00240721	CNBP, HMGB2, FOSL2, E2F7, ATF1, ATF2, ZFP36L1, ZFP36L2, ZNF148, XBP1, FOXF1, MKX, ZSCAN23, NR2F2, FOXD1, MAFG, FOXL1, TBX3, LZTR1, CREBZF, TBX2, RELB, ZNF3, PURA, ZBTB25, ETS1, NFE2L1	193	975	12983	1.86285	0.558257	0.184747	3.22737
GOTERM_CC_FAT	GO:0005829~cytosol	31	11.6105	0.00241807	CAV2, CAV1, CNBP, GNAI2, BCAR1, UGDH, MAPKAPK2, ATF2, ZFP36L1, TYMS, SPRY2, EIF1AX, RPLP0, PPP2CA, HNRNPD, PPP2R1A, BCL10, CSNK1G2, CYCS, MEMO1, CDKN1B, MAD2L1, ARF1, PSMA5, GOLPH3, NUTF2, TCEB1, WDR1, IDI1, CRK, CALM2	170	1330	12782	1.75251	0.492308	0.044186	3.15044
GOTERM_BP_FAT	GO:0007010~cytoskeleton organization	16	5.99251	0.00242899	CAV2, CAV1, BCAR1, SIPA1, KIF18A, ACTN1, AURKA, TPM1, UBE2B, PFN2, NDEL1, LASP1, CENPA, CKS2, CRK, DST	204	436	13528	2.43353	0.972254	0.180572	3.952
GOTERM_MF_FAT	GO:0016564~transcription repressor activity	13	4.86891	0.00259492	HMGB2, CREBZF, TBX3, TSG101, TBX2, E2F7, RELB, SAP30, ZNF148, DR1, EED, ID3, NR2F2	193	316	12983	2.76741	0.585558	0.16152	3.47495
SP_PIR_KEYWORDS	acetylated amino end	7	2.62172	0.00266478	HIST1H1B, HIST1H4B, CYCS, HIST1H4E, HIST1H2AH, PCMT1, HIST1H4D, ACP1, CALM2	267	100	19235	5.04288	0.482673	0.0494347	3.40067
GOTERM_CC_FAT	GO:0005924~cell-substrate adherens junction	7	2.62172	0.00280525	CAV2, CAV1, ITGA5, LASP1, BCAR1, FBLIM1, ACTN1	170	106	12782	4.96526	0.544597	0.047972	3.64627
GOTERM_CC_FAT	GO:0045121~membrane raft	8	2.99625	0.00289671	ABCF1, CAV2, BCL10, CAV1, RGMB, GNAI2, KIF18A, FURIN	170	143	12782	4.20633	0.556144	0.0466563	3.76306
SP_PIR_KEYWORDS	transcription regulation	44	16.4794	0.00292151	CNBP, EID3, E2F7, MED24, ZNF654, ATF1, ATF2, ZNF699, ERCC8, SAP30, XBP1, ZNF148, FOXF1, HNRNPD, EED, TAF9, ZSCAN23, NR2F2, ASF1B, ZNF562, FOXD1, ELP4, MAFG, ZBTB20, FOXL1, CREBZF, TBX3, TBX2, RELB, ZNF543, ARID3B, TLE4, IRF2BP2, MCM4, ZNF3, ZNF526, ZBTB25, PURA, ETS1, DR1, NFE2L1, TCEB1, ZNF587, ZBTB1	267	2026	19235	1.56457	0.514545	0.0503095	3.7226
GOTERM_BP_FAT	GO:0042532~negative regulation of tyrosine phosphorylation of STAT protein	3	1.1236	0.00323027	PPP2R1A, CAV1, PPP2CA	204	6	13528	33.1569	0.991512	0.221983	5.22318
GOTERM_CC_FAT	GO:0005819~spindle	8	2.99625	0.00337709	MAD2L1, NDEL1, PPP2CA, RASSF1, KIF20B, KIF18A, AURKA, CALM2	170	147	12782	4.09188	0.612169	0.0512609	4.37431
GOTERM_BP_FAT	GO:0043488~regulation of mRNA stability	4	1.49813	0.00415448	ZFP36L1, ZFP36L2, HNRNPD, MAPKAPK2	204	22	13528	12.057	0.997837	0.264219	6.66973
GOTERM_BP_FAT	GO:0046426~negative regulation of JAK-STAT cascade	3	1.1236	0.00447779	PPP2R1A, CAV1, PPP2CA	204	7	13528	28.4202	0.99866	0.270214	7.17085
GOTERM_CC_FAT	GO:0009925~basal plasma membrane	4	1.49813	0.00472119	CAV2, CAV1, MYO1C, DST	170	26	12782	11.5674	0.734214	0.067364	6.06557
GOTERM_BP_FAT	GO:0007017~microtubule-based process	11	4.11985	0.00488347	CAV2, CAV1, NDEL1, CENPA, KIF20B, CKS2, KIF18A, TUBB6, AURKA, UBE2B, DST	204	253	13528	2.88321	0.999265	0.279633	7.79606
GOTERM_BP_FAT	GO:0043487~regulation of RNA stability	4	1.49813	0.00534139	ZFP36L1, ZFP36L2, HNRNPD, MAPKAPK2	204	24	13528	11.0523	0.999627	0.290526	8.49703
GOTERM_CC_FAT	GO:0016323~basolateral plasma membrane	9	3.37079	0.00557815	CAV2, CAV1, MYO1C, ITGA5, LASP1, BCAR1, FBLIM1, ACTN1, DST	170	203	12782	3.33347	0.791174	0.0753248	7.12937
GOTERM_CC_FAT	GO:0000775~chromosome, centromeric region	7	2.62172	0.00604984	CENPN, MAD2L1, NDEL1, CENPA, PPP2CA, JRKL, NUP37	170	124	12782	4.2445	0.817152	0.0777229	7.71016
GOTERM_CC_FAT	GO:0045178~basal part of cell	4	1.49813	0.00709339	CAV2, CAV1, MYO1C, DST	170	30	12782	10.0251	0.863745	0.0866181	8.98315
GOTERM_CC_FAT	GO:0000777~condensed chromosome kinetochore	5	1.87266	0.00718578	CENPN, MAD2L1, NDEL1, CENPA, NUP37	170	58	12782	6.48174	0.867249	0.0840512	9.09506
GOTERM_CC_FAT	GO:0000793~condensed chromosome	7	2.62172	0.00730367	CENPN, HMGB2, MAD2L1, NDEL1, CENPA, CHEK1, NUP37	170	129	12782	4.07998	0.871591	0.0819672	9.23769
GOTERM_BP_FAT	GO:0050732~negative regulation of peptidyl-tyrosine phosphorylation	3	1.1236	0.00752587	PPP2R1A, CAV1, PPP2CA	204	9	13528	22.1046	0.999985	0.371213	11.7726
GOTERM_CC_FAT	GO:0005657~replication fork	4	1.49813	0.00850061	RFC3, CHEK1, UBE2B, PURA	170	32	12782	9.39853	0.908402	0.0911851	10.6741
GOTERM_BP_FAT	GO:0001558~regulation of cell growth	9	3.37079	0.00897833	PPP2R1A, DAB2, CDKN1B, TSG101, PPP2CA, BCAR1, SIPA1, TAF9, DCUN1D3	204	194	13528	3.07641	0.999998	0.412426	13.8892
GOTERM_BP_FAT	GO:0042981~regulation of apoptosis	22	8.2397	0.00941338	PPP2R1A, BCL10, TBX3, MCL1, BCAR1, CYCS, ACTN1, PMAIP1, FURIN, SMNDC1, BDNF, CDKN1B, ETS1, F3, PPP2CA, TIAL1, TAF9, ID3, DCUN1D3, PDCD7, BARD1, PHLDA1	204	804	13528	1.81455	0.999999	0.41503	14.5138
GOTERM_BP_FAT	GO:0006469~negative regulation of protein kinase activity	6	2.24719	0.00991169	SPRY2, PPP2R1A, CAV1, CDKN1B, PPP2CA, SPRY4	204	87	13528	4.57336	1	0.419464	15.224
GOTERM_BP_FAT	GO:0043067~regulation of programmed cell death	22	8.2397	0.0104573	PPP2R1A, BCL10, TBX3, MCL1, BCAR1, CYCS, ACTN1, PMAIP1, FURIN, SMNDC1, BDNF, CDKN1B, ETS1, F3, PPP2CA, TIAL1, TAF9, ID3, DCUN1D3, PDCD7, BARD1, PHLDA1	204	812	13528	1.79668	1	0.425009	15.9953
GOTERM_BP_FAT	GO:0043933~macromolecular complex subunit organization	20	7.49064	0.0104718	HIST1H2AC, PPP2R1A, BCL10, CAV2, CAV1, HMGB2, HIST1H1B, KIF18A, MED24, SMNDC1, H2AFV, HIST1H4B, CENPA, HIST1H4E, H2AFZ, HIST1H2AH, TUBB6, HIST3H2A, TAF9, HIST1H3E, HIST1H4D, ASF1B	204	710	13528	1.86799	1	0.414366	16.0156
GOTERM_BP_FAT	GO:0006281~DNA repair	11	4.11985	0.0107162	HSPA1L, RAD1, TYMS, ERCC8, RFC3, HMGB2, TDG, CHEK1, POLQ, UBE2B, BARD1	204	284	13528	2.56849	1	0.41102	16.3589
GOTERM_BP_FAT	GO:0010941~regulation of cell death	22	8.2397	0.0108721	PPP2R1A, BCL10, TBX3, MCL1, BCAR1, CYCS, ACTN1, PMAIP1, FURIN, SMNDC1, BDNF, CDKN1B, ETS1, F3, PPP2CA, TIAL1, TAF9, ID3, DCUN1D3, PDCD7, BARD1, PHLDA1	204	815	13528	1.79006	1	0.40535	16.5773
GOTERM_MF_FAT	GO:0008301~DNA bending activity	3	1.1236	0.0109606	HMGB2, FOXL1, FOXD1	193	11	12983	18.3462	0.976155	0.463503	13.9307
GOTERM_BP_FAT	GO:0031110~regulation of microtubule polymerization or depolymerization	4	1.49813	0.0109863	CAV2, CAV1, CDKN1B, DST	204	31	13528	8.55661	1	0.398818	16.7368
SP_PIR_KEYWORDS	kinetochore	5	1.87266	0.0112524	CENPN, MAD2L1, NDEL1, CENPA, NUP37	267	63	19235	5.71756	0.938891	0.170008	13.6472
GOTERM_CC_FAT	GO:0000779~condensed chromosome, centromeric region	5	1.87266	0.0112553	CENPN, MAD2L1, NDEL1, CENPA, NUP37	170	66	12782	5.69608	0.95797	0.114762	13.9005
GOTERM_BP_FAT	GO:0065003~macromolecular complex assembly	19	7.1161	0.011299	HIST1H2AC, BCL10, CAV2, PPP2R1A, CAV1, HMGB2, HIST1H1B, MED24, SMNDC1, H2AFV, HIST1H4B, CENPA, HIST1H4E, H2AFZ, HIST1H2AH, TUBB6, HIST3H2A, TAF9, HIST1H3E, HIST1H4D, ASF1B	204	665	13528	1.89468	1	0.398038	17.1722
GOTERM_BP_FAT	GO:0033673~negative regulation of kinase activity	6	2.24719	0.0113746	SPRY2, PPP2R1A, CAV1, CDKN1B, PPP2CA, SPRY4	204	90	13528	4.42092	1	0.391006	17.2771
GOTERM_BP_FAT	GO:0051726~regulation of cell cycle	12	4.49438	0.0114267	RAD1, CAV2, CDKN1B, MAD2L1, TBX3, ETS1, SIPA1, KIF20B, CKS2, CHEK1, ID3, DCUN1D3	204	331	13528	2.40412	1	0.383687	17.3494
GOTERM_BP_FAT	GO:0051172~negative regulation of nitrogen compound metabolic process	16	5.99251	0.0116532	CAV1, HMGB2, CREBZF, TBX3, TBX2, TSG101, PURA, SAP30, CDKN1B, ZNF148, DR1, EED, ID3, NR2F2, RBM15, BARD1	204	519	13528	2.04435	1	0.381177	17.6628
GOTERM_BP_FAT	GO:0030308~negative regulation of cell growth	6	2.24719	0.0124277	PPP2R1A, DAB2, CDKN1B, PPP2CA, SIPA1, DCUN1D3	204	92	13528	4.32481	1	0.392373	18.7261
GOTERM_BP_FAT	GO:0031116~positive regulation of microtubule polymerization	3	1.1236	0.0133953	CAV2, CAV1, CDKN1B	204	12	13528	16.5784	1	0.407324	20.0363
GOTERM_BP_FAT	GO:0032446~protein modification by small protein conjugation	7	2.62172	0.0145896	ERCC8, TSG101, FBXL5, ZNF587, UBE2B, SENP7, BARD1	204	132	13528	3.51664	1	0.4262	21.6262
GOTERM_BP_FAT	GO:0051348~negative regulation of transferase activity	6	2.24719	0.0147282	SPRY2, PPP2R1A, CAV1, CDKN1B, PPP2CA, SPRY4	204	96	13528	4.14461	1	0.421184	21.8088
SP_PIR_KEYWORDS	centromere	4	1.49813	0.0154434	CENPN, PPP2R1A, CENPA, PPP2CA	267	38	19235	7.58328	0.978598	0.213583	18.2747
GOTERM_BP_FAT	GO:0031113~regulation of microtubule polymerization	3	1.1236	0.0156759	CAV2, CAV1, CDKN1B	204	13	13528	15.3032	1	0.433359	23.0464
GOTERM_BP_FAT	GO:0031109~microtubule polymerization or depolymerization	3	1.1236	0.0156759	CAV2, CAV1, KIF18A	204	13	13528	15.3032	1	0.433359	23.0464
GOTERM_BP_FAT	GO:0031112~positive regulation of microtubule polymerization or depolymerization	3	1.1236	0.0156759	CAV2, CAV1, CDKN1B	204	13	13528	15.3032	1	0.433359	23.0464
GOTERM_CC_FAT	GO:0008287~protein serine/threonine phosphatase complex	4	1.49813	0.0156819	PPP2R1A, PPP2CA, CYCS, STRN4	170	40	12782	7.51882	0.988034	0.151186	18.86
SP_PIR_KEYWORDS	cytoskeleton	17	6.36704	0.0159257	KIF18A, ACTN1, FBLIM1, DCTN5, AURKA, CHEK1, TPM1, PFN2, NDEL1, LASP1, CFL2, PPP2CA, RASSF1, KIF20B, WDR1, DST, CALM2	267	636	19235	1.92563	0.981038	0.208047	18.7922
UP_SEQ_FEATURE	mutagenesis site	41	15.3558	0.01596	CAV2, HIST1H2AC, MCL1, TSG101, MAPKAPK5, E2F7, CHEK1, PMAIP1, ACP1, SENP7, SAP30, DAB2, BDNF, CENPA, PPP2CA, EED, CDCA2, TICAM2, CTDSP1, HIST3H2A, PDHX, MAFG, CENPN, BCL10, CREBZF, FBLIM1, ARID3B, MEMO1, RAD1, EIF4A3, PLSCR1, NDEL1, MAD2L1, CDKN1B, NBR1, PTP4A2, FBXL5, TDG, HIST1H2AH, HIST1H3E, CRK	266	2045	19113	1.44058	0.999996	0.984748	21.8188
GOTERM_BP_FAT	GO:0045792~negative regulation of cell size	6	2.24719	0.0166299	PPP2R1A, DAB2, CDKN1B, PPP2CA, SIPA1, DCUN1D3	204	99	13528	4.01901	1	0.444861	24.2737
GOTERM_BP_FAT	GO:0033043~regulation of organelle organization	9	3.37079	0.0167607	CAV2, CAV1, PFN2, CDKN1B, MAD2L1, GOLPH3, KIF20B, TPM1, DST	204	217	13528	2.75034	1	0.439771	24.4406
GOTERM_CC_FAT	GO:0005912~adherens junction	7	2.62172	0.0169803	CAV2, CAV1, ITGA5, LASP1, BCAR1, FBLIM1, ACTN1	170	155	12782	3.3956	0.991732	0.157399	20.2639
GOTERM_BP_FAT	GO:0006268~DNA unwinding during replication	3	1.1236	0.0181097	HMGB2, MCM4, PURA	204	14	13528	14.2101	1	0.457863	26.1412
GOTERM_CC_FAT	GO:0000776~kinetochore	5	1.87266	0.0189118	CENPN, MAD2L1, NDEL1, CENPA, NUP37	170	77	12782	4.88235	0.995233	0.168352	22.3108
GOTERM_BP_FAT	GO:0032269~negative regulation of cellular protein metabolic process	8	2.99625	0.018935	EIF4A3, PPP2R1A, CAV1, MAD2L1, PSMA5, PPP2CA, TAF9, FURIN	204	180	13528	2.94728	1	0.465366	27.1637
GOTERM_MF_FAT	GO:0003712~transcription cofactor activity	12	4.49438	0.0192348	BCL10, SAP30, TSG101, DR1, RELB, MED24, TAF9, NFE2L1, RAD54L2, ID3, NR2F2, ATF2	193	363	12983	2.22378	0.998618	0.609603	23.2312
GOTERM_BP_FAT	GO:0007050~cell cycle arrest	6	2.24719	0.0194099	CDKN1B, TSG101, RASSF1, KIF20B, DST, BARD1	204	103	13528	3.86294	1	0.466383	27.7462
GOTERM_MF_FAT	GO:0003723~RNA binding	19	7.1161	0.0198822	CNBP, RBM23, PUSL1, SECISBP2, SMNDC1, ZFP36L1, EIF4A3, ZFP36L2, MRPL12, POLDIP3, RPLP0, EIF1AX, TIAL1, HNRNPD, MAGOHB, XRN1, RBM15, CSTF1, BARD1	193	718	12983	1.78011	0.998895	0.57301	23.9181
GOTERM_MF_FAT	GO:0008134~transcription factor binding	15	5.61798	0.0202203	BCL10, TSG101, RELB, MED24, PURA, ATF2, SAP30, RAB18, ETS1, DR1, NFE2L1, TAF9, RAD54L2, ID3, NR2F2	193	513	12983	1.96694	0.999017	0.536725	24.2745
GOTERM_BP_FAT	GO:0006259~DNA metabolic process	15	5.61798	0.0204658	C5ORF51, HMGB2, CYCS, CHEK1, MCM4, UBE2B, PURA, HSPA1L, RAD1, ERCC8, TYMS, RFC3, TDG, POLQ, BARD1	204	506	13528	1.96582	1	0.477171	29.0253
GOTERM_BP_FAT	GO:0051253~negative regulation of RNA metabolic process	12	4.49438	0.0208594	SAP30, CDKN1B, TBX3, TBX2, TSG101, ZNF148, DR1, ID3, NR2F2, RBM15, BARD1, PURA	204	362	13528	2.19825	1	0.47656	29.4968
GOTERM_BP_FAT	GO:0016481~negative regulation of transcription	14	5.24345	0.021186	HMGB2, CREBZF, TBX3, TBX2, TSG101, PURA, SAP30, CDKN1B, ZNF148, DR1, EED, ID3, NR2F2, RBM15	204	459	13528	2.02264	1	0.474896	29.8857
KEGG_PATHWAY	hsa04810:Regulation of actin cytoskeleton	9	3.37079	0.0217146	FGF5, PFN2, ITGA5, CFL2, BCAR1, ACTN1, ITGA3, MYL12A, CRK	83	215	5085	2.56458	0.891101	0.670002	21.6614
GOTERM_BP_FAT	GO:0031327~negative regulation of cellular biosynthetic process	16	5.99251	0.0220071	CAV1, HMGB2, CREBZF, TBX3, TBX2, TSG101, PURA, SAP30, EIF4A3, CDKN1B, ZNF148, DR1, EED, ID3, NR2F2, RBM15	204	561	13528	1.8913	1	0.481085	30.8545
GOTERM_BP_FAT	GO:0045934~negative regulation of nucleobase, nucleoside, nucleotide and nucleic acid metabolic process	15	5.61798	0.0223796	HMGB2, CREBZF, TBX3, TBX2, TSG101, PURA, SAP30, CDKN1B, ZNF148, DR1, EED, ID3, NR2F2, RBM15, BARD1	204	512	13528	1.94278	1	0.480122	31.2899
GOTERM_BP_FAT	GO:0051248~negative regulation of protein metabolic process	8	2.99625	0.0227875	EIF4A3, PPP2R1A, CAV1, MAD2L1, PSMA5, PPP2CA, TAF9, FURIN	204	187	13528	2.83695	1	0.479732	31.7636
GOTERM_BP_FAT	GO:0022402~cell cycle process	16	5.99251	0.0232727	TSG101, KIF18A, CHEK1, AURKA, RAD1, MAD2L1, CDKN1B, CENPA, PSMA5, RASSF1, CDCA2, CKS2, KIF20B, NUP37, DST, BARD1	204	565	13528	1.87791	1	0.480504	32.3233
GOTERM_BP_FAT	GO:0001570~vasculogenesis	4	1.49813	0.0233661	ZFP36L1, CAV1, FOXF1, GJC1	204	41	13528	6.46963	1	0.475536	32.4305
GOTERM_BP_FAT	GO:0006260~DNA replication	8	2.99625	0.0245921	RAD1, TYMS, RFC3, HMGB2, CHEK1, POLQ, MCM4, PURA	204	190	13528	2.79216	1	0.486912	33.8232
GOTERM_BP_FAT	GO:0070507~regulation of microtubule cytoskeleton organization	4	1.49813	0.0248922	CAV2, CAV1, CDKN1B, DST	204	42	13528	6.31559	1	0.484949	34.1599
GOTERM_BP_FAT	GO:0045926~negative regulation of growth	6	2.24719	0.0249769	PPP2R1A, DAB2, CDKN1B, PPP2CA, SIPA1, DCUN1D3	204	110	13528	3.61711	1	0.480089	34.2547
UP_SEQ_FEATURE	DNA-binding region:Basic motif	7	2.62172	0.0251328	MAFG, FOSL2, CREBZF, XBP1, NFE2L1, ATF1, ATF2	266	161	19113	3.12406	1	0.993012	32.2551
GOTERM_BP_FAT	GO:0006974~response to DNA damage stimulus	12	4.49438	0.0252363	HSPA1L, RAD1, TYMS, ERCC8, RFC3, HMGB2, MRPS11, TDG, CHEK1, POLQ, UBE2B, BARD1	204	373	13528	2.13342	1	0.477736	34.5441
GOTERM_BP_FAT	GO:0009890~negative regulation of biosynthetic process	16	5.99251	0.0259679	CAV1, HMGB2, CREBZF, TBX3, TBX2, TSG101, PURA, SAP30, EIF4A3, CDKN1B, ZNF148, DR1, EED, ID3, NR2F2, RBM15	204	573	13528	1.85169	1	0.481766	35.3539
GOTERM_BP_FAT	GO:0006402~mRNA catabolic process	4	1.49813	0.0264707	ZFP36L1, EIF4A3, ZFP36L2, HNRNPD	204	43	13528	6.16872	1	0.482663	35.905
GOTERM_CC_FAT	GO:0070161~anchoring junction	7	2.62172	0.0267242	CAV2, CAV1, ITGA5, LASP1, BCAR1, FBLIM1, ACTN1	170	172	12782	3.05999	0.999492	0.223392	30.1041
KEGG_PATHWAY	hsa04010:MAPK signaling pathway	10	3.74532	0.026972	HSPA1L, DUSP5, FGF5, BDNF, DUSP14, MAPKAPK5, RELB, MAPKAPK2, CRK, ATF2	83	267	5085	2.29457	0.936808	0.601691	26.2177
PIR_SUPERFAMILY	PIRSF002061:transcription factor Tbx2	2	0.749064	0.0273941	TBX3, TBX2	103	2	7396	71.8058	0.955441	0.788911	27.0114
INTERPRO	IPR007635:Tis11B like protein, N-terminal	2	0.749064	0.0278965	ZFP36L1, ZFP36L2	235	2	16659	70.8894	0.999995	0.913231	32.9042
GOTERM_MF_FAT	GO:0003702~RNA polymerase II transcription factor activity	9	3.37079	0.0287439	TBX3, ETS1, ZNF148, TIAL1, MED24, TCEB1, NR2F2, ATF2, PURA	193	244	12983	2.48125	0.999949	0.627938	32.7659
GOTERM_BP_FAT	GO:0043065~positive regulation of apoptosis	13	4.86891	0.0290048	BCL10, PPP2R1A, PMAIP1, SMNDC1, CDKN1B, ETS1, PPP2CA, TIAL1, ID3, DCUN1D3, PDCD7, PHLDA1, BARD1	204	430	13528	2.00483	1	0.508962	38.6158
GOTERM_BP_FAT	GO:0032508~DNA duplex unwinding	3	1.1236	0.0292786	HMGB2, MCM4, PURA	204	18	13528	11.0523	1	0.506617	38.9022
GOTERM_BP_FAT	GO:0032392~DNA geometric change	3	1.1236	0.0292786	HMGB2, MCM4, PURA	204	18	13528	11.0523	1	0.506617	38.9022
GOTERM_BP_FAT	GO:0044092~negative regulation of molecular function	11	4.11985	0.029387	SPRY2, PPP2R1A, CAV1, CDKN1B, MAD2L1, GNAI2, PSMA5, PPP2CA, ID3, CALM2, SPRY4	204	334	13528	2.18398	1	0.502355	39.0152
GOTERM_BP_FAT	GO:0051495~positive regulation of cytoskeleton organization	4	1.49813	0.0297851	CAV2, CAV1, CDKN1B, TPM1	204	45	13528	5.89455	1	0.50163	39.4286
GOTERM_BP_FAT	GO:0042326~negative regulation of phosphorylation	4	1.49813	0.0297851	PPP2R1A, CAV1, CDKN1B, PPP2CA	204	45	13528	5.89455	1	0.50163	39.4286
GOTERM_BP_FAT	GO:0001765~membrane raft formation	2	0.749064	0.0297877	CAV2, CAV1	204	2	13528	66.3137	1	0.496292	39.4313
GOTERM_BP_FAT	GO:0043068~positive regulation of programmed cell death	13	4.86891	0.0303518	BCL10, PPP2R1A, PMAIP1, SMNDC1, CDKN1B, ETS1, PPP2CA, TIAL1, ID3, DCUN1D3, PDCD7, PHLDA1, BARD1	204	433	13528	1.99094	1	0.497599	40.0125
SP_PIR_KEYWORDS	methylated amino acid	3	1.1236	0.0307289	HIST1H4B, HIST1H4E, HIST1H3E, HIST1H4D, CALM2	267	20	19235	10.8062	0.999551	0.348373	33.2816
GOTERM_CC_FAT	GO:0005901~caveola	4	1.49813	0.0312881	ABCF1, CAV2, CAV1, KIF18A	170	52	12782	5.78371	0.999864	0.249576	34.3158
GOTERM_BP_FAT	GO:0010942~positive regulation of cell death	13	4.86891	0.0313026	BCL10, PPP2R1A, PMAIP1, SMNDC1, CDKN1B, ETS1, PPP2CA, TIAL1, ID3, DCUN1D3, PDCD7, PHLDA1, BARD1	204	435	13528	1.98179	1	0.503248	40.9804
GOTERM_CC_FAT	GO:0044451~nucleoplasm part	14	5.24345	0.0326913	ELP4, TBX2, E2F7, MED24, ATF1, POLR3D, SMNDC1, SAP30, EIF4A3, INTS5, FOXF1, GTF3C6, WAC, TAF9	170	555	12782	1.89664	0.999909	0.252357	35.5628
GOTERM_BP_FAT	GO:0045786~negative regulation of cell cycle	5	1.87266	0.0334628	CDKN1B, MAD2L1, ETS1, SIPA1, DCUN1D3	204	81	13528	4.09344	1	0.521821	43.1251
GOTERM_BP_FAT	GO:0016567~protein ubiquitination	6	2.24719	0.0335134	ERCC8, TSG101, FBXL5, ZNF587, UBE2B, BARD1	204	119	13528	3.34355	1	0.517221	43.1744
GOTERM_BP_FAT	GO:0014706~striated muscle tissue development	6	2.24719	0.0335134	CAV2, CAV1, TBX2, NR2F2, TPM1, GJC1	204	119	13528	3.34355	1	0.517221	43.1744
GOTERM_BP_FAT	GO:0070647~protein modification by small protein conjugation or removal	7	2.62172	0.0336262	ERCC8, TSG101, FBXL5, ZNF587, UBE2B, SENP7, BARD1	204	160	13528	2.90123	1	0.51337	43.2843
SP_PIR_KEYWORDS	protein phosphatase	6	2.24719	0.0346121	DUSP5, DUSP14, PPP2CA, PTP4A2, CTDSP1, ACP1	267	130	19235	3.32498	0.999834	0.367407	36.6655
GOTERM_BP_FAT	GO:0045936~negative regulation of phosphate metabolic process	4	1.49813	0.0351473	PPP2R1A, CAV1, CDKN1B, PPP2CA	204	48	13528	5.52614	1	0.524225	44.7464
GOTERM_BP_FAT	GO:0010563~negative regulation of phosphorus metabolic process	4	1.49813	0.0351473	PPP2R1A, CAV1, CDKN1B, PPP2CA	204	48	13528	5.52614	1	0.524225	44.7464
GOTERM_BP_FAT	GO:0000188~inactivation of MAPK activity	3	1.1236	0.0356566	PPP2R1A, CAV1, PPP2CA	204	20	13528	9.94706	1	0.524459	45.228
GOTERM_MF_FAT	GO:0004721~phosphoprotein phosphatase activity	7	2.62172	0.0359803	DUSP5, DUSP14, PPP2CA, PTP4A2, CYCS, CTDSP1, ACP1	193	165	12983	2.85385	0.999996	0.676737	39.2733
GOTERM_BP_FAT	GO:0010558~negative regulation of macromolecule biosynthetic process	15	5.61798	0.036326	HMGB2, CREBZF, TBX3, TBX2, TSG101, PURA, SAP30, EIF4A3, CDKN1B, ZNF148, DR1, EED, ID3, NR2F2, RBM15	204	547	13528	1.81848	1	0.526281	45.855
GOTERM_MF_FAT	GO:0019787~small conjugating protein ligase activity	7	2.62172	0.0366118	ERCC8, TSG101, FBXL5, ZNF587, UBE2B, UBE2T, BARD1	193	166	12983	2.83666	0.999997	0.651352	39.8126
GOTERM_BP_FAT	GO:0032886~regulation of microtubule-based process	4	1.49813	0.037038	CAV2, CAV1, CDKN1B, DST	204	49	13528	5.41337	1	0.528467	46.5145
GOTERM_CC_FAT	GO:0048471~perinuclear region of cytoplasm	9	3.37079	0.0376013	CAV2, BCL10, CAV1, HMGB2, MAD2L1, ARF1, SIPA1, TPD52L2, DCUN1D3	170	288	12782	2.34963	0.999978	0.277613	39.7559
UP_SEQ_FEATURE	compositionally biased region:Arg-rich	6	2.24719	0.0400703	FBXL19, RBM23, FAM120AOS, RBM15, DIDO1, PRPF38A	266	135	19113	3.19348	1	0.998304	46.5089
GOTERM_BP_FAT	GO:0010608~posttranscriptional regulation of gene expression	8	2.99625	0.0400864	ZFP36L1, EIF4A3, ZFP36L2, HNRNPD, AURKA, MAPKAPK2, GCN1L1, UBE2B	204	211	13528	2.51426	1	0.552491	49.2537
GOTERM_BP_FAT	GO:0007517~muscle organ development	8	2.99625	0.0400864	CAV2, CAV1, TBX2, HIST1H1B, MKX, NR2F2, TPM1, GJC1	204	211	13528	2.51426	1	0.552491	49.2537
GOTERM_BP_FAT	GO:0060537~muscle tissue development	6	2.24719	0.0401012	CAV2, CAV1, TBX2, NR2F2, TPM1, GJC1	204	125	13528	3.18306	1	0.547866	49.2666
GOTERM_BP_FAT	GO:0052547~regulation of peptidase activity	5	1.87266	0.0403491	CAV1, F3, CYCS, PMAIP1, FURIN	204	86	13528	3.85545	1	0.545434	49.4834
INTERPRO	IPR019782:WD40 repeat 2	8	2.99625	0.0405164	ERCC8, STRN4, EED, TLE4, NUP37, WDR1, CSTF1, NBEAL1	235	226	16659	2.50936	1	0.949101	44.1974
GOTERM_BP_FAT	GO:0010629~negative regulation of gene expression	14	5.24345	0.0406281	HMGB2, CREBZF, TBX3, TBX2, TSG101, PURA, SAP30, CDKN1B, ZNF148, DR1, EED, ID3, NR2F2, RBM15	204	504	13528	1.84205	1	0.543332	49.7263
GOTERM_CC_FAT	GO:0030529~ribonucleoprotein complex	13	4.86891	0.0406812	MRPL53, ABCF1, MRPS11, GCN1L1, SMNDC1, EIF4A3, MRPL12, RPLP0, HNRNPD, WAC, TAF9, PDCD7, PRPF38A	170	515	12782	1.89796	0.999991	0.289671	42.2559
SP_PIR_KEYWORDS	acetyllysine	2	0.749064	0.0409179	HIST1H4B, HIST1H4E, HIST1H3E, HIST1H4D	267	3	19235	48.0275	0.999967	0.403076	41.8249
INTERPRO	IPR001612:Caveolin	2	0.749064	0.0415527	CAV2, CAV1	235	3	16659	47.2596	1	0.927139	45.0415
INTERPRO	IPR018361:Caveolin, conserved site	2	0.749064	0.0415527	CAV2, CAV1	235	3	16659	47.2596	1	0.927139	45.0415
GOTERM_BP_FAT	GO:0043193~positive regulation of gene-specific transcription	5	1.87266	0.0418159	HMGB2, ETS1, TAF9, NR2F2, RBM15	204	87	13528	3.81113	1	0.549318	50.7485
KEGG_PATHWAY	hsa04510:Focal adhesion	8	2.99625	0.0423313	CAV2, CAV1, ITGA5, BCAR1, ACTN1, ITGA3, MYL12A, CRK	83	201	5085	2.43841	0.987331	0.664505	38.1825
GOTERM_BP_FAT	GO:0045892~negative regulation of transcription, DNA-dependent	11	4.11985	0.0425089	SAP30, CDKN1B, TBX3, TBX2, TSG101, ZNF148, DR1, ID3, NR2F2, RBM15, PURA	204	356	13528	2.04902	1	0.550833	51.3357
GOTERM_BP_FAT	GO:0048015~phosphoinositide-mediated signaling	5	1.87266	0.0433127	TYMS, HMGB2, HIST1H4B, CKS2, HIST1H4E, AURKA, HIST1H4D	204	88	13528	3.76783	1	0.553253	52.0087
GOTERM_BP_FAT	GO:0022411~cellular component disassembly	4	1.49813	0.0451097	NDEL1, CYCS, KIF18A, PMAIP1	204	53	13528	5.00481	1	0.563834	53.4817
GOTERM_MF_FAT	GO:0003697~single-stranded DNA binding	4	1.49813	0.0476944	HMGB2, CNBP, MCM4, PURA	193	55	12983	4.89232	1	0.72039	48.583
GOTERM_MF_FAT	GO:0019900~kinase binding	7	2.62172	0.0498438	CAV2, BCL10, CAV1, BCAR1, CHEK1, RAD54L2, BARD1	193	179	12983	2.63065	1	0.71005	50.1403
