# Supplementary material for: Contrasting expression patterns of coding and noncoding parts of the human genome upon oxidative stress
Source: Sci Rep. 2015 May 29;5:9737. doi: 10.1038/srep09737 (PMC4448690; doi:10.1038/srep09737)
Supplement: Supporting Information [file srep09737-s4.xlsx]

## Sheet: sheet 1
lncRNAs not in the proximity of any annotated gene (distal lncRNAs: dncRNAs)
chrom	start	end	name	score	strand	thickStart	thickEnd	color	blockCount	blockSizes	blockStart
chr1	8060969	8061370	Bj_merge_PAP.294.1	0	-	8061370	8061370	0	1	401,	0,
chr1	8062271	8062665	Bj_merge_PAP.299.1	0	-	8062665	8062665	0	1	394,	0,
chr1	8063214	8064565	Bj_merge_PAP.290.1	0	-	8064565	8064565	0	1	1351,	0,
chr1	8154906	8155713	Bj_merge_PAP.311.1	0	-	8155713	8155713	0	1	807,	0,
chr1	8156166	8157453	Bj_merge_PAP.315.1	0	-	8157453	8157453	0	1	1287,	0,
chr1	8156912	8158289	Bj_merge_PAP.318.1;Bj_merge_PAP.312.1	0	+	8158289	8158289	0	1	1377,	0,
chr1	8262768	8263087	Bj_merge_PAP.314.1	0	+	8263087	8263087	0	1	319,	0,
chr1	8270438	8270846	Bj_merge_PAP.316.1	0	-	8270846	8270846	0	1	408,	0,
chr1	8271135	8271561	Bj_merge_PAP.319.1	0	-	8271561	8271561	0	1	426,	0,
chr1	9220994	9221895	Bj_PAM_chr1.6441.1	0	-	9221895	9221895	0	1	901,	0,
chr1	9228326	9262678	ENST00000437157.1.1	0	-	9262678	9262678	0	4	98,289,120,41,	0,13739,15363,34311,
chr1	9233430	9235965	Bj_PAM_chr1.6445.2	0	-	9235965	9235965	0	2	22,2297,	0,238,
chr1	9236364	9237890	Bj_PAM_chr1.6451.1;Bj_PAM_chr1.6453.1	0	-	9237890	9237890	0	1	1526,	0,
chr1	9238215	9239614	Bj_PAM_chr1.6459.1	0	-	9239614	9239614	0	1	1399,	0,
chr1	9242768	9243073	Bj_merge_PAP.366.1	0	+	9243073	9243073	0	1	305,	0,
chr1	11970654	11971079	Bj_merge_PAP.450.1	0	+	11971079	11971079	0	1	425,	0,
chr1	11971586	11971963	Bj_merge_PAP.451.1	0	+	11971963	11971963	0	1	377,	0,
chr1	16832596	16832869	Bj_merge_PAP.562.1	0	-	16832869	16832869	0	1	273,	0,
chr1	16835506	16836186	Bj_merge_PAP.564.1	0	-	16836186	16836186	0	1	680,	0,
chr1	16841139	16842249	ENST00000562878.1.1	0	+	16842249	16842249	0	1	1110,	0,
chr1	16964396	16965104	Bj_merge_PAP.630.1	0	-	16965104	16965104	0	1	708,	0,
chr1	17053763	17054009	Bj_merge_PAP.616.1	0	+	17054009	17054009	0	1	246,	0,
chr1	17223984	17225921	Bj_merge_PAP.710.1	0	+	17225921	17225921	0	1	1937,	0,
chr1	17226127	17226475	Bj_merge_PAP.711.1	0	+	17226475	17226475	0	1	348,	0,
chr1	17227110	17227626	Bj_merge_PAP.715.1	0	+	17227626	17227626	0	1	516,	0,
chr1	17227837	17228697	Bj_merge_PAP.718.1	0	+	17228697	17228697	0	1	860,	0,
chr1	17229134	17229639	Bj_merge_PAP.720.1	0	+	17229639	17229639	0	1	505,	0,
chr1	17229138	17229671	Bj_merge_PAM.629.1	0	-	17229671	17229671	0	1	533,	0,
chr1	17230786	17231324	Bj_merge_PAP.724.1	0	-	17231324	17231324	0	1	538,	0,
chr1	17231657	17235246	Bj_merge_PAP.735.1	0	+	17235246	17235246	0	1	3589,	0,
chr1	17241199	17241890	Bj_merge_PAP.738.1	0	+	17241890	17241890	0	1	691,	0,
chr1	17455524	17455982	Bj_merge_PAP.619.1	0	+	17455982	17455982	0	1	458,	0,
chr1	17515566	17515791	Bj_merge_PAP.620.1	0	-	17515791	17515791	0	1	225,	0,
chr1	18839577	18839912	Bj_merge_PAP.637.1	0	+	18839912	18839912	0	1	335,	0,
chr1	19336474	19337288	Bj_merge_PAP.640.1	0	-	19337288	19337288	0	1	814,	0,
chr1	21724479	21724833	ENST00000537790.1.1	0	+	21724833	21724833	0	1	354,	0,
chr1	21749600	21754449	Bj_PAP_chr1.11190.1	0	-	21754449	21754449	0	5	1756,51,172,51,172,	0,2361,3127,3915,4677,
chr1	21754716	21758720	Bj_PAP_chr1.11198.1	0	+	21758720	21758720	0	2	3142,729,	0,3275,
chr1	22426057	22426363	Bj_merge_PAP.801.1	0	+	22426363	22426363	0	1	306,	0,
chr1	22426607	22426813	Bj_merge_PAP.804.1	0	+	22426813	22426813	0	1	206,	0,
chr1	22427112	22429471	Bj_PAP_chr1.11720.1	0	+	22429471	22429471	0	1	2359,	0,
chr1	22429957	22430452	Bj_merge_PAP.813.1	0	+	22430452	22430452	0	1	495,	0,
chr1	22431558	22432241	Bj_merge_PAP.815.1;Bj_merge_PAP.816.1	0	+	22432241	22432241	0	1	683,	0,
chr1	23603996	23604286	Bj_merge_PAP.864.1	0	-	23604286	23604286	0	1	290,	0,
chr1	23604945	23605720	Bj_merge_PAP.867.1;Bj_merge_PAP.869.1	0	-	23605720	23605720	0	1	775,	0,
chr1	23607801	23613245	ENST00000566551.1.1	0	-	23613245	23613245	0	1	5444,	0,
chr1	23614840	23615423	Bj_PAM_chr1.14845.1	0	-	23615423	23615423	0	1	583,	0,
chr1	23615739	23617068	Bj_PAM_chr1.14847.1	0	-	23617068	23617068	0	1	1329,	0,
chr1	23618685	23624214	Bj_PAP_chr1.12330.1	0	-	23624214	23624214	0	2	1129,3712,	0,1817,
chr1	23624371	23626189	Bj_PAP_chr1.12332.1	0	-	23626189	23626189	0	1	1818,	0,
chr1	23626800	23627807	Bj_PAP_chr1.12340.1	0	-	23627807	23627807	0	1	1007,	0,
chr1	23875629	23877406	ENST00000451217.1.1	0	-	23877406	23877406	0	2	305,151,	0,1626,
chr1	23878788	23879168	Bj_merge_PAP.909.1	0	-	23879168	23879168	0	1	380,	0,
chr1	25177147	25180990	Bj_merge_PAP.982.1;Bj_PAP_chr1.13660.1;Bj_PAP_chr1.13662.1	0	+	25180990	25180990	0	1	3843,	0,
chr1	25206838	25207400	Bj_merge_PAP.987.1	0	+	25207400	25207400	0	1	562,	0,
chr1	25207754	25208586	Bj_merge_PAP.988.1;Bj_merge_PAP.989.1	0	+	25208586	25208586	0	1	832,	0,
chr1	25209581	25209986	Bj_merge_PAP.990.1	0	+	25209986	25209986	0	1	405,	0,
chr1	26809183	26809843	Bj_merge_PAP.1167.1	0	+	26809843	26809843	0	1	660,	0,
chr1	26811347	26811963	Bj_merge_PAP.1171.1	0	+	26811963	26811963	0	1	616,	0,
chr1	26812738	26812954	Bj_merge_PAP.1173.1	0	+	26812954	26812954	0	1	216,	0,
chr1	26813638	26814153	Bj_merge_PAP.1176.1	0	+	26814153	26814153	0	1	515,	0,
chr1	26818237	26818479	Bj_merge_PAP.1181.1	0	+	26818479	26818479	0	1	242,	0,
chr1	26819761	26820339	Bj_merge_PAP.1185.1	0	+	26820339	26820339	0	1	578,	0,
chr1	26825382	26825988	Bj_merge_PAP.1188.1	0	-	26825988	26825988	0	1	606,	0,
chr1	26827770	26829357	Bj_merge_PAP.1189.1;Bj_merge_PAP.1193.1;Bj_merge_PAP.1195.1	0	+	26829357	26829357	0	1	1587,	0,
chr1	26830093	26830328	Bj_merge_PAP.1197.1	0	+	26830328	26830328	0	1	235,	0,
chr1	26833239	26834167	Bj_merge_PAP.1203.1;Bj_merge_PAP.1202.1	0	+	26834167	26834167	0	1	928,	0,
chr1	26945094	26946840	Bj_merge_PAP.1209.1;Bj_merge_PAP.1212.1;Bj_merge_PAP.1214.1	0	-	26946840	26946840	0	1	1746,	0,
chr1	26947853	26948601	Bj_merge_PAP.1216.1	0	+	26948601	26948601	0	1	748,	0,
chr1	27196340	27196736	Bj_merge_PAP.1230.1	0	+	27196736	27196736	0	1	396,	0,
chr1	27527364	27528064	Bj_PAP_chr1.15648.2	0	-	27528064	27528064	0	2	581,24,	0,676,
chr1	28421581	28422833	ENST00000543748.1.1	0	-	28422833	28422833	0	1	1252,	0,
chr1	28447221	28447860	Bj_PAP_chr1.16378.1	0	-	28447860	28447860	0	1	639,	0,
chr1	28615303	28615601	Bj_merge_PAP.1389.1	0	+	28615601	28615601	0	1	298,	0,
chr1	28617141	28617774	Bj_merge_PAP.1388.1;Bj_merge_PAP.1397.1	0	+	28617774	28617774	0	1	633,	0,
chr1	28618230	28618576	Bj_merge_PAP.1392.1	0	+	28618576	28618576	0	1	346,	0,
chr1	28619182	28619678	Bj_merge_PAP.1393.1	0	+	28619678	28619678	0	1	496,	0,
chr1	28620750	28621179	Bj_merge_PAP.1400.1	0	+	28621179	28621179	0	1	429,	0,
chr1	28622458	28624190	Bj_merge_PAP.1401.1;Bj_merge_PAP.1402.1;Bj_merge_PAP.1405.1	0	+	28624190	28624190	0	1	1732,	0,
chr1	28631807	28632179	Bj_merge_PAP.1406.1	0	+	28632179	28632179	0	1	372,	0,
chr1	28632839	28633409	Bj_merge_PAP.1407.1	0	+	28633409	28633409	0	1	570,	0,
chr1	31567753	31567997	Bj_PAP_chr1.18046.1	0	-	31567997	31567997	0	1	244,	0,
chr1	31628491	31628910	Bj_merge_PAP.1519.1	0	+	31628910	31628910	0	1	419,	0,
chr1	32363041	32363405	Bj_merge_PAP.1566.1	0	-	32363405	32363405	0	1	364,	0,
chr1	32409035	32410098	Bj_merge_PAP.1571.1	0	-	32410098	32410098	0	1	1063,	0,
chr1	32411793	32412649	Bj_merge_PAP.1570.1	0	+	32412649	32412649	0	1	856,	0,
chr1	32923501	32923719	Bj_merge_PAP.1649.1	0	+	32923719	32923719	0	1	218,	0,
chr1	33591491	33592200	Bj_PAP_chr1.19826.1	0	-	33592200	33592200	0	1	709,	0,
chr1	35587717	35588015	Bj_PAP_chr1.20766.1	0	+	35588015	35588015	0	1	298,	0,
chr1	35631138	35631367	Bj_merge_PAP.1822.1	0	-	35631367	35631367	0	1	229,	0,
chr1	35634127	35634808	Bj_merge_PAP.1823.1;Bj_merge_PAP.1826.1	0	-	35634808	35634808	0	1	681,	0,
chr1	35635471	35636354	Bj_merge_PAP.1825.1	0	-	35636354	35636354	0	1	883,	0,
chr1	35637090	35637455	Bj_merge_PAP.1827.1	0	-	35637455	35637455	0	1	365,	0,
chr1	36528654	36529186	Bj_PAM_chr1.24139.1	0	+	36529186	36529186	0	1	532,	0,
chr1	36532392	36533768	Bj_PAM_chr1.24147.1	0	+	36533768	36533768	0	1	1376,	0,
chr1	36534336	36537553	Bj_PAM_chr1.24151.1	0	+	36537553	36537553	0	1	3217,	0,
chr1	38247994	38248397	Bj_PAP_chr1.22142.1	0	-	38248397	38248397	0	1	403,	0,
chr1	39515673	39515958	Bj_merge_PAP.2044.1	0	+	39515958	39515958	0	1	285,	0,
chr1	40184605	40184969	Bj_PAP_chr1.23246.1	0	+	40184969	40184969	0	1	364,	0,
chr1	40498100	40498483	Bj_merge_PAP.2065.1	0	-	40498483	40498483	0	1	383,	0,
chr1	40499015	40499792	Bj_merge_PAP.2066.1	0	-	40499792	40499792	0	1	777,	0,
chr1	40500537	40501104	Bj_merge_PAP.2069.1	0	-	40501104	40501104	0	1	567,	0,
chr1	40598513	40599219	Bj_PAP_chr1.23622.1;Bj_PAP_chr1.23624.1	0	+	40599219	40599219	0	1	706,	0,
chr1	41430595	41431378	Bj_merge_PAP.2128.1	0	-	41431378	41431378	0	1	783,	0,
chr1	41434104	41434606	Bj_merge_PAP.2133.1	0	+	41434606	41434606	0	1	502,	0,
chr1	41962677	41962964	Bj_merge_PAP.2146.1	0	+	41962964	41962964	0	1	287,	0,
chr1	43173304	43173975	Bj_merge_PAP.2174.1	0	+	43173975	43173975	0	1	671,	0,
chr1	43175174	43175714	Bj_merge_PAP.2176.1	0	+	43175714	43175714	0	1	540,	0,
chr1	43178643	43178902	Bj_merge_PAP.2178.1	0	+	43178902	43178902	0	1	259,	0,
chr1	43368439	43368824	Bj_merge_PAP.2199.1	0	-	43368824	43368824	0	1	385,	0,
chr1	43368929	43369583	Bj_PAP_chr1.25340.1	0	+	43369583	43369583	0	2	267,380,	0,274,
chr1	43372787	43374117	Bj_merge_PAP.2201.1;Bj_merge_PAP.2204.1	0	-	43374117	43374117	0	1	1330,	0,
chr1	43374701	43375107	Bj_merge_PAP.2205.1	0	-	43375107	43375107	0	1	406,	0,
chr1	43375331	43375950	Bj_merge_PAP.2207.1	0	-	43375950	43375950	0	1	619,	0,
chr1	43376439	43376774	Bj_merge_PAP.2206.1	0	-	43376774	43376774	0	1	335,	0,
chr1	43377116	43378918	Bj_merge_PAP.2208.1;Bj_merge_PAP.2209.1;Bj_merge_PAP.2212.1;Bj_merge_PAP.2210.1	0	-	43378918	43378918	0	1	1802,	0,
chr1	43379271	43379594	Bj_merge_PAP.2211.1	0	-	43379594	43379594	0	1	323,	0,
chr1	43379973	43380719	Bj_merge_PAP.2214.1	0	-	43380719	43380719	0	1	746,	0,
chr1	43381123	43382055	Bj_merge_PAP.2213.1;Bj_merge_PAP.2217.1	0	-	43382055	43382055	0	1	932,	0,
chr1	43384154	43384447	Bj_merge_PAP.2215.1	0	-	43384447	43384447	0	1	293,	0,
chr1	43938415	43939537	Bj_merge_PAP.2241.1;Bj_merge_PAP.2245.1	0	+	43939537	43939537	0	1	1122,	0,
chr1	43939777	43940153	Bj_merge_PAP.2250.1	0	+	43940153	43940153	0	1	376,	0,
chr1	43941959	43942376	Bj_merge_PAP.2251.1	0	+	43942376	43942376	0	1	417,	0,
chr1	44514048	44542084	ENST00000431800.1.1	0	+	44542084	44542084	0	3	110,242,322,	0,2913,27714,
chr1	50871337	50871661	Bj_PAP_chr1.29038.1	0	-	50871661	50871661	0	1	324,	0,
chr1	51623116	51624161	Bj_PAP_chr1.29370.1	0	-	51624161	51624161	0	2	9,1030,	0,15,
chr1	54990564	54990778	Bj_PAP_chr1.31524.1	0	+	54990778	54990778	0	1	214,	0,
chr1	55909008	55909300	Bj_merge_PAP.2783.1	0	-	55909300	55909300	0	1	292,	0,
chr1	56184924	56185469	Bj_merge_PAP.2788.1	0	+	56185469	56185469	0	1	545,	0,
chr1	59192308	59192878	Bj_merge_PAP.2819.1	0	-	59192878	59192878	0	1	570,	0,
chr1	59220199	59221274	Bj_merge_PAP.2820.1;Bj_merge_PAP.2821.1	0	-	59221274	59221274	0	1	1075,	0,
chr1	59229168	59229574	Bj_merge_PAP.2826.1	0	-	59229574	59229574	0	1	406,	0,
chr1	59229220	59229759	Bj_merge_PAP.2827.1	0	+	59229759	59229759	0	1	539,	0,
chr1	59229964	59230977	Bj_merge_PAP.2823.1;Bj_merge_PAP.2822.1	0	+	59230977	59230977	0	1	1013,	0,
chr1	59239073	59239353	Bj_merge_PAP.2824.1	0	-	59239353	59239353	0	1	280,	0,
chr1	59465366	59465662	Bj_PAP_chr1.33206.1	0	+	59465662	59465662	0	1	296,	0,
chr1	59527810	59528181	Bj_merge_PAP.2843.1	0	+	59528181	59528181	0	1	371,	0,
chr1	60599451	60600015	Bj_merge_PAP.2845.1	0	+	60600015	60600015	0	1	564,	0,
chr1	63825532	63825880	Bj_PAP_chr1.34652.1	0	-	63825880	63825880	0	1	348,	0,
chr1	65451648	65451943	Bj_PAP_chr1.35208.1	0	-	65451943	65451943	0	1	295,	0,
chr1	65713891	65714185	Bj_merge_PAP.2916.1	0	+	65714185	65714185	0	1	294,	0,
chr1	65720852	65721519	Bj_merge_PAP.2936.1	0	+	65721519	65721519	0	1	667,	0,
chr1	65723014	65723495	Bj_merge_PAP.2942.1	0	+	65723495	65723495	0	1	481,	0,
chr1	65724748	65725021	Bj_merge_PAP.2947.1	0	+	65725021	65725021	0	1	273,	0,
chr1	66940743	66941729	Bj_merge_PAP.3174.1	0	-	66941729	66941729	0	1	986,	0,
chr1	66943287	66943863	Bj_merge_PAP.3176.1	0	-	66943863	66943863	0	1	576,	0,
chr1	66994142	66994509	Bj_merge_PAP.3178.1	0	-	66994509	66994509	0	1	367,	0,
chr1	71126408	71126700	Bj_merge_PAP.3272.1	0	-	71126700	71126700	0	1	292,	0,
chr1	72754699	72755156	Bj_merge_PAP.3516.1	0	+	72755156	72755156	0	1	457,	0,
chr1	76107077	76107469	Bj_PAP_chr1.39310.1	0	-	76107469	76107469	0	1	392,	0,
chr1	77165449	77166679	Bj_PAP_chr1.39552.2	0	+	77166679	77166679	0	4	447,27,301,436,	0,454,487,794,
chr1	78453208	78453705	Bj_merge_PAP.3901.1	0	+	78453705	78453705	0	1	497,	0,
chr1	78454120	78454473	Bj_merge_PAP.3903.1	0	+	78454473	78454473	0	1	353,	0,
chr1	78455043	78455933	Bj_merge_PAP.3904.1	0	+	78455933	78455933	0	1	890,	0,
chr1	78456867	78457141	Bj_merge_PAP.3907.1	0	+	78457141	78457141	0	1	274,	0,
chr1	78458701	78459001	Bj_merge_PAP.3910.1	0	+	78459001	78459001	0	1	300,	0,
chr1	78459290	78459532	Bj_merge_PAP.3914.1	0	+	78459532	78459532	0	1	242,	0,
chr1	78460369	78461060	Bj_merge_PAP.3918.1	0	+	78461060	78461060	0	1	691,	0,
chr1	78463174	78463415	Bj_merge_PAP.3922.1	0	+	78463415	78463415	0	1	241,	0,
chr1	78463740	78464095	Bj_merge_PAP.3925.1	0	+	78464095	78464095	0	1	355,	0,
chr1	78488511	78489914	Bj_merge_PAP.3576.1	0	+	78489914	78489914	0	1	1403,	0,
chr1	78490447	78490826	Bj_merge_PAP.3577.1	0	+	78490826	78490826	0	1	379,	0,
chr1	78491216	78493365	Bj_merge_PAP.3581.1;Bj_merge_PAP.3582.1	0	+	78493365	78493365	0	1	2149,	0,
chr1	78493582	78494169	Bj_merge_PAP.3584.1	0	+	78494169	78494169	0	1	587,	0,
chr1	78498661	78499052	Bj_merge_PAP.3585.1	0	+	78499052	78499052	0	1	391,	0,
chr1	78499620	78500600	Bj_merge_PAP.3586.1;Bj_merge_PAP.3590.1	0	+	78500600	78500600	0	1	980,	0,
chr1	78502256	78503135	Bj_merge_PAP.3591.1	0	+	78503135	78503135	0	1	879,	0,
chr1	78503651	78503953	Bj_merge_PAP.3593.1	0	+	78503953	78503953	0	1	302,	0,
chr1	79135262	79135809	Bj_merge_PAP.3610.1	0	+	79135809	79135809	0	1	547,	0,
chr1	79136156	79139079	Bj_merge_PAP.3611.1;Bj_merge_PAP.3613.1;Bj_merge_PAP.3616.1;Bj_merge_PAP.3619.1	0	+	79139079	79139079	0	1	2923,	0,
chr1	79139310	79140569	Bj_merge_PAP.3621.1;Bj_merge_PAP.3624.1	0	+	79140569	79140569	0	1	1259,	0,
chr1	79141509	79142182	Bj_merge_PAP.3631.1	0	+	79142182	79142182	0	1	673,	0,
chr1	79142437	79144547	Bj_merge_PAP.3634.1;Bj_merge_PAP.3635.1	0	+	79144547	79144547	0	1	2110,	0,
chr1	79144750	79145060	Bj_merge_PAP.3638.1	0	+	79145060	79145060	0	1	310,	0,
chr1	79145511	79145920	Bj_merge_PAP.3642.1	0	+	79145920	79145920	0	1	409,	0,
chr1	79147049	79147793	Bj_merge_PAP.3643.1	0	+	79147793	79147793	0	1	744,	0,
chr1	79148381	79149770	Bj_merge_PAP.3646.1;Bj_merge_PAP.3647.1	0	+	79149770	79149770	0	1	1389,	0,
chr1	79150179	79150415	Bj_merge_PAP.3648.1	0	+	79150415	79150415	0	1	236,	0,
chr1	79150882	79151231	Bj_merge_PAP.3653.1	0	+	79151231	79151231	0	1	349,	0,
chr1	79151485	79151980	Bj_merge_PAP.3654.1	0	+	79151980	79151980	0	1	495,	0,
chr1	79161914	79162248	Bj_merge_PAP.3658.1	0	+	79162248	79162248	0	1	334,	0,
chr1	79162501	79163055	Bj_merge_PAP.3662.1	0	+	79163055	79163055	0	1	554,	0,
chr1	79178929	79179215	Bj_merge_PAP.3664.1	0	+	79179215	79179215	0	1	286,	0,
chr1	79180574	79181263	Bj_merge_PAP.3665.1;Bj_merge_PAP.3667.1	0	+	79181263	79181263	0	1	689,	0,
chr1	79214861	79216265	Bj_PAP_chr1.40234.1;Bj_PAP_chr1.40236.1	0	+	79216265	79216265	0	1	1404,	0,
chr1	79520567	79521759	Bj_PAP_chr1.40328.1	0	-	79521759	79521759	0	2	476,424,	0,768,
chr1	79987312	79987901	Bj_merge_PAP.3677.1	0	+	79987901	79987901	0	1	589,	0,
chr1	83975005	83975295	Bj_merge_PAP.3706.1	0	+	83975295	83975295	0	1	290,	0,
chr1	86073315	86075949	Bj_merge_PAP.3803.1;Bj_merge_PAP.3810.1	0	+	86075949	86075949	0	1	2634,	0,
chr1	86075078	86075986	Bj_merge_PAP.3812.1	0	-	86075986	86075986	0	1	908,	0,
chr1	86076534	86078148	Bj_merge_PAP.3799.1	0	-	86078148	86078148	0	1	1614,	0,
chr1	86078673	86079415	Bj_merge_PAP.3805.1	0	+	86079415	86079415	0	1	742,	0,
chr1	89510755	89511281	Bj_merge_PAP.4057.1	0	-	89511281	89511281	0	1	526,	0,
chr1	89512416	89512861	Bj_merge_PAP.4061.1	0	-	89512861	89512861	0	1	445,	0,
chr1	89859725	89860056	Bj_PAP_chr1.43714.1	0	+	89860056	89860056	0	1	331,	0,
chr1	90505201	90505745	Bj_merge_PAP.4013.1	0	+	90505745	90505745	0	1	544,	0,
chr1	91123306	91123520	ENST00000362796.1.1	0	+	91123520	91123520	0	1	214,	0,
chr1	91372963	91374189	Bj_PAP_chr1.44250.1	0	-	91374189	91374189	0	1	1226,	0,
chr1	91515162	91515493	Bj_PAP_chr1.44288.1	0	+	91515493	91515493	0	1	331,	0,
chr1	92000449	92001106	Bj_PAP_chr1.44474.1	0	-	92001106	92001106	0	1	657,	0,
chr1	92100567	92109335	NR_003130.1	0	+	92109335	92109335	0	3	78,279,1005,	0,7354,7763,
chr1	92109467	92109683	Bj_PAP_chr1.44522.1	0	+	92109683	92109683	0	1	216,	0,
chr1	93270544	93270754	Bj_merge_PAP.4092.1	0	+	93270754	93270754	0	1	210,	0,
chr1	93835187	93836442	Bj_PAP_chr1.45480.1	0	+	93836442	93836442	0	1	1255,	0,
chr1	94320307	94320675	Bj_merge_PAP.4307.1	0	-	94320675	94320675	0	1	368,	0,
chr1	94329261	94329807	Bj_merge_PAP.4315.1	0	-	94329807	94329807	0	1	546,	0,
chr1	94607948	94608863	Bj_merge_PAP.4355.1;Bj_merge_PAP.4357.1	0	-	94608863	94608863	0	1	915,	0,
chr1	94612456	94612681	Bj_merge_PAP.4361.1	0	-	94612681	94612681	0	1	225,	0,
chr1	94626627	94627050	Bj_merge_PAP.4368.1	0	-	94627050	94627050	0	1	423,	0,
chr1	94798822	94800404	ENST00000418242.1.1	0	+	94800404	94800404	0	2	143,337,	0,1245,
chr1	95013781	95014253	Bj_merge_PAP.4398.1	0	+	95014253	95014253	0	1	472,	0,
chr1	95113319	95113707	Bj_merge_PAP.4449.1	0	-	95113707	95113707	0	1	388,	0,
chr1	95113993	95115593	Bj_merge_PAP.4450.1	0	+	95115593	95115593	0	1	1600,	0,
chr1	96856398	96856602	Bj_merge_PAP.4467.1	0	+	96856602	96856602	0	1	204,	0,
chr1	96884345	96884603	Bj_merge_PAP.4468.1	0	+	96884603	96884603	0	1	258,	0,
chr1	97161411	97161723	ENST00000411297.1.1	0	-	97161723	97161723	0	1	312,	0,
chr1	97293517	97293825	Bj_merge_PAP.4506.1	0	+	97293825	97293825	0	1	308,	0,
chr1	98409252	98409597	Bj_merge_PAP.4510.1	0	+	98409597	98409597	0	1	345,	0,
chr1	98409964	98410338	Bj_merge_PAP.4514.1	0	+	98410338	98410338	0	1	374,	0,
chr1	98410563	98410933	Bj_merge_PAP.4518.1	0	+	98410933	98410933	0	1	370,	0,
chr1	98552735	98554476	Bj_merge_PAP.4525.1;Bj_merge_PAP.4528.1;Bj_merge_PAP.4531.1	0	+	98554476	98554476	0	1	1741,	0,
chr1	98554895	98555314	Bj_merge_PAP.4534.1	0	+	98555314	98555314	0	1	419,	0,
chr1	101539727	101540203	Bj_merge_PAP.4756.1	0	+	101540203	101540203	0	1	476,	0,
chr1	101721593	101722158	Bj_PAP_chr1.48366.1	0	+	101722158	101722158	0	1	565,	0,
chr1	103731323	103731769	Bj_merge_PAP.4664.1	0	-	103731769	103731769	0	1	446,	0,
chr1	106435253	106436141	Bj_PAP_chr1.49526.1	0	+	106436141	106436141	0	1	888,	0,
chr1	108047798	108048254	Bj_PAP_chr1.49780.1	0	+	108048254	108048254	0	1	456,	0,
chr1	110382326	110382723	Bj_merge_PAP.4982.1	0	+	110382723	110382723	0	1	397,	0,
chr1	110895888	110897130	Bj_merge_PAP.5104.1	0	+	110897130	110897130	0	1	1242,	0,
chr1	111390717	111391549	Bj_PAP_chr1.51386.1	0	-	111391549	111391549	0	1	832,	0,
chr1	111469170	111470367	Bj_PAP_chr1.51442.1	0	-	111470367	111470367	0	1	1197,	0,
chr1	111476331	111477731	Bj_PAP_chr1.51456.1	0	-	111477731	111477731	0	1	1400,	0,
chr1	113517090	113517369	Bj_merge_PAM.4558.1	0	+	113517369	113517369	0	1	279,	0,
chr1	115078569	115079565	Bj_PAP_chr1.53172.1	0	+	115079565	115079565	0	1	996,	0,
chr1	115079616	115080473	Bj_PAP_chr1.53172.2	0	+	115080473	115080473	0	2	445,91,	0,766,
chr1	115723255	115724426	Bj_merge_PAP.5302.1	0	+	115724426	115724426	0	1	1171,	0,
chr1	115732528	115732766	Bj_merge_PAP.5305.1	0	-	115732766	115732766	0	1	238,	0,
chr1	115732914	115733711	Bj_merge_PAP.5304.1	0	+	115733711	115733711	0	1	797,	0,
chr1	115735559	115735906	Bj_merge_PAP.5306.1	0	+	115735906	115735906	0	1	347,	0,
chr1	115760437	115760868	Bj_merge_PAP.5308.1	0	+	115760868	115760868	0	1	431,	0,
chr1	115777784	115778045	Bj_merge_PAP.5309.1	0	-	115778045	115778045	0	1	261,	0,
chr1	115781971	115784172	Bj_merge_PAP.5333.3	0	+	115784172	115784172	0	1	2201,	0,
chr1	115784691	115785748	Bj_merge_PAP.5335.1	0	+	115785748	115785748	0	1	1057,	0,
chr1	115795007	115795507	Bj_merge_PAP.5337.1	0	+	115795507	115795507	0	1	500,	0,
chr1	115801169	115801846	Bj_merge_PAP.5338.1	0	+	115801846	115801846	0	1	677,	0,
chr1	115817805	115818842	Bj_PAP_chr1.53534.1	0	+	115818842	115818842	0	1	1037,	0,
chr1	116038097	116038382	Bj_merge_PAP.5313.1	0	-	116038382	116038382	0	1	285,	0,
chr1	116638646	116639009	Bj_merge_PAP.5322.1	0	+	116639009	116639009	0	1	363,	0,
chr1	118389755	118395864	Bj_PAP_chr1.54662.1	0	-	118395864	118395864	0	1	6109,	0,
chr1	119256171	119256390	Bj_PAP_chr1.54870.1	0	+	119256390	119256390	0	1	219,	0,
chr1	119746319	119746774	Bj_merge_PAP.5402.1	0	+	119746774	119746774	0	1	455,	0,
chr1	120689632	120690265	Bj_merge_PAP.5428.1	0	-	120690265	120690265	0	1	633,	0,
chr1	120691723	120697152	Bj_PAP_chr1.55448.1	0	-	120697152	120697152	0	1	5429,	0,
chr1	121484434	121485422	Bj_merge_PAP.5451.1	0	+	121485422	121485422	0	1	988,	0,
chr1	144015578	144016147	Bj_PAM_chr1.84219.1	0	+	144016147	144016147	0	1	569,	0,
chr1	146473498	146475178	ENST00000425109.1.1	0	-	146475178	146475178	0	3	393,295,39,	0,957,1641,
chr1	146522501	146522765	Bj_PAP_chr1.58638.1	0	+	146522765	146522765	0	1	264,	0,
chr1	146552707	146553304	Bj_merge_PAP.5535.1	0	-	146553304	146553304	0	1	597,	0,
chr1	146554275	146555147	Bj_PAP_chr1.58682.1;Bj_PAP_chr1.58686.1	0	-	146555147	146555147	0	1	872,	0,
chr1	149193034	149193782	Bj_merge_PAP.5593.1	0	-	149193782	149193782	0	1	748,	0,
chr1	149222494	149222846	Bj_merge_PAP.5595.1	0	-	149222846	149222846	0	1	352,	0,
chr1	149224592	149226000	Bj_merge_PAP.5610.1	0	+	149226000	149226000	0	1	1408,	0,
chr1	149679850	149680297	Bj_merge_PAP.5601.1	0	-	149680297	149680297	0	1	447,	0,
chr1	150497005	150497241	Bj_merge_PAP.5691.1	0	-	150497241	150497241	0	1	236,	0,
chr1	150498003	150498227	Bj_merge_PAP.5692.1	0	-	150498227	150498227	0	1	224,	0,
chr1	150511242	150511483	Bj_merge_PAP.5677.1	0	-	150511483	150511483	0	1	241,	0,
chr1	150515044	150515333	Bj_merge_PAP.5678.1	0	-	150515333	150515333	0	1	289,	0,
chr1	150572173	150572463	Bj_PAP_chr1.62132.1	0	-	150572463	150572463	0	1	290,	0,
chr1	150575748	150576067	Bj_merge_PAP.5694.1	0	-	150576067	150576067	0	1	319,	0,
chr1	150576518	150577289	Bj_merge_PAP.5695.1	0	-	150577289	150577289	0	1	771,	0,
chr1	150584438	150584863	Bj_merge_PAP.5697.1	0	+	150584863	150584863	0	1	425,	0,
chr1	150585162	150585485	Bj_merge_PAP.5702.1	0	+	150585485	150585485	0	1	323,	0,
chr1	150585718	150586421	Bj_merge_PAP.5707.1	0	+	150586421	150586421	0	1	703,	0,
chr1	150585734	150586499	Bj_merge_PAP.5708.1	0	-	150586499	150586499	0	1	765,	0,
chr1	152018826	152019147	Bj_merge_PAP.5814.1	0	-	152019147	152019147	0	1	321,	0,
chr1	152019779	152020468	Bj_merge_PAP.5821.1	0	-	152020468	152020468	0	1	689,	0,
chr1	152371950	152372323	Bj_PAP_chr1.63384.1	0	+	152372323	152372323	0	1	373,	0,
chr1	153498718	153499025	Bj_merge_PAP.5873.1	0	-	153499025	153499025	0	1	307,	0,
chr1	153499504	153500144	Bj_merge_PAP.5874.1	0	-	153500144	153500144	0	1	640,	0,
chr1	153689717	153689930	Bj_merge_PAP.5892.1	0	-	153689930	153689930	0	1	213,	0,
chr1	155539558	155540475	Bj_merge_PAP.6037.1	0	+	155540475	155540475	0	1	917,	0,
chr1	155597257	155618350	Bj_PAP_chr1.65790.1	0	-	155618350	155618350	0	4	261,76,98,153,	0,7304,9928,20940,
chr1	155861494	155861705	Bj_merge_PAP.6047.1	0	-	155861705	155861705	0	1	211,	0,
chr1	156155226	156155715	Bj_merge_PAP.6087.1	0	+	156155715	156155715	0	1	489,	0,
chr1	156426855	156427066	Bj_merge_PAP.6137.1	0	-	156427066	156427066	0	1	211,	0,
chr1	156476311	156476775	Bj_merge_PAP.6147.1	0	+	156476775	156476775	0	1	464,	0,
chr1	157028903	157030543	Bj_PAP_chr1.66940.1	0	-	157030543	157030543	0	2	861,771,	0,869,
chr1	157679065	157680226	Bj_PAP_chr1.67106.1	0	+	157680226	157680226	0	1	1161,	0,
chr1	158424253	158424976	Bj_PAP_chr1.67394.1	0	+	158424976	158424976	0	1	723,	0,
chr1	158495125	158495409	Bj_PAP_chr1.67408.1	0	+	158495409	158495409	0	1	284,	0,
chr1	158969775	158971044	Bj_merge_PAP.6285.7;Bj_merge_PAP.6286.1	0	+	158971044	158971044	0	1	1269,	0,
chr1	159881336	159881635	Bj_merge_PAP.6260.1	0	-	159881635	159881635	0	1	299,	0,
chr1	160905645	160905923	Bj_PAP_chr1.68274.1	0	+	160905923	160905923	0	1	278,	0,
chr1	161348507	161348824	Bj_PAP_chr1.68700.1	0	-	161348824	161348824	0	1	317,	0,
chr1	161357341	161357857	Bj_merge_PAP.6316.1	0	-	161357857	161357857	0	1	516,	0,
chr1	161358643	161359602	Bj_merge_PAP.6317.1;Bj_merge_PAP.6321.1	0	-	161359602	161359602	0	1	959,	0,
chr1	161367908	161368333	Bj_merge_PAP.6324.1	0	-	161368333	161368333	0	1	425,	0,
chr1	162575101	162575737	Bj_merge_PAP.6354.1	0	+	162575737	162575737	0	1	636,	0,
chr1	162576329	162576589	Bj_merge_PAP.6358.1	0	+	162576589	162576589	0	1	260,	0,
chr1	162578543	162578798	Bj_merge_PAP.6359.1	0	+	162578798	162578798	0	1	255,	0,
chr1	162579004	162580160	Bj_merge_PAP.6362.1;Bj_merge_PAP.6364.1	0	+	162580160	162580160	0	1	1156,	0,
chr1	162581201	162581470	Bj_merge_PAP.6363.1	0	+	162581470	162581470	0	1	269,	0,
chr1	162582514	162583240	Bj_merge_PAP.6370.1	0	+	162583240	162583240	0	1	726,	0,
chr1	162584254	162584650	Bj_merge_PAP.6371.1	0	+	162584650	162584650	0	1	396,	0,
chr1	162585469	162585882	Bj_merge_PAP.6373.1	0	+	162585882	162585882	0	1	413,	0,
chr1	162586772	162587821	Bj_merge_PAP.6377.1;Bj_merge_PAP.6378.1	0	+	162587821	162587821	0	1	1049,	0,
chr1	162588169	162590709	Bj_merge_PAP.6383.1;Bj_merge_PAP.6387.1;Bj_merge_PAP.6388.1;Bj_merge_PAP.6389.1	0	+	162590709	162590709	0	1	2540,	0,
chr1	162594296	162594782	Bj_merge_PAP.6390.1	0	+	162594782	162594782	0	1	486,	0,
chr1	162595650	162596086	Bj_merge_PAP.6393.1	0	+	162596086	162596086	0	1	436,	0,
chr1	164326170	164326516	Bj_PAP_chr1.69706.1	0	+	164326516	164326516	0	1	346,	0,
chr1	166245086	166246867	Bj_PAP_chr1.70300.2	0	-	166246867	166246867	0	1	1781,	0,
chr1	168338283	168338897	Bj_PAP_chr1.71270.1	0	+	168338897	168338897	0	1	614,	0,
chr1	168439369	168439754	Bj_merge_PAP.6566.1	0	+	168439754	168439754	0	1	385,	0,
chr1	170338768	170339282	Bj_merge_PAP.6602.1	0	-	170339282	170339282	0	1	514,	0,
chr1	171639485	171639799	Bj_PAP_chr1.72726.3	0	-	171639799	171639799	0	1	314,	0,
chr1	171731168	171731725	Bj_PAP_chr1.72818.1	0	+	171731725	171731725	0	1	557,	0,
chr1	172717746	172718591	Bj_PAP_chr1.73260.1	0	+	172718591	172718591	0	1	845,	0,
chr1	172795512	172795971	Bj_merge_PAP.6827.1	0	+	172795971	172795971	0	1	459,	0,
chr1	172815116	172820675	Bj_merge_PAP.6810.1;Bj_merge_PAP.6822.1;Bj_merge_PAP.6864.1	0	-	172820675	172820675	0	1	5559,	0,
chr1	172855068	172855280	Bj_merge_PAM.6360.1	0	-	172855280	172855280	0	1	212,	0,
chr1	172872509	172872791	Bj_merge_PAM.6365.1	0	-	172872791	172872791	0	1	282,	0,
chr1	172872942	172873486	Bj_merge_PAP.6929.1	0	+	172873486	172873486	0	1	544,	0,
chr1	172873807	172875385	Bj_merge_PAM.6374.1	0	-	172875385	172875385	0	1	1578,	0,
chr1	172874786	172875202	Bj_merge_PAP.6885.1	0	+	172875202	172875202	0	1	416,	0,
chr1	172875994	172876885	Bj_merge_PAM.6378.1	0	-	172876885	172876885	0	1	891,	0,
chr1	172877150	172877733	Bj_merge_PAM.6379.1	0	-	172877733	172877733	0	1	583,	0,
chr1	172878753	172880363	Bj_merge_PAP.6934.1	0	+	172880363	172880363	0	1	1610,	0,
chr1	172880725	172881017	Bj_merge_PAP.6937.1	0	+	172881017	172881017	0	1	292,	0,
chr1	172883856	172885387	Bj_merge_PAM.6394.1;Bj_merge_PAM.6397.1	0	-	172885387	172885387	0	1	1531,	0,
chr1	172903288	172906074	Bj_merge_PAP.6941.1	0	+	172906074	172906074	0	1	2786,	0,
chr1	172936704	172937164	Bj_merge_PAP.6944.1	0	+	172937164	172937164	0	1	460,	0,
chr1	172938874	172939673	Bj_merge_PAP.6948.1	0	+	172939673	172939673	0	1	799,	0,
chr1	172940275	172941161	Bj_PAM_chr1.107407.1	0	+	172941161	172941161	0	1	886,	0,
chr1	172960341	172961482	Bj_merge_PAP.6952.1;Bj_merge_PAP.6955.1	0	+	172961482	172961482	0	1	1141,	0,
chr1	173091180	173091658	Bj_merge_PAP.6867.1	0	-	173091658	173091658	0	1	478,	0,
chr1	173110602	173110856	Bj_merge_PAP.6880.1	0	-	173110856	173110856	0	1	254,	0,
chr1	173463513	173463829	Bj_merge_PAP.6850.1	0	+	173463829	173463829	0	1	316,	0,
chr1	173762030	173762576	Bj_merge_PAP.6882.1	0	-	173762576	173762576	0	1	546,	0,
chr1	173968660	173969296	Bj_merge_PAP.6983.1	0	-	173969296	173969296	0	1	636,	0,
chr1	173977239	173977800	Bj_merge_PAP.6986.1	0	-	173977800	173977800	0	1	561,	0,
chr1	173980688	173981080	Bj_merge_PAP.6990.1	0	-	173981080	173981080	0	1	392,	0,
chr1	173982219	173982606	Bj_merge_PAP.6994.1	0	-	173982606	173982606	0	1	387,	0,
chr1	173986583	173986923	Bj_merge_PAP.6998.1	0	-	173986923	173986923	0	1	340,	0,
chr1	175013804	175014349	Bj_PAP_chr1.74554.1	0	-	175014349	175014349	0	1	545,	0,
chr1	179803263	179803573	Bj_merge_PAP.7071.1	0	-	179803573	179803573	0	1	310,	0,
chr1	181045681	181046038	Bj_merge_PAP.7227.1	0	-	181046038	181046038	0	1	357,	0,
chr1	181046348	181047578	Bj_merge_PAP.7243.1	0	-	181047578	181047578	0	1	1230,	0,
chr1	181046999	181047224	Bj_merge_PAP.7245.1	0	+	181047224	181047224	0	1	225,	0,
chr1	181068060	181069355	Bj_merge_PAP.7247.1	0	+	181069355	181069355	0	1	1295,	0,
chr1	181071587	181071915	Bj_merge_PAP.7260.1	0	+	181071915	181071915	0	1	328,	0,
chr1	181071798	181072246	Bj_merge_PAP.7262.1	0	-	181072246	181072246	0	1	448,	0,
chr1	181072496	181073752	Bj_merge_PAP.7263.1	0	-	181073752	181073752	0	1	1256,	0,
chr1	181072909	181073893	Bj_merge_PAP.7266.1	0	+	181073893	181073893	0	1	984,	0,
chr1	181104406	181105319	Bj_merge_PAP.7268.1	0	-	181105319	181105319	0	1	913,	0,
chr1	182305136	182305475	ENST00000445515.2.1	0	+	182305475	182305475	0	1	339,	0,
chr1	182931923	182932493	Bj_merge_PAP.7295.1	0	+	182932493	182932493	0	1	570,	0,
chr1	182959979	182960272	Bj_merge_PAP.7298.1	0	+	182960272	182960272	0	1	293,	0,
chr1	186505322	186505687	Bj_merge_PAP.7434.1	0	+	186505687	186505687	0	1	365,	0,
chr1	186506147	186506507	Bj_merge_PAP.7435.1	0	+	186506507	186506507	0	1	360,	0,
chr1	186529108	186530447	Bj_merge_PAP.7439.1	0	+	186530447	186530447	0	1	1339,	0,
chr1	192215813	192217054	Bj_PAP_chr1.79904.1	0	-	192217054	192217054	0	2	780,45,	0,1196,
chr1	192216625	192217088	Bj_merge_PAP.7469.1	0	+	192217088	192217088	0	1	463,	0,
chr1	193230805	193231362	Bj_merge_PAP.7473.1	0	+	193231362	193231362	0	1	557,	0,
chr1	193238444	193239010	Bj_merge_PAP.7477.1	0	+	193239010	193239010	0	1	566,	0,
chr1	193239326	193241086	Bj_PAP_chr1.80466.1	0	+	193241086	193241086	0	1	1760,	0,
chr1	198086210	198087261	Bj_merge_PAM.6985.1;Bj_merge_PAM.6986.1	0	-	198087261	198087261	0	1	1051,	0,
chr1	198088373	198088713	Bj_merge_PAM.6991.1	0	-	198088713	198088713	0	1	340,	0,
chr1	198089151	198090231	Bj_merge_PAM.6990.1	0	-	198090231	198090231	0	1	1080,	0,
chr1	198090673	198091035	Bj_merge_PAP.7829.1	0	+	198091035	198091035	0	1	362,	0,
chr1	198093365	198093690	Bj_merge_PAP.7832.1	0	+	198093690	198093690	0	1	325,	0,
chr1	198301091	198303915	Bj_merge_PAP.7642.1;Bj_merge_PAP.7650.1;Bj_merge_PAP.7655.1;Bj_merge_PAP.7661.1;Bj_merge_PAP.7666.1	0	+	198303915	198303915	0	1	2824,	0,
chr1	198306885	198308290	Bj_merge_PAP.7685.1;Bj_merge_PAP.7693.1	0	+	198308290	198308290	0	1	1405,	0,
chr1	198311309	198311838	Bj_merge_PAP.7692.1	0	+	198311838	198311838	0	1	529,	0,
chr1	198315498	198315792	Bj_merge_PAP.7698.1	0	+	198315792	198315792	0	1	294,	0,
chr1	198318660	198319178	Bj_merge_PAP.7708.1	0	+	198319178	198319178	0	1	518,	0,
chr1	198320301	198320659	Bj_merge_PAP.7707.1	0	+	198320659	198320659	0	1	358,	0,
chr1	198414230	198415144	Bj_merge_PAP.7713.1;Bj_merge_PAP.7715.1	0	+	198415144	198415144	0	1	914,	0,
chr1	200361599	200362098	Bj_merge_PAP.7764.1	0	-	200362098	200362098	0	1	499,	0,
chr1	200367421	200367783	Bj_merge_PAP.7768.1	0	-	200367783	200367783	0	1	362,	0,
chr1	200368029	200368437	Bj_merge_PAP.7767.1	0	-	200368437	200368437	0	1	408,	0,
chr1	200384397	200385249	Bj_merge_PAP.7820.1	0	-	200385249	200385249	0	1	852,	0,
chr1	201422602	201422969	Bj_merge_PAP.7816.1	0	-	201422969	201422969	0	1	367,	0,
chr1	201425862	201426185	Bj_merge_PAP.7824.1	0	-	201426185	201426185	0	1	323,	0,
chr1	201508626	201508896	Bj_merge_PAP.7997.1	0	+	201508896	201508896	0	1	270,	0,
chr1	201509108	201512250	Bj_merge_PAP.7999.1;Bj_merge_PAP.8001.1	0	+	201512250	201512250	0	1	3142,	0,
chr1	201512758	201513193	Bj_merge_PAP.8002.1	0	+	201513193	201513193	0	1	435,	0,
chr1	201513604	201514436	Bj_merge_PAP.8004.1	0	+	201514436	201514436	0	1	832,	0,
chr1	201514711	201514996	Bj_merge_PAP.8006.1	0	+	201514996	201514996	0	1	285,	0,
chr1	201516410	201516789	Bj_merge_PAP.8008.1	0	+	201516789	201516789	0	1	379,	0,
chr1	201598678	201600055	Bj_merge_PAP.7991.1;Bj_merge_PAP.7992.1	0	+	201600055	201600055	0	1	1377,	0,
chr1	201600389	201600680	Bj_merge_PAP.7993.1	0	+	201600680	201600680	0	1	291,	0,
chr1	201606022	201606650	Bj_merge_PAP.8013.1	0	+	201606650	201606650	0	1	628,	0,
chr1	201607046	201607390	Bj_merge_PAP.8016.1	0	+	201607390	201607390	0	1	344,	0,
chr1	203285925	203286337	Bj_merge_PAP.8036.1	0	+	203286337	203286337	0	1	412,	0,
chr1	203286825	203287260	Bj_merge_PAP.8040.1	0	+	203287260	203287260	0	1	435,	0,
chr1	203526837	203528834	Bj_merge_PAP.8072.1	0	+	203528834	203528834	0	1	1997,	0,
chr1	203528368	203528749	Bj_merge_PAP.8075.1	0	-	203528749	203528749	0	1	381,	0,
chr1	203847920	203848315	Bj_merge_PAP.8067.1	0	+	203848315	203848315	0	1	395,	0,
chr1	203858637	203858910	Bj_merge_PAP.8071.1	0	+	203858910	203858910	0	1	273,	0,
chr1	204359880	204360373	Bj_merge_PAP.8106.1	0	-	204360373	204360373	0	1	493,	0,
chr1	204360614	204361650	Bj_merge_PAP.8107.1;Bj_merge_PAP.8109.1	0	-	204361650	204361650	0	1	1036,	0,
chr1	204363457	204366323	Bj_merge_PAP.8119.1	0	-	204366323	204366323	0	1	2866,	0,
chr1	204366664	204367104	Bj_merge_PAP.8112.1	0	-	204367104	204367104	0	1	440,	0,
chr1	204475632	204475945	Bj_merge_PAP.8117.1	0	+	204475945	204475945	0	1	313,	0,
chr1	205263264	205263717	Bj_merge_PAP.8125.1	0	-	205263717	205263717	0	1	453,	0,
chr1	205673048	205673355	Bj_merge_PAP.8165.1	0	-	205673355	205673355	0	1	307,	0,
chr1	205673742	205674651	Bj_merge_PAP.8166.1	0	-	205674651	205674651	0	1	909,	0,
chr1	207567919	207568620	Bj_merge_PAP.8266.1;Bj_merge_PAP.8267.1	0	+	207568620	207568620	0	1	701,	0,
chr1	208015864	208016471	Bj_PAM_chr1.128939.1	0	-	208016471	208016471	0	1	607,	0,
chr1	208031658	208031997	Bj_merge_PAP.8290.1	0	-	208031997	208031997	0	1	339,	0,
chr1	209440987	209441628	Bj_PAP_chr1.87488.2	0	-	209441628	209441628	0	1	641,	0,
chr1	210343041	210343829	Bj_PAM_chr1.129777.2	0	+	210343829	210343829	0	1	788,	0,
chr1	211741390	211741809	Bj_merge_PAP.8343.1	0	-	211741809	211741809	0	1	419,	0,
chr1	212726462	212726808	Bj_merge_PAP.8357.1	0	-	212726808	212726808	0	1	346,	0,
chr1	212728334	212732335	Bj_merge_PAP.8360.1;Bj_merge_PAP.8370.1	0	-	212732335	212732335	0	1	4001,	0,
chr1	212731174	212733073	ENST00000564287.1.1	0	+	212733073	212733073	0	1	1899,	0,
chr1	215130866	215132403	Bj_merge_PAP.8445.1	0	+	215132403	215132403	0	1	1537,	0,
chr1	215132787	215134513	Bj_merge_PAP.8446.1;Bj_merge_PAP.8448.1	0	+	215134513	215134513	0	1	1726,	0,
chr1	218670933	218671538	Bj_merge_PAP.8466.1	0	+	218671538	218671538	0	1	605,	0,
chr1	218672012	218672546	Bj_merge_PAP.8468.1	0	+	218672546	218672546	0	1	534,	0,
chr1	219394463	219395185	Bj_merge_PAP.8573.1;Bj_merge_PAP.8576.1	0	+	219395185	219395185	0	1	722,	0,
chr1	220487392	220487647	Bj_merge_PAP.8535.1	0	-	220487647	220487647	0	1	255,	0,
chr1	220641296	220641534	Bj_merge_PAP.8545.1	0	+	220641534	220641534	0	1	238,	0,
chr1	221130981	221131654	Bj_merge_PAP.8581.1	0	+	221131654	221131654	0	1	673,	0,
chr1	222215046	222238105	ENST00000438158.1.1	0	-	222238105	222238105	0	3	218,265,79,	0,16709,22980,
chr1	222225525	222225734	Bj_merge_PAP.8619.1	0	-	222225734	222225734	0	1	209,	0,
chr1	222233275	222233964	Bj_merge_PAP.8630.1	0	-	222233964	222233964	0	1	689,	0,
chr1	222234455	222235668	Bj_merge_PAP.8635.1	0	-	222235668	222235668	0	1	1213,	0,
chr1	222237393	222237697	Bj_merge_PAP.8639.1	0	-	222237697	222237697	0	1	304,	0,
chr1	222238689	222239225	Bj_merge_PAP.8597.1	0	+	222239225	222239225	0	1	536,	0,
chr1	224050863	224052613	Bj_PAP_chr1.92692.1	0	-	224052613	224052613	0	2	68,1080,	0,670,
chr1	224075583	224075791	Bj_merge_PAP.8696.1	0	-	224075791	224075791	0	1	208,	0,
chr1	224194727	224195515	Bj_merge_PAP.8923.9	0	+	224195515	224195515	0	1	788,	0,
chr1	224362851	224363612	Bj_PAP_chr1.92998.1	0	-	224363612	224363612	0	1	761,	0,
chr1	224762320	224763376	Bj_PAP_chr1.93324.1;Bj_PAP_chr1.93324.2	0	+	224763376	224763376	0	1	1056,	0,
chr1	226299053	226299668	Bj_merge_PAP.8881.1	0	+	226299668	226299668	0	1	615,	0,
chr1	226314863	226315091	Bj_PAP_chr1.94426.1	0	+	226315091	226315091	0	1	228,	0,
chr1	226680615	226681139	Bj_merge_PAP.8906.1	0	-	226681139	226681139	0	1	524,	0,
chr1	227598110	227598588	Bj_merge_PAP.8926.1	0	-	227598588	227598588	0	1	478,	0,
chr1	228302327	228302543	Bj_PAP_chr1.95508.1	0	-	228302543	228302543	0	1	216,	0,
chr1	228302796	228303128	Bj_PAP_chr1.95512.1	0	-	228303128	228303128	0	1	332,	0,
chr1	233004441	233004896	Bj_merge_PAP.9094.1	0	-	233004896	233004896	0	1	455,	0,
chr1	233971746	233972134	Bj_PAP_chr1.97902.1	0	-	233972134	233972134	0	1	388,	0,
chr1	234630466	234631131	Bj_merge_PAP.9131.1	0	-	234631131	234631131	0	1	665,	0,
chr1	236073414	236073691	Bj_merge_PAP.9176.1	0	-	236073691	236073691	0	1	277,	0,
chr1	236076390	236076816	Bj_merge_PAP.9180.1	0	-	236076816	236076816	0	1	426,	0,
chr1	236080440	236080781	Bj_merge_PAP.9182.1	0	-	236080781	236080781	0	1	341,	0,
chr1	236081233	236081579	Bj_merge_PAP.9187.1	0	+	236081579	236081579	0	1	346,	0,
chr1	236081854	236082124	Bj_merge_PAP.9190.1	0	+	236082124	236082124	0	1	270,	0,
chr1	236273335	236273553	Bj_PAP_chr1.99044.1	0	+	236273553	236273553	0	1	218,	0,
chr1	236274102	236275609	Bj_PAP_chr1.99048.1;Bj_PAP_chr1.99050.1	0	+	236275609	236275609	0	1	1507,	0,
chr1	238809447	238811263	Bj_merge_PAP.9222.1;Bj_merge_PAP.9224.1;Bj_merge_PAP.9226.1	0	-	238811263	238811263	0	1	1816,	0,
chr1	238811453	238813489	Bj_merge_PAP.9227.1	0	+	238813489	238813489	0	1	2036,	0,
chr1	240799948	240800321	Bj_PAP_chr1.100574.1	0	-	240800321	240800321	0	1	373,	0,
chr1	241587697	241596792	ENST00000413994.1.1	0	+	241596792	241596792	0	2	152,321,	0,8774,
chr1	244013823	244015768	Bj_PAP_chr1.101788.3	0	+	244015768	244015768	0	1	1945,	0,
chr1	244375933	244376713	Bj_merge_PAP.9321.1	0	-	244376713	244376713	0	1	780,	0,
chr1	244559428	244560947	Bj_PAP_chr1.102210.1	0	-	244560947	244560947	0	1	1519,	0,
chr1	244565178	244565885	Bj_merge_PAP.9329.1	0	-	244565885	244565885	0	1	707,	0,
chr1	244984171	244984484	Bj_merge_PAP.9339.1	0	-	244984484	244984484	0	1	313,	0,
chr1	244986340	244986762	Bj_merge_PAP.9342.1	0	-	244986762	244986762	0	1	422,	0,
chr1	244987956	244989569	Bj_merge_PAP.9341.1	0	-	244989569	244989569	0	1	1613,	0,
chr1	244989977	244990341	Bj_merge_PAP.9343.1	0	-	244990341	244990341	0	1	364,	0,
chr1	247347574	247348743	Bj_PAP_chr1.104026.1	0	-	247348743	247348743	0	1	1169,	0,
chr1	247350582	247351828	ENST00000566446.1.1	0	-	247351828	247351828	0	1	1246,	0,
chr1	247353347	247354064	Bj_PAM_chr1.155721.1	0	-	247354064	247354064	0	1	717,	0,
chr1	247370458	247373706	Bj_merge_PAP.9653.1	0	-	247373706	247373706	0	1	3248,	0,
chr1	247373992	247405125	ENST00000428687.1.1	0	-	247405125	247405125	0	4	303,138,218,47,	0,836,1484,31086,
chr1	247503861	247504261	Bj_PAP_chr1.104206.1	0	+	247504261	247504261	0	1	400,	0,
chr1	249066485	249066693	Bj_merge_PAP.9708.1	0	-	249066693	249066693	0	1	208,	0,
chr1	249067025	249067766	Bj_merge_PAP.9709.1	0	-	249067766	249067766	0	1	741,	0,
chr1	249168050	249168259	Bj_merge_PAP.9727.1	0	+	249168259	249168259	0	1	209,	0,
chr10	3510690	3510962	Bj_merge_PAP.9892.1	0	-	3510962	3510962	0	1	272,	0,
chr10	3797662	3797929	Bj_merge_PAP.9900.1	0	-	3797929	3797929	0	1	267,	0,
chr10	3804133	3804565	Bj_merge_PAP.9904.1	0	-	3804565	3804565	0	1	432,	0,
chr10	3804805	3805043	Bj_merge_PAP.9908.1	0	-	3805043	3805043	0	1	238,	0,
chr10	3806354	3806780	Bj_merge_PAP.9912.1	0	-	3806780	3806780	0	1	426,	0,
chr10	3807034	3807603	Bj_merge_PAP.9920.1	0	-	3807603	3807603	0	1	569,	0,
chr10	3808368	3808702	Bj_merge_PAP.9926.1	0	-	3808702	3808702	0	1	334,	0,
chr10	3811147	3811452	Bj_merge_PAP.9930.1	0	-	3811452	3811452	0	1	305,	0,
chr10	3811833	3812830	Bj_merge_PAP.9933.1;Bj_merge_PAP.9936.1	0	-	3812830	3812830	0	1	997,	0,
chr10	3849048	3849444	Bj_merge_PAP.9997.1	0	+	3849444	3849444	0	1	396,	0,
chr10	3893425	3893808	Bj_merge_PAP.10004.1	0	-	3893808	3893808	0	1	383,	0,
chr10	3894720	3895019	Bj_merge_PAP.10007.1	0	+	3895019	3895019	0	1	299,	0,
chr10	3902685	3903198	Bj_merge_PAP.10009.1	0	-	3903198	3903198	0	1	513,	0,
chr10	3928977	3929902	Bj_merge_PAP.10021.1;Bj_merge_PAP.10023.1	0	+	3929902	3929902	0	1	925,	0,
chr10	3929340	3929752	Bj_merge_PAP.10026.1	0	-	3929752	3929752	0	1	412,	0,
chr10	3930250	3930588	Bj_merge_PAP.10012.1	0	+	3930588	3930588	0	1	338,	0,
chr10	4789861	4790385	Bj_merge_PAP.10043.1	0	-	4790385	4790385	0	1	524,	0,
chr10	4805280	4806258	Bj_merge_PAP.10074.4	0	-	4806258	4806258	0	1	978,	0,
chr10	4811237	4811589	Bj_merge_PAP.10053.1	0	-	4811589	4811589	0	1	352,	0,
chr10	4811882	4814561	Bj_merge_PAP.10067.1	0	-	4814561	4814561	0	1	2679,	0,
chr10	4813190	4814783	Bj_merge_PAP.10069.1	0	+	4814783	4814783	0	1	1593,	0,
chr10	4845744	4846561	Bj_merge_PAP.10055.1	0	-	4846561	4846561	0	1	817,	0,
chr10	4854378	4854803	Bj_merge_PAP.10063.1	0	-	4854803	4854803	0	1	425,	0,
chr10	5334025	5334371	Bj_merge_PAP.10073.1	0	+	5334371	5334371	0	1	346,	0,
chr10	5636953	5638081	ENST00000478294.1.1	0	-	5638081	5638081	0	2	589,108,	0,1020,
chr10	8662086	8662580	Bj_PAP_chr10.3535.1	0	+	8662580	8662580	0	1	494,	0,
chr10	17249354	17249753	Bj_merge_PAP.10459.1	0	-	17249753	17249753	0	1	399,	0,
chr10	17284677	17288659	Bj_merge_PAP.10371.1;Bj_merge_PAP.10374.1;Bj_merge_PAP.10373.1	0	+	17288659	17288659	0	1	3982,	0,
chr10	17289301	17289951	Bj_merge_PAP.10375.1	0	+	17289951	17289951	0	1	650,	0,
chr10	17290993	17291547	Bj_merge_PAP.10376.1	0	+	17291547	17291547	0	1	554,	0,
chr10	17291786	17292463	Bj_merge_PAP.10378.1	0	+	17292463	17292463	0	1	677,	0,
chr10	17619380	17620240	Bj_PAP_chr10.7247.1	0	+	17620240	17620240	0	1	860,	0,
chr10	17766443	17766902	Bj_merge_PAP.10506.1	0	+	17766902	17766902	0	1	459,	0,
chr10	17767355	17771072	Bj_merge_PAP.10441.13	0	+	17771072	17771072	0	2	1254,2067,	0,1650,
chr10	17771247	17771785	Bj_merge_PAP.10380.1	0	+	17771785	17771785	0	1	538,	0,
chr10	27848985	27849595	Bj_PAP_chr10.10797.1	0	+	27849595	27849595	0	1	610,	0,
chr10	27851690	27851973	Bj_merge_PAP.10536.1	0	+	27851973	27851973	0	1	283,	0,
chr10	29717293	29717545	Bj_merge_PAP.10744.1	0	+	29717545	29717545	0	1	252,	0,
chr10	29722231	29722818	Bj_merge_PAP.10749.1	0	+	29722818	29722818	0	1	587,	0,
chr10	29723404	29723662	Bj_merge_PAP.10752.1	0	+	29723662	29723662	0	1	258,	0,
chr10	30669633	30669923	Bj_PAP_chr10.12199.1	0	+	30669923	30669923	0	1	290,	0,
chr10	30692019	30692618	Bj_PAP_chr10.12223.1	0	-	30692618	30692618	0	1	599,	0,
chr10	31421193	31421853	Bj_merge_PAP.10689.1;Bj_merge_PAP.10690.1	0	-	31421853	31421853	0	1	660,	0,
chr10	31422158	31422613	Bj_merge_PAP.10694.1	0	-	31422613	31422613	0	1	455,	0,
chr10	32033882	32034248	Bj_merge_PAP.10696.1	0	-	32034248	32034248	0	1	366,	0,
chr10	32046552	32048506	Bj_PAP_chr10.13051.1	0	-	32048506	32048506	0	1	1954,	0,
chr10	32280994	32281640	Bj_merge_PAP.10709.1;Bj_merge_PAP.10711.1	0	-	32281640	32281640	0	1	646,	0,
chr10	33176961	33177401	Bj_PAP_chr10.13715.1	0	-	33177401	33177401	0	1	440,	0,
chr10	33177651	33177963	Bj_PAM_chr10.18909.1	0	-	33177963	33177963	0	1	312,	0,
chr10	33179013	33179782	Bj_PAM_chr10.18913.1	0	-	33179782	33179782	0	1	769,	0,
chr10	33180985	33183337	Bj_merge_PAP.10865.1;Bj_merge_PAP.10866.1	0	-	33183337	33183337	0	1	2352,	0,
chr10	33183704	33184182	Bj_merge_PAP.10872.1	0	-	33184182	33184182	0	1	478,	0,
chr10	33252784	33254174	Bj_PAP_chr10.13789.1	0	+	33254174	33254174	0	1	1390,	0,
chr10	33256119	33256891	Bj_merge_PAP.10880.1	0	+	33256891	33256891	0	1	772,	0,
chr10	33260488	33260873	Bj_merge_PAP.10884.1	0	+	33260873	33260873	0	1	385,	0,
chr10	33267959	33268299	Bj_merge_PAP.10891.1	0	+	33268299	33268299	0	1	340,	0,
chr10	33269108	33269480	Bj_merge_PAP.10890.1	0	-	33269480	33269480	0	1	372,	0,
chr10	33269771	33271434	Bj_merge_PAP.10925.1	0	+	33271434	33271434	0	1	1663,	0,
chr10	33271697	33273241	Bj_merge_PAP.10928.1	0	+	33273241	33273241	0	1	1544,	0,
chr10	33273552	33273825	Bj_merge_PAP.10930.1	0	+	33273825	33273825	0	1	273,	0,
chr10	33276007	33276522	Bj_merge_PAP.10932.1	0	+	33276522	33276522	0	1	515,	0,
chr10	33276859	33277133	Bj_PAP_chr10.13811.2	0	+	33277133	33277133	0	1	274,	0,
chr10	33292334	33293570	Bj_merge_PAP.10938.1	0	-	33293570	33293570	0	1	1236,	0,
chr10	33293775	33294387	Bj_merge_PAP.10941.1	0	-	33294387	33294387	0	1	612,	0,
chr10	33294799	33295418	Bj_merge_PAP.10945.1	0	+	33295418	33295418	0	1	619,	0,
chr10	33295676	33296028	Bj_merge_PAP.10948.1	0	+	33296028	33296028	0	1	352,	0,
chr10	33297565	33297853	Bj_merge_PAP.10954.1	0	+	33297853	33297853	0	1	288,	0,
chr10	33664935	33665845	Bj_merge_PAP.10914.1	0	-	33665845	33665845	0	1	910,	0,
chr10	36810776	36811627	Bj_PAP_chr10.15235.1	0	-	36811627	36811627	0	1	851,	0,
chr10	37283937	37284467	Bj_PAP_chr10.15327.1	0	+	37284467	37284467	0	1	530,	0,
chr10	52024853	52025195	Bj_merge_PAP.11304.1	0	+	52025195	52025195	0	1	342,	0,
chr10	52025416	52025700	Bj_merge_PAP.11306.1	0	+	52025700	52025700	0	1	284,	0,
chr10	52389650	52390885	Bj_merge_PAP.11328.1	0	-	52390885	52390885	0	1	1235,	0,
chr10	54085542	54087256	Bj_merge_PAP.11408.1	0	+	54087256	54087256	0	1	1714,	0,
chr10	54088088	54088533	Bj_merge_PAP.11396.1	0	+	54088533	54088533	0	1	445,	0,
chr10	54088743	54089091	Bj_merge_PAP.11398.1	0	+	54089091	54089091	0	1	348,	0,
chr10	54089374	54089602	Bj_merge_PAP.11399.1	0	+	54089602	54089602	0	1	228,	0,
chr10	54210636	54215032	ENST00000435813.1.1	0	-	54215032	54215032	0	3	641,164,167,	0,3709,4229,
chr10	54246841	54248017	Bj_merge_PAP.11407.1;Bj_merge_PAP.11411.1	0	+	54248017	54248017	0	1	1176,	0,
chr10	62561972	62563260	Bj_merge_PAP.11466.1;Bj_merge_PAP.11468.1;Bj_merge_PAP.11471.1	0	+	62563260	62563260	0	1	1288,	0,
chr10	62564472	62565590	Bj_merge_PAP.11473.1	0	+	62565590	62565590	0	1	1118,	0,
chr10	62567382	62568846	Bj_merge_PAP.11479.1	0	+	62568846	62568846	0	1	1464,	0,
chr10	62569985	62571010	Bj_merge_PAP.11481.1;Bj_merge_PAP.11483.1	0	+	62571010	62571010	0	1	1025,	0,
chr10	62571215	62571644	Bj_merge_PAP.11484.1	0	+	62571644	62571644	0	1	429,	0,
chr10	62572360	62572994	Bj_merge_PAP.11485.1	0	+	62572994	62572994	0	1	634,	0,
chr10	63862929	63863962	Bj_merge_PAP.11510.1;Bj_merge_PAP.11511.1	0	+	63863962	63863962	0	1	1033,	0,
chr10	63865462	63865925	Bj_merge_PAP.11514.1	0	+	63865925	63865925	0	1	463,	0,
chr10	63866797	63867404	Bj_merge_PAP.11518.1	0	+	63867404	63867404	0	1	607,	0,
chr10	63881575	63882378	Bj_merge_PAP.11521.1	0	+	63882378	63882378	0	1	803,	0,
chr10	63887043	63887427	Bj_merge_PAP.11523.1	0	+	63887427	63887427	0	1	384,	0,
chr10	65234901	65235345	Bj_merge_PAP.12003.1	0	-	65235345	65235345	0	1	444,	0,
chr10	65254100	65254811	Bj_merge_PAP.12009.1	0	-	65254811	65254811	0	1	711,	0,
chr10	65255892	65256684	Bj_merge_PAP.12013.1;Bj_merge_PAP.12015.1	0	-	65256684	65256684	0	1	792,	0,
chr10	65257116	65257500	Bj_merge_PAP.12019.1	0	-	65257500	65257500	0	1	384,	0,
chr10	65258941	65259386	Bj_merge_PAP.12022.1	0	-	65259386	65259386	0	1	445,	0,
chr10	65263522	65264045	Bj_merge_PAP.12025.1	0	-	65264045	65264045	0	1	523,	0,
chr10	65268646	65269275	Bj_merge_PAP.12029.1	0	-	65269275	65269275	0	1	629,	0,
chr10	65270588	65270909	Bj_merge_PAP.12032.1	0	-	65270909	65270909	0	1	321,	0,
chr10	65424407	65434516	Bj_PAP_chr10.25373.2	0	-	65434516	65434516	0	2	125,2011,	0,8098,
chr10	65929653	65930755	Bj_PAP_chr10.25485.1	0	-	65930755	65930755	0	1	1102,	0,
chr10	69847876	69848761	Bj_merge_PAP.11720.1	0	+	69848761	69848761	0	1	885,	0,
chr10	69849451	69849926	Bj_merge_PAP.11723.1	0	+	69849926	69849926	0	1	475,	0,
chr10	69850216	69850638	Bj_merge_PAP.11727.1	0	+	69850638	69850638	0	1	422,	0,
chr10	69852268	69853170	Bj_merge_PAP.11738.1;Bj_merge_PAP.11739.1	0	+	69853170	69853170	0	1	902,	0,
chr10	69852632	69853181	Bj_merge_PAM.10426.1	0	-	69853181	69853181	0	1	549,	0,
chr10	69853507	69853992	Bj_merge_PAM.10442.1	0	-	69853992	69853992	0	1	485,	0,
chr10	69854341	69855073	Bj_merge_PAM.10443.1	0	-	69855073	69855073	0	1	732,	0,
chr10	69855136	69856082	Bj_merge_PAP.11783.1	0	+	69856082	69856082	0	1	946,	0,
chr10	69856284	69857399	Bj_merge_PAP.11788.1	0	+	69857399	69857399	0	1	1115,	0,
chr10	69980809	69981222	Bj_merge_PAP.11568.1	0	+	69981222	69981222	0	1	413,	0,
chr10	70303776	70304683	Bj_PAP_chr10.26735.1	0	-	70304683	70304683	0	1	907,	0,
chr10	70558040	70558357	Bj_merge_PAP.11711.1	0	+	70558357	70558357	0	1	317,	0,
chr10	70821655	70822803	Bj_merge_PAP.11888.1;Bj_merge_PAP.11898.1	0	+	70822803	70822803	0	1	1148,	0,
chr10	71192776	71193109	Bj_PAP_chr10.27389.1	0	-	71193109	71193109	0	1	333,	0,
chr10	72149181	72149937	ENST00000437376.2.1	0	+	72149937	72149937	0	1	756,	0,
chr10	74021159	74021692	Bj_merge_PAP.12112.1	0	+	74021692	74021692	0	1	533,	0,
chr10	74054275	74054626	Bj_merge_PAP.12118.1	0	-	74054626	74054626	0	1	351,	0,
chr10	74055042	74056104	Bj_merge_PAP.12123.1;Bj_merge_PAP.12129.1	0	-	74056104	74056104	0	1	1062,	0,
chr10	74057167	74057606	Bj_merge_PAP.12133.1	0	-	74057606	74057606	0	1	439,	0,
chr10	74078326	74079291	Bj_merge_PAP.12135.1;Bj_merge_PAP.12136.1	0	-	74079291	74079291	0	1	965,	0,
chr10	74081130	74081474	Bj_merge_PAP.12138.1	0	+	74081474	74081474	0	1	344,	0,
chr10	75723394	75723972	Bj_merge_PAP.12178.1	0	-	75723972	75723972	0	1	578,	0,
chr10	75724483	75724960	Bj_merge_PAP.12179.1	0	-	75724960	75724960	0	1	477,	0,
chr10	75725562	75725894	Bj_merge_PAP.12180.1	0	-	75725894	75725894	0	1	332,	0,
chr10	75726159	75726432	Bj_merge_PAP.12183.1	0	+	75726432	75726432	0	1	273,	0,
chr10	79539370	79541669	Bj_PAP_chr10.31167.1	0	-	79541669	79541669	0	1	2299,	0,
chr10	81091740	81092027	Bj_merge_PAP.12308.1	0	+	81092027	81092027	0	1	287,	0,
chr10	81524485	81546199	ENST00000445306.1.1	0	-	81546199	81546199	0	2	1595,626,	0,21088,
chr10	81560431	81560780	Bj_merge_PAP.12622.1	0	-	81560780	81560780	0	1	349,	0,
chr10	81570136	81570567	Bj_PAM_chr10.47261.1	0	-	81570567	81570567	0	1	431,	0,
chr10	81571726	81572013	Bj_PAP_chr10.32049.1	0	-	81572013	81572013	0	1	287,	0,
chr10	81574068	81574272	Bj_PAM_chr10.47269.1	0	-	81574272	81574272	0	1	204,	0,
chr10	86302767	86303212	Bj_merge_PAP.12454.1	0	+	86303212	86303212	0	1	445,	0,
chr10	88969665	88970026	Bj_PAP_chr10.34255.1	0	-	88970026	88970026	0	1	361,	0,
chr10	91021688	91022157	Bj_merge_PAM.11507.1	0	-	91022157	91022157	0	1	469,	0,
chr10	91037231	91037630	Bj_merge_PAM.11510.1	0	-	91037630	91037630	0	1	399,	0,
chr10	91043521	91051882	ENST00000354541.3.1	0	+	91051882	91051882	0	3	127,229,139,	0,1271,8222,
chr10	91539929	91541704	Bj_PAP_chr10.35705.1	0	+	91541704	91541704	0	1	1775,	0,
chr10	93379169	93379548	Bj_PAP_chr10.36333.1	0	-	93379548	93379548	0	1	379,	0,
chr10	94428528	94429500	ENST00000439671.1.1	0	-	94429500	94429500	0	1	972,	0,
chr10	94969154	94969443	Bj_PAP_chr10.37439.1	0	-	94969443	94969443	0	1	289,	0,
chr10	95667610	95668270	Bj_merge_PAM.11808.1;Bj_merge_PAM.11810.1	0	+	95668270	95668270	0	1	660,	0,
chr10	96368326	96368650	Bj_PAP_chr10.38119.1	0	+	96368650	96368650	0	1	324,	0,
chr10	96400000	96400340	Bj_merge_PAP.13025.1	0	+	96400340	96400340	0	1	340,	0,
chr10	99467952	99468308	Bj_merge_PAP.13097.1	0	-	99468308	99468308	0	1	356,	0,
chr10	102814341	102815762	Bj_PAP_chr10.41597.1	0	-	102815762	102815762	0	1	1421,	0,
chr10	110079182	110079513	Bj_merge_PAP.13633.1	0	-	110079513	110079513	0	1	331,	0,
chr10	110097535	110098177	Bj_merge_PAP.13634.1	0	-	110098177	110098177	0	1	642,	0,
chr10	110113667	110113976	Bj_merge_PAP.13638.1	0	-	110113976	110113976	0	1	309,	0,
chr10	110121347	110121715	Bj_merge_PAP.13639.1	0	-	110121715	110121715	0	1	368,	0,
chr10	110134639	110134948	Bj_merge_PAP.13643.1	0	-	110134948	110134948	0	1	309,	0,
chr10	110135587	110136054	Bj_merge_PAP.13644.1	0	-	110136054	110136054	0	1	467,	0,
chr10	110139328	110139796	Bj_merge_PAP.13645.1	0	-	110139796	110139796	0	1	468,	0,
chr10	110150799	110151081	Bj_merge_PAP.13647.1	0	-	110151081	110151081	0	1	282,	0,
chr10	110151293	110151774	Bj_merge_PAP.13648.1	0	-	110151774	110151774	0	1	481,	0,
chr10	110152216	110152525	Bj_merge_PAP.13649.1	0	-	110152525	110152525	0	1	309,	0,
chr10	110152973	110153950	Bj_merge_PAP.13658.1	0	-	110153950	110153950	0	1	977,	0,
chr10	110154298	110154825	Bj_merge_PAP.13659.1	0	-	110154825	110154825	0	1	527,	0,
chr10	110155149	110155649	Bj_merge_PAP.13655.1	0	-	110155649	110155649	0	1	500,	0,
chr10	110160410	110161223	Bj_merge_PAP.13656.1	0	-	110161223	110161223	0	1	813,	0,
chr10	110164106	110164349	Bj_merge_PAP.13660.1	0	-	110164349	110164349	0	1	243,	0,
chr10	110176685	110177082	Bj_merge_PAP.13665.1	0	-	110177082	110177082	0	1	397,	0,
chr10	110179769	110180106	Bj_merge_PAP.13667.1	0	-	110180106	110180106	0	1	337,	0,
chr10	110180817	110181026	Bj_merge_PAP.13673.1	0	-	110181026	110181026	0	1	209,	0,
chr10	110183048	110183565	Bj_merge_PAP.13671.1	0	-	110183565	110183565	0	1	517,	0,
chr10	110194238	110194682	Bj_merge_PAP.13678.1	0	-	110194682	110194682	0	1	444,	0,
chr10	110200486	110201018	Bj_merge_PAP.13679.1	0	-	110201018	110201018	0	1	532,	0,
chr10	110203152	110203506	Bj_merge_PAP.13680.1	0	-	110203506	110203506	0	1	354,	0,
chr10	110207259	110207538	Bj_merge_PAP.13685.1	0	-	110207538	110207538	0	1	279,	0,
chr10	110209429	110209861	Bj_merge_PAP.13686.1	0	-	110209861	110209861	0	1	432,	0,
chr10	110259095	110259683	Bj_merge_PAP.13690.1	0	-	110259683	110259683	0	1	588,	0,
chr10	110262529	110263954	Bj_merge_PAP.13695.1;Bj_merge_PAP.13706.1	0	-	110263954	110263954	0	1	1425,	0,
chr10	110271977	110272192	Bj_merge_PAP.13709.1	0	-	110272192	110272192	0	1	215,	0,
chr10	110272843	110273125	Bj_merge_PAP.13710.1	0	-	110273125	110273125	0	1	282,	0,
chr10	110281635	110282507	Bj_merge_PAP.13715.1	0	-	110282507	110282507	0	1	872,	0,
chr10	110282784	110283197	Bj_merge_PAP.13714.1	0	-	110283197	110283197	0	1	413,	0,
chr10	110283719	110284103	Bj_merge_PAP.13719.1	0	-	110284103	110284103	0	1	384,	0,
chr10	110286200	110286567	Bj_merge_PAP.13722.1	0	-	110286567	110286567	0	1	367,	0,
chr10	110287085	110287652	Bj_merge_PAP.13721.1	0	-	110287652	110287652	0	1	567,	0,
chr10	110288020	110288676	Bj_merge_PAP.13725.1	0	-	110288676	110288676	0	1	656,	0,
chr10	110292123	110292462	Bj_merge_PAP.13728.1	0	-	110292462	110292462	0	1	339,	0,
chr10	110297952	110299113	Bj_merge_PAP.13733.1	0	-	110299113	110299113	0	1	1161,	0,
chr10	110299597	110300989	Bj_merge_PAP.13730.1;Bj_merge_PAP.13735.1	0	-	110300989	110300989	0	1	1392,	0,
chr10	110306088	110306922	Bj_merge_PAP.13739.1;Bj_merge_PAP.13741.1	0	-	110306922	110306922	0	1	834,	0,
chr10	110307732	110321573	ENST00000366253.2.1	0	-	110321573	110321573	0	3	383,53,139,	0,1930,13702,
chr10	110308235	110308867	Bj_merge_PAP.13745.1	0	-	110308867	110308867	0	1	632,	0,
chr10	110311022	110313339	Bj_merge_PAP.13744.1;Bj_merge_PAP.13747.1;Bj_merge_PAP.13751.1;Bj_merge_PAP.13750.1	0	-	110313339	110313339	0	1	2317,	0,
chr10	110313977	110314256	Bj_merge_PAP.13753.1	0	-	110314256	110314256	0	1	279,	0,
chr10	110314584	110315121	Bj_merge_PAP.13752.1;Bj_merge_PAP.13754.1	0	-	110315121	110315121	0	1	537,	0,
chr10	110315438	110316084	Bj_merge_PAP.13758.1	0	-	110316084	110316084	0	1	646,	0,
chr10	110316314	110318781	Bj_merge_PAP.13768.1	0	-	110318781	110318781	0	1	2467,	0,
chr10	110316366	110317167	Bj_merge_PAP.13771.1	0	+	110317167	110317167	0	1	801,	0,
chr10	110321689	110322065	Bj_merge_PAP.13763.1	0	+	110322065	110322065	0	1	376,	0,
chr10	111440202	111440965	Bj_PAP_chr10.45173.1	0	+	111440965	111440965	0	1	763,	0,
chr10	112113950	112114151	Bj_merge_PAP.13783.1	0	+	112114151	112114151	0	1	201,	0,
chr10	112248084	112248383	Bj_merge_PAP.13817.1	0	-	112248383	112248383	0	1	299,	0,
chr10	112248724	112249723	Bj_merge_PAP.13822.1;Bj_merge_PAP.13828.1	0	-	112249723	112249723	0	1	999,	0,
chr10	112280014	112280711	Bj_merge_PAP.13798.1	0	+	112280711	112280711	0	1	697,	0,
chr10	112281644	112282770	Bj_merge_PAP.13801.1	0	+	112282770	112282770	0	1	1126,	0,
chr10	112283119	112284600	Bj_merge_PAP.13805.1;Bj_PAP_chr10.45645.1	0	+	112284600	112284600	0	1	1481,	0,
chr10	112284852	112286041	Bj_PAP_chr10.45647.1	0	+	112286041	112286041	0	1	1189,	0,
chr10	112286741	112287563	Bj_merge_PAP.13809.1	0	+	112287563	112287563	0	1	822,	0,
chr10	112287840	112288961	Bj_merge_PAP.13812.1;Bj_merge_PAP.13815.1	0	+	112288961	112288961	0	1	1121,	0,
chr10	112289602	112289806	Bj_merge_PAP.13818.1	0	+	112289806	112289806	0	1	204,	0,
chr10	112290321	112290652	Bj_merge_PAP.13821.1	0	+	112290652	112290652	0	1	331,	0,
chr10	112292264	112292518	Bj_merge_PAP.13825.1	0	+	112292518	112292518	0	1	254,	0,
chr10	112299311	112299610	Bj_merge_PAP.13827.1	0	+	112299610	112299610	0	1	299,	0,
chr10	112307195	112307561	Bj_merge_PAP.13830.1	0	+	112307561	112307561	0	1	366,	0,
chr10	112308490	112308859	Bj_merge_PAP.13832.1	0	+	112308859	112308859	0	1	369,	0,
chr10	112309454	112310423	Bj_merge_PAP.13835.1;Bj_merge_PAP.13834.1	0	+	112310423	112310423	0	1	969,	0,
chr10	112316126	112316374	Bj_merge_PAP.13838.1	0	+	112316374	112316374	0	1	248,	0,
chr10	114667661	114667892	Bj_merge_PAP.13860.1	0	-	114667892	114667892	0	1	231,	0,
chr10	120403278	120403710	ENST00000450572.2.1	0	+	120403710	120403710	0	1	432,	0,
chr10	121380710	121381279	Bj_PAP_chr10.48993.1;Bj_PAP_chr10.48995.1	0	+	121381279	121381279	0	1	569,	0,
chr10	121756947	121757199	Bj_PAP_chr10.49275.1	0	-	121757199	121757199	0	1	252,	0,
chr10	124930038	124932532	Bj_merge_PAP.14090.1	0	+	124932532	124932532	0	1	2494,	0,
chr10	124933247	124933884	Bj_merge_PAP.14086.1	0	+	124933884	124933884	0	1	637,	0,
chr10	124934176	124934782	Bj_merge_PAP.14087.1	0	+	124934782	124934782	0	1	606,	0,
chr10	124945696	124946055	Bj_merge_PAP.14089.1	0	+	124946055	124946055	0	1	359,	0,
chr10	124947080	124947788	Bj_merge_PAP.14091.1	0	+	124947788	124947788	0	1	708,	0,
chr10	124951177	124952362	Bj_PAM_chr10.73141.1	0	+	124952362	124952362	0	1	1185,	0,
chr10	124969151	124969718	Bj_merge_PAP.14092.1	0	+	124969718	124969718	0	1	567,	0,
chr10	126438207	126438508	Bj_merge_PAP.14155.1	0	-	126438508	126438508	0	1	301,	0,
chr10	126603903	126605101	Bj_merge_PAP.14124.1;Bj_merge_PAP.14125.1	0	-	126605101	126605101	0	1	1198,	0,
chr10	126606120	126607841	Bj_merge_PAP.14220.1;Bj_merge_PAP.14223.1	0	+	126607841	126607841	0	1	1721,	0,
chr10	126608717	126610495	Bj_merge_PAP.14225.1	0	+	126610495	126610495	0	1	1778,	0,
chr10	126612051	126613496	Bj_merge_PAP.14230.1	0	+	126613496	126613496	0	1	1445,	0,
chr10	126613755	126615484	Bj_merge_PAP.14233.1;Bj_merge_PAP.14234.1	0	+	126615484	126615484	0	1	1729,	0,
chr10	126616106	126616415	Bj_merge_PAP.14236.1	0	+	126616415	126616415	0	1	309,	0,
chr10	126616618	126617921	Bj_merge_PAP.14238.1;Bj_merge_PAP.14241.1;Bj_merge_PAP.14244.1	0	+	126617921	126617921	0	1	1303,	0,
chr10	126619112	126619334	Bj_merge_PAP.14247.1	0	+	126619334	126619334	0	1	222,	0,
chr10	126620263	126620852	Bj_merge_PAP.14251.1	0	+	126620852	126620852	0	1	589,	0,
chr10	126622173	126624332	Bj_merge_PAP.14253.1;Bj_merge_PAP.14255.1;Bj_merge_PAP.14258.1;Bj_merge_PAP.14260.1	0	+	126624332	126624332	0	1	2159,	0,
chr10	134137082	134138088	Bj_merge_PAP.14261.1	0	-	134138088	134138088	0	1	1006,	0,
chr10	134139569	134139886	Bj_merge_PAP.14265.1	0	-	134139886	134139886	0	1	317,	0,
chr10	135069698	135070070	Bj_merge_PAP.14280.1	0	-	135070070	135070070	0	1	372,	0,
chr10	135461735	135463002	Bj_PAP_chr10.54039.2	0	-	135463002	135463002	0	1	1267,	0,
chr11	353933	354184	Bj_merge_PAP.14338.1	0	-	354184	354184	0	1	251,	0,
chr11	354947	355699	Bj_merge_PAP.14340.1	0	-	355699	355699	0	1	752,	0,
chr11	3442915	3443410	Bj_merge_PAP.14481.1	0	-	3443410	3443410	0	1	495,	0,
chr11	4230426	4230844	Bj_merge_PAP.14503.1	0	-	4230844	4230844	0	1	418,	0,
chr11	4232237	4232459	Bj_merge_PAP.14507.1	0	-	4232459	4232459	0	1	222,	0,
chr11	4232961	4233347	Bj_merge_PAP.14509.1	0	-	4233347	4233347	0	1	386,	0,
chr11	6607320	6607544	Bj_merge_PAP.14562.1	0	-	6607544	6607544	0	1	224,	0,
chr11	6609369	6609660	Bj_merge_PAP.14561.1	0	-	6609660	6609660	0	1	291,	0,
chr11	6611553	6611969	Bj_merge_PAP.14564.1	0	-	6611969	6611969	0	1	416,	0,
chr11	6615481	6616125	Bj_PAP_chr11.4049.1	0	-	6616125	6616125	0	1	644,	0,
chr11	8686834	8687241	Bj_merge_PAP.14649.1	0	-	8687241	8687241	0	1	407,	0,
chr11	8688724	8690124	Bj_merge_PAP.14654.1;Bj_merge_PAP.14657.1;Bj_merge_PAP.14659.1	0	-	8690124	8690124	0	1	1400,	0,
chr11	8690396	8690915	Bj_merge_PAP.14660.1	0	-	8690915	8690915	0	1	519,	0,
chr11	8691962	8692257	Bj_merge_PAP.14662.1	0	-	8692257	8692257	0	1	295,	0,
chr11	8693028	8693630	Bj_merge_PAM.13331.1	0	+	8693630	8693630	0	1	602,	0,
chr11	8698660	8698921	Bj_merge_PAP.14663.1	0	-	8698921	8698921	0	1	261,	0,
chr11	9386238	9386598	Bj_merge_PAP.14642.1	0	+	9386598	9386598	0	1	360,	0,
chr11	9586189	9587734	Bj_merge_PAP.14661.1;Bj_merge_PAP.14664.1	0	-	9587734	9587734	0	1	1545,	0,
chr11	9587764	9589041	Bj_merge_PAP.14665.1	0	+	9589041	9589041	0	1	1277,	0,
chr11	9616847	9617059	Bj_merge_PAP.14678.1	0	+	9617059	9617059	0	1	212,	0,
chr11	9620312	9620750	Bj_merge_PAP.14686.1	0	+	9620750	9620750	0	1	438,	0,
chr11	9633515	9634082	Bj_merge_PAP.14692.1	0	-	9634082	9634082	0	1	567,	0,
chr11	9634422	9634948	Bj_merge_PAP.14693.1	0	-	9634948	9634948	0	1	526,	0,
chr11	9635219	9635600	Bj_merge_PAP.14705.1	0	-	9635600	9635600	0	1	381,	0,
chr11	9635247	9635550	Bj_merge_PAP.14707.1	0	+	9635550	9635550	0	1	303,	0,
chr11	9636070	9636962	Bj_merge_PAP.14698.1	0	+	9636962	9636962	0	1	892,	0,
chr11	9637610	9637966	Bj_merge_PAP.14702.1	0	+	9637966	9637966	0	1	356,	0,
chr11	10951891	10952307	Bj_merge_PAP.14783.1	0	-	10952307	10952307	0	1	416,	0,
chr11	12094012	12095059	Bj_merge_PAP.14814.1	0	-	12095059	12095059	0	1	1047,	0,
chr11	12095695	12097626	Bj_PAP_chr11.6681.1	0	-	12097626	12097626	0	1	1931,	0,
chr11	12100957	12101755	Bj_merge_PAP.14821.1	0	-	12101755	12101755	0	1	798,	0,
chr11	12105162	12105925	Bj_merge_PAP.14827.1	0	-	12105925	12105925	0	1	763,	0,
chr11	12106646	12109452	Bj_merge_PAP.14846.1	0	-	12109452	12109452	0	1	2806,	0,
chr11	12108437	12110988	ENST00000527997.1.1	0	+	12110988	12110988	0	2	230,320,	0,2231,
chr11	12109105	12109851	Bj_PAP_chr11.6703.1	0	+	12109851	12109851	0	1	746,	0,
chr11	12110163	12110602	Bj_PAP_chr11.6707.1	0	+	12110602	12110602	0	1	439,	0,
chr11	12112336	12115345	Bj_PAP_chr11.6709.1	0	+	12115345	12115345	0	1	3009,	0,
chr11	13140770	13141173	Bj_merge_PAP.14863.1	0	+	13141173	13141173	0	1	403,	0,
chr11	13237675	13237958	Bj_merge_PAP.14865.1	0	-	13237958	13237958	0	1	283,	0,
chr11	14470001	14470386	Bj_merge_PAP.14959.1	0	-	14470386	14470386	0	1	385,	0,
chr11	14473489	14473781	Bj_merge_PAP.14964.1	0	-	14473781	14473781	0	1	292,	0,
chr11	17080129	17080624	Bj_merge_PAP.15120.1	0	-	17080624	17080624	0	1	495,	0,
chr11	17082467	17082928	Bj_merge_PAP.15126.1	0	-	17082928	17082928	0	1	461,	0,
chr11	17083614	17083949	Bj_merge_PAP.15125.1	0	-	17083949	17083949	0	1	335,	0,
chr11	17084527	17084985	Bj_merge_PAP.15135.1	0	-	17084985	17084985	0	1	458,	0,
chr11	17087904	17089909	Bj_merge_PAP.15140.1;Bj_merge_PAP.15144.1;Bj_merge_PAP.15147.1	0	-	17089909	17089909	0	1	2005,	0,
chr11	17090207	17090523	Bj_merge_PAP.15145.1	0	-	17090523	17090523	0	1	316,	0,
chr11	17224299	17224535	Bj_merge_PAP.15218.1	0	-	17224535	17224535	0	1	236,	0,
chr11	17225714	17226082	Bj_merge_PAP.15220.1	0	-	17226082	17226082	0	1	368,	0,
chr11	17228451	17229020	Bj_merge_PAP.15224.1	0	-	17229020	17229020	0	1	569,	0,
chr11	17359483	17359769	Bj_merge_PAP.15237.1	0	+	17359769	17359769	0	1	286,	0,
chr11	17365269	17366677	Bj_merge_PAP.15239.1;Bj_merge_PAP.15240.1	0	+	17366677	17366677	0	1	1408,	0,
chr11	18210587	18210883	Bj_merge_PAP.15210.3	0	+	18210883	18210883	0	1	296,	0,
chr11	18686533	18687334	Bj_PAP_chr11.9087.1	0	+	18687334	18687334	0	2	251,542,	0,259,
chr11	26100181	26100430	Bj_merge_PAP.15307.1	0	-	26100430	26100430	0	1	249,	0,
chr11	26100801	26101180	Bj_merge_PAP.15309.1	0	-	26101180	26101180	0	1	379,	0,
chr11	26208777	26209217	Bj_merge_PAP.15312.1	0	-	26209217	26209217	0	1	440,	0,
chr11	26211371	26211856	Bj_merge_PAP.15336.1	0	+	26211856	26211856	0	1	485,	0,
chr11	26212148	26212417	Bj_merge_PAP.15337.1	0	+	26212417	26212417	0	1	269,	0,
chr11	26213833	26214266	Bj_merge_PAP.15339.1	0	+	26214266	26214266	0	1	433,	0,
chr11	27180110	27180424	Bj_merge_PAP.15315.1	0	-	27180424	27180424	0	1	314,	0,
chr11	27911548	27912580	ENST00000440936.1.1	0	-	27912580	27912580	0	1	1032,	0,
chr11	27953330	27953605	Bj_merge_PAP.15345.1	0	-	27953605	27953605	0	1	275,	0,
chr11	27954385	27955669	Bj_merge_PAP.15348.1;Bj_merge_PAP.15350.1	0	-	27955669	27955669	0	1	1284,	0,
chr11	27956064	27957421	Bj_merge_PAP.15356.1	0	+	27957421	27957421	0	1	1357,	0,
chr11	28446068	28446491	Bj_merge_PAP.15367.1	0	+	28446491	28446491	0	1	423,	0,
chr11	28852994	28853438	Bj_merge_PAP.15359.1	0	-	28853438	28853438	0	1	444,	0,
chr11	28853885	28854204	Bj_merge_PAP.15358.1	0	-	28854204	28854204	0	1	319,	0,
chr11	28854845	28855418	Bj_merge_PAP.15357.1	0	-	28855418	28855418	0	1	573,	0,
chr11	28855688	28856221	Bj_merge_PAP.15360.1	0	-	28856221	28856221	0	1	533,	0,
chr11	28856906	28857780	Bj_merge_PAP.15361.1	0	-	28857780	28857780	0	1	874,	0,
chr11	28858187	28859110	Bj_merge_PAP.15362.1	0	+	28859110	28859110	0	1	923,	0,
chr11	28860480	28860897	Bj_merge_PAP.15363.1	0	+	28860897	28860897	0	1	417,	0,
chr11	29330319	29331664	Bj_merge_PAP.15369.1	0	-	29331664	29331664	0	1	1345,	0,
chr11	33258566	33258999	Bj_merge_PAM.14068.1	0	+	33258999	33258999	0	1	433,	0,
chr11	33398495	33401329	Bj_merge_PAP.15584.1;Bj_merge_PAP.15588.1	0	+	33401329	33401329	0	1	2834,	0,
chr11	33406787	33407173	Bj_merge_PAP.15592.1	0	+	33407173	33407173	0	1	386,	0,
chr11	33410922	33411745	Bj_merge_PAP.15597.1;Bj_merge_PAP.15602.1	0	+	33411745	33411745	0	1	823,	0,
chr11	33432558	33432831	Bj_merge_PAP.15611.1	0	+	33432831	33432831	0	1	273,	0,
chr11	33435021	33435316	Bj_merge_PAP.15616.1	0	+	33435316	33435316	0	1	295,	0,
chr11	33435883	33436272	Bj_merge_PAP.15621.1	0	+	33436272	33436272	0	1	389,	0,
chr11	33470788	33471168	Bj_merge_PAP.15632.1	0	+	33471168	33471168	0	1	380,	0,
chr11	33707378	33707679	Bj_merge_PAP.15536.1	0	-	33707679	33707679	0	1	301,	0,
chr11	33709438	33713852	Bj_merge_PAP.15537.1;Bj_merge_PAP.15542.1;Bj_merge_PAP.15543.1;Bj_merge_PAP.15549.1;Bj_PAP_chr11.14091.1;Bj_merge_PAP.15555.1	0	-	33713852	33713852	0	1	4414,	0,
chr11	33712463	33713188	Bj_merge_PAP.15560.1	0	+	33713188	33713188	0	1	725,	0,
chr11	33714006	33714441	Bj_merge_PAP.15559.1	0	+	33714441	33714441	0	1	435,	0,
chr11	35052030	35052325	Bj_merge_PAP.15693.1	0	-	35052325	35052325	0	1	295,	0,
chr11	35260103	35260701	Bj_merge_PAP.15710.1	0	+	35260701	35260701	0	1	598,	0,
chr11	41899343	41899559	Bj_merge_PAP.15764.1	0	-	41899559	41899559	0	1	216,	0,
chr11	41901284	41902065	Bj_merge_PAP.15765.1	0	+	41902065	41902065	0	1	781,	0,
chr11	43671021	43671659	Bj_PAP_chr11.17145.1	0	+	43671659	43671659	0	1	638,	0,
chr11	46164648	46165094	Bj_PAP_chr11.18203.1	0	+	46165094	46165094	0	1	446,	0,
chr11	46259932	46260818	ENST00000530049.1.1	0	+	46260818	46260818	0	2	124,529,	0,357,
chr11	46262589	46262847	Bj_merge_PAP.15854.1	0	+	46262847	46262847	0	1	258,	0,
chr11	46263637	46264902	Bj_merge_PAP.15857.1;Bj_merge_PAP.15859.1	0	-	46264902	46264902	0	1	1265,	0,
chr11	46265354	46265864	Bj_merge_PAP.15862.1	0	+	46265864	46265864	0	1	510,	0,
chr11	47926795	47927210	Bj_PAP_chr11.19409.1	0	-	47927210	47927210	0	1	415,	0,
chr11	49455024	49455990	ENST00000413181.1.1	0	-	49455990	49455990	0	1	966,	0,
chr11	55972686	55972905	Bj_merge_PAP.16047.1	0	-	55972905	55972905	0	1	219,	0,
chr11	57592850	57594332	Bj_PAP_chr11.21025.1	0	+	57594332	57594332	0	1	1482,	0,
chr11	58654411	58654759	Bj_merge_PAP.16151.1	0	-	58654759	58654759	0	1	348,	0,
chr11	58655057	58655377	Bj_merge_PAP.16156.1	0	-	58655377	58655377	0	1	320,	0,
chr11	58665722	58666030	Bj_merge_PAP.16166.1	0	-	58666030	58666030	0	1	308,	0,
chr11	58671695	58673194	Bj_PAP_chr11.21439.2	0	-	58673194	58673194	0	2	39,694,	0,805,
chr11	59318318	59318538	Bj_merge_PAP.16153.1	0	-	59318538	59318538	0	1	220,	0,
chr11	59318746	59319423	Bj_merge_PAP.16157.1;Bj_merge_PAP.16159.1	0	+	59319423	59319423	0	1	677,	0,
chr11	59323905	59324126	Bj_PAP_chr11.21681.1	0	+	59324126	59324126	0	1	221,	0,
chr11	59327786	59328289	Bj_merge_PAP.16164.1	0	-	59328289	59328289	0	1	503,	0,
chr11	59333692	59333924	Bj_PAP_chr11.21717.1	0	-	59333924	59333924	0	1	232,	0,
chr11	61240306	61240791	Bj_PAM_chr11.39185.1	0	+	61240791	61240791	0	1	485,	0,
chr11	61944374	61944719	Bj_merge_PAP.16286.1	0	+	61944719	61944719	0	1	345,	0,
chr11	62320245	62320794	Bj_merge_PAP.16301.1	0	-	62320794	62320794	0	1	549,	0,
chr11	62662915	62663219	Bj_merge_PAP.16423.1	0	+	62663219	62663219	0	1	304,	0,
chr11	62664610	62665188	Bj_merge_PAP.16424.1	0	+	62665188	62665188	0	1	578,	0,
chr11	62666315	62666679	Bj_merge_PAP.16425.1	0	+	62666679	62666679	0	1	364,	0,
chr11	63945640	63947643	Bj_merge_PAP.16488.1;Bj_merge_PAP.16490.1	0	-	63947643	63947643	0	1	2003,	0,
chr11	65095162	65095418	Bj_merge_PAM.15034.1	0	+	65095418	65095418	0	1	256,	0,
chr11	65223465	65224484	Bj_merge_PAM.15062.1	0	+	65224484	65224484	0	1	1019,	0,
chr11	65225996	65226392	Bj_merge_PAM.15064.1	0	+	65226392	65226392	0	1	396,	0,
chr11	65226838	65227072	Bj_merge_PAM.15068.1	0	+	65227072	65227072	0	1	234,	0,
chr11	65233764	65234105	Bj_merge_PAP.16624.1	0	-	65234105	65234105	0	1	341,	0,
chr11	65236239	65236722	Bj_merge_PAP.16612.1	0	-	65236722	65236722	0	1	483,	0,
chr11	65237777	65240012	Bj_merge_PAP.16618.1;Bj_merge_PAP.16626.1	0	-	65240012	65240012	0	1	2235,	0,
chr11	65240882	65241196	Bj_merge_PAP.16623.1	0	-	65241196	65241196	0	1	314,	0,
chr11	65241483	65243031	Bj_merge_PAP.16627.1;Bj_merge_PAP.16628.1;Bj_merge_PAP.16629.1	0	-	65243031	65243031	0	1	1548,	0,
chr11	65243781	65244900	Bj_merge_PAP.16632.1	0	-	65244900	65244900	0	1	1119,	0,
chr11	65245829	65246332	Bj_merge_PAP.16631.1	0	+	65246332	65246332	0	1	503,	0,
chr11	65246568	65247097	Bj_merge_PAP.16636.1	0	+	65247097	65247097	0	1	529,	0,
chr11	65247300	65247840	Bj_merge_PAM.15105.1	0	+	65247840	65247840	0	1	540,	0,
chr11	65247403	65247931	Bj_merge_PAP.16663.1	0	-	65247931	65247931	0	1	528,	0,
chr11	65249998	65250426	Bj_merge_PAP.16674.1	0	+	65250426	65250426	0	1	428,	0,
chr11	65254675	65255147	Bj_merge_PAM.15099.1	0	-	65255147	65255147	0	1	472,	0,
chr11	65581530	65581841	Bj_merge_PAP.16653.1	0	-	65581841	65581841	0	1	311,	0,
chr11	65583891	65584668	Bj_merge_PAP.16655.1	0	-	65584668	65584668	0	1	777,	0,
chr11	65587659	65588003	Bj_merge_PAP.16657.1	0	-	65588003	65588003	0	1	344,	0,
chr11	65590492	65591574	ENST00000530157.1.1	0	-	65591574	65591574	0	1	1082,	0,
chr11	65594579	65594972	Bj_merge_PAP.16662.1	0	-	65594972	65594972	0	1	393,	0,
chr11	65674075	65674793	Bj_merge_PAP.16691.1	0	+	65674793	65674793	0	1	718,	0,
chr11	65677789	65678189	Bj_merge_PAP.16696.1	0	-	65678189	65678189	0	1	400,	0,
chr11	65678554	65679247	Bj_merge_PAP.16697.1	0	-	65679247	65679247	0	1	693,	0,
chr11	66074781	66075273	Bj_merge_PAP.16734.1	0	-	66075273	66075273	0	1	492,	0,
chr11	66176628	66177474	ENST00000527061.1.1	0	+	66177474	66177474	0	2	305,162,	0,684,
chr11	66179802	66180215	Bj_merge_PAP.16768.1	0	+	66180215	66180215	0	1	413,	0,
chr11	66180465	66181226	Bj_merge_PAP.16769.1;Bj_merge_PAP.16772.1	0	+	66181226	66181226	0	1	761,	0,
chr11	66181995	66182461	Bj_merge_PAP.16775.1	0	+	66182461	66182461	0	1	466,	0,
chr11	66182982	66183223	Bj_merge_PAP.16779.1	0	+	66183223	66183223	0	1	241,	0,
chr11	68013114	68013528	Bj_merge_PAP.16873.1	0	-	68013528	68013528	0	1	414,	0,
chr11	69084298	69156445	ENST00000535660.1.1	0	+	69156445	69156445	0	2	94,168,	0,71979,
chr11	69162739	69163755	Bj_merge_PAP.16974.1	0	+	69163755	69163755	0	1	1016,	0,
chr11	69164545	69164995	Bj_merge_PAP.16978.1	0	+	69164995	69164995	0	1	450,	0,
chr11	69167791	69168136	Bj_merge_PAP.16985.1	0	+	69168136	69168136	0	1	345,	0,
chr11	69182815	69184373	Bj_PAP_chr11.29427.6	0	+	69184373	69184373	0	1	1558,	0,
chr11	69258469	69259340	Bj_merge_PAP.16925.1;Bj_merge_PAP.16928.1	0	+	69259340	69259340	0	1	871,	0,
chr11	71991188	71991423	Bj_PAP_chr11.30987.1	0	+	71991423	71991423	0	1	235,	0,
chr11	72519378	72519904	Bj_merge_PAP.17034.1	0	-	72519904	72519904	0	1	526,	0,
chr11	73489384	73490306	Bj_merge_PAP.17081.1	0	-	73490306	73490306	0	1	922,	0,
chr11	74029886	74030305	Bj_merge_PAP.17106.1	0	-	74030305	74030305	0	1	419,	0,
chr11	75263755	75265398	Bj_merge_PAP.17178.1;Bj_merge_PAP.17180.1;Bj_merge_PAP.17181.1	0	-	75265398	75265398	0	1	1643,	0,
chr11	77024584	77025249	Bj_PAP_chr11.33483.1	0	+	77025249	77025249	0	1	665,	0,
chr11	79698713	79699490	Bj_PAP_chr11.34421.1	0	+	79699490	79699490	0	1	777,	0,
chr11	80364515	80364886	Bj_PAP_chr11.34593.1	0	-	80364886	80364886	0	1	371,	0,
chr11	82400574	82400965	Bj_PAP_chr11.34855.2	0	+	82400965	82400965	0	1	391,	0,
chr11	82789821	82796206	Bj_PAM_chr11.54499.1;Bj_PAM_chr11.54501.1;Bj_PAM_chr11.54505.1	0	+	82796206	82796206	0	1	6385,	0,
chr11	82796415	82798330	Bj_PAM_chr11.54507.1	0	+	82798330	82798330	0	1	1915,	0,
chr11	82798642	82799436	Bj_PAM_chr11.54509.1	0	+	82799436	82799436	0	1	794,	0,
chr11	82800749	82802657	Bj_PAM_chr11.54515.1;Bj_PAM_chr11.54517.1	0	+	82802657	82802657	0	1	1908,	0,
chr11	82806176	82807530	Bj_merge_PAP.17282.1;Bj_PAP_chr11.35001.1	0	+	82807530	82807530	0	1	1354,	0,
chr11	85651973	85652377	Bj_merge_PAP.17350.1	0	-	85652377	85652377	0	1	404,	0,
chr11	85906298	85907103	Bj_PAP_chr11.36239.1;Bj_PAP_chr11.36241.1	0	+	85907103	85907103	0	1	805,	0,
chr11	86006016	86006475	Bj_merge_PAP.17389.1	0	+	86006475	86006475	0	1	459,	0,
chr11	86452008	86452549	Bj_merge_PAP.17376.1	0	+	86452549	86452549	0	1	541,	0,
chr11	86527608	86528820	Bj_merge_PAP.17384.1	0	+	86528820	86528820	0	1	1212,	0,
chr11	86529866	86530406	Bj_merge_PAP.17385.1;Bj_merge_PAP.17388.1	0	+	86530406	86530406	0	1	540,	0,
chr11	86532504	86532801	Bj_PAP_chr11.36613.2	0	-	86532801	86532801	0	1	297,	0,
chr11	86542049	86542577	Bj_merge_PAP.17423.1	0	+	86542577	86542577	0	1	528,	0,
chr11	86644028	86645405	Bj_merge_PAP.17427.1	0	+	86645405	86645405	0	1	1377,	0,
chr11	90847877	90848642	Bj_merge_PAP.17443.1;Bj_PAP_chr11.37943.1	0	-	90848642	90848642	0	1	765,	0,
chr11	90849142	90849699	Bj_PAP_chr11.37949.1	0	+	90849699	90849699	0	1	557,	0,
chr11	92069202	92069581	Bj_merge_PAM.15913.1	0	-	92069581	92069581	0	1	379,	0,
chr11	93921437	93921916	Bj_PAP_chr11.38599.1	0	-	93921916	93921916	0	1	479,	0,
chr11	97614469	97615203	Bj_merge_PAP.17548.1	0	+	97615203	97615203	0	1	734,	0,
chr11	97837123	97839106	Bj_merge_PAP.17550.1	0	+	97839106	97839106	0	1	1983,	0,
chr11	102256267	102256909	Bj_merge_PAP.17619.1	0	+	102256909	102256909	0	1	642,	0,
chr11	102257205	102257662	Bj_merge_PAP.17618.1	0	+	102257662	102257662	0	1	457,	0,
chr11	102259412	102259798	Bj_merge_PAP.17620.1	0	+	102259798	102259798	0	1	386,	0,
chr11	102260098	102260403	Bj_merge_PAP.17621.1	0	+	102260403	102260403	0	1	305,	0,
chr11	105115499	105116042	Bj_merge_PAP.17702.1	0	+	105116042	105116042	0	1	543,	0,
chr11	105869481	105869948	Bj_merge_PAM.16123.1	0	-	105869948	105869948	0	1	467,	0,
chr11	107047052	107048407	Bj_PAP_chr11.42199.2	0	+	107048407	107048407	0	2	936,410,	0,945,
chr11	107607315	107607607	Bj_PAP_chr11.42377.1	0	-	107607607	107607607	0	1	292,	0,
chr11	107779088	107779539	Bj_PAP_chr11.42491.3	0	+	107779539	107779539	0	3	186,4,247,	0,193,204,
chr11	109817262	109817584	Bj_merge_PAP.17851.1	0	+	109817584	109817584	0	1	322,	0,
chr11	109920250	109920874	Bj_PAP_chr11.43263.1	0	+	109920874	109920874	0	1	624,	0,
chr11	111759868	111760143	Bj_PAP_chr11.44061.1	0	-	111760143	111760143	0	1	275,	0,
chr11	112160990	112162893	ENST00000529938.1.1	0	+	112162893	112162893	0	2	242,924,	0,979,
chr11	114188322	114188612	Bj_merge_PAP.18044.1	0	+	114188612	114188612	0	1	290,	0,
chr11	114289890	114290569	Bj_PAP_chr11.45421.1	0	+	114290569	114290569	0	1	679,	0,
chr11	114295115	114297825	Bj_merge_PAP.18059.1;Bj_PAP_chr11.45437.1	0	+	114297825	114297825	0	1	2710,	0,
chr11	114299460	114299862	Bj_merge_PAP.18062.1	0	+	114299862	114299862	0	1	402,	0,
chr11	114300523	114301080	Bj_merge_PAP.18063.1	0	+	114301080	114301080	0	1	557,	0,
chr11	116988477	116988711	Bj_PAP_chr11.46259.1	0	-	116988711	116988711	0	1	234,	0,
chr11	117005807	117009552	Bj_PAP_chr11.46291.1	0	-	117009552	117009552	0	1	3745,	0,
chr11	118787531	118789218	Bj_PAP_chr11.47261.1;Bj_PAP_chr11.47263.1	0	-	118789218	118789218	0	1	1687,	0,
chr11	118789979	118791124	Bj_PAP_chr11.47267.1	0	-	118791124	118791124	0	1	1145,	0,
chr11	118791408	118792309	Bj_PAP_chr11.47271.1	0	-	118792309	118792309	0	1	901,	0,
chr11	118792973	118793235	Bj_merge_PAP.18185.1	0	-	118793235	118793235	0	1	262,	0,
chr11	118793929	118794505	Bj_PAP_chr11.47277.1	0	-	118794505	118794505	0	1	576,	0,
chr11	118794829	118795183	Bj_PAP_chr11.47279.1	0	-	118795183	118795183	0	1	354,	0,
chr11	121890114	121890496	Bj_merge_PAP.18243.1	0	-	121890496	121890496	0	1	382,	0,
chr11	121900989	121901378	Bj_merge_PAP.18279.1	0	-	121901378	121901378	0	1	389,	0,
chr11	121902855	121903322	Bj_merge_PAP.18269.3	0	-	121903322	121903322	0	1	467,	0,
chr11	121905535	121906044	Bj_merge_PAP.18247.1	0	-	121906044	121906044	0	1	509,	0,
chr11	121906782	121908353	Bj_merge_PAP.18248.1;Bj_merge_PAP.18250.1	0	-	121908353	121908353	0	1	1571,	0,
chr11	121908689	121909725	Bj_merge_PAP.18252.1	0	-	121909725	121909725	0	1	1036,	0,
chr11	121910999	121911823	Bj_merge_PAP.18256.1	0	-	121911823	121911823	0	1	824,	0,
chr11	121912133	121913447	Bj_merge_PAP.18258.1	0	-	121913447	121913447	0	1	1314,	0,
chr11	121914073	121915257	Bj_merge_PAP.18257.1	0	-	121915257	121915257	0	1	1184,	0,
chr11	121915658	121918373	Bj_merge_PAP.18260.1;Bj_merge_PAP.18261.1	0	-	121918373	121918373	0	1	2715,	0,
chr11	121918943	121919388	Bj_merge_PAP.18265.1	0	-	121919388	121919388	0	1	445,	0,
chr11	121920305	121921663	Bj_merge_PAP.18264.1	0	-	121921663	121921663	0	1	1358,	0,
chr11	121923293	121923898	Bj_merge_PAP.18270.1	0	-	121923898	121923898	0	1	605,	0,
chr11	121925393	121930536	Bj_merge_PAP.18275.1;Bj_PAM_chr11.78995.1	0	-	121930536	121930536	0	1	5143,	0,
chr11	121932789	121933085	Bj_PAM_chr11.79005.1	0	-	121933085	121933085	0	1	296,	0,
chr11	121933511	121933891	Bj_PAM_chr11.79007.1	0	-	121933891	121933891	0	1	380,	0,
chr11	121938240	121938541	Bj_PAM_chr11.79009.1	0	-	121938541	121938541	0	1	301,	0,
chr11	121942697	121951208	Bj_merge_PAP.18278.1;Bj_merge_PAP.18280.1;Bj_merge_PAP.18281.1;Bj_merge_PAP.18283.1;Bj_merge_PAP.18285.1	0	-	121951208	121951208	0	1	8511,	0,
chr11	121951687	121953319	Bj_merge_PAP.18284.1;Bj_merge_PAP.18287.1	0	-	121953319	121953319	0	1	1632,	0,
chr11	122513462	122513855	Bj_merge_PAP.18338.1	0	+	122513855	122513855	0	1	393,	0,
chr11	122901579	122902370	Bj_merge_PAP.18340.1;Bj_merge_PAP.18341.1	0	-	122902370	122902370	0	1	791,	0,
chr11	122905438	122905640	Bj_merge_PAP.18344.1	0	-	122905640	122905640	0	1	202,	0,
chr11	122906321	122906838	Bj_merge_PAP.18342.1	0	-	122906838	122906838	0	1	517,	0,
chr11	122910346	122910694	Bj_merge_PAP.18345.1	0	-	122910694	122910694	0	1	348,	0,
chr11	122917133	122918147	Bj_merge_PAP.18347.1;Bj_merge_PAP.18349.1	0	-	122918147	122918147	0	1	1014,	0,
chr11	122918362	122919055	Bj_merge_PAP.18353.1	0	-	122919055	122919055	0	1	693,	0,
chr11	122919349	122919724	Bj_merge_PAP.18348.1	0	-	122919724	122919724	0	1	375,	0,
chr11	122921674	122923016	Bj_merge_PAP.18352.1;Bj_merge_PAP.18354.1	0	-	122923016	122923016	0	1	1342,	0,
chr11	123364195	123364609	Bj_merge_PAP.18399.1	0	+	123364609	123364609	0	1	414,	0,
chr11	124773816	124774244	Bj_merge_PAP.18423.1	0	+	124774244	124774244	0	1	428,	0,
chr11	127789420	127790194	Bj_merge_PAP.18677.1;Bj_merge_PAP.18676.1	0	+	127790194	127790194	0	1	774,	0,
chr11	127810160	127811707	Bj_PAP_chr11.50989.1	0	-	127811707	127811707	0	2	1054,486,	0,1061,
chr11	128287466	128287702	Bj_merge_PAP.18679.1	0	-	128287702	128287702	0	1	236,	0,
chr11	129143371	129143722	Bj_merge_PAP.18695.1	0	-	129143722	129143722	0	1	351,	0,
chr11	129147164	129147589	Bj_merge_PAP.18699.1	0	-	129147589	129147589	0	1	425,	0,
chr11	130608780	130609154	Bj_merge_PAP.18698.1	0	+	130609154	130609154	0	1	374,	0,
chr11	130716807	130717163	Bj_merge_PAP.18696.1	0	+	130717163	130717163	0	1	356,	0,
chr11	130732053	130737889	ENST00000525716.1.1	0	-	130737889	130737889	0	2	608,2525,	0,3311,
chr11	133734745	133735496	Bj_PAP_chr11.52577.1	0	-	133735496	133735496	0	1	751,	0,
chr12	1640463	1650249	Bj_merge_PAP.18800.1;Bj_merge_PAP.18803.1;Bj_merge_PAP.18809.1;Bj_merge_PAP.18814.1	0	+	1650249	1650249	0	1	9786,	0,
chr12	1650661	1651331	Bj_merge_PAP.18817.1	0	+	1651331	1651331	0	1	670,	0,
chr12	1652416	1653744	Bj_merge_PAP.18820.1;Bj_merge_PAP.18824.1	0	+	1653744	1653744	0	1	1328,	0,
chr12	1654540	1654929	Bj_merge_PAP.18830.1	0	+	1654929	1654929	0	1	389,	0,
chr12	1655424	1655758	Bj_merge_PAP.18835.1	0	+	1655758	1655758	0	1	334,	0,
chr12	1656066	1657739	Bj_merge_PAP.18840.1	0	+	1657739	1657739	0	1	1673,	0,
chr12	1661126	1661409	Bj_merge_PAP.18845.1	0	+	1661409	1661409	0	1	283,	0,
chr12	1662105	1663253	Bj_merge_PAP.18848.1;Bj_merge_PAP.18852.1	0	+	1663253	1663253	0	1	1148,	0,
chr12	1665683	1666026	Bj_merge_PAP.18861.1	0	+	1666026	1666026	0	1	343,	0,
chr12	1669187	1669711	Bj_merge_PAP.18867.1	0	+	1669711	1669711	0	1	524,	0,
chr12	7757082	7757639	Bj_PAP_chr12.3869.1	0	-	7757639	7757639	0	1	557,	0,
chr12	7759493	7759805	Bj_PAP_chr12.3871.1	0	+	7759805	7759805	0	1	312,	0,
chr12	8113550	8113974	Bj_merge_PAP.19133.1	0	+	8113974	8113974	0	1	424,	0,
chr12	8116210	8116905	Bj_PAP_chr12.4133.1	0	-	8116905	8116905	0	1	695,	0,
chr12	8119914	8120260	Bj_merge_PAP.19137.1	0	-	8120260	8120260	0	1	346,	0,
chr12	8122079	8122457	Bj_merge_PAP.19141.1	0	-	8122457	8122457	0	1	378,	0,
chr12	8122727	8123354	Bj_PAP_chr12.4141.1	0	-	8123354	8123354	0	1	627,	0,
chr12	8173243	8173558	Bj_merge_PAP.19143.1	0	-	8173558	8173558	0	1	315,	0,
chr12	8176582	8177320	Bj_merge_PAP.19145.1	0	-	8177320	8177320	0	1	738,	0,
chr12	8177731	8178111	Bj_merge_PAP.19146.1	0	-	8178111	8178111	0	1	380,	0,
chr12	8178543	8179100	Bj_merge_PAP.19148.1	0	-	8179100	8179100	0	1	557,	0,
chr12	8309170	8309737	Bj_merge_PAP.19157.1	0	-	8309737	8309737	0	1	567,	0,
chr12	8787368	8788238	Bj_PAP_chr12.4761.1	0	+	8788238	8788238	0	1	870,	0,
chr12	8789236	8790155	Bj_PAP_chr12.4767.1	0	+	8790155	8790155	0	1	919,	0,
chr12	9816731	9817147	Bj_PAP_chr12.5313.1	0	+	9817147	9817147	0	1	416,	0,
chr12	10388168	10388585	Bj_merge_PAP.19192.1	0	+	10388585	10388585	0	1	417,	0,
chr12	10728419	10728642	Bj_merge_PAP.19197.1	0	-	10728642	10728642	0	1	223,	0,
chr12	10840427	10840720	Bj_merge_PAP.19205.1	0	-	10840720	10840720	0	1	293,	0,
chr12	10841983	10842944	Bj_merge_PAP.19207.1;Bj_merge_PAP.19206.1	0	-	10842944	10842944	0	1	961,	0,
chr12	10843572	10844384	Bj_merge_PAP.19208.1;Bj_merge_PAP.19209.1	0	-	10844384	10844384	0	1	812,	0,
chr12	10844653	10845729	Bj_merge_PAP.19210.1;Bj_merge_PAP.19211.1	0	-	10845729	10845729	0	1	1076,	0,
chr12	11346990	11347432	Bj_merge_PAP.19730.1	0	+	11347432	11347432	0	1	442,	0,
chr12	11434162	11434528	Bj_PAP_chr12.6085.1	0	+	11434528	11434528	0	1	366,	0,
chr12	11437340	11437749	Bj_merge_PAP.19222.1	0	+	11437749	11437749	0	1	409,	0,
chr12	11566845	11567108	Bj_merge_PAP.19223.1	0	+	11567108	11567108	0	1	263,	0,
chr12	12988114	12988922	Bj_merge_PAP.19256.1	0	+	12988922	12988922	0	1	808,	0,
chr12	13013958	13014200	Bj_merge_PAP.19262.1	0	+	13014200	13014200	0	1	242,	0,
chr12	13083533	13084139	Bj_PAP_chr12.7287.1	0	+	13084139	13084139	0	1	606,	0,
chr12	13375678	13376182	Bj_merge_PAP.19294.1	0	+	13376182	13376182	0	1	504,	0,
chr12	14407944	14408193	Bj_merge_PAP.19302.1	0	+	14408193	14408193	0	1	249,	0,
chr12	15408074	15408622	Bj_PAP_chr12.8185.1	0	-	15408622	15408622	0	1	548,	0,
chr12	16552313	16553505	Bj_PAP_chr12.8643.1;Bj_PAP_chr12.8647.1	0	-	16553505	16553505	0	1	1192,	0,
chr12	17553325	17553791	Bj_PAP_chr12.8823.1	0	+	17553791	17553791	0	1	466,	0,
chr12	19565929	19566525	Bj_PAP_chr12.9385.1	0	+	19566525	19566525	0	1	596,	0,
chr12	19683347	19683874	Bj_merge_PAP.19512.1	0	+	19683874	19683874	0	1	527,	0,
chr12	19864446	19864836	Bj_merge_PAP.19467.1	0	-	19864836	19864836	0	1	390,	0,
chr12	20094058	20094868	Bj_PAP_chr12.9573.1	0	+	20094868	20094868	0	1	810,	0,
chr12	25534816	25536197	Bj_merge_PAP.19629.1	0	-	25536197	25536197	0	1	1381,	0,
chr12	25536496	25539139	Bj_merge_PAP.19652.1	0	-	25539139	25539139	0	1	2643,	0,
chr12	25539334	25541510	Bj_merge_PAP.19660.1	0	+	25541510	25541510	0	1	2176,	0,
chr12	25863206	25863819	Bj_merge_PAP.19667.1	0	-	25863819	25863819	0	1	613,	0,
chr12	25956136	25956541	ENST00000539003.1.1	0	+	25956541	25956541	0	1	405,	0,
chr12	26265819	26266990	Bj_merge_PAP.19703.1;Bj_merge_PAP.19707.1	0	-	26266990	26266990	0	1	1171,	0,
chr12	26306720	26308077	Bj_merge_PAP.19711.1	0	+	26308077	26308077	0	1	1357,	0,
chr12	27049197	27049452	Bj_merge_PAP.19742.1	0	-	27049452	27049452	0	1	255,	0,
chr12	27051056	27052579	Bj_merge_PAP.19744.1;Bj_PAP_chr12.11971.1	0	-	27052579	27052579	0	1	1523,	0,
chr12	27190421	27190875	Bj_PAM_chr12.19485.1	0	+	27190875	27190875	0	1	454,	0,
chr12	27191249	27191883	Bj_PAP_chr12.12035.1	0	+	27191883	27191883	0	1	634,	0,
chr12	27274885	27275123	Bj_merge_PAM.17774.1	0	+	27275123	27275123	0	1	238,	0,
chr12	27331717	27332332	Bj_merge_PAP.19766.1	0	-	27332332	27332332	0	1	615,	0,
chr12	28345789	28346355	Bj_PAM_chr12.20085.1	0	+	28346355	28346355	0	1	566,	0,
chr12	28379436	28380446	Bj_merge_PAP.19842.1	0	+	28380446	28380446	0	1	1010,	0,
chr12	28380700	28381165	Bj_merge_PAP.19847.1	0	+	28381165	28381165	0	1	465,	0,
chr12	28381385	28381733	Bj_merge_PAP.19850.1	0	+	28381733	28381733	0	1	348,	0,
chr12	28382342	28383002	Bj_merge_PAP.19853.1	0	+	28383002	28383002	0	1	660,	0,
chr12	31901866	31902113	Bj_merge_PAP.19924.1	0	-	31902113	31902113	0	1	247,	0,
chr12	34187170	34188935	Bj_PAM_chr12.24741.1;Bj_PAM_chr12.24743.1	0	+	34188935	34188935	0	1	1765,	0,
chr12	38472316	38472793	Bj_merge_PAP.19948.1	0	-	38472793	38472793	0	1	477,	0,
chr12	38493506	38493970	Bj_PAP_chr12.15387.1	0	+	38493970	38493970	0	1	464,	0,
chr12	46746118	46746438	Bj_merge_PAP.20027.1	0	-	46746438	46746438	0	1	320,	0,
chr12	46775078	46777831	Bj_PAP_chr12.17861.1;Bj_PAP_chr12.17863.1	0	-	46777831	46777831	0	1	2753,	0,
chr12	46777889	46781755	ENST00000551021.1.1	0	+	46781755	46781755	0	2	55,226,	0,3640,
chr12	46779262	46779578	Bj_PAM_chr12.30595.1	0	+	46779578	46779578	0	1	316,	0,
chr12	46779874	46781052	Bj_merge_PAP.20116.1	0	+	46781052	46781052	0	1	1178,	0,
chr12	46782881	46783625	Bj_PAM_chr12.30603.2	0	+	46783625	46783625	0	1	744,	0,
chr12	46784018	46784803	Bj_merge_PAP.20120.1	0	+	46784803	46784803	0	1	785,	0,
chr12	46785295	46786118	Bj_merge_PAP.20125.1	0	+	46786118	46786118	0	1	823,	0,
chr12	46787108	46787449	Bj_merge_PAP.20130.1	0	+	46787449	46787449	0	1	341,	0,
chr12	46797116	46797418	Bj_merge_PAP.20134.1	0	+	46797418	46797418	0	1	302,	0,
chr12	46824440	46824876	Bj_merge_PAP.20165.1	0	+	46824876	46824876	0	1	436,	0,
chr12	46867615	46868175	Bj_merge_PAP.20173.1	0	+	46868175	46868175	0	1	560,	0,
chr12	46885704	46886278	Bj_merge_PAP.20176.1	0	-	46886278	46886278	0	1	574,	0,
chr12	46886582	46888931	Bj_merge_PAP.20179.1;Bj_merge_PAP.20156.4	0	-	46888931	46888931	0	1	2349,	0,
chr12	46913438	46913910	Bj_merge_PAP.20189.1	0	-	46913910	46913910	0	1	472,	0,
chr12	46914142	46918260	Bj_merge_PAP.20188.3	0	-	46918260	46918260	0	2	317,221,	0,3897,
chr12	46915867	46916936	Bj_merge_PAP.20190.1;Bj_merge_PAP.20192.1	0	-	46916936	46916936	0	1	1069,	0,
chr12	46917322	46918028	Bj_merge_PAP.20195.1	0	-	46918028	46918028	0	1	706,	0,
chr12	46949364	46950906	Bj_merge_PAP.20199.1;Bj_merge_PAP.20205.1	0	-	46950906	46950906	0	1	1542,	0,
chr12	46949578	46950367	Bj_merge_PAP.20200.1	0	+	46950367	46950367	0	1	789,	0,
chr12	46957246	46957933	Bj_merge_PAP.20207.1	0	+	46957933	46957933	0	1	687,	0,
chr12	46959111	46959524	Bj_merge_PAP.20210.1	0	+	46959524	46959524	0	1	413,	0,
chr12	46965382	46965782	Bj_merge_PAP.20213.1	0	+	46965782	46965782	0	1	400,	0,
chr12	46966599	46967094	Bj_merge_PAP.20214.1	0	+	46967094	46967094	0	1	495,	0,
chr12	47336874	47337375	Bj_merge_PAP.20067.1	0	+	47337375	47337375	0	1	501,	0,
chr12	47903545	47903806	Bj_merge_PAP.20094.1	0	+	47903806	47903806	0	1	261,	0,
chr12	49041181	49041919	Bj_merge_PAP.20204.1;Bj_merge_PAP.20203.1	0	-	49041919	49041919	0	1	738,	0,
chr12	49510900	49511130	Bj_merge_PAP.20242.1	0	-	49511130	49511130	0	1	230,	0,
chr12	49511382	49511637	Bj_merge_PAP.20241.1	0	-	49511637	49511637	0	1	255,	0,
chr12	49513671	49514235	Bj_merge_PAP.20246.1	0	-	49514235	49514235	0	1	564,	0,
chr12	49514836	49515574	Bj_merge_PAP.20247.1	0	-	49515574	49515574	0	1	738,	0,
chr12	49516124	49516336	Bj_merge_PAP.20252.1	0	-	49516336	49516336	0	1	212,	0,
chr12	49650184	49650628	Bj_merge_PAP.20265.1	0	-	49650628	49650628	0	1	444,	0,
chr12	49673755	49673990	Bj_merge_PAP.20264.1	0	+	49673990	49673990	0	1	235,	0,
chr12	49674949	49675406	Bj_merge_PAP.20267.1	0	+	49675406	49675406	0	1	457,	0,
chr12	49681991	49682792	Bj_merge_PAP.20273.1;Bj_merge_PAP.20275.1	0	+	49682792	49682792	0	1	801,	0,
chr12	50691729	50692611	Bj_merge_PAP.20469.1;Bj_merge_PAP.20471.1	0	+	50692611	50692611	0	1	882,	0,
chr12	51975911	51976289	Bj_merge_PAP.20533.1	0	-	51976289	51976289	0	1	378,	0,
chr12	52294565	52294945	Bj_PAP_chr12.22407.1	0	+	52294945	52294945	0	1	380,	0,
chr12	52541348	52542348	Bj_merge_PAP.20456.1;Bj_merge_PAP.20455.1	0	+	52542348	52542348	0	1	1000,	0,
chr12	53124541	53124852	Bj_merge_PAP.20474.1	0	+	53124852	53124852	0	1	311,	0,
chr12	53125369	53125640	Bj_PAP_chr12.22847.1	0	+	53125640	53125640	0	1	271,	0,
chr12	53126111	53126475	Bj_PAP_chr12.22849.1	0	+	53126475	53126475	0	1	364,	0,
chr12	53739234	53739736	Bj_merge_PAP.20519.1	0	+	53739736	53739736	0	1	502,	0,
chr12	54826617	54826955	Bj_merge_PAM.18651.1	0	+	54826955	54826955	0	1	338,	0,
chr12	55196821	55197401	Bj_PAP_chr12.24441.1	0	-	55197401	55197401	0	1	580,	0,
chr12	55516655	55516875	Bj_merge_PAP.20621.1	0	-	55516875	55516875	0	1	220,	0,
chr12	55517385	55517850	Bj_PAP_chr12.24521.1	0	-	55517850	55517850	0	1	465,	0,
chr12	55803494	55808900	Bj_PAP_chr12.24609.1	0	-	55808900	55808900	0	3	616,4104,553,	0,697,4853,
chr12	56243650	56244977	Bj_merge_PAP.20627.1	0	+	56244977	56244977	0	1	1327,	0,
chr12	56444800	56445077	Bj_merge_PAP.20710.1	0	+	56445077	56445077	0	1	277,	0,
chr12	56447302	56447559	Bj_merge_PAP.20712.1	0	+	56447559	56447559	0	1	257,	0,
chr12	56450219	56450722	Bj_merge_PAP.20720.1	0	+	56450722	56450722	0	1	503,	0,
chr12	56452213	56452556	Bj_merge_PAP.20725.1	0	+	56452556	56452556	0	1	343,	0,
chr12	56456312	56456781	Bj_merge_PAP.20728.1	0	+	56456781	56456781	0	1	469,	0,
chr12	56463348	56463923	Bj_merge_PAP.20727.1	0	+	56463923	56463923	0	1	575,	0,
chr12	56775985	56776233	Bj_PAP_chr12.25547.1	0	-	56776233	56776233	0	1	248,	0,
chr12	57778230	57778620	Bj_merge_PAP.20895.1	0	-	57778620	57778620	0	1	390,	0,
chr12	57820052	57820544	Bj_merge_PAP.20897.1	0	-	57820544	57820544	0	1	492,	0,
chr12	58902264	58902675	Bj_merge_PAP.20921.1	0	-	58902675	58902675	0	1	411,	0,
chr12	59156922	59157786	Bj_merge_PAP.20926.1;Bj_merge_PAP.20927.1	0	-	59157786	59157786	0	1	864,	0,
chr12	60205943	60206357	ENST00000437085.2.1	0	+	60206357	60206357	0	1	414,	0,
chr12	60541614	60542245	Bj_merge_PAP.20933.1	0	-	60542245	60542245	0	1	631,	0,
chr12	63003648	63006250	Bj_PAM_chr12.45099.2;Bj_PAM_chr12.45101.1	0	+	63006250	63006250	0	1	2602,	0,
chr12	63006462	63007103	Bj_PAM_chr12.45103.1	0	+	63007103	63007103	0	1	641,	0,
chr12	63011941	63015415	Bj_PAP_chr12.28201.1	0	+	63015415	63015415	0	1	3474,	0,
chr12	63015697	63015961	Bj_merge_PAP.20957.1	0	+	63015961	63015961	0	1	264,	0,
chr12	63016241	63016697	Bj_merge_PAP.20963.1	0	+	63016697	63016697	0	1	456,	0,
chr12	63017661	63017886	Bj_merge_PAP.20975.1	0	+	63017886	63017886	0	1	225,	0,
chr12	63018960	63020336	Bj_merge_PAP.20986.1;Bj_merge_PAP.20993.1	0	+	63020336	63020336	0	1	1376,	0,
chr12	63022261	63022974	Bj_merge_PAP.20992.1	0	+	63022974	63022974	0	1	713,	0,
chr12	63023220	63023504	Bj_merge_PAP.20994.1	0	+	63023504	63023504	0	1	284,	0,
chr12	63024043	63024688	Bj_merge_PAP.20998.1	0	+	63024688	63024688	0	1	645,	0,
chr12	63024953	63025417	Bj_merge_PAP.21000.1	0	+	63025417	63025417	0	1	464,	0,
chr12	64215577	64219443	Bj_PAP_chr12.28641.3	0	+	64219443	64219443	0	1	3866,	0,
chr12	64573936	64575362	Bj_merge_PAP.21008.1;Bj_merge_PAP.21011.1	0	-	64575362	64575362	0	1	1426,	0,
chr12	65927252	65927578	Bj_merge_PAP.21111.1	0	-	65927578	65927578	0	1	326,	0,
chr12	65930335	65930638	Bj_merge_PAP.21117.1	0	-	65930638	65930638	0	1	303,	0,
chr12	65931079	65932541	Bj_merge_PAP.21121.1	0	+	65932541	65932541	0	1	1462,	0,
chr12	65995818	65996371	Bj_merge_PAP.21137.1	0	-	65996371	65996371	0	1	553,	0,
chr12	65996633	65997784	Bj_merge_PAP.21178.1;Bj_merge_PAM.19096.1	0	-	65997784	65997784	0	1	1151,	0,
chr12	65996648	66000283	ENST00000539116.1.1	0	+	66000283	66000283	0	2	113,476,	0,3159,
chr12	65996807	65997097	Bj_PAM_chr12.47167.1	0	+	65997097	65997097	0	1	290,	0,
chr12	65997643	65999127	Bj_merge_PAP.21177.1	0	+	65999127	65999127	0	1	1484,	0,
chr12	66001482	66002735	Bj_merge_PAP.21180.1	0	+	66002735	66002735	0	1	1253,	0,
chr12	66003045	66004282	Bj_merge_PAP.21181.1	0	+	66004282	66004282	0	1	1237,	0,
chr12	66004976	66005388	Bj_merge_PAP.21183.1	0	+	66005388	66005388	0	1	412,	0,
chr12	66007954	66011799	Bj_PAP_chr12.29663.1;Bj_PAP_chr12.29665.1;Bj_PAP_chr12.29667.1	0	+	66011799	66011799	0	1	3845,	0,
chr12	66026167	66026540	Bj_merge_PAP.21146.1	0	+	66026540	66026540	0	1	373,	0,
chr12	66027942	66028348	Bj_merge_PAP.21150.1	0	-	66028348	66028348	0	1	406,	0,
chr12	66037048	66037882	Bj_merge_PAP.21151.1	0	-	66037882	66037882	0	1	834,	0,
chr12	66041620	66042066	Bj_merge_PAP.21159.1	0	-	66042066	66042066	0	1	446,	0,
chr12	66042458	66043019	Bj_merge_PAP.21158.1	0	-	66043019	66043019	0	1	561,	0,
chr12	66043449	66044006	Bj_merge_PAP.21161.1	0	+	66044006	66044006	0	1	557,	0,
chr12	66050108	66050716	Bj_merge_PAP.21164.1	0	-	66050716	66050716	0	1	608,	0,
chr12	66051052	66051634	Bj_merge_PAP.21167.1	0	+	66051634	66051634	0	1	582,	0,
chr12	66136417	66137585	Bj_merge_PAP.21168.1	0	+	66137585	66137585	0	1	1168,	0,
chr12	66366694	66367025	Bj_merge_PAP.21170.1	0	+	66367025	66367025	0	1	331,	0,
chr12	66509724	66510001	Bj_merge_PAP.21188.1	0	-	66510001	66510001	0	1	277,	0,
chr12	66511075	66511443	Bj_merge_PAP.21190.1	0	-	66511443	66511443	0	1	368,	0,
chr12	67714843	67715359	Bj_merge_PAP.21208.1	0	+	67715359	67715359	0	1	516,	0,
chr12	68221469	68221839	Bj_merge_PAP.21217.1	0	-	68221839	68221839	0	1	370,	0,
chr12	69060372	69060862	Bj_merge_PAP.21244.1	0	+	69060862	69060862	0	1	490,	0,
chr12	69676670	69677709	Bj_merge_PAP.21328.1	0	+	69677709	69677709	0	1	1039,	0,
chr12	69678232	69678587	Bj_merge_PAP.21336.1	0	+	69678587	69678587	0	1	355,	0,
chr12	69697207	69697581	Bj_merge_PAP.21351.1	0	+	69697581	69697581	0	1	374,	0,
chr12	70507562	70507922	Bj_PAP_chr12.32225.1	0	+	70507922	70507922	0	1	360,	0,
chr12	70618327	70618576	Bj_merge_PAP.21631.1	0	-	70618576	70618576	0	1	249,	0,
chr12	72188616	72189977	Bj_PAP_chr12.32881.1	0	+	72189977	72189977	0	1	1361,	0,
chr12	72192624	72193210	Bj_PAP_chr12.32887.1	0	+	72193210	72193210	0	1	586,	0,
chr12	72623282	72623662	Bj_merge_PAP.21588.1	0	-	72623662	72623662	0	1	380,	0,
chr12	72625058	72625627	Bj_merge_PAP.21594.1	0	-	72625627	72625627	0	1	569,	0,
chr12	72626958	72627372	Bj_merge_PAP.21595.1	0	-	72627372	72627372	0	1	414,	0,
chr12	72627957	72628373	Bj_merge_PAP.21599.1	0	-	72628373	72628373	0	1	416,	0,
chr12	72628949	72630073	Bj_PAP_chr12.33089.1	0	-	72630073	72630073	0	2	619,498,	0,626,
chr12	72630275	72630496	Bj_merge_PAP.21602.1	0	-	72630496	72630496	0	1	221,	0,
chr12	72630820	72632027	Bj_PAP_chr12.33093.1	0	-	72632027	72632027	0	1	1207,	0,
chr12	72637850	72638365	Bj_merge_PAP.21611.1	0	-	72638365	72638365	0	1	515,	0,
chr12	72640131	72641685	Bj_merge_PAP.21613.1;Bj_merge_PAP.21616.1	0	-	72641685	72641685	0	1	1554,	0,
chr12	75917828	75918116	Bj_merge_PAP.21629.1	0	+	75918116	75918116	0	1	288,	0,
chr12	75918999	75919859	Bj_merge_PAP.21634.1;Bj_merge_PAP.21633.1	0	+	75919859	75919859	0	1	860,	0,
chr12	75951043	75951298	Bj_merge_PAP.21635.1	0	+	75951298	75951298	0	1	255,	0,
chr12	76054145	76054627	Bj_merge_PAP.21638.1	0	+	76054627	76054627	0	1	482,	0,
chr12	76337541	76337888	Bj_merge_PAP.21641.1	0	-	76337888	76337888	0	1	347,	0,
chr12	76338543	76339521	Bj_merge_PAP.21646.1;Bj_merge_PAP.21648.1	0	+	76339521	76339521	0	1	978,	0,
chr12	76372265	76372763	Bj_merge_PAP.21650.1	0	+	76372763	76372763	0	1	498,	0,
chr12	76393814	76394177	Bj_merge_PAP.21651.1	0	-	76394177	76394177	0	1	363,	0,
chr12	76394862	76395199	Bj_merge_PAP.21654.1	0	-	76395199	76395199	0	1	337,	0,
chr12	76400854	76401250	Bj_merge_PAP.21657.1	0	-	76401250	76401250	0	1	396,	0,
chr12	76402952	76403948	Bj_merge_PAP.21661.1	0	-	76403948	76403948	0	1	996,	0,
chr12	76406133	76406360	Bj_merge_PAP.21663.1	0	-	76406360	76406360	0	1	227,	0,
chr12	76407543	76408313	Bj_merge_PAP.21665.1;Bj_merge_PAP.21668.1	0	-	76408313	76408313	0	1	770,	0,
chr12	76409850	76410427	Bj_merge_PAP.21670.1	0	-	76410427	76410427	0	1	577,	0,
chr12	76410877	76411201	Bj_merge_PAP.21673.1	0	-	76411201	76411201	0	1	324,	0,
chr12	76412306	76412732	Bj_merge_PAP.21674.1	0	-	76412732	76412732	0	1	426,	0,
chr12	76431762	76432158	Bj_merge_PAP.21699.1	0	-	76432158	76432158	0	1	396,	0,
chr12	76433055	76433435	Bj_merge_PAP.21700.1	0	-	76433435	76433435	0	1	380,	0,
chr12	76509606	76509891	Bj_PAP_chr12.34099.1	0	+	76509891	76509891	0	1	285,	0,
chr12	76653618	76696593	ENST00000550380.1.1	0	+	76696593	76696593	0	4	143,155,193,52,	0,32277,33974,42923,
chr12	76653997	76654529	Bj_merge_PAP.21736.1	0	+	76654529	76654529	0	1	532,	0,
chr12	76655153	76656055	Bj_merge_PAP.21738.1	0	+	76656055	76656055	0	1	902,	0,
chr12	76656566	76657117	Bj_merge_PAP.21740.1	0	+	76657117	76657117	0	1	551,	0,
chr12	76658080	76658697	Bj_merge_PAP.21745.1	0	+	76658697	76658697	0	1	617,	0,
chr12	77151030	77151760	Bj_PAP_chr12.34373.1;Bj_PAP_chr12.34377.1	0	+	77151760	77151760	0	1	730,	0,
chr12	77377842	77378469	Bj_PAP_chr12.34505.1	0	-	77378469	77378469	0	1	627,	0,
chr12	77403362	77403790	Bj_merge_PAP.21753.1	0	-	77403790	77403790	0	1	428,	0,
chr12	77406234	77406494	Bj_merge_PAP.21755.1	0	-	77406494	77406494	0	1	260,	0,
chr12	77515059	77516108	Bj_merge_PAP.21759.1	0	-	77516108	77516108	0	1	1049,	0,
chr12	79893823	79894648	Bj_merge_PAP.21781.1;Bj_PAP_chr12.35281.1	0	-	79894648	79894648	0	1	825,	0,
chr12	79961206	79961534	Bj_merge_PAP.21808.1	0	-	79961534	79961534	0	1	328,	0,
chr12	79962650	79964419	Bj_PAP_chr12.35515.1	0	-	79964419	79964419	0	1	1769,	0,
chr12	79970822	79973644	Bj_PAP_chr12.35551.1	0	-	79973644	79973644	0	1	2822,	0,
chr12	79978168	79978602	Bj_merge_PAP.21850.1	0	-	79978602	79978602	0	1	434,	0,
chr12	80335221	80335666	Bj_PAP_chr12.35787.1	0	+	80335666	80335666	0	1	445,	0,
chr12	80349044	80349464	Bj_merge_PAP.22292.1	0	+	80349464	80349464	0	1	420,	0,
chr12	80439442	80439963	Bj_merge_PAP.21883.1	0	+	80439963	80439963	0	1	521,	0,
chr12	88693755	88694960	Bj_merge_PAP.21989.1;Bj_merge_PAP.21991.1	0	+	88694960	88694960	0	1	1205,	0,
chr12	88695789	88696735	Bj_merge_PAP.21995.1;Bj_merge_PAP.21999.1	0	+	88696735	88696735	0	1	946,	0,
chr12	88697599	88697973	Bj_merge_PAP.22003.1	0	+	88697973	88697973	0	1	374,	0,
chr12	88705243	88705635	Bj_merge_PAP.22005.1	0	+	88705635	88705635	0	1	392,	0,
chr12	88778056	88785137	Bj_merge_PAP.22066.1;Bj_merge_PAP.22071.1;Bj_merge_PAP.22076.1;Bj_merge_PAP.22079.1;Bj_merge_PAP.22083.1	0	-	88785137	88785137	0	1	7081,	0,
chr12	88788573	88795799	Bj_merge_PAP.22100.1;Bj_merge_PAP.22108.1;Bj_merge_PAP.22112.1;Bj_merge_PAP.22119.1	0	-	88795799	88795799	0	1	7226,	0,
chr12	88800526	88803671	Bj_merge_PAP.22124.1;Bj_merge_PAP.22136.1	0	-	88803671	88803671	0	1	3145,	0,
chr12	88804123	88813141	Bj_merge_PAP.22143.1;Bj_merge_PAP.22061.6	0	-	88813141	88813141	0	1	9018,	0,
chr12	88880158	88880516	Bj_merge_PAP.22010.1	0	-	88880516	88880516	0	1	358,	0,
chr12	89777254	89777696	Bj_merge_PAP.22132.1	0	-	89777696	89777696	0	1	442,	0,
chr12	89929572	89930997	Bj_PAM_chr12.62693.1	0	+	89930997	89930997	0	1	1425,	0,
chr12	90056600	90057099	Bj_merge_PAP.22387.1	0	-	90057099	90057099	0	1	499,	0,
chr12	90064357	90064600	Bj_merge_PAP.22389.1	0	-	90064600	90064600	0	1	243,	0,
chr12	90067539	90067967	Bj_merge_PAP.22393.1	0	-	90067967	90067967	0	1	428,	0,
chr12	90068865	90069336	Bj_merge_PAP.22397.1	0	-	90069336	90069336	0	1	471,	0,
chr12	90069807	90070451	Bj_merge_PAP.22402.1	0	-	90070451	90070451	0	1	644,	0,
chr12	90071283	90071569	Bj_merge_PAP.22406.1	0	-	90071569	90071569	0	1	286,	0,
chr12	90072409	90072971	Bj_merge_PAP.22410.1	0	-	90072971	90072971	0	1	562,	0,
chr12	90074603	90075142	Bj_merge_PAP.22414.1	0	-	90075142	90075142	0	1	539,	0,
chr12	90076470	90077370	Bj_merge_PAP.22416.1	0	-	90077370	90077370	0	1	900,	0,
chr12	90079251	90079630	Bj_merge_PAP.22420.1	0	-	90079630	90079630	0	1	379,	0,
chr12	90084947	90087380	Bj_merge_PAP.22423.1;Bj_merge_PAP.22426.1	0	-	90087380	90087380	0	1	2433,	0,
chr12	90087724	90088255	Bj_merge_PAP.22429.1	0	-	90088255	90088255	0	1	531,	0,
chr12	90089458	90091374	Bj_merge_PAP.22434.1;Bj_merge_PAP.22437.1	0	-	90091374	90091374	0	1	1916,	0,
chr12	90092314	90093140	Bj_merge_PAP.22440.1;Bj_merge_PAP.22443.1	0	-	90093140	90093140	0	1	826,	0,
chr12	92924556	92924969	Bj_PAP_chr12.39397.1	0	+	92924969	92924969	0	1	413,	0,
chr12	92988236	92988482	Bj_merge_PAP.22311.1	0	+	92988482	92988482	0	1	246,	0,
chr12	92990443	92990888	Bj_merge_PAP.22317.1	0	+	92990888	92990888	0	1	445,	0,
chr12	93905258	93906580	Bj_PAM_chr12.64657.1	0	+	93906580	93906580	0	1	1322,	0,
chr12	93984632	93985413	Bj_merge_PAP.22382.1	0	-	93985413	93985413	0	1	781,	0,
chr12	94018530	94018874	Bj_merge_PAP.22385.1	0	-	94018874	94018874	0	1	344,	0,
chr12	94942074	94943324	Bj_PAP_chr12.40245.1	0	+	94943324	94943324	0	1	1250,	0,
chr12	96196625	96197041	Bj_merge_PAP.22490.1	0	-	96197041	96197041	0	1	416,	0,
chr12	96810385	96810748	Bj_merge_PAP.22530.1	0	-	96810748	96810748	0	1	363,	0,
chr12	96817969	96820336	Bj_PAP_chr12.41417.1	0	-	96820336	96820336	0	1	2367,	0,
chr12	96839759	96840306	Bj_merge_PAP.22540.1	0	+	96840306	96840306	0	1	547,	0,
chr12	98812910	98813166	Bj_merge_PAP.22557.1	0	+	98813166	98813166	0	1	256,	0,
chr12	100402981	100403501	Bj_PAP_chr12.42417.1	0	-	100403501	100403501	0	1	520,	0,
chr12	105650458	105650811	Bj_merge_PAP.22817.1	0	-	105650811	105650811	0	1	353,	0,
chr12	105651065	105651502	Bj_merge_PAP.22818.1	0	+	105651502	105651502	0	1	437,	0,
chr12	105652079	105652579	Bj_merge_PAP.22820.1	0	+	105652579	105652579	0	1	500,	0,
chr12	105708381	105708968	Bj_PAM_chr12.73628.1	0	-	105708968	105708968	0	1	587,	0,
chr12	105714966	105715683	Bj_PAP_chr12.44501.1	0	-	105715683	105715683	0	1	717,	0,
chr12	105716227	105717594	Bj_merge_PAP.22855.1;Bj_merge_PAP.22858.1	0	-	105717594	105717594	0	1	1367,	0,
chr12	105717885	105718211	Bj_PAP_chr12.44503.1	0	-	105718211	105718211	0	1	326,	0,
chr12	105772572	105777651	Bj_PAP_chr12.44509.7	0	+	105777651	105777651	0	4	942,2034,312,1440,	0,1267,3308,3639,
chr12	105778228	105783781	Bj_merge_PAP.22960.1;Bj_merge_PAP.22964.1;Bj_PAP_chr12.44557.1	0	+	105783781	105783781	0	1	5553,	0,
chr12	105784348	105784854	Bj_merge_PAP.22969.1	0	+	105784854	105784854	0	1	506,	0,
chr12	105785006	105786464	Bj_merge_PAP.22982.1	0	+	105786464	105786464	0	2	43,1408,	0,50,
chr12	105786730	105787090	Bj_PAP_chr12.44565.1	0	+	105787090	105787090	0	1	360,	0,
chr12	105787407	105787763	Bj_PAP_chr12.44569.1	0	+	105787763	105787763	0	1	356,	0,
chr12	105792458	105795072	Bj_merge_PAP.22987.1;Bj_merge_PAP.22989.1;Bj_merge_PAP.22992.1	0	+	105795072	105795072	0	1	2614,	0,
chr12	105795565	105796871	Bj_merge_PAP.22996.1	0	+	105796871	105796871	0	1	1306,	0,
chr12	105797250	105797768	Bj_merge_PAP.22998.1	0	+	105797768	105797768	0	1	518,	0,
chr12	105799953	105800798	Bj_merge_PAP.23001.1	0	+	105800798	105800798	0	1	845,	0,
chr12	105804287	105806683	Bj_merge_PAP.22895.22	0	+	105806683	105806683	0	1	2396,	0,
chr12	105835913	105836153	Bj_merge_PAP.22827.1	0	+	105836153	105836153	0	1	240,	0,
chr12	105848354	105848816	Bj_merge_PAP.22839.1	0	+	105848816	105848816	0	1	462,	0,
chr12	105853461	105853885	Bj_merge_PAP.22848.1	0	+	105853885	105853885	0	1	424,	0,
chr12	105858222	105858643	Bj_merge_PAP.22852.1	0	+	105858643	105858643	0	1	421,	0,
chr12	105862056	105862653	Bj_merge_PAP.22857.1	0	+	105862653	105862653	0	1	597,	0,
chr12	105903488	105903893	Bj_merge_PAP.22861.1	0	+	105903893	105903893	0	1	405,	0,
chr12	105904199	105905314	Bj_merge_PAP.22863.1	0	+	105905314	105905314	0	1	1115,	0,
chr12	105943421	105943649	Bj_merge_PAP.22866.1	0	+	105943649	105943649	0	1	228,	0,
chr12	106423859	106424145	Bj_merge_PAP.22869.1	0	-	106424145	106424145	0	1	286,	0,
chr12	106565831	106566123	Bj_merge_PAP.22872.1	0	+	106566123	106566123	0	1	292,	0,
chr12	111823040	111823309	Bj_merge_PAP.23180.1	0	+	111823309	111823309	0	1	269,	0,
chr12	112826390	112826624	Bj_merge_PAP.23268.1	0	-	112826624	112826624	0	1	234,	0,
chr12	115026059	115026606	Bj_PAP_chr12.49427.1	0	+	115026606	115026606	0	1	547,	0,
chr12	115102059	115102518	Bj_merge_PAP.23414.1	0	-	115102518	115102518	0	1	459,	0,
chr12	115128326	115130109	Bj_merge_PAP.23418.1;Bj_merge_PAP.23425.1	0	-	115130109	115130109	0	1	1783,	0,
chr12	115340880	115341114	Bj_merge_PAP.23427.1	0	-	115341114	115341114	0	1	234,	0,
chr12	115587188	115587662	Bj_merge_PAP.23430.1	0	-	115587662	115587662	0	1	474,	0,
chr12	115592572	115593573	Bj_merge_PAP.23431.1	0	-	115593573	115593573	0	1	1001,	0,
chr12	115594448	115594923	Bj_merge_PAP.23432.1	0	+	115594923	115594923	0	1	475,	0,
chr12	115779546	115780147	Bj_merge_PAP.23439.1	0	+	115780147	115780147	0	1	601,	0,
chr12	115790736	115791851	Bj_merge_PAP.23443.1	0	-	115791851	115791851	0	1	1115,	0,
chr12	116190402	116190801	Bj_merge_PAP.23483.1	0	-	116190801	116190801	0	1	399,	0,
chr12	116191978	116194176	Bj_merge_PAP.23487.1	0	-	116194176	116194176	0	1	2198,	0,
chr12	116201568	116201994	Bj_merge_PAP.23436.1	0	+	116201994	116201994	0	1	426,	0,
chr12	118863686	118864437	Bj_PAM_chr12.82670.1	0	+	118864437	118864437	0	1	751,	0,
chr12	120720022	120720667	Bj_PAP_chr12.51807.2	0	+	120720667	120720667	0	2	59,537,	0,108,
chr12	120724634	120725204	Bj_merge_PAP.23536.1	0	-	120725204	120725204	0	1	570,	0,
chr12	120725807	120726502	Bj_merge_PAP.23537.1;Bj_merge_PAP.23538.1	0	-	120726502	120726502	0	1	695,	0,
chr12	121031793	121032117	Bj_PAP_chr12.52167.1	0	-	121032117	121032117	0	1	324,	0,
chr12	121352327	121352973	Bj_PAP_chr12.52455.1	0	+	121352973	121352973	0	2	191,449,	0,197,
chr12	123840560	123840923	Bj_merge_PAP.23956.1	0	-	123840923	123840923	0	1	363,	0,
chr12	123841370	123841607	Bj_merge_PAP.23960.1	0	-	123841607	123841607	0	1	237,	0,
chr12	123842488	123843031	Bj_merge_PAP.23963.1	0	-	123843031	123843031	0	1	543,	0,
chr12	124061942	124062211	Bj_merge_PAP.23901.1	0	-	124062211	124062211	0	1	269,	0,
chr12	125363100	125363342	Bj_merge_PAP.23983.1	0	-	125363342	125363342	0	1	242,	0,
chr12	125384845	125385179	Bj_merge_PAP.23984.1	0	-	125385179	125385179	0	1	334,	0,
chr12	125386697	125387097	Bj_merge_PAP.23985.1	0	-	125387097	125387097	0	1	400,	0,
chr12	125387456	125387752	Bj_merge_PAP.23988.1	0	-	125387752	125387752	0	1	296,	0,
chr12	125388229	125388575	Bj_merge_PAP.23993.1	0	-	125388575	125388575	0	1	346,	0,
chr12	125388908	125389820	Bj_merge_PAP.23990.1	0	-	125389820	125389820	0	1	912,	0,
chr12	125412160	125412468	Bj_merge_PAP.23999.1	0	-	125412468	125412468	0	1	308,	0,
chr12	125422086	125423799	Bj_merge_PAP.24006.1	0	-	125423799	125423799	0	1	1713,	0,
chr12	125424008	125424729	Bj_PAP_chr12.55727.2	0	-	125424729	125424729	0	1	721,	0,
chr12	125424513	125424985	Bj_PAP_chr12.55729.1	0	+	125424985	125424985	0	1	472,	0,
chr12	127647799	127731049	Bj_PAP_chr12.56257.1	0	-	127731049	127731049	0	4	107,253,115,11,	0,2660,3072,83239,
chr12	127714611	127715414	Bj_merge_PAP.24019.1	0	-	127715414	127715414	0	1	803,	0,
chr12	127715735	127716485	Bj_merge_PAP.24026.1	0	+	127716485	127716485	0	1	750,	0,
chr12	127756783	127757552	Bj_merge_PAP.24010.1;Bj_merge_PAP.24015.1	0	-	127757552	127757552	0	1	769,	0,
chr12	127757842	127758125	Bj_merge_PAP.24023.1	0	+	127758125	127758125	0	1	283,	0,
chr12	131373354	131373677	Bj_merge_PAP.24042.1	0	+	131373677	131373677	0	1	323,	0,
chr13	19254634	19255846	ENST00000342224.6.1	0	+	19255846	19255846	0	1	1212,	0,
chr13	19300962	19301542	Bj_PAP_chr13.143.1	0	+	19301542	19301542	0	2	20,550,	0,30,
chr13	19782850	19783281	Bj_merge_PAP.24170.1	0	-	19783281	19783281	0	1	431,	0,
chr13	19785568	19785894	Bj_PAP_chr13.283.1	0	-	19785894	19785894	0	1	326,	0,
chr13	19956569	19956962	Bj_merge_PAP.24177.1	0	+	19956962	19956962	0	1	393,	0,
chr13	20177552	20178319	Bj_merge_PAP.24287.1	0	+	20178319	20178319	0	1	767,	0,
chr13	20179228	20179842	Bj_merge_PAP.24257.6	0	+	20179842	20179842	0	1	614,	0,
chr13	20180311	20181129	Bj_merge_PAP.24291.1	0	+	20181129	20181129	0	1	818,	0,
chr13	23424169	23424488	Bj_PAP_chr13.2235.1	0	+	23424488	23424488	0	1	319,	0,
chr13	23490063	23490359	Bj_PAP_chr13.2301.1	0	+	23490359	23490359	0	1	296,	0,
chr13	24079394	24079980	Bj_merge_PAP.24333.2	0	+	24079980	24079980	0	1	586,	0,
chr13	24080330	24080773	Bj_merge_PAP.24336.1	0	+	24080773	24080773	0	1	443,	0,
chr13	25926577	25926859	Bj_merge_PAP.24418.1	0	+	25926859	25926859	0	1	282,	0,
chr13	27835738	27836000	Bj_merge_PAP.24428.1	0	+	27836000	27836000	0	1	262,	0,
chr13	27836760	27837236	Bj_merge_PAP.24431.1	0	+	27837236	27837236	0	1	476,	0,
chr13	27837543	27838505	Bj_merge_PAP.24435.1	0	+	27838505	27838505	0	1	962,	0,
chr13	27839024	27839257	Bj_merge_PAP.24442.1	0	+	27839257	27839257	0	1	233,	0,
chr13	28703744	28704106	Bj_merge_PAP.24472.1	0	-	28704106	28704106	0	1	362,	0,
chr13	28704460	28704820	Bj_merge_PAP.24473.1	0	-	28704820	28704820	0	1	360,	0,
chr13	29258785	29259249	Bj_merge_PAP.24504.1	0	+	29259249	29259249	0	1	464,	0,
chr13	29328154	29328475	Bj_merge_PAP.24513.1	0	+	29328475	29328475	0	1	321,	0,
chr13	30770563	30771131	Bj_merge_PAP.24546.1	0	-	30771131	30771131	0	1	568,	0,
chr13	30969822	30970177	Bj_merge_PAP.24547.1	0	+	30970177	30970177	0	1	355,	0,
chr13	30971071	30971427	Bj_merge_PAP.24549.1	0	+	30971427	30971427	0	1	356,	0,
chr13	30994151	30995532	Bj_merge_PAP.24553.1;Bj_merge_PAP.24557.1	0	-	30995532	30995532	0	1	1381,	0,
chr13	30996655	30997096	Bj_merge_PAP.24550.1	0	+	30997096	30997096	0	1	441,	0,
chr13	31009857	31010433	Bj_merge_PAP.24555.1	0	-	31010433	31010433	0	1	576,	0,
chr13	31022674	31023205	Bj_merge_PAP.24552.1	0	-	31023205	31023205	0	1	531,	0,
chr13	31026160	31026703	Bj_merge_PAP.24559.1	0	-	31026703	31026703	0	1	543,	0,
chr13	31127870	31128374	Bj_PAP_chr13.5787.1	0	+	31128374	31128374	0	1	504,	0,
chr13	31247800	31248180	Bj_merge_PAP.24573.1	0	-	31248180	31248180	0	1	380,	0,
chr13	31447148	31447394	Bj_merge_PAP.24576.1	0	+	31447394	31447394	0	1	246,	0,
chr13	31618762	31619932	Bj_merge_PAP.24581.1	0	-	31619932	31619932	0	1	1170,	0,
chr13	31620240	31620793	Bj_merge_PAP.24584.1	0	+	31620793	31620793	0	1	553,	0,
chr13	31621106	31621484	Bj_merge_PAP.24587.1	0	+	31621484	31621484	0	1	378,	0,
chr13	31703491	31703739	Bj_merge_PAP.24593.1	0	-	31703739	31703739	0	1	248,	0,
chr13	34728516	34729016	Bj_merge_PAP.24748.1	0	-	34729016	34729016	0	1	500,	0,
chr13	34729970	34731243	Bj_merge_PAP.24750.1	0	-	34731243	34731243	0	1	1273,	0,
chr13	34735753	34736131	Bj_merge_PAP.24751.1	0	-	34736131	34736131	0	1	378,	0,
chr13	34736476	34737353	Bj_merge_PAP.24753.1;Bj_merge_PAP.24754.1	0	+	34737353	34737353	0	1	877,	0,
chr13	37512461	37513663	Bj_PAP_chr13.7991.2	0	-	37513663	37513663	0	1	1202,	0,
chr13	38943225	38943498	Bj_merge_PAP.24913.1	0	+	38943498	38943498	0	1	273,	0,
chr13	38944025	38944430	Bj_merge_PAP.24919.1	0	+	38944430	38944430	0	1	405,	0,
chr13	38952553	38953174	Bj_merge_PAP.24918.1	0	+	38953174	38953174	0	1	621,	0,
chr13	41599504	41600187	Bj_merge_PAP.25233.1	0	-	41600187	41600187	0	1	683,	0,
chr13	41628212	41628878	Bj_merge_PAP.25237.1	0	-	41628878	41628878	0	1	666,	0,
chr13	41629152	41629522	Bj_merge_PAP.25241.1	0	-	41629522	41629522	0	1	370,	0,
chr13	42810116	42811211	Bj_PAM_chr13.15535.1	0	+	42811211	42811211	0	1	1095,	0,
chr13	42816703	42817020	Bj_PAM_chr13.15545.1	0	+	42817020	42817020	0	1	317,	0,
chr13	42830007	42830593	Bj_PAP_chr13.10375.1	0	+	42830593	42830593	0	1	586,	0,
chr13	43394748	43395222	Bj_merge_PAP.25114.1	0	-	43395222	43395222	0	1	474,	0,
chr13	44542478	44545808	Bj_PAP_chr13.10873.2	0	+	44545808	44545808	0	1	3330,	0,
chr13	45168926	45249175	Bj_PAP_chr13.11135.1	0	+	45249175	45249175	0	2	635,12,	0,80237,
chr13	45492751	45493115	Bj_merge_PAP.25239.1	0	+	45493115	45493115	0	1	364,	0,
chr13	45496136	45496351	Bj_merge_PAP.25242.1	0	-	45496351	45496351	0	1	215,	0,
chr13	45866697	45867072	Bj_merge_PAP.25258.1	0	+	45867072	45867072	0	1	375,	0,
chr13	45890689	45891180	Bj_merge_PAP.25260.1	0	-	45891180	45891180	0	1	491,	0,
chr13	45891965	45892290	Bj_merge_PAP.25262.1	0	-	45892290	45892290	0	1	325,	0,
chr13	45894718	45897231	Bj_PAP_chr13.11537.1;Bj_PAP_chr13.11539.1;Bj_PAP_chr13.11541.1	0	-	45897231	45897231	0	1	2513,	0,
chr13	47065001	47065325	Bj_PAP_chr13.12025.1	0	+	47065325	47065325	0	1	324,	0,
chr13	47662187	47663065	Bj_merge_PAP.25289.1	0	+	47663065	47663065	0	1	878,	0,
chr13	47663371	47663613	Bj_merge_PAP.25291.1	0	+	47663613	47663613	0	1	242,	0,
chr13	48337539	48337864	Bj_PAP_chr13.12355.1	0	+	48337864	48337864	0	1	325,	0,
chr13	50542239	50542663	Bj_merge_PAP.25549.1	0	-	50542663	50542663	0	1	424,	0,
chr13	61211531	61212091	Bj_PAP_chr13.16493.1	0	-	61212091	61212091	0	1	560,	0,
chr13	65532196	65533445	Bj_PAP_chr13.17151.1	0	-	65533445	65533445	0	1	1249,	0,
chr13	69559492	69559920	Bj_PAP_chr13.18299.1	0	+	69559920	69559920	0	1	428,	0,
chr13	69561590	69561827	Bj_merge_PAP.25764.1	0	+	69561827	69561827	0	1	237,	0,
chr13	77559401	77559703	Bj_PAP_chr13.20237.1	0	+	77559703	77559703	0	1	302,	0,
chr13	79424976	79425310	Bj_merge_PAP.25820.1	0	+	79425310	79425310	0	1	334,	0,
chr13	79483089	79484632	Bj_PAP_chr13.20633.1	0	+	79484632	79484632	0	1	1543,	0,
chr13	79880531	79880908	Bj_merge_PAP.25821.1	0	-	79880908	79880908	0	1	377,	0,
chr13	79884588	79884989	Bj_merge_PAP.25822.1	0	-	79884989	79884989	0	1	401,	0,
chr13	80510234	80510682	Bj_merge_PAP.25836.1	0	-	80510682	80510682	0	1	448,	0,
chr13	80562982	80563225	Bj_merge_PAP.25839.1	0	+	80563225	80563225	0	1	243,	0,
chr13	80622257	80622527	Bj_merge_PAP.25840.1	0	-	80622527	80622527	0	1	270,	0,
chr13	80903248	80903785	Bj_merge_PAP.25843.1	0	-	80903785	80903785	0	1	537,	0,
chr13	80904287	80904491	Bj_merge_PAP.25844.1	0	-	80904491	80904491	0	1	204,	0,
chr13	86927932	86928417	Bj_PAP_chr13.22439.1	0	+	86928417	86928417	0	1	485,	0,
chr13	86928824	86929587	Bj_PAP_chr13.22443.1	0	+	86929587	86929587	0	1	763,	0,
chr13	90823334	90823803	Bj_PAP_chr13.23193.1	0	+	90823803	90823803	0	1	469,	0,
chr13	92013872	92014229	Bj_merge_PAP.25967.1	0	+	92014229	92014229	0	1	357,	0,
chr13	95411027	95411268	Bj_merge_PAP.26006.1	0	-	95411268	95411268	0	1	241,	0,
chr13	98683428	98683819	Bj_merge_PAP.26186.1	0	+	98683819	98683819	0	1	391,	0,
chr13	99293063	99293271	Bj_PAP_chr13.25997.1	0	-	99293271	99293271	0	1	208,	0,
chr13	106808491	106808758	Bj_merge_PAP.26405.1	0	-	106808758	106808758	0	1	267,	0,
chr13	106809119	106810389	Bj_merge_PAP.26403.1;Bj_merge_PAP.26410.1	0	+	106810389	106810389	0	1	1270,	0,
chr13	109907831	109908386	Bj_merge_PAP.26499.1	0	-	109908386	109908386	0	1	555,	0,
chr13	109924752	109925232	Bj_merge_PAP.26508.1	0	+	109925232	109925232	0	1	480,	0,
chr13	110567442	110567767	ENST00000364291.1.1	0	+	110567767	110567767	0	1	325,	0,
chr13	110787352	110787613	Bj_merge_PAP.26723.1	0	-	110787613	110787613	0	1	261,	0,
chr13	111589146	111590005	Bj_PAP_chr13.30923.1	0	+	111590005	111590005	0	1	859,	0,
chr13	111591304	111591564	Bj_PAP_chr13.30933.1	0	+	111591564	111591564	0	1	260,	0,
chr13	111606522	111607580	Bj_merge_PAP.26600.1	0	-	111607580	111607580	0	1	1058,	0,
chr13	113257149	113260772	Bj_PAP_chr13.31199.1	0	-	113260772	113260772	0	2	14,3021,	0,602,
chr13	113928800	113929302	Bj_merge_PAP.26646.1	0	+	113929302	113929302	0	1	502,	0,
chr13	114064230	114064829	Bj_merge_PAP.26665.1	0	-	114064829	114064829	0	1	599,	0,
chr14	19011769	19012037	Bj_merge_PAP.26789.1	0	+	19012037	19012037	0	1	268,	0,
chr14	20743638	20747259	Bj_PAP_chr14.641.1	0	-	20747259	20747259	0	1	3621,	0,
chr14	21078251	21078541	Bj_merge_PAP.26839.1	0	+	21078541	21078541	0	1	290,	0,
chr14	21081207	21081931	Bj_merge_PAP.26837.1	0	-	21081931	21081931	0	1	724,	0,
chr14	21093521	21093919	Bj_merge_PAP.26841.1	0	+	21093919	21093919	0	1	398,	0,
chr14	21098394	21098676	Bj_merge_PAP.26842.1	0	-	21098676	21098676	0	1	282,	0,
chr14	21121089	21121357	Bj_merge_PAP.26845.1	0	-	21121357	21121357	0	1	268,	0,
chr14	21189422	21190765	Bj_PAP_chr14.953.1	0	-	21190765	21190765	0	1	1343,	0,
chr14	21191015	21191351	Bj_PAP_chr14.957.1	0	-	21191351	21191351	0	1	336,	0,
chr14	21919176	21919467	Bj_merge_PAP.26996.1	0	-	21919467	21919467	0	1	291,	0,
chr14	22080079	22080337	Bj_PAP_chr14.1549.1	0	-	22080337	22080337	0	1	258,	0,
chr14	25900668	25901427	Bj_PAP_chr14.3635.1;Bj_merge_PAP.27046.1	0	-	25901427	25901427	0	1	759,	0,
chr14	28733595	28735180	ENST00000550043.1.1	0	+	28735180	28735180	0	1	1585,	0,
chr14	29704450	29705246	Bj_merge_PAP.27058.1;Bj_merge_PAP.27059.1	0	-	29705246	29705246	0	1	796,	0,
chr14	29705447	29706142	Bj_merge_PAP.27057.1	0	-	29706142	29706142	0	1	695,	0,
chr14	30660968	30661367	Bj_merge_PAP.27061.1	0	-	30661367	30661367	0	1	399,	0,
chr14	30661735	30663072	Bj_merge_PAP.27062.1	0	-	30663072	30663072	0	1	1337,	0,
chr14	30663445	30663771	Bj_merge_PAP.27063.1	0	-	30663771	30663771	0	1	326,	0,
chr14	30664227	30666725	Bj_merge_PAP.27064.1	0	+	30666725	30666725	0	1	2498,	0,
chr14	31290660	31290959	Bj_PAP_chr14.4877.1	0	+	31290959	31290959	0	1	299,	0,
chr14	34456382	34456838	Bj_merge_PAP.27186.1	0	+	34456838	34456838	0	1	456,	0,
chr14	35017080	35018524	Bj_merge_PAP.27241.1;Bj_merge_PAP.27243.1	0	+	35018524	35018524	0	1	1444,	0,
chr14	35018732	35019861	Bj_merge_PAP.27251.1;Bj_merge_PAP.27253.1;Bj_merge_PAP.27254.1	0	+	35019861	35019861	0	1	1129,	0,
chr14	35020164	35021379	Bj_merge_PAP.27256.1;Bj_merge_PAP.27266.1	0	+	35021379	35021379	0	1	1215,	0,
chr14	35020602	35021289	Bj_merge_PAP.27269.1	0	-	35021289	35021289	0	1	687,	0,
chr14	35023149	35024440	Bj_merge_PAP.27261.1	0	-	35024440	35024440	0	1	1291,	0,
chr14	35165490	35165913	Bj_merge_PAP.27265.1	0	-	35165913	35165913	0	1	423,	0,
chr14	35167120	35167504	Bj_merge_PAP.27268.1	0	-	35167504	35167504	0	1	384,	0,
chr14	35169418	35169986	Bj_merge_PAP.27270.1	0	-	35169986	35169986	0	1	568,	0,
chr14	35171111	35171518	Bj_merge_PAP.27277.1	0	-	35171518	35171518	0	1	407,	0,
chr14	35173330	35173679	Bj_merge_PAP.27274.1	0	-	35173679	35173679	0	1	349,	0,
chr14	35899177	35900458	Bj_PAP_chr14.7091.1;Bj_PAP_chr14.7093.1	0	+	35900458	35900458	0	1	1281,	0,
chr14	36288964	36289664	Bj_PAP_chr14.7475.1	0	+	36289664	36289664	0	1	700,	0,
chr14	36350162	36350518	Bj_PAP_chr14.7517.1	0	+	36350518	36350518	0	2	214,20,	0,336,
chr14	36523327	36523606	Bj_merge_PAP.27355.1	0	-	36523606	36523606	0	1	279,	0,
chr14	38365264	38371329	ENST00000554257.1.1	0	-	38371329	38371329	0	2	3351,109,	0,5956,
chr14	38369520	38369744	Bj_merge_PAP.27400.1	0	-	38369744	38369744	0	1	224,	0,
chr14	38694401	38694689	Bj_merge_PAP.27396.1	0	+	38694689	38694689	0	1	288,	0,
chr14	38872889	38873762	Bj_merge_PAP.27413.1	0	-	38873762	38873762	0	1	873,	0,
chr14	38873754	38875205	Bj_merge_PAP.27417.1;Bj_merge_PAP.27408.1	0	+	38875205	38875205	0	1	1451,	0,
chr14	38874199	38875213	Bj_merge_PAP.27414.1;Bj_merge_PAP.27411.1	0	-	38875213	38875213	0	1	1014,	0,
chr14	39022116	39022434	Bj_merge_PAP.27412.1	0	-	39022434	39022434	0	1	318,	0,
chr14	39659533	39659826	Bj_merge_PAP.27442.1	0	+	39659826	39659826	0	1	293,	0,
chr14	39660672	39661615	Bj_merge_PAP.27441.1;Bj_merge_PAP.27443.1	0	+	39661615	39661615	0	1	943,	0,
chr14	39662523	39662908	Bj_merge_PAP.27444.1	0	+	39662908	39662908	0	1	385,	0,
chr14	39664271	39664551	Bj_merge_PAP.27446.1	0	+	39664551	39664551	0	1	280,	0,
chr14	39854564	39854818	Bj_merge_PAP.27454.1	0	-	39854818	39854818	0	1	254,	0,
chr14	44588614	44589968	Bj_PAP_chr14.9951.1	0	-	44589968	44589968	0	1	1354,	0,
chr14	45329289	45332337	Bj_PAP_chr14.10167.1	0	-	45332337	45332337	0	2	46,507,	0,2541,
chr14	45332722	45333800	Bj_PAP_chr14.10187.1	0	-	45333800	45333800	0	1	1078,	0,
chr14	45334494	45334836	Bj_PAP_chr14.10195.1	0	-	45334836	45334836	0	2	34,298,	0,44,
chr14	45356405	45357000	Bj_PAP_chr14.10205.1	0	-	45357000	45357000	0	1	595,	0,
chr14	45759185	45759610	Bj_PAP_chr14.10391.1	0	+	45759610	45759610	0	1	425,	0,
chr14	45972045	45972322	Bj_merge_PAP.27523.1	0	-	45972322	45972322	0	1	277,	0,
chr14	50017967	50018325	Bj_merge_PAP.27537.1	0	-	50018325	50018325	0	1	358,	0,
chr14	50059801	50060146	Bj_merge_PAP.27624.1	0	-	50060146	50060146	0	1	345,	0,
chr14	50326626	50327545	Bj_merge_PAP.27574.1;Bj_merge_PAP.27577.1	0	-	50327545	50327545	0	1	919,	0,
chr14	50327763	50328871	Bj_merge_PAP.27580.1	0	-	50328871	50328871	0	1	1108,	0,
chr14	50329871	50331257	Bj_merge_PAP.27552.1;Bj_merge_PAP.27555.1	0	+	50331257	50331257	0	1	1386,	0,
chr14	50335245	50335806	Bj_merge_PAP.27559.1	0	+	50335806	50335806	0	1	561,	0,
chr14	50517171	50517569	Bj_PAP_chr14.11633.1	0	+	50517569	50517569	0	1	398,	0,
chr14	51862340	51863302	Bj_merge_PAP.27667.1	0	-	51863302	51863302	0	1	962,	0,
chr14	51862685	51864166	Bj_merge_PAP.27669.1;Bj_merge_PAP.27662.1	0	+	51864166	51864166	0	1	1481,	0,
chr14	51864644	51865723	Bj_merge_PAP.27666.1;Bj_merge_PAP.27674.1	0	-	51865723	51865723	0	1	1079,	0,
chr14	51865956	51866528	Bj_merge_PAP.27676.1	0	+	51866528	51866528	0	1	572,	0,
chr14	52622458	52622893	Bj_PAP_chr14.12937.1	0	+	52622893	52622893	0	1	435,	0,
chr14	52754953	52755210	Bj_merge_PAP.27711.1	0	+	52755210	52755210	0	1	257,	0,
chr14	52755650	52755866	Bj_PAP_chr14.12969.1	0	+	52755866	52755866	0	1	216,	0,
chr14	53302003	53302381	Bj_merge_PAP.27738.1	0	-	53302381	53302381	0	1	378,	0,
chr14	54457772	54458014	Bj_PAP_chr14.13767.2	0	-	54458014	54458014	0	1	242,	0,
chr14	55027680	55027898	Bj_merge_PAP.27847.1	0	-	55027898	55027898	0	1	218,	0,
chr14	55542349	55542941	Bj_merge_PAP.27874.1	0	+	55542941	55542941	0	1	592,	0,
chr14	55695793	55696654	Bj_PAP_chr14.14285.1	0	+	55696654	55696654	0	1	861,	0,
chr14	55707388	55707734	Bj_PAP_chr14.14297.1	0	-	55707734	55707734	0	1	346,	0,
chr14	57508129	57508845	Bj_PAP_chr14.15113.1	0	+	57508845	57508845	0	1	716,	0,
chr14	57763970	57765468	Bj_PAM_chr14.24131.1	0	+	57765468	57765468	0	1	1498,	0,
chr14	57766660	57766902	Bj_merge_PAP.28025.1	0	+	57766902	57766902	0	1	242,	0,
chr14	59294348	59295220	Bj_PAP_chr14.15901.1	0	-	59295220	59295220	0	2	441,425,	0,447,
chr14	59899291	59901778	Bj_PAP_chr14.16193.1	0	-	59901778	59901778	0	2	427,1052,	0,1435,
chr14	59901892	59904387	Bj_PAP_chr14.16197.1	0	-	59904387	59904387	0	1	2495,	0,
chr14	59906373	59907921	Bj_PAP_chr14.16201.1	0	-	59907921	59907921	0	1	1548,	0,
chr14	59917246	59923552	Bj_merge_PAP.28158.2	0	-	59923552	59923552	0	2	5187,1111,	0,5195,
chr14	59923728	59924090	Bj_merge_PAP.28163.1	0	-	59924090	59924090	0	1	362,	0,
chr14	60646195	60646557	Bj_merge_PAP.28157.1	0	+	60646557	60646557	0	1	362,	0,
chr14	60864425	60867233	Bj_PAP_chr14.16683.3	0	+	60867233	60867233	0	1	2808,	0,
chr14	62221423	62222440	Bj_PAP_chr14.17605.1	0	+	62222440	62222440	0	1	1017,	0,
chr14	62270335	62270660	Bj_merge_PAP.28244.1	0	+	62270660	62270660	0	1	325,	0,
chr14	62298683	62299103	Bj_PAP_chr14.17669.1	0	-	62299103	62299103	0	1	420,	0,
chr14	62574532	62574913	Bj_PAM_chr14.28161.1	0	+	62574913	62574913	0	1	381,	0,
chr14	63589754	63590174	Bj_PAP_chr14.17987.1	0	+	63590174	63590174	0	1	420,	0,
chr14	64201731	64201962	Bj_PAP_chr14.18375.1	0	+	64201962	64201962	0	1	231,	0,
chr14	65745938	65746622	Bj_PAP_chr14.19313.1	0	+	65746622	65746622	0	1	684,	0,
chr14	65747331	65747784	Bj_merge_PAP.28368.1	0	+	65747784	65747784	0	1	453,	0,
chr14	66347350	66347795	Bj_PAP_chr14.19495.1	0	-	66347795	66347795	0	1	445,	0,
chr14	69246741	69247142	Bj_merge_PAP.28480.1	0	-	69247142	69247142	0	1	401,	0,
chr14	69277564	69277868	Bj_merge_PAP.28485.1	0	-	69277868	69277868	0	1	304,	0,
chr14	69279549	69284408	Bj_PAP_chr14.20849.1;Bj_PAP_chr14.20853.1	0	-	69284408	69284408	0	1	4859,	0,
chr14	69288013	69288573	Bj_merge_PAP.28643.1	0	-	69288573	69288573	0	1	560,	0,
chr14	69290628	69291187	Bj_merge_PAP.28644.1	0	-	69291187	69291187	0	1	559,	0,
chr14	69293320	69293771	Bj_merge_PAP.28645.1	0	-	69293771	69293771	0	1	451,	0,
chr14	69313010	69313441	Bj_merge_PAP.28646.1	0	-	69313441	69313441	0	1	431,	0,
chr14	69316965	69317394	Bj_merge_PAP.28647.1	0	-	69317394	69317394	0	1	429,	0,
chr14	69320696	69321832	Bj_merge_PAP.28648.1;Bj_merge_PAP.28649.1	0	-	69321832	69321832	0	1	1136,	0,
chr14	69328996	69329278	Bj_merge_PAM.25504.1	0	+	69329278	69329278	0	1	282,	0,
chr14	69333598	69335014	Bj_PAM_chr14.33337.1;Bj_merge_PAP.28651.1	0	-	69335014	69335014	0	1	1416,	0,
chr14	71029689	71030144	Bj_merge_PAP.28602.1	0	-	71030144	71030144	0	1	455,	0,
chr14	71707949	71708239	Bj_merge_PAP.28622.1	0	-	71708239	71708239	0	1	290,	0,
chr14	71716831	71717340	Bj_merge_PAP.28628.1	0	-	71717340	71717340	0	1	509,	0,
chr14	71788209	71792924	Bj_merge_PAP.28686.1	0	+	71792924	71792924	0	1	4715,	0,
chr14	71794071	71801518	Bj_merge_PAP.28735.1;Bj_merge_PAP.28740.1;Bj_merge_PAP.28744.1;Bj_merge_PAP.28756.1;Bj_merge_PAP.28763.1;Bj_merge_PAP.28767.1;Bj_merge_PAP.28771.1;Bj_merge_PAP.28777.1	0	+	71801518	71801518	0	1	7447,	0,
chr14	71797022	71797501	Bj_PAP_chr14.22327.1	0	-	71797501	71797501	0	1	479,	0,
chr14	71803122	71803486	Bj_merge_PAP.28782.1	0	+	71803486	71803486	0	1	364,	0,
chr14	71808223	71808568	Bj_merge_PAP.28786.1	0	+	71808568	71808568	0	1	345,	0,
chr14	71816110	71816571	Bj_merge_PAP.28790.1	0	+	71816571	71816571	0	1	461,	0,
chr14	71819891	71820231	Bj_merge_PAP.28794.1	0	+	71820231	71820231	0	1	340,	0,
chr14	71821727	71822245	Bj_merge_PAP.28799.1	0	+	71822245	71822245	0	1	518,	0,
chr14	71823982	71824370	Bj_merge_PAP.28804.1	0	+	71824370	71824370	0	1	388,	0,
chr14	71826109	71826506	Bj_merge_PAP.28808.1	0	+	71826506	71826506	0	1	397,	0,
chr14	71827607	71827970	Bj_merge_PAP.28813.1	0	+	71827970	71827970	0	1	363,	0,
chr14	71829025	71829486	Bj_merge_PAP.28816.1	0	+	71829486	71829486	0	1	461,	0,
chr14	71830123	71830566	Bj_merge_PAP.28820.1	0	+	71830566	71830566	0	1	443,	0,
chr14	71837750	71838067	Bj_merge_PAP.28822.1	0	+	71838067	71838067	0	1	317,	0,
chr14	71838652	71838927	Bj_merge_PAP.28824.1	0	+	71838927	71838927	0	1	275,	0,
chr14	71847079	71847387	Bj_merge_PAP.28826.1	0	+	71847387	71847387	0	1	308,	0,
chr14	71849058	71849436	Bj_merge_PAP.28829.1	0	+	71849436	71849436	0	1	378,	0,
chr14	71849840	71850209	Bj_merge_PAP.28831.1	0	+	71850209	71850209	0	1	369,	0,
chr14	71851253	71851616	Bj_merge_PAP.28833.1	0	+	71851616	71851616	0	1	363,	0,
chr14	71854561	71855008	Bj_merge_PAP.28836.1	0	+	71855008	71855008	0	1	447,	0,
chr14	71858207	71858446	Bj_merge_PAP.28839.1	0	+	71858446	71858446	0	1	239,	0,
chr14	71871716	71872023	Bj_merge_PAP.28843.1	0	+	71872023	71872023	0	1	307,	0,
chr14	71875176	71875977	Bj_merge_PAP.28845.1	0	+	71875977	71875977	0	1	801,	0,
chr14	71880670	71883000	ENST00000557469.1.1	0	+	71883000	71883000	0	2	149,308,	0,2022,
chr14	71885118	71885475	Bj_merge_PAP.28849.1	0	+	71885475	71885475	0	1	357,	0,
chr14	71888717	71891934	Bj_merge_PAP.28852.1;Bj_merge_PAP.28855.1	0	+	71891934	71891934	0	1	3217,	0,
chr14	71892160	71892665	Bj_merge_PAP.28858.1	0	+	71892665	71892665	0	1	505,	0,
chr14	71895341	71896188	Bj_merge_PAP.28865.1;Bj_merge_PAP.28866.1	0	+	71896188	71896188	0	1	847,	0,
chr14	71897075	71897502	Bj_merge_PAP.28873.1	0	+	71897502	71897502	0	1	427,	0,
chr14	71900321	71900767	Bj_merge_PAP.28876.1	0	+	71900767	71900767	0	1	446,	0,
chr14	71907754	71908033	Bj_merge_PAP.28880.1	0	+	71908033	71908033	0	1	279,	0,
chr14	71910422	71910965	Bj_merge_PAP.28885.1	0	+	71910965	71910965	0	1	543,	0,
chr14	77421189	77421561	Bj_merge_PAP.28995.1	0	-	77421561	77421561	0	1	372,	0,
chr14	77421961	77422589	Bj_merge_PAP.28987.1	0	-	77422589	77422589	0	1	628,	0,
chr14	77424539	77425441	Bj_merge_PAP.28993.1	0	-	77425441	77425441	0	1	902,	0,
chr14	77425980	77432145	ENST00000553613.1.1	0	+	77432145	77432145	0	3	116,277,188,	0,2693,5977,
chr14	77426439	77426867	Bj_merge_PAP.29007.1	0	+	77426867	77426867	0	1	428,	0,
chr14	77500464	77501185	Bj_merge_PAP.29019.1	0	+	77501185	77501185	0	1	721,	0,
chr14	82382768	82383338	Bj_PAP_chr14.26721.1	0	+	82383338	82383338	0	1	570,	0,
chr14	83158878	83159464	Bj_PAP_chr14.26849.1	0	-	83159464	83159464	0	1	586,	0,
chr14	90845944	90848219	Bj_merge_PAP.29144.1;Bj_merge_PAP.29148.1;Bj_merge_PAP.29153.1	0	-	90848219	90848219	0	1	2275,	0,
chr14	90848563	90849353	Bj_merge_PAP.29156.1	0	-	90849353	90849353	0	1	790,	0,
chr14	90849638	90852216	Bj_PAP_chr14.28747.1	0	+	90852216	90852216	0	1	2578,	0,
chr14	90853720	90854557	Bj_merge_PAP.29163.1	0	+	90854557	90854557	0	1	837,	0,
chr14	90854816	90855575	Bj_merge_PAP.29165.1	0	+	90855575	90855575	0	1	759,	0,
chr14	95100129	95100772	Bj_PAP_chr14.30775.1;Bj_PAP_chr14.30777.1	0	+	95100772	95100772	0	1	643,	0,
chr14	95979596	95979929	Bj_merge_PAP.29342.1	0	-	95979929	95979929	0	1	333,	0,
chr14	99439148	99439637	Bj_PAP_chr14.31947.3	0	-	99439637	99439637	0	1	489,	0,
chr14	100088747	100089390	Bj_merge_PAP.29347.1	0	-	100089390	100089390	0	1	643,	0,
chr14	100430807	100431768	Bj_PAP_chr14.32377.1;Bj_PAP_chr14.32381.1	0	+	100431768	100431768	0	1	961,	0,
chr14	101378766	101379179	Bj_PAP_chr14.32749.1	0	+	101379179	101379179	0	1	413,	0,
chr14	101382472	101383021	Bj_merge_PAP.29734.1	0	+	101383021	101383021	0	1	549,	0,
chr14	101384250	101384465	Bj_PAP_chr14.32755.1	0	+	101384465	101384465	0	1	215,	0,
chr14	101465264	101473778	Bj_PAP_chr14.32801.1	0	+	101473778	101473778	0	2	186,1419,	0,7095,
chr14	101481169	101481822	Bj_merge_PAP.29432.1;Bj_merge_PAP.29434.1	0	+	101481822	101481822	0	1	653,	0,
chr14	101482448	101482959	Bj_merge_PAP.29438.1	0	+	101482959	101482959	0	1	511,	0,
chr14	102411434	102411995	Bj_merge_PAP.29469.1	0	-	102411995	102411995	0	1	561,	0,
chr14	102412331	102412754	Bj_merge_PAP.29471.1	0	-	102412754	102412754	0	1	423,	0,
chr14	102413861	102414362	Bj_merge_PAP.29479.1	0	-	102414362	102414362	0	1	501,	0,
chr14	102414465	102419633	Bj_PAP_chr14.33147.1	0	+	102419633	102419633	0	1	5168,	0,
chr14	102537672	102538270	Bj_merge_PAP.29493.1	0	-	102538270	102538270	0	1	598,	0,
chr14	102539638	102540176	Bj_merge_PAP.29497.1	0	-	102540176	102540176	0	1	538,	0,
chr14	102541006	102541915	Bj_merge_PAP.29500.1;Bj_merge_PAP.29498.1	0	-	102541915	102541915	0	1	909,	0,
chr14	102776968	102777185	Bj_PAP_chr14.33455.1	0	-	102777185	102777185	0	1	217,	0,
chr14	103671291	103671627	Bj_PAP_chr14.34005.1	0	-	103671627	103671627	0	1	336,	0,
chr14	103673272	103673478	Bj_PAP_chr14.34011.1	0	-	103673478	103673478	0	1	206,	0,
chr14	103675928	103676300	Bj_PAP_chr14.34017.1	0	+	103676300	103676300	0	1	372,	0,
chr14	103820521	103821020	Bj_merge_PAP.29571.1	0	+	103821020	103821020	0	1	499,	0,
chr14	103823354	103823830	Bj_merge_PAP.29574.1	0	+	103823830	103823830	0	1	476,	0,
chr14	103826700	103827290	Bj_merge_PAP.29576.1	0	+	103827290	103827290	0	1	590,	0,
chr14	103827929	103828391	Bj_merge_PAP.29584.1	0	+	103828391	103828391	0	1	462,	0,
chr14	103827993	103828248	Bj_merge_PAP.29586.1	0	-	103828248	103828248	0	1	255,	0,
chr14	103844173	103844674	Bj_merge_PAP.29588.1	0	+	103844674	103844674	0	1	501,	0,
chr14	105280061	105280337	Bj_merge_PAP.29660.1	0	-	105280337	105280337	0	1	276,	0,
chr14	105558077	105559574	Bj_PAP_chr14.35257.1	0	-	105559574	105559574	0	1	1497,	0,
chr15	23157595	23158298	Bj_PAP_chr15.1133.1	0	-	23158298	23158298	0	1	703,	0,
chr15	25241400	25241820	Bj_PAM_chr15.2097.1	0	+	25241820	25241820	0	1	420,	0,
chr15	25245460	25247551	ENST00000551938.1.1	0	+	25247551	25247551	0	2	61,1047,	0,1044,
chr15	25250671	25251193	Bj_merge_PAP.29858.1	0	+	25251193	25251193	0	1	522,	0,
chr15	25251493	25251815	Bj_merge_PAP.29860.1	0	+	25251815	25251815	0	1	322,	0,
chr15	25253252	25253633	Bj_merge_PAP.29862.1	0	+	25253633	25253633	0	1	381,	0,
chr15	25254203	25254565	Bj_merge_PAP.29865.1	0	+	25254565	25254565	0	1	362,	0,
chr15	25260364	25260699	Bj_merge_PAP.29867.1	0	+	25260699	25260699	0	1	335,	0,
chr15	25261391	25262190	Bj_merge_PAP.29869.1	0	+	25262190	25262190	0	1	799,	0,
chr15	25262837	25263096	Bj_merge_PAP.29871.1	0	+	25263096	25263096	0	1	259,	0,
chr15	25263530	25263899	Bj_merge_PAP.29873.1	0	+	25263899	25263899	0	1	369,	0,
chr15	25271073	25275255	Bj_PAP_chr15.1877.1	0	+	25275255	25275255	0	1	4182,	0,
chr15	25277019	25281637	ENST00000552334.1.1	0	+	25281637	25281637	0	1	4618,	0,
chr15	25572618	25572920	Bj_merge_PAP.29840.1	0	-	25572920	25572920	0	1	302,	0,
chr15	30297413	30297812	Bj_merge_PAP.29902.1	0	+	30297812	30297812	0	1	399,	0,
chr15	30336962	30337770	Bj_PAP_chr15.3839.1	0	+	30337770	30337770	0	1	808,	0,
chr15	30777039	30777548	Bj_PAP_chr15.4279.7	0	+	30777548	30777548	0	1	509,	0,
chr15	30779549	30779983	Bj_PAP_chr15.4301.1	0	+	30779983	30779983	0	1	434,	0,
chr15	30780391	30782516	Bj_PAP_chr15.4279.8	0	+	30782516	30782516	0	1	2125,	0,
chr15	31712417	31712787	Bj_PAP_chr15.4893.1	0	+	31712787	31712787	0	1	370,	0,
chr15	31746047	31746311	Bj_PAP_chr15.4915.1	0	-	31746311	31746311	0	1	264,	0,
chr15	32059584	32060406	Bj_PAP_chr15.5017.1	0	-	32060406	32060406	0	2	48,768,	0,54,
chr15	32994689	32995371	Bj_merge_PAP.29987.1	0	+	32995371	32995371	0	1	682,	0,
chr15	33047536	33047966	Bj_merge_PAP.29991.1	0	+	33047966	33047966	0	1	430,	0,
chr15	33048535	33048976	Bj_merge_PAP.29993.1	0	+	33048976	33048976	0	1	441,	0,
chr15	33049194	33049404	Bj_merge_PAP.29992.1	0	+	33049404	33049404	0	1	210,	0,
chr15	33049821	33051692	Bj_merge_PAP.29996.1;Bj_merge_PAP.29995.1;Bj_merge_PAP.29998.1	0	+	33051692	33051692	0	1	1871,	0,
chr15	34421121	34421428	Bj_merge_PAP.30036.1	0	-	34421428	34421428	0	1	307,	0,
chr15	34423316	34426631	Bj_PAP_chr15.6241.1	0	-	34426631	34426631	0	1	3315,	0,
chr15	34781376	34781677	Bj_PAP_chr15.6437.1	0	-	34781677	34781677	0	1	301,	0,
chr15	34781974	34782417	Bj_PAP_chr15.6441.1	0	-	34782417	34782417	0	1	443,	0,
chr15	34786604	34789085	Bj_PAP_chr15.6449.1	0	+	34789085	34789085	0	2	1877,434,	0,2047,
chr15	35141915	35142707	Bj_PAP_chr15.6649.2	0	-	35142707	35142707	0	1	792,	0,
chr15	35384957	35385318	Bj_PAP_chr15.6845.1	0	+	35385318	35385318	0	1	361,	0,
chr15	35591340	35591597	Bj_PAP_chr15.6871.1	0	-	35591597	35591597	0	1	257,	0,
chr15	39157522	39410914	ENST00000560197.1.1	0	-	39410914	39410914	0	8	401,215,146,132,233,81,106,64,	0,2648,2990,20175,21375,108833,206181,253328,
chr15	39409422	39409785	Bj_merge_PAP.30234.1	0	-	39409785	39409785	0	1	363,	0,
chr15	39431313	39431872	Bj_merge_PAP.30237.1	0	-	39431872	39431872	0	1	559,	0,
chr15	39480638	39486510	ENST00000560743.1.1	0	-	39486510	39486510	0	2	1729,232,	0,5640,
chr15	39484845	39485677	Bj_merge_PAP.30248.1;Bj_merge_PAP.30250.1	0	-	39485677	39485677	0	1	832,	0,
chr15	39487274	39488324	Bj_PAM_chr15.12687.9	0	-	39488324	39488324	0	1	1050,	0,
chr15	39593126	39593733	Bj_merge_PAP.30167.1	0	-	39593733	39593733	0	1	607,	0,
chr15	39594239	39595314	Bj_merge_PAP.30174.1	0	+	39595314	39595314	0	1	1075,	0,
chr15	39595016	39595468	Bj_merge_PAP.30175.1	0	-	39595468	39595468	0	1	452,	0,
chr15	39597534	39597992	Bj_merge_PAP.30169.1	0	+	39597992	39597992	0	1	458,	0,
chr15	39763894	39765149	Bj_merge_PAP.30170.1;Bj_merge_PAP.30172.1	0	-	39765149	39765149	0	1	1255,	0,
chr15	39765473	39771579	ENST00000560552.1.1	0	+	39771579	39771579	0	2	416,163,	0,5943,
chr15	41455328	41455648	Bj_PAP_chr15.9553.2	0	+	41455648	41455648	0	2	170,35,	0,285,
chr15	41455960	41456508	Bj_PAP_chr15.9555.1	0	+	41456508	41456508	0	1	548,	0,
chr15	43415498	43416007	Bj_merge_PAP.30559.1	0	+	43416007	43416007	0	1	509,	0,
chr15	43416245	43416566	Bj_merge_PAP.30561.1	0	+	43416566	43416566	0	1	321,	0,
chr15	45015585	45015965	Bj_merge_PAP.30692.1	0	+	45015965	45015965	0	1	380,	0,
chr15	45016183	45016700	Bj_merge_PAP.30693.1	0	+	45016700	45016700	0	1	517,	0,
chr15	45018382	45020547	Bj_merge_PAP.30700.1	0	+	45020547	45020547	0	1	2165,	0,
chr15	48964113	48964705	Bj_merge_PAP.30776.1	0	+	48964705	48964705	0	1	592,	0,
chr15	49017549	49018536	Bj_PAP_chr15.12965.1	0	+	49018536	49018536	0	1	987,	0,
chr15	49399887	49400333	Bj_merge_PAP.30814.1	0	-	49400333	49400333	0	1	446,	0,
chr15	49401397	49401803	Bj_merge_PAP.30815.1	0	-	49401803	49401803	0	1	406,	0,
chr15	49944335	49948429	ENST00000569135.1.1	0	+	49948429	49948429	0	1	4094,	0,
chr15	50086448	50087237	Bj_PAP_chr15.13617.1	0	+	50087237	50087237	0	1	789,	0,
chr15	50658531	50659247	Bj_PAM_chr15.22731.1	0	+	50659247	50659247	0	1	716,	0,
chr15	50659948	50662074	Bj_PAM_chr15.22735.2	0	+	50662074	50662074	0	1	2126,	0,
chr15	51178127	51178494	Bj_merge_PAP.30871.1	0	+	51178494	51178494	0	1	367,	0,
chr15	52222877	52223173	Bj_merge_PAP.30916.1	0	+	52223173	52223173	0	1	296,	0,
chr15	55455667	55455950	Bj_merge_PAP.30979.1	0	-	55455950	55455950	0	1	283,	0,
chr15	55463281	55468414	Bj_PAP_chr15.15643.1	0	-	55468414	55468414	0	1	5133,	0,
chr15	56297910	56299359	ENST00000393358.3.1	0	-	56299359	56299359	0	1	1449,	0,
chr15	57855489	57855767	Bj_merge_PAP.31085.1	0	+	57855767	57855767	0	1	278,	0,
chr15	58075882	58076300	Bj_merge_PAP.31093.1	0	-	58076300	58076300	0	1	418,	0,
chr15	58625438	58625639	Bj_merge_PAP.31106.1	0	+	58625639	58625639	0	1	201,	0,
chr15	58879438	58882938	Bj_PAP_chr15.17329.1	0	-	58882938	58882938	0	1	3500,	0,
chr15	62683338	62683642	Bj_merge_PAP.31447.1	0	+	62683642	62683642	0	1	304,	0,
chr15	62684249	62685084	Bj_merge_PAP.31451.1;Bj_merge_PAP.31454.1	0	+	62685084	62685084	0	1	835,	0,
chr15	63382566	63382923	Bj_merge_PAP.31407.1	0	+	63382923	63382923	0	1	357,	0,
chr15	63383641	63384171	Bj_merge_PAP.31410.1	0	+	63384171	63384171	0	1	530,	0,
chr15	63406364	63406690	Bj_merge_PAP.31411.1	0	+	63406690	63406690	0	1	326,	0,
chr15	64755426	64755881	Bj_merge_PAP.31603.1	0	+	64755881	64755881	0	1	455,	0,
chr15	64759146	64759483	Bj_merge_PAP.31606.1	0	+	64759483	64759483	0	1	337,	0,
chr15	64774945	64775293	Bj_merge_PAP.31607.1	0	+	64775293	64775293	0	1	348,	0,
chr15	65166295	65166596	Bj_merge_PAP.31605.1	0	+	65166596	65166596	0	1	301,	0,
chr15	65594131	65594979	Bj_merge_PAP.31642.1;Bj_merge_PAP.31643.1	0	+	65594979	65594979	0	1	848,	0,
chr15	65595931	65596437	Bj_merge_PAP.31644.1	0	+	65596437	65596437	0	1	506,	0,
chr15	65599639	65600824	Bj_merge_PAP.31646.1;Bj_merge_PAP.31648.1	0	+	65600824	65600824	0	1	1185,	0,
chr15	65602144	65602644	Bj_merge_PAP.31647.1	0	+	65602644	65602644	0	1	500,	0,
chr15	67135281	67137694	Bj_PAP_chr15.22917.2	0	+	67137694	67137694	0	1	2413,	0,
chr15	67137913	67138613	Bj_PAP_chr15.22919.1	0	+	67138613	67138613	0	1	700,	0,
chr15	69754140	69754595	Bj_merge_PAP.31813.1	0	+	69754595	69754595	0	1	455,	0,
chr15	69758392	69759481	Bj_merge_PAP.31807.1	0	+	69759481	69759481	0	1	1089,	0,
chr15	69760805	69761244	Bj_merge_PAP.31811.1	0	+	69761244	69761244	0	1	439,	0,
chr15	69761476	69762127	Bj_merge_PAP.31812.1	0	+	69762127	69762127	0	1	651,	0,
chr15	69766659	69767044	Bj_merge_PAP.31815.1	0	+	69767044	69767044	0	1	385,	0,
chr15	70889495	70889956	Bj_merge_PAP.31823.1	0	-	70889956	70889956	0	1	461,	0,
chr15	70905271	70905828	Bj_merge_PAP.31978.1	0	-	70905828	70905828	0	1	557,	0,
chr15	70909337	70910817	Bj_merge_PAP.31982.1;Bj_merge_PAP.31985.1	0	-	70910817	70910817	0	1	1480,	0,
chr15	70911227	70911688	Bj_merge_PAP.31988.1	0	-	70911688	70911688	0	1	461,	0,
chr15	70914284	70915175	Bj_merge_PAP.31996.1	0	-	70915175	70915175	0	1	891,	0,
chr15	70915426	70916123	Bj_merge_PAP.32000.1	0	-	70916123	70916123	0	1	697,	0,
chr15	70917449	70918314	Bj_merge_PAP.32005.1	0	-	70918314	70918314	0	1	865,	0,
chr15	70923748	70925086	Bj_PAM_chr15.37149.2	0	-	70925086	70925086	0	2	1156,52,	0,1286,
chr15	70931257	70933859	Bj_merge_PAP.32035.1	0	-	70933859	70933859	0	1	2602,	0,
chr15	70934195	70934701	Bj_merge_PAP.32039.1	0	-	70934701	70934701	0	1	506,	0,
chr15	70934985	70940670	Bj_merge_PAP.32043.1;Bj_merge_PAP.31967.3	0	-	70940670	70940670	0	1	5685,	0,
chr15	71082985	71084552	Bj_merge_PAP.31824.1	0	-	71084552	71084552	0	1	1567,	0,
chr15	71086608	71086982	Bj_merge_PAP.31825.1	0	-	71086982	71086982	0	1	374,	0,
chr15	72931088	72931715	Bj_PAP_chr15.25717.1	0	+	72931715	72931715	0	1	627,	0,
chr15	75442723	75443213	Bj_merge_PAP.32157.1	0	+	75443213	75443213	0	1	490,	0,
chr15	75459147	75460169	Bj_merge_PAP.32160.1;Bj_merge_PAP.32163.1	0	-	75460169	75460169	0	1	1022,	0,
chr15	75613737	75615034	ENST00000564205.1.1	0	-	75615034	75615034	0	1	1297,	0,
chr15	78953425	78953977	Bj_PAP_chr15.29499.1	0	-	78953977	78953977	0	1	552,	0,
chr15	79199731	79200048	Bj_merge_PAP.32286.1	0	+	79200048	79200048	0	1	317,	0,
chr15	79705079	79705510	Bj_merge_PAM.28946.2	0	+	79705510	79705510	0	1	431,	0,
chr15	79851710	79852922	Bj_PAP_chr15.29947.1	0	-	79852922	79852922	0	1	1212,	0,
chr15	79965286	79965718	Bj_merge_PAP.32306.1	0	-	79965718	79965718	0	1	432,	0,
chr15	80236884	80237379	Bj_merge_PAP.32317.1	0	+	80237379	80237379	0	1	495,	0,
chr15	80302886	80303261	Bj_merge_PAP.32322.1	0	-	80303261	80303261	0	1	375,	0,
chr15	81302377	81302688	Bj_merge_PAP.32390.1	0	+	81302688	81302688	0	1	311,	0,
chr15	81303374	81304155	Bj_merge_PAP.32393.1;Bj_merge_PAP.32395.1	0	+	81304155	81304155	0	1	781,	0,
chr15	81305183	81306017	Bj_merge_PAP.32397.1	0	+	81306017	81306017	0	1	834,	0,
chr15	83417031	83417581	Bj_merge_PAM.29076.1	0	-	83417581	83417581	0	1	550,	0,
chr15	85888625	85889141	Bj_merge_PAP.32519.1	0	+	85889141	85889141	0	1	516,	0,
chr15	89532733	89533236	Bj_PAP_chr15.35065.1	0	-	89533236	89533236	0	1	503,	0,
chr15	90364054	90364375	Bj_merge_PAP.32641.1	0	-	90364375	90364375	0	1	321,	0,
chr15	93258988	93277328	ENST00000556424.1.1	0	-	93277328	93277328	0	3	291,77,114,	0,8403,18226,
chr15	93348837	93349113	Bj_merge_PAP.32772.1	0	+	93349113	93349113	0	1	276,	0,
chr15	93352830	93355523	Bj_merge_PAP.32783.1;Bj_merge_PAP.32774.1	0	+	93355523	93355523	0	1	2693,	0,
chr15	93356910	93357372	Bj_merge_PAP.32775.1	0	+	93357372	93357372	0	1	462,	0,
chr15	93363855	93364118	Bj_merge_PAP.32776.1	0	+	93364118	93364118	0	1	263,	0,
chr15	93364673	93365124	Bj_merge_PAP.32778.1	0	+	93365124	93365124	0	1	451,	0,
chr15	93375348	93375974	Bj_merge_PAP.32779.1	0	+	93375974	93375974	0	1	626,	0,
chr15	93376691	93377118	Bj_merge_PAP.32782.1	0	+	93377118	93377118	0	1	427,	0,
chr15	93377324	93377563	Bj_merge_PAP.32784.1	0	+	93377563	93377563	0	1	239,	0,
chr15	96100344	96100838	Bj_merge_PAP.32801.1	0	-	96100838	96100838	0	1	494,	0,
chr15	96782905	96783319	Bj_merge_PAM.29610.1	0	-	96783319	96783319	0	1	414,	0,
chr15	96796876	96797217	Bj_PAP_chr15.38377.1	0	-	96797217	96797217	0	1	341,	0,
chr15	96797449	96797831	Bj_PAP_chr15.38379.1	0	-	96797831	96797831	0	2	358,18,	0,364,
chr15	96892242	96892791	Bj_merge_PAP.33074.1	0	+	96892791	96892791	0	1	549,	0,
chr15	96893182	96893426	Bj_merge_PAP.33075.1	0	+	96893426	96893426	0	1	244,	0,
chr15	96893675	96894170	Bj_merge_PAP.33076.1	0	+	96894170	96894170	0	1	495,	0,
chr15	96932921	96933322	Bj_merge_PAP.33080.1	0	+	96933322	96933322	0	1	401,	0,
chr15	97300233	97301627	Bj_PAP_chr15.38573.1	0	+	97301627	97301627	0	1	1394,	0,
chr15	98612401	98613105	Bj_merge_PAP.32812.1	0	+	98613105	98613105	0	1	704,	0,
chr15	98613822	98614082	Bj_merge_PAP.32813.1	0	+	98614082	98614082	0	1	260,	0,
chr15	98698416	98698835	Bj_merge_PAP.32817.1	0	+	98698835	98698835	0	1	419,	0,
chr15	99602791	99603414	Bj_merge_PAP.32823.1;Bj_merge_PAP.32826.1	0	+	99603414	99603414	0	1	623,	0,
chr15	99603708	99604313	Bj_merge_PAP.32827.1	0	+	99604313	99604313	0	1	605,	0,
chr15	100353743	100354089	Bj_merge_PAP.32860.1	0	+	100354089	100354089	0	1	346,	0,
chr15	100355433	100356388	Bj_merge_PAP.32861.1	0	+	100356388	100356388	0	1	955,	0,
chr15	100363268	100363769	Bj_PAM_chr15.57855.1	0	+	100363769	100363769	0	1	501,	0,
chr15	100365770	100366308	Bj_merge_PAP.32863.1	0	+	100366308	100366308	0	1	538,	0,
chr16	194045	194475	Bj_merge_PAP.33064.1	0	+	194475	194475	0	1	430,	0,
chr16	2191614	2191990	Bj_merge_PAP.33239.1	0	-	2191990	2191990	0	1	376,	0,
chr16	2954591	2954992	Bj_merge_PAP.33326.1	0	-	2954992	2954992	0	1	401,	0,
chr16	3202899	3203124	Bj_PAP_chr16.2627.1	0	+	3203124	3203124	0	1	225,	0,
chr16	3206736	3207484	ENST00000570843.1.1	0	-	3207484	3207484	0	1	748,	0,
chr16	3211085	3211319	Bj_merge_PAP.33355.1	0	+	3211319	3211319	0	1	234,	0,
chr16	3234284	3234518	Bj_merge_PAP.33359.1	0	+	3234518	3234518	0	1	234,	0,
chr16	3237621	3238000	Bj_merge_PAP.33361.1	0	-	3238000	3238000	0	1	379,	0,
chr16	4347334	4347982	Bj_PAP_chr16.3759.1	0	-	4347982	4347982	0	1	648,	0,
chr16	4351210	4357631	Bj_PAP_chr16.3767.1	0	-	4357631	4357631	0	2	1074,4612,	0,1809,
chr16	4367694	4369085	Bj_merge_PAP.33469.1;Bj_merge_PAP.33473.1	0	+	4369085	4369085	0	1	1391,	0,
chr16	4371092	4371415	Bj_merge_PAP.33475.1	0	+	4371415	4371415	0	1	323,	0,
chr16	4374361	4374826	Bj_merge_PAP.33477.1	0	+	4374826	4374826	0	1	465,	0,
chr16	4375226	4375449	Bj_merge_PAP.33479.1	0	+	4375449	4375449	0	1	223,	0,
chr16	9155287	9155547	Bj_merge_PAP.33544.1	0	-	9155547	9155547	0	1	260,	0,
chr16	9161973	9162281	Bj_merge_PAP.33543.1	0	-	9162281	9162281	0	1	308,	0,
chr16	9221133	9224257	Bj_PAP_chr16.5935.1;Bj_PAP_chr16.5937.1	0	+	9224257	9224257	0	1	3124,	0,
chr16	11336568	11338064	Bj_merge_PAP.33608.1	0	-	11338064	11338064	0	1	1496,	0,
chr16	11336748	11337416	Bj_merge_PAP.33606.1	0	+	11337416	11337416	0	1	668,	0,
chr16	11338907	11339245	Bj_merge_PAP.33571.1	0	-	11339245	11339245	0	1	338,	0,
chr16	11339777	11340274	Bj_merge_PAP.33576.1	0	-	11340274	11340274	0	1	497,	0,
chr16	11341567	11342619	Bj_merge_PAP.33580.1;Bj_merge_PAP.33585.1	0	-	11342619	11342619	0	1	1052,	0,
chr16	11629225	11629573	Bj_merge_PAP.33603.1	0	-	11629573	11629573	0	1	348,	0,
chr16	11896637	11897158	Bj_merge_PAP.33654.1	0	+	11897158	11897158	0	1	521,	0,
chr16	11897705	11898095	Bj_merge_PAP.33656.1	0	+	11898095	11898095	0	1	390,	0,
chr16	11898371	11898753	Bj_merge_PAP.33660.1	0	+	11898753	11898753	0	1	382,	0,
chr16	14379686	14380039	Bj_merge_PAP.33667.1	0	+	14380039	14380039	0	1	353,	0,
chr16	14422052	14422620	Bj_merge_PAM.30174.1	0	+	14422620	14422620	0	1	568,	0,
chr16	14423336	14423762	Bj_merge_PAM.30176.1	0	+	14423762	14423762	0	1	426,	0,
chr16	18787738	18788145	Bj_merge_PAP.33861.1	0	-	18788145	18788145	0	1	407,	0,
chr16	20250202	20250524	Bj_merge_PAP.33805.1	0	-	20250524	20250524	0	1	322,	0,
chr16	21519924	21522480	Bj_merge_PAP.33904.1;Bj_merge_PAP.33908.1	0	-	21522480	21522480	0	1	2556,	0,
chr16	21876983	21886750	Bj_PAP_chr16.12759.7	0	-	21886750	21886750	0	4	818,1534,843,6302,	0,1069,2610,3465,
chr16	22203099	22204102	Bj_merge_PAP.33881.1;Bj_merge_PAP.33883.1	0	+	22204102	22204102	0	1	1003,	0,
chr16	22206913	22207121	Bj_merge_PAP.33885.1	0	-	22207121	22207121	0	1	208,	0,
chr16	25059440	25059996	Bj_merge_PAM.30491.1	0	-	25059996	25059996	0	1	556,	0,
chr16	25274028	25274743	Bj_PAP_chr16.14845.1	0	+	25274743	25274743	0	1	715,	0,
chr16	25275902	25278879	Bj_PAP_chr16.14849.1	0	+	25278879	25278879	0	1	2977,	0,
chr16	29283969	29284471	Bj_merge_PAP.34129.1	0	+	29284471	29284471	0	1	502,	0,
chr16	29593283	29593663	Bj_merge_PAP.34316.1	0	-	29593663	29593663	0	1	380,	0,
chr16	29601623	29602184	Bj_merge_PAP.34318.1	0	-	29602184	29602184	0	1	561,	0,
chr16	29610735	29611207	Bj_merge_PAP.34320.1	0	-	29611207	29611207	0	1	472,	0,
chr16	29613109	29613892	Bj_merge_PAP.34323.1	0	-	29613892	29613892	0	1	783,	0,
chr16	29614711	29615162	Bj_merge_PAP.34325.1	0	-	29615162	29615162	0	1	451,	0,
chr16	29616576	29617456	Bj_merge_PAP.34326.1	0	-	29617456	29617456	0	1	880,	0,
chr16	30641723	30642146	Bj_merge_PAP.34200.1	0	-	30642146	30642146	0	1	423,	0,
chr16	30642535	30642896	Bj_merge_PAP.34202.1	0	-	30642896	30642896	0	1	361,	0,
chr16	30645845	30646887	Bj_PAP_chr16.19007.1	0	+	30646887	30646887	0	1	1042,	0,
chr16	30647752	30648284	Bj_merge_PAP.34204.1	0	+	30648284	30648284	0	1	532,	0,
chr16	30649264	30649820	Bj_merge_PAP.34203.1	0	+	30649820	30649820	0	1	556,	0,
chr16	30655161	30655624	Bj_merge_PAP.34206.1	0	+	30655624	30655624	0	1	463,	0,
chr16	30817296	30818228	Bj_merge_PAP.34219.1	0	+	30818228	30818228	0	1	932,	0,
chr16	30820617	30820857	Bj_merge_PAP.34218.1	0	+	30820857	30820857	0	1	240,	0,
chr16	30827993	30828278	Bj_merge_PAP.34220.1	0	+	30828278	30828278	0	1	285,	0,
chr16	30832573	30832800	Bj_merge_PAP.34221.1	0	-	30832800	30832800	0	1	227,	0,
chr16	31247747	31248121	Bj_merge_PAP.34271.1	0	+	31248121	31248121	0	1	374,	0,
chr16	31460855	31464814	ENST00000569291.1.1	0	-	31464814	31464814	0	2	239,210,	0,3749,
chr16	31462026	31463512	Bj_PAP_chr16.19759.1;Bj_PAP_chr16.19761.1	0	-	31463512	31463512	0	1	1486,	0,
chr16	31817536	31817883	Bj_PAP_chr16.19993.1	0	+	31817883	31817883	0	1	347,	0,
chr16	48093577	48093922	Bj_merge_PAP.34345.1	0	-	48093922	48093922	0	1	345,	0,
chr16	48530972	48531748	Bj_PAP_chr16.22491.1	0	+	48531748	48531748	0	1	776,	0,
chr16	52689215	52689962	ENST00000540332.1.1	0	+	52689962	52689962	0	1	747,	0,
chr16	57023713	57025308	Bj_merge_PAP.34567.1;Bj_merge_PAP.34573.1;Bj_merge_PAP.34579.1	0	+	57025308	57025308	0	1	1595,	0,
chr16	57025705	57026401	Bj_merge_PAP.34585.1	0	+	57026401	57026401	0	1	696,	0,
chr16	57027081	57027508	Bj_merge_PAP.34589.1	0	+	57027508	57027508	0	1	427,	0,
chr16	57035264	57036037	Bj_merge_PAP.34595.1	0	+	57036037	57036037	0	1	773,	0,
chr16	57333867	57334176	Bj_PAP_chr16.25607.1	0	+	57334176	57334176	0	1	309,	0,
chr16	59122741	59122997	Bj_PAP_chr16.26641.1	0	+	59122997	59122997	0	1	256,	0,
chr16	59666979	59667210	Bj_merge_PAP.34639.1	0	-	59667210	59667210	0	1	231,	0,
chr16	59667499	59667817	Bj_merge_PAP.34646.1	0	-	59667817	59667817	0	1	318,	0,
chr16	59668703	59669287	Bj_merge_PAP.34653.1	0	+	59669287	59669287	0	1	584,	0,
chr16	60058434	60058740	Bj_merge_PAP.34662.1	0	-	60058740	60058740	0	1	306,	0,
chr16	62922916	62923140	Bj_merge_PAP.34678.1	0	+	62923140	62923140	0	1	224,	0,
chr16	64294527	64295119	Bj_PAP_chr16.27819.1	0	-	64295119	64295119	0	2	396,75,	0,517,
chr16	69563708	69564063	Bj_merge_PAP.34966.1	0	+	69564063	69564063	0	1	355,	0,
chr16	69564785	69565350	Bj_merge_PAP.34969.1	0	+	69565350	69565350	0	1	565,	0,
chr16	71460392	71460715	Bj_merge_PAP.35096.1	0	+	71460715	71460715	0	1	323,	0,
chr16	71850743	71851068	Bj_merge_PAP.35110.1	0	+	71851068	71851068	0	1	325,	0,
chr16	72312167	72312659	Bj_merge_PAP.35136.1	0	+	72312659	72312659	0	1	492,	0,
chr16	72317822	72342001	Bj_PAP_chr16.32841.3	0	-	72342001	72342001	0	5	15,188,74,243,46,	0,649,1456,7247,24133,
chr16	72325386	72326272	Bj_merge_PAP.35146.1	0	+	72326272	72326272	0	1	886,	0,
chr16	72457720	72458201	Bj_merge_PAP.35201.5	0	-	72458201	72458201	0	1	481,	0,
chr16	72458495	72458930	Bj_merge_PAP.35216.1	0	-	72458930	72458930	0	1	435,	0,
chr16	72698001	72698448	Bj_merge_PAP.35227.1	0	-	72698448	72698448	0	1	447,	0,
chr16	72699594	72699933	Bj_merge_PAP.35193.1	0	+	72699933	72699933	0	1	339,	0,
chr16	74353630	74358144	Bj_PAP_chr16.33363.1	0	-	74358144	74358144	0	1	4514,	0,
chr16	75226593	75227126	Bj_PAP_chr16.33981.1	0	-	75227126	75227126	0	1	533,	0,
chr16	75538555	75550178	ENST00000571737.1.1	0	-	75550178	75550178	0	3	167,221,78,	0,497,11545,
chr16	76268938	76269547	Bj_PAP_chr16.34585.1	0	-	76269547	76269547	0	1	609,	0,
chr16	81465827	81466153	Bj_merge_PAP.35324.1	0	+	81466153	81466153	0	1	326,	0,
chr16	81466625	81467200	Bj_merge_PAP.35329.1	0	+	81467200	81467200	0	1	575,	0,
chr16	81467548	81467836	Bj_merge_PAP.35328.1	0	+	81467836	81467836	0	1	288,	0,
chr16	81468427	81468749	Bj_merge_PAP.35327.1	0	+	81468749	81468749	0	1	322,	0,
chr16	85204881	85218969	ENST00000574293.1.1	0	+	85218969	85218969	0	2	532,245,	0,13843,
chr16	85205623	85206068	Bj_merge_PAP.35519.1	0	+	85206068	85206068	0	1	445,	0,
chr16	85206820	85207263	Bj_merge_PAP.35521.1	0	+	85207263	85207263	0	1	443,	0,
chr16	85209204	85209583	Bj_merge_PAP.35523.1	0	+	85209583	85209583	0	1	379,	0,
chr16	85210820	85211370	Bj_merge_PAP.35526.1	0	+	85211370	85211370	0	1	550,	0,
chr16	85222748	85223243	Bj_merge_PAP.35529.1	0	+	85223243	85223243	0	1	495,	0,
chr16	85391750	85392033	Bj_merge_PAP.35536.1	0	+	85392033	85392033	0	1	283,	0,
chr16	85392235	85392522	Bj_merge_PAP.35539.1	0	+	85392522	85392522	0	1	287,	0,
chr16	85397430	85398001	Bj_merge_PAP.35541.1	0	+	85398001	85398001	0	1	571,	0,
chr16	85406039	85406509	Bj_merge_PAP.35543.1	0	+	85406509	85406509	0	1	470,	0,
chr16	85587580	85588181	Bj_merge_PAP.35545.1	0	-	85588181	85588181	0	1	601,	0,
chr16	85591606	85592094	Bj_merge_PAP.35549.1	0	+	85592094	85592094	0	1	488,	0,
chr16	86620422	86620773	Bj_merge_PAP.35524.1	0	+	86620773	86620773	0	1	351,	0,
chr16	86696774	86697933	Bj_merge_PAP.35537.1	0	-	86697933	86697933	0	1	1159,	0,
chr16	87978613	87978866	Bj_merge_PAP.35562.1	0	-	87978866	87978866	0	1	253,	0,
chr16	88269701	88270037	Bj_merge_PAP.35565.1	0	-	88270037	88270037	0	1	336,	0,
chr16	88271387	88272368	Bj_merge_PAP.35566.1	0	-	88272368	88272368	0	1	981,	0,
chr16	88273668	88274500	Bj_merge_PAP.35567.1	0	+	88274500	88274500	0	1	832,	0,
chr16	88275382	88276260	Bj_merge_PAP.35572.1	0	-	88276260	88276260	0	1	878,	0,
chr16	88278997	88280067	Bj_merge_PAP.35573.1	0	+	88280067	88280067	0	1	1070,	0,
chr16	88450485	88450771	Bj_merge_PAP.35621.1	0	+	88450771	88450771	0	1	286,	0,
chr16	88451006	88451554	Bj_PAP_chr16.39877.1	0	+	88451554	88451554	0	1	548,	0,
chr16	89307742	89308452	Bj_merge_PAP.35643.1;Bj_merge_PAP.35646.1	0	+	89308452	89308452	0	1	710,	0,
chr16	89309451	89312843	Bj_PAP_chr16.40595.1;Bj_PAP_chr16.40599.1;Bj_merge_PAP.35647.1	0	+	89312843	89312843	0	1	3392,	0,
chr16	89562293	89562650	Bj_merge_PAP.35662.1	0	+	89562650	89562650	0	1	357,	0,
chr16	89565058	89565581	Bj_merge_PAM.32179.1	0	+	89565581	89565581	0	1	523,	0,
chr16	89565181	89565473	Bj_merge_PAP.35659.1	0	-	89565473	89565473	0	1	292,	0,
chr16	89568922	89569232	Bj_merge_PAP.35650.1	0	-	89569232	89569232	0	1	310,	0,
chr17	1238096	1238371	Bj_merge_PAP.35832.1	0	-	1238371	1238371	0	1	275,	0,
chr17	2484066	2484457	Bj_merge_PAP.35930.1	0	-	2484457	2484457	0	1	391,	0,
chr17	2490428	2491042	Bj_PAP_chr17.1633.1	0	-	2491042	2491042	0	1	614,	0,
chr17	4475553	4475885	Bj_PAP_chr17.2955.1	0	+	4475885	4475885	0	1	332,	0,
chr17	4827806	4828266	Bj_merge_PAP.36013.1	0	-	4828266	4828266	0	1	460,	0,
chr17	8100381	8100585	Bj_merge_PAP.36248.1	0	-	8100585	8100585	0	1	204,	0,
chr17	8100897	8101388	Bj_merge_PAP.36249.1	0	-	8101388	8101388	0	1	491,	0,
chr17	13250116	13250672	Bj_merge_PAP.36303.1	0	+	13250672	13250672	0	1	556,	0,
chr17	13250252	13250736	Bj_merge_PAP.36308.1	0	-	13250736	13250736	0	1	484,	0,
chr17	16291060	16292017	Bj_merge_PAP.36390.1	0	+	16292017	16292017	0	1	957,	0,
chr17	16294644	16295036	Bj_merge_PAP.36396.1	0	+	16295036	16295036	0	1	392,	0,
chr17	16299230	16299619	Bj_merge_PAP.36397.1	0	+	16299619	16299619	0	1	389,	0,
chr17	17360278	17360621	Bj_PAP_chr17.10699.1	0	+	17360621	17360621	0	1	343,	0,
chr17	18553508	18554855	ENST00000308863.7.1	0	+	18554855	18554855	0	1	1347,	0,
chr17	20384549	20386568	Bj_PAP_chr17.12967.1	0	-	20386568	20386568	0	1	2019,	0,
chr17	20432673	20433229	Bj_merge_PAP.36651.1	0	-	20433229	20433229	0	1	556,	0,
chr17	20434437	20435399	Bj_merge_PAP.36653.1	0	-	20435399	20435399	0	1	962,	0,
chr17	20492370	20494013	ENST00000340731.3.1	0	+	20494013	20494013	0	1	1643,	0,
chr17	20515945	20517284	Bj_PAP_chr17.13021.1	0	+	20517284	20517284	0	1	1339,	0,
chr17	20688131	20688948	Bj_PAP_chr17.13143.1	0	+	20688948	20688948	0	1	817,	0,
chr17	21229175	21229631	Bj_merge_PAP.36674.1	0	+	21229631	21229631	0	1	456,	0,
chr17	25409734	25411059	Bj_PAP_chr17.14071.1;Bj_PAP_chr17.14073.1	0	-	25411059	25411059	0	1	1325,	0,
chr17	25650871	25651439	Bj_merge_PAP.36678.1	0	+	25651439	25651439	0	1	568,	0,
chr17	25678743	25680822	Bj_PAP_chr17.14253.1	0	-	25680822	25680822	0	2	31,1434,	0,645,
chr17	25678778	25679374	Bj_PAP_chr17.14257.1	0	-	25679374	25679374	0	1	596,	0,
chr17	27348372	27348604	Bj_PAP_chr17.15163.1	0	-	27348604	27348604	0	1	232,	0,
chr17	27530789	27531534	Bj_PAP_chr17.15267.5	0	-	27531534	27531534	0	2	281,390,	0,355,
chr17	27567171	27567457	Bj_merge_PAP.36794.1	0	-	27567457	27567457	0	1	286,	0,
chr17	29913972	29914883	Bj_PAP_chr17.17247.1	0	+	29914883	29914883	0	1	911,	0,
chr17	29918443	29919235	Bj_PAP_chr17.17259.1	0	+	29919235	29919235	0	1	792,	0,
chr17	29946815	29947323	Bj_merge_PAP.37050.1	0	+	29947323	29947323	0	1	508,	0,
chr17	30071355	30072047	Bj_merge_PAP.37036.1	0	-	30072047	30072047	0	1	692,	0,
chr17	30438373	30439581	Bj_PAP_chr17.17877.1	0	-	30439581	30439581	0	1	1208,	0,
chr17	30454541	30455473	Bj_PAP_chr17.17885.1	0	+	30455473	30455473	0	1	932,	0,
chr17	30710171	30710440	Bj_merge_PAP.37063.1	0	+	30710440	30710440	0	1	269,	0,
chr17	30712073	30712548	Bj_merge_PAP.37066.1	0	+	30712548	30712548	0	1	475,	0,
chr17	30713062	30714219	Bj_merge_PAP.37069.1	0	+	30714219	30714219	0	1	1157,	0,
chr17	30715490	30716934	Bj_merge_PAP.37070.1;Bj_merge_PAP.37072.1;Bj_merge_PAP.37073.1;Bj_merge_PAP.37075.1	0	+	30716934	30716934	0	1	1444,	0,
chr17	30718357	30718803	Bj_merge_PAP.37074.1	0	+	30718803	30718803	0	1	446,	0,
chr17	30719599	30720207	Bj_merge_PAP.37077.1	0	+	30720207	30720207	0	1	608,	0,
chr17	30738075	30738387	Bj_merge_PAP.37079.1	0	+	30738387	30738387	0	1	312,	0,
chr17	30739745	30742259	Bj_PAP_chr17.18137.1	0	+	30742259	30742259	0	1	2514,	0,
chr17	30745644	30745995	Bj_merge_PAP.37081.1	0	+	30745995	30745995	0	1	351,	0,
chr17	33787032	33787526	Bj_PAP_chr17.19319.1	0	-	33787526	33787526	0	1	494,	0,
chr17	33825218	33825495	Bj_merge_PAP.37158.1	0	+	33825495	33825495	0	1	277,	0,
chr17	37017724	37018009	Bj_merge_PAP.37472.1	0	-	37018009	37018009	0	1	285,	0,
chr17	38536830	38537503	Bj_merge_PAP.37592.1	0	-	38537503	38537503	0	1	673,	0,
chr17	38537802	38538215	Bj_merge_PAP.37596.1	0	-	38538215	38538215	0	1	413,	0,
chr17	38539105	38539356	Bj_merge_PAP.37598.1	0	-	38539356	38539356	0	1	251,	0,
chr17	38619075	38619577	Bj_merge_PAM.34052.1	0	+	38619577	38619577	0	1	502,	0,
chr17	39855267	39855845	Bj_merge_PAP.37645.1	0	+	39855845	39855845	0	1	578,	0,
chr17	39857363	39857602	Bj_merge_PAP.37650.1	0	+	39857602	39857602	0	1	239,	0,
chr17	41393283	41393578	Bj_PAP_chr17.24751.1	0	+	41393578	41393578	0	1	295,	0,
chr17	41394843	41395493	Bj_merge_PAP.37785.1	0	+	41395493	41395493	0	1	650,	0,
chr17	41396719	41397586	Bj_merge_PAP.37793.1	0	+	41397586	41397586	0	1	867,	0,
chr17	41398387	41412709	Bj_PAP_chr17.24767.1	0	-	41412709	41412709	0	2	2812,7,	0,14315,
chr17	41399698	41401432	Bj_PAP_chr17.24765.1	0	+	41401432	41401432	0	2	463,1264,	0,470,
chr17	41402466	41404539	Bj_merge_PAP.37800.1	0	+	41404539	41404539	0	1	2073,	0,
chr17	41405460	41406555	Bj_merge_PAP.37808.1	0	+	41406555	41406555	0	1	1095,	0,
chr17	41414514	41414718	Bj_merge_PAP.37790.1	0	+	41414718	41414718	0	1	204,	0,
chr17	41417175	41420903	Bj_PAM_chr17.26613.1	0	+	41420903	41420903	0	1	3728,	0,
chr17	41431121	41432216	Bj_merge_PAP.37866.1;Bj_merge_PAP.37871.1	0	-	41432216	41432216	0	1	1095,	0,
chr17	41433480	41434814	Bj_merge_PAP.37848.2	0	-	41434814	41434814	0	1	1334,	0,
chr17	41435134	41438782	Bj_merge_PAP.37882.1;Bj_merge_PAP.37883.1	0	-	41438782	41438782	0	1	3648,	0,
chr17	41484015	41484560	Bj_merge_PAP.37821.1	0	+	41484560	41484560	0	1	545,	0,
chr17	41484780	41485948	Bj_PAM_chr17.26723.3	0	+	41485948	41485948	0	1	1168,	0,
chr17	41486780	41487576	Bj_merge_PAP.37803.1	0	+	41487576	41487576	0	1	796,	0,
chr17	41795649	41795977	Bj_PAP_chr17.25243.1	0	-	41795977	41795977	0	1	328,	0,
chr17	41797000	41797291	Bj_PAP_chr17.25249.1	0	-	41797291	41797291	0	1	291,	0,
chr17	42103123	42103429	Bj_merge_PAP.37824.1	0	-	42103429	42103429	0	1	306,	0,
chr17	42306721	42307522	Bj_PAP_chr17.25741.1;Bj_PAP_chr17.25745.1	0	-	42307522	42307522	0	1	801,	0,
chr17	42621279	42621765	Bj_merge_PAP.37892.1	0	+	42621765	42621765	0	1	486,	0,
chr17	43419377	43419832	Bj_merge_PAP.38021.1	0	+	43419832	43419832	0	1	455,	0,
chr17	43656622	43657369	Bj_merge_PAP.38077.1	0	-	43657369	43657369	0	1	747,	0,
chr17	43660757	43661326	Bj_merge_PAP.38079.1	0	-	43661326	43661326	0	1	569,	0,
chr17	44568542	44569016	Bj_merge_PAP.38159.1	0	+	44569016	44569016	0	1	474,	0,
chr17	44576728	44577281	Bj_merge_PAP.38162.1	0	+	44577281	44577281	0	1	553,	0,
chr17	44578935	44579682	Bj_merge_PAP.38165.1	0	+	44579682	44579682	0	1	747,	0,
chr17	45089563	45093035	Bj_PAM_chr17.29847.1;Bj_PAM_chr17.29853.1	0	-	45093035	45093035	0	1	3472,	0,
chr17	45095412	45144903	ENST00000575173.1.1	0	-	45144903	45144903	0	5	419,140,104,294,124,	0,3535,15231,38413,49367,
chr17	45124273	45130383	Bj_PAM_chr17.29983.1	0	-	45130383	45130383	0	1	6110,	0,
chr17	45155765	45156296	Bj_merge_PAP.38140.1	0	-	45156296	45156296	0	1	531,	0,
chr17	45158978	45159235	Bj_merge_PAP.38144.1	0	-	45159235	45159235	0	1	257,	0,
chr17	46979794	46980321	Bj_merge_PAP.38202.1	0	-	46980321	46980321	0	1	527,	0,
chr17	47269162	47269542	Bj_merge_PAP.38215.1	0	-	47269542	47269542	0	1	380,	0,
chr17	47500651	47502296	Bj_PAP_chr17.30237.1	0	-	47502296	47502296	0	1	1645,	0,
chr17	48235570	48235904	Bj_merge_PAM.34780.1	0	+	48235904	48235904	0	1	334,	0,
chr17	48288747	48289104	Bj_merge_PAM.34790.1	0	+	48289104	48289104	0	1	357,	0,
chr17	48930630	48931517	Bj_merge_PAP.38331.1;Bj_merge_PAP.38333.1	0	-	48931517	48931517	0	1	887,	0,
chr17	48933166	48934379	Bj_merge_PAP.38334.1	0	-	48934379	48934379	0	1	1213,	0,
chr17	53604324	53638452	ENST00000455347.1.1	0	-	53638452	53638452	0	4	220,74,161,135,	0,751,958,33993,
chr17	53628547	53628904	Bj_PAP_chr17.32451.1	0	-	53628904	53628904	0	1	357,	0,
chr17	54952564	54952925	Bj_merge_PAP.38401.1	0	-	54952925	54952925	0	1	361,	0,
chr17	56093111	56093419	Bj_merge_PAM.34983.1	0	+	56093419	56093419	0	1	308,	0,
chr17	56173925	56176458	Bj_PAM_chr17.36127.1	0	+	56176458	56176458	0	1	2533,	0,
chr17	56177541	56177922	Bj_merge_PAM.34986.1	0	+	56177922	56177922	0	1	381,	0,
chr17	56178329	56178983	Bj_merge_PAM.34988.1;Bj_merge_PAM.34989.1	0	+	56178983	56178983	0	1	654,	0,
chr17	57924765	57925505	Bj_merge_PAP.38517.1	0	+	57925505	57925505	0	1	740,	0,
chr17	57925799	57927419	Bj_merge_PAP.38519.1	0	+	57927419	57927419	0	1	1620,	0,
chr17	57928732	57930095	Bj_merge_PAP.38520.1	0	+	57930095	57930095	0	1	1363,	0,
chr17	57930492	57931131	Bj_merge_PAP.38522.1	0	+	57931131	57931131	0	1	639,	0,
chr17	58203901	58211966	Bj_PAP_chr17.34861.2	0	-	58211966	58211966	0	4	325,118,134,2169,	0,2001,2416,5896,
chr17	60214314	60217944	Bj_PAP_chr17.36001.1	0	-	60217944	60217944	0	1	3630,	0,
chr17	60548373	60549212	Bj_merge_PAP.38660.1	0	-	60549212	60549212	0	1	839,	0,
chr17	62676210	62676563	Bj_merge_PAP.39034.1	0	+	62676563	62676563	0	1	353,	0,
chr17	62676844	62677108	Bj_merge_PAP.39043.1	0	+	62677108	62677108	0	1	264,	0,
chr17	62678103	62679422	Bj_merge_PAP.39041.1	0	+	62679422	62679422	0	1	1319,	0,
chr17	62681017	62681382	Bj_merge_PAP.39048.1	0	+	62681382	62681382	0	1	365,	0,
chr17	62681782	62682142	Bj_merge_PAP.39051.1	0	+	62682142	62682142	0	1	360,	0,
chr17	62703055	62703310	Bj_merge_PAP.39056.1	0	-	62703310	62703310	0	1	255,	0,
chr17	64193847	64194408	Bj_PAP_chr17.38343.1	0	+	64194408	64194408	0	2	503,52,	0,509,
chr17	66015779	66016090	Bj_merge_PAP.39139.1	0	-	66016090	66016090	0	1	311,	0,
chr17	66049708	66051102	Bj_merge_PAP.39158.1;Bj_merge_PAP.39166.1	0	+	66051102	66051102	0	1	1394,	0,
chr17	66053526	66054010	Bj_merge_PAP.39171.1	0	+	66054010	66054010	0	1	484,	0,
chr17	66056531	66056919	Bj_merge_PAP.39173.1	0	+	66056919	66056919	0	1	388,	0,
chr17	66058793	66059054	Bj_merge_PAP.39178.1	0	+	66059054	66059054	0	1	261,	0,
chr17	68237607	68237921	Bj_PAP_chr17.40595.1	0	+	68237921	68237921	0	1	314,	0,
chr17	69067144	69068002	Bj_merge_PAP.39339.1	0	-	69068002	69068002	0	1	858,	0,
chr17	69068256	69069114	Bj_merge_PAP.39344.1;Bj_merge_PAP.39346.1	0	+	69069114	69069114	0	1	858,	0,
chr17	69617121	69617577	ENST00000545441.1.1	0	+	69617577	69617577	0	1	456,	0,
chr17	73156465	73157875	Bj_PAP_chr17.42295.1	0	-	73157875	73157875	0	1	1410,	0,
chr17	74356603	74356872	Bj_merge_PAP.39582.1	0	-	74356872	74356872	0	1	269,	0,
chr17	74361499	74361833	Bj_merge_PAP.39586.1	0	-	74361833	74361833	0	1	334,	0,
chr17	74362068	74362664	Bj_merge_PAP.39588.1	0	-	74362664	74362664	0	1	596,	0,
chr17	74363315	74366410	Bj_PAP_chr17.43401.1	0	-	74366410	74366410	0	1	3095,	0,
chr17	74369864	74370117	Bj_merge_PAP.39628.1	0	-	74370117	74370117	0	1	253,	0,
chr17	74371453	74372105	Bj_merge_PAP.39631.1	0	-	74372105	74372105	0	1	652,	0,
chr17	74373306	74374012	Bj_merge_PAP.39638.1	0	-	74374012	74374012	0	1	706,	0,
chr17	75952985	75953805	Bj_merge_PAP.39627.1;Bj_merge_PAP.39633.1	0	-	75953805	75953805	0	1	820,	0,
chr17	75956258	75956549	Bj_merge_PAP.39639.1	0	+	75956549	75956549	0	1	291,	0,
chr17	76320958	76321304	Bj_merge_PAP.39668.1	0	+	76321304	76321304	0	1	346,	0,
chr17	76786756	76787186	Bj_merge_PAP.39707.1	0	-	76787186	76787186	0	1	430,	0,
chr17	78098994	78099233	Bj_merge_PAP.39770.1	0	-	78099233	78099233	0	1	239,	0,
chr17	78421733	78421974	Bj_merge_PAP.39792.1	0	-	78421974	78421974	0	1	241,	0,
chr17	78424240	78424717	Bj_merge_PAP.39795.1	0	-	78424717	78424717	0	1	477,	0,
chr17	78425137	78425778	Bj_merge_PAP.39805.1	0	-	78425778	78425778	0	1	641,	0,
chr17	78426114	78426390	Bj_merge_PAP.39808.1	0	-	78426390	78426390	0	1	276,	0,
chr17	78427534	78428529	ENST00000562672.2.1	0	-	78428529	78428529	0	1	995,	0,
chr17	78429199	78429671	Bj_merge_PAP.39819.1	0	+	78429671	78429671	0	1	472,	0,
chr17	79365035	79365718	Bj_PAM_chr17.51137.1	0	-	79365718	79365718	0	1	683,	0,
chr17	79366092	79366666	Bj_PAM_chr17.51139.1	0	-	79366666	79366666	0	1	574,	0,
chr17	79461537	79461903	Bj_merge_PAP.39855.1	0	-	79461903	79461903	0	1	366,	0,
chr17	79463172	79463409	Bj_merge_PAP.39858.1	0	-	79463409	79463409	0	1	237,	0,
chr17	79465062	79465441	Bj_merge_PAP.39861.1	0	-	79465441	79465441	0	1	379,	0,
chr17	79467040	79467588	Bj_merge_PAP.39863.1	0	-	79467588	79467588	0	1	548,	0,
chr17	79469551	79470322	Bj_merge_PAP.39864.1	0	-	79470322	79470322	0	1	771,	0,
chr17	79471677	79471970	Bj_merge_PAP.39866.1	0	-	79471970	79471970	0	1	293,	0,
chr17	79486146	79487502	Bj_PAP_chr17.46321.1	0	+	79487502	79487502	0	1	1356,	0,
chr17	79836341	79840290	Bj_PAM_chr17.51571.1	0	-	79840290	79840290	0	1	3949,	0,
chr17	80247988	80248224	Bj_merge_PAP.39996.1	0	-	80248224	80248224	0	1	236,	0,
chr17	80248811	80250394	Bj_PAP_chr17.47059.1	0	-	80250394	80250394	0	1	1583,	0,
chr17	80452114	80452678	Bj_merge_PAP.40012.1	0	-	80452678	80452678	0	1	564,	0,
chr17	81061204	81063860	ENST00000573312.1.1	0	+	81063860	81063860	0	1	2656,	0,
chr18	6730448	6730819	Bj_merge_PAP.40239.1	0	+	6730819	6730819	0	1	371,	0,
chr18	8412723	8413411	Bj_PAP_chr18.2965.1	0	+	8413411	8413411	0	1	688,	0,
chr18	8701380	8701942	Bj_merge_PAP.40279.1	0	-	8701942	8701942	0	1	562,	0,
chr18	8703924	8704441	Bj_merge_PAP.40284.1	0	-	8704441	8704441	0	1	517,	0,
chr18	9877504	9877856	Bj_merge_PAP.40390.1	0	+	9877856	9877856	0	1	352,	0,
chr18	10376749	10378166	Bj_PAP_chr18.4143.2	0	-	10378166	10378166	0	1	1417,	0,
chr18	12037359	12068480	Bj_PAP_chr18.4985.1	0	-	12068480	12068480	0	2	12,1260,	0,29861,
chr18	12075699	12076653	ENST00000540614.1.1	0	-	12076653	12076653	0	1	954,	0,
[truncated: 3,201 more rows]

## Sheet: sheet 2
lncRNAs overlapping coding genes
chrom	start	end	name	score	strand	thickStart	thickEnd	color	blockCount	blockSizes	blockStart
chr1	1247581	1251061	Bj_PAM_chr1.1903.3	0	+	1251061	1251061	0	1	3480,	0,
chr1	1592797	1593085	Bj_merge_PAP.153.1	0	+	1593085	1593085	0	1	288,	0,
chr1	1627951	1628569	Bj_merge_PAP.176.1	0	+	1628569	1628569	0	1	618,	0,
chr1	2064270	2064606	Bj_merge_PAM.87.1	0	-	2064606	2064606	0	1	336,	0,
chr1	2131015	2131248	Bj_merge_PAM.93.1	0	+	2131248	2131248	0	1	233,	0,
chr1	7358749	7359435	Bj_merge_PAP.269.1	0	-	7359435	7359435	0	1	686,	0,
chr1	9739857	9747632	ENST00000415330.1.1	0	-	9747632	9747632	0	3	319,424,240,	0,912,7535,
chr1	10510782	10511204	Bj_merge_PAM.428.1	0	-	10511204	10511204	0	1	422,	0,
chr1	11089721	11091340	Bj_PAM_chr1.7585.1	0	+	11091340	11091340	0	1	1619,	0,
chr1	16161634	16163047	Bj_merge_PAP.513.1	0	+	16163047	16163047	0	1	1413,	0,
chr1	16163545	16163837	Bj_merge_PAP.500.1	0	+	16163837	16163837	0	1	292,	0,
chr1	16164080	16165800	Bj_merge_PAP.505.1;Bj_merge_PAP.506.1;Bj_merge_PAP.509.1	0	+	16165800	16165800	0	1	1720,	0,
chr1	16170221	16170487	Bj_merge_PAP.515.1	0	+	16170487	16170487	0	1	266,	0,
chr1	16472319	16472733	Bj_merge_PAM.613.1	0	+	16472733	16472733	0	1	414,	0,
chr1	20973145	20973350	Bj_merge_PAM.756.1	0	-	20973350	20973350	0	1	205,	0,
chr1	21592574	21593744	ENST00000416959.1.1	0	+	21593744	21593744	0	3	54,265,404,	0,408,766,
chr1	26608906	26613208	Bj_merge_PAM.1190.1;Bj_merge_PAM.1191.1	0	+	26613208	26613208	0	1	4302,	0,
chr1	26796284	26796758	Bj_merge_PAP.1267.1	0	-	26796758	26796758	0	1	474,	0,
chr1	27097920	27098196	Bj_merge_PAP.1298.1	0	-	27098196	27098196	0	1	276,	0,
chr1	28764079	28764476	Bj_merge_PAP.1460.1	0	-	28764476	28764476	0	1	397,	0,
chr1	29308777	29309157	Bj_PAP_chr1.17290.1	0	-	29309157	29309157	0	1	380,	0,
chr1	32674890	32675267	Bj_merge_PAP.1716.2	0	-	32675267	32675267	0	1	377,	0,
chr1	32676618	32676913	Bj_merge_PAP.1728.1	0	-	32676913	32676913	0	1	295,	0,
chr1	32677603	32677804	Bj_merge_PAP.1732.1	0	-	32677804	32677804	0	1	201,	0,
chr1	32680077	32681396	ENST00000495091.1.1	0	-	32681396	32681396	0	2	256,123,	0,1196,
chr1	32695535	32696787	Bj_PAP_chr1.18844.8	0	-	32696787	32696787	0	1	1252,	0,
chr1	32706358	32706919	Bj_merge_PAM.1713.1	0	+	32706919	32706919	0	1	561,	0,
chr1	32827990	32829879	Bj_PAM_chr1.21653.1	0	-	32829879	32829879	0	1	1889,	0,
chr1	33148358	33148699	Bj_merge_PAP.1747.1	0	-	33148699	33148699	0	1	341,	0,
chr1	33148915	33149395	Bj_merge_PAP.1748.1	0	-	33149395	33149395	0	1	480,	0,
chr1	33812789	33813861	Bj_merge_PAP.1834.1	0	+	33813861	33813861	0	1	1072,	0,
chr1	38040773	38041131	Bj_merge_PAM.1949.1	0	+	38041131	38041131	0	1	358,	0,
chr1	38278204	38278534	Bj_merge_PAP.2032.1	0	+	38278534	38278534	0	1	330,	0,
chr1	39339374	39339848	Bj_merge_PAP.2063.1	0	+	39339848	39339848	0	1	474,	0,
chr1	39340188	39340655	Bj_merge_PAP.2064.1	0	+	39340655	39340655	0	1	467,	0,
chr1	41504018	41504360	Bj_merge_PAP.2230.1	0	-	41504360	41504360	0	1	342,	0,
chr1	41504789	41505116	Bj_merge_PAP.2231.1	0	-	41505116	41505116	0	1	327,	0,
chr1	42128697	42130752	Bj_merge_PAP.2152.1	0	+	42130752	42130752	0	1	2055,	0,
chr1	43348435	43348932	Bj_merge_PAP.2198.1	0	-	43348932	43348932	0	1	497,	0,
chr1	43407680	43407965	Bj_merge_PAM.2221.1	0	+	43407965	43407965	0	1	285,	0,
chr1	43671051	43671566	Bj_merge_PAP.2225.1	0	-	43671566	43671566	0	1	515,	0,
chr1	44167453	44168013	Bj_merge_PAP.2343.1	0	+	44168013	44168013	0	1	560,	0,
chr1	44587826	44588229	Bj_PAP_chr1.26328.1	0	-	44588229	44588229	0	2	83,314,	0,89,
chr1	45185303	45185603	Bj_merge_PAM.2327.1	0	-	45185603	45185603	0	1	300,	0,
chr1	45185866	45186454	Bj_merge_PAM.2328.1	0	-	45186454	45186454	0	1	588,	0,
chr1	45286851	45287345	Bj_merge_PAM.2346.1	0	+	45287345	45287345	0	1	494,	0,
chr1	45423831	45424567	Bj_merge_PAP.2411.1	0	+	45424567	45424567	0	1	736,	0,
chr1	45967349	45967938	Bj_merge_PAM.2384.1	0	-	45967938	45967938	0	1	589,	0,
chr1	45969223	45969808	Bj_merge_PAM.2386.1	0	-	45969808	45969808	0	1	585,	0,
chr1	45978241	45978879	Bj_merge_PAP.2469.1	0	+	45978879	45978879	0	1	638,	0,
chr1	45987767	45988402	Bj_merge_PAP.2417.1	0	+	45988402	45988402	0	1	635,	0,
chr1	46664869	46665581	Bj_merge_PAP.2443.1	0	+	46665581	46665581	0	1	712,	0,
chr1	46805999	46806590	Bj_merge_PAP.2501.1	0	-	46806590	46806590	0	1	591,	0,
chr1	48901374	48902848	Bj_PAP_chr1.28592.1	0	+	48902848	48902848	0	1	1474,	0,
chr1	51837973	51838267	Bj_merge_PAM.2543.1	0	+	51838267	51838267	0	1	294,	0,
chr1	52625747	52626273	Bj_PAP_chr1.30058.1	0	-	52626273	52626273	0	1	526,	0,
chr1	53237797	53238345	Bj_merge_PAP.2706.1	0	-	53238345	53238345	0	1	548,	0,
chr1	53458867	53459251	ENST00000442174.1.1	0	-	53459251	53459251	0	1	384,	0,
chr1	54745166	54745730	Bj_merge_PAP.2771.1	0	+	54745730	54745730	0	1	564,	0,
chr1	62920789	62921276	Bj_merge_PAP.2919.1	0	+	62921276	62921276	0	1	487,	0,
chr1	62922963	62923357	Bj_merge_PAP.2920.1	0	+	62923357	62923357	0	1	394,	0,
chr1	63064697	63065140	Bj_merge_PAP.2965.1	0	-	63065140	63065140	0	1	443,	0,
chr1	63066831	63067096	Bj_merge_PAP.2969.1	0	-	63067096	63067096	0	1	265,	0,
chr1	63067988	63068494	Bj_merge_PAP.2972.1	0	-	63068494	63068494	0	1	506,	0,
chr1	63069650	63069990	Bj_merge_PAP.2977.1	0	-	63069990	63069990	0	1	340,	0,
chr1	64308861	64309347	ENST00000430203.2.1	0	-	64309347	64309347	0	1	486,	0,
chr1	67027157	67027897	Bj_merge_PAM.3025.1	0	-	67027897	67027897	0	1	740,	0,
chr1	67028112	67029308	Bj_merge_PAM.3027.1	0	-	67029308	67029308	0	1	1196,	0,
chr1	67485586	67487093	Bj_merge_PAP.3229.1	0	+	67487093	67487093	0	1	1507,	0,
chr1	67852091	67852402	Bj_merge_PAP.3191.1	0	-	67852402	67852402	0	1	311,	0,
chr1	67855583	67855942	Bj_merge_PAP.3192.1	0	-	67855942	67855942	0	1	359,	0,
chr1	68215926	68216631	Bj_merge_PAP.3297.1	0	+	68216631	68216631	0	1	705,	0,
chr1	68585771	68586877	Bj_merge_PAP.3407.1;Bj_merge_PAP.3292.1	0	-	68586877	68586877	0	1	1106,	0,
chr1	68587222	68587599	Bj_merge_PAP.3409.1	0	-	68587599	68587599	0	1	377,	0,
chr1	68605661	68605998	Bj_merge_PAP.3416.1	0	-	68605998	68605998	0	1	337,	0,
chr1	68610605	68611101	Bj_merge_PAP.3419.1	0	-	68611101	68611101	0	1	496,	0,
chr1	68615080	68615577	Bj_merge_PAP.3422.1	0	-	68615577	68615577	0	1	497,	0,
chr1	71522425	71525430	Bj_PAP_chr1.37642.1	0	-	71525430	71525430	0	1	3005,	0,
chr1	71527123	71528261	Bj_merge_PAP.3283.1	0	-	71528261	71528261	0	1	1138,	0,
chr1	72740260	72740831	Bj_PAP_chr1.38656.1	0	+	72740831	72740831	0	1	571,	0,
chr1	76209011	76210441	Bj_PAP_chr1.39350.1	0	-	76210441	76210441	0	1	1430,	0,
chr1	77660693	77661141	Bj_PAP_chr1.39658.1	0	+	77661141	77661141	0	1	448,	0,
chr1	78276506	78277621	ENST00000406534.2.1	0	-	78277621	78277621	0	1	1115,	0,
chr1	78396319	78396799	Bj_merge_PAM.3286.1	0	-	78396799	78396799	0	1	480,	0,
chr1	78407148	78408533	Bj_PAM_chr1.55169.1	0	-	78408533	78408533	0	1	1385,	0,
chr1	78409052	78409453	Bj_PAM_chr1.55169.2	0	-	78409453	78409453	0	1	401,	0,
chr1	85038970	85039731	Bj_merge_PAM.3470.1	0	+	85039731	85039731	0	1	761,	0,
chr1	85796132	85797552	Bj_merge_PAM.3906.1	0	+	85797552	85797552	0	1	1420,	0,
chr1	85832445	85833284	Bj_merge_PAM.3915.1	0	+	85833284	85833284	0	1	839,	0,
chr1	85930334	85933103	Bj_PAP_chr1.42096.4	0	+	85933103	85933103	0	1	2769,	0,
chr1	87510598	87511548	Bj_merge_PAP.3921.1	0	-	87511548	87511548	0	1	950,	0,
chr1	93313581	93314064	Bj_merge_PAP.4168.1	0	+	93314064	93314064	0	1	483,	0,
chr1	93994088	93994405	Bj_merge_PAM.3818.1	0	-	93994405	93994405	0	1	317,	0,
chr1	94001762	94002039	Bj_merge_PAM.3844.1	0	-	94002039	94002039	0	1	277,	0,
chr1	94014087	94015653	Bj_merge_PAP.4304.1	0	-	94015653	94015653	0	1	1566,	0,
chr1	94018134	94019221	Bj_merge_PAP.4305.1	0	-	94019221	94019221	0	1	1087,	0,
chr1	94167513	94167788	Bj_merge_PAP.4291.1	0	+	94167788	94167788	0	1	275,	0,
chr1	94204413	94204663	Bj_merge_PAP.4344.1	0	+	94204663	94204663	0	1	250,	0,
chr1	94270833	94271128	Bj_merge_PAP.4347.1	0	+	94271128	94271128	0	1	295,	0,
chr1	94982597	94983261	Bj_merge_PAP.4410.1	0	-	94983261	94983261	0	1	664,	0,
chr1	98011253	98012710	Bj_PAP_chr1.46974.1	0	+	98012710	98012710	0	1	1457,	0,
chr1	100858694	100859065	Bj_PAP_chr1.47996.1	0	-	100859065	100859065	0	1	371,	0,
chr1	109373684	109374106	Bj_merge_PAP.4774.1	0	+	109374106	109374106	0	1	422,	0,
chr1	109469862	109471608	Bj_PAM_chr1.73965.1	0	-	109471608	109471608	0	1	1746,	0,
chr1	109913561	109914860	Bj_merge_PAP.4929.1	0	+	109914860	109914860	0	1	1299,	0,
chr1	110905503	110905880	Bj_merge_PAP.5140.1	0	+	110905880	110905880	0	1	377,	0,
chr1	110906172	110908751	Bj_merge_PAP.5141.1	0	+	110908751	110908751	0	1	2579,	0,
chr1	114357675	114357884	Bj_merge_PAP.5191.1	0	+	114357884	114357884	0	1	209,	0,
chr1	117634324	117635105	Bj_merge_PAP.5379.1	0	-	117635105	117635105	0	1	781,	0,
chr1	117635487	117636679	Bj_merge_PAP.5380.1	0	-	117636679	117636679	0	1	1192,	0,
chr1	118500502	118500809	Bj_merge_PAP.5429.1	0	+	118500809	118500809	0	1	307,	0,
chr1	121106828	121134702	Bj_PAP_chr1.55806.3	0	+	121134702	121134702	0	7	388,215,128,221,101,3405,1796,	0,9004,9859,17737,21539,22667,26078,
chr1	121121889	121122307	Bj_merge_PAP.5452.1	0	+	121122307	121122307	0	1	418,	0,
chr1	121129049	121129371	Bj_merge_PAP.5453.1	0	+	121129371	121129371	0	1	322,	0,
chr1	144611636	144611973	Bj_merge_PAP.5584.1	0	+	144611973	144611973	0	1	337,	0,
chr1	144850631	144851172	Bj_merge_PAP.5603.1	0	-	144851172	144851172	0	1	541,	0,
chr1	144862075	144862656	Bj_merge_PAP.5604.1	0	-	144862656	144862656	0	1	581,	0,
chr1	144868304	144868897	Bj_merge_PAP.5605.1	0	-	144868897	144868897	0	1	593,	0,
chr1	144874185	144874633	Bj_merge_PAP.5606.1	0	-	144874633	144874633	0	1	448,	0,
chr1	144875009	144875318	Bj_merge_PAP.5607.1	0	-	144875318	144875318	0	1	309,	0,
chr1	144877832	144878175	Bj_merge_PAP.5608.1	0	-	144878175	144878175	0	1	343,	0,
chr1	144888735	144889498	Bj_merge_PAP.5609.1	0	-	144889498	144889498	0	1	763,	0,
chr1	144892169	144893047	Bj_merge_PAM.4992.1	0	+	144893047	144893047	0	1	878,	0,
chr1	144893559	144894402	Bj_merge_PAP.5591.13	0	-	144894402	144894402	0	1	843,	0,
chr1	144895423	144896272	Bj_merge_PAP.5612.1	0	-	144896272	144896272	0	1	849,	0,
chr1	144903564	144903861	Bj_merge_PAP.5614.1	0	-	144903861	144903861	0	1	297,	0,
chr1	144907400	144909333	Bj_merge_PAP.5617.1	0	-	144909333	144909333	0	1	1933,	0,
chr1	144910804	144911074	Bj_merge_PAP.5621.1	0	-	144911074	144911074	0	1	270,	0,
chr1	144913028	144913850	Bj_merge_PAP.5622.1	0	-	144913850	144913850	0	1	822,	0,
chr1	144914155	144914439	Bj_merge_PAP.5623.1	0	-	144914439	144914439	0	1	284,	0,
chr1	144916779	144917185	Bj_merge_PAP.5624.1	0	-	144917185	144917185	0	1	406,	0,
chr1	144918008	144918357	Bj_merge_PAP.5627.1	0	-	144918357	144918357	0	1	349,	0,
chr1	144919883	144920102	Bj_merge_PAP.5629.1	0	-	144920102	144920102	0	1	219,	0,
chr1	144920789	144921430	Bj_merge_PAP.5631.1	0	-	144921430	144921430	0	1	641,	0,
chr1	144926137	144926364	Bj_PAM_chr1.85115.1	0	-	144926364	144926364	0	1	227,	0,
chr1	144989371	144989928	Bj_merge_PAP.5642.1	0	-	144989928	144989928	0	1	557,	0,
chr1	145000553	145000955	Bj_merge_PAP.5644.1	0	-	145000955	145000955	0	1	402,	0,
chr1	145014724	145015496	Bj_merge_PAP.5647.1	0	-	145015496	145015496	0	1	772,	0,
chr1	145033507	145034001	Bj_merge_PAP.5648.1	0	-	145034001	145034001	0	1	494,	0,
chr1	145071266	145071654	Bj_merge_PAP.5650.1	0	-	145071654	145071654	0	1	388,	0,
chr1	145073678	145074090	Bj_merge_PAP.5651.1	0	-	145074090	145074090	0	1	412,	0,
chr1	145090774	145091225	Bj_merge_PAP.5465.1	0	-	145091225	145091225	0	1	451,	0,
chr1	145114314	145114755	Bj_merge_PAP.5503.1	0	-	145114755	145114755	0	1	441,	0,
chr1	145136670	145139932	Bj_PAP_chr1.57358.3	0	-	145139932	145139932	0	4	270,2013,113,37,	0,770,2801,3225,
chr1	145376124	145382397	ENST00000433081.1.1	0	-	145382397	145382397	0	3	323,149,342,	0,419,5931,
chr1	145396593	145396960	Bj_merge_PAP.5487.1	0	-	145396960	145396960	0	1	367,	0,
chr1	145452839	145453370	Bj_merge_PAP.5493.1	0	-	145453370	145453370	0	1	531,	0,
chr1	145454143	145455409	Bj_merge_PAP.5496.1;Bj_merge_PAP.5497.1	0	-	145455409	145455409	0	1	1266,	0,
chr1	145456321	145457309	Bj_PAP_chr1.57752.1	0	+	145457309	145457309	0	3	402,113,73,	0,670,915,
chr1	145469345	145470241	Bj_merge_PAP.5508.1	0	-	145470241	145470241	0	1	896,	0,
chr1	145475802	145476895	Bj_merge_PAP.5501.1	0	-	145476895	145476895	0	1	1093,	0,
chr1	145493880	145507490	ENST00000421764.1.1	0	-	145507490	145507490	0	2	95,192,	0,13418,
chr1	145504705	145505179	Bj_merge_PAP.5512.1	0	-	145505179	145505179	0	1	474,	0,
chr1	145515708	145515986	Bj_merge_PAM.4936.1	0	+	145515986	145515986	0	1	278,	0,
chr1	145541089	145541982	Bj_merge_PAP.5513.1	0	-	145541982	145541982	0	1	893,	0,
chr1	145542312	145542812	Bj_merge_PAP.5509.1	0	-	145542812	145542812	0	1	500,	0,
chr1	145789483	145790270	Bj_merge_PAP.5521.1	0	-	145790270	145790270	0	1	787,	0,
chr1	146695303	146695706	Bj_PAP_chr1.58788.1	0	+	146695706	146695706	0	1	403,	0,
chr1	146763630	146764393	Bj_merge_PAP.5578.1	0	-	146764393	146764393	0	1	763,	0,
chr1	147775579	147775866	Bj_merge_PAP.5573.1	0	+	147775866	147775866	0	1	287,	0,
chr1	148000597	148001178	Bj_merge_PAP.5583.1	0	+	148001178	148001178	0	1	581,	0,
chr1	148244187	148244581	Bj_merge_PAP.5587.1	0	+	148244581	148244581	0	1	394,	0,
chr1	148248035	148248495	Bj_merge_PAP.5588.1	0	+	148248495	148248495	0	1	460,	0,
chr1	148556005	148556865	Bj_PAM_chr1.88975.4	0	+	148556865	148556865	0	2	267,173,	0,687,
chr1	148559925	148560341	Bj_merge_PAP.5630.1	0	+	148560341	148560341	0	1	416,	0,
chr1	148568990	148570762	Bj_PAP_chr1.60100.6	0	+	148570762	148570762	0	1	1772,	0,
chr1	148928321	148951594	ENST00000452399.1.1	0	+	148951594	148951594	0	3	64,135,350,	0,4464,22923,
chr1	148934606	148935238	Bj_merge_PAP.5597.1	0	+	148935238	148935238	0	1	632,	0,
chr1	148935773	148936846	Bj_merge_PAP.5598.1	0	+	148936846	148936846	0	1	1073,	0,
chr1	150522214	150522786	Bj_merge_PAP.5718.1	0	-	150522786	150522786	0	1	572,	0,
chr1	150524174	150524739	Bj_merge_PAP.5719.1	0	-	150524739	150524739	0	1	565,	0,
chr1	150525222	150525476	Bj_merge_PAP.5720.1	0	-	150525476	150525476	0	1	254,	0,
chr1	150525813	150526770	Bj_merge_PAP.5721.1;Bj_merge_PAP.5722.1	0	-	150526770	150526770	0	1	957,	0,
chr1	150527672	150528081	Bj_merge_PAP.5724.1	0	-	150528081	150528081	0	1	409,	0,
chr1	150531795	150533197	Bj_merge_PAP.5726.1	0	-	150533197	150533197	0	1	1402,	0,
chr1	150534169	150534571	Bj_merge_PAP.5686.1	0	+	150534571	150534571	0	1	402,	0,
chr1	150934807	150935678	Bj_PAM_chr1.91041.2	0	-	150935678	150935678	0	1	871,	0,
chr1	153602024	153602448	Bj_merge_PAP.5978.1	0	-	153602448	153602448	0	1	424,	0,
chr1	153603900	153604415	Bj_PAP_chr1.63856.8	0	-	153604415	153604415	0	1	515,	0,
chr1	153935074	153939482	Bj_PAP_chr1.64218.1	0	+	153939482	153939482	0	2	149,3511,	0,897,
chr1	153967949	153968244	Bj_PAP_chr1.64270.1	0	+	153968244	153968244	0	1	295,	0,
chr1	153968684	153969463	Bj_merge_PAP.5944.1	0	+	153969463	153969463	0	1	779,	0,
chr1	153969705	153970773	Bj_merge_PAP.5946.1;Bj_merge_PAP.5947.1	0	+	153970773	153970773	0	1	1068,	0,
chr1	153971049	153971926	Bj_merge_PAP.5949.1	0	+	153971926	153971926	0	1	877,	0,
chr1	153972587	153973702	Bj_merge_PAP.5938.8	0	+	153973702	153973702	0	1	1115,	0,
chr1	153973939	153974892	Bj_merge_PAP.5950.1	0	+	153974892	153974892	0	1	953,	0,
chr1	153975202	153975495	Bj_merge_PAP.5952.1	0	+	153975495	153975495	0	1	293,	0,
chr1	153976251	153976560	Bj_merge_PAP.5953.1	0	+	153976560	153976560	0	1	309,	0,
chr1	153978543	153978946	Bj_merge_PAP.5920.1	0	+	153978946	153978946	0	1	403,	0,
chr1	153981680	153981962	Bj_merge_PAP.5921.1	0	+	153981962	153981962	0	1	282,	0,
chr1	153982233	153982821	Bj_merge_PAP.5924.1	0	+	153982821	153982821	0	1	588,	0,
chr1	153983381	153983639	Bj_merge_PAP.5923.1	0	+	153983639	153983639	0	1	258,	0,
chr1	153984581	153985025	Bj_merge_PAP.5926.1	0	+	153985025	153985025	0	1	444,	0,
chr1	153991695	153992094	Bj_merge_PAP.5929.1	0	+	153992094	153992094	0	1	399,	0,
chr1	153992486	153992827	Bj_merge_PAP.5931.1	0	+	153992827	153992827	0	1	341,	0,
chr1	153995691	153995964	Bj_merge_PAP.5932.1	0	+	153995964	153995964	0	1	273,	0,
chr1	153999745	154000004	Bj_merge_PAP.5933.1	0	+	154000004	154000004	0	1	259,	0,
chr1	154386862	154387597	Bj_PAP_chr1.64800.1	0	-	154387597	154387597	0	1	735,	0,
chr1	154581411	154581775	Bj_merge_PAM.5440.1	0	+	154581775	154581775	0	1	364,	0,
chr1	155166658	155170137	ENST00000447623.1.1	0	+	155170137	155170137	0	3	150,216,175,	0,1535,3304,
chr1	155716496	155717046	Bj_merge_PAP.6192.1	0	-	155717046	155717046	0	1	550,	0,
chr1	155717631	155718368	Bj_merge_PAP.6193.1	0	-	155718368	155718368	0	1	737,	0,
chr1	155854336	155854772	Bj_merge_PAP.6054.1	0	-	155854772	155854772	0	1	436,	0,
chr1	156259886	156261341	ENST00000497831.1.1	0	-	156261341	156261341	0	3	265,130,148,	0,881,1307,
chr1	159859994	159860517	Bj_merge_PAP.6266.1	0	+	159860517	159860517	0	1	523,	0,
chr1	160287054	160288260	NR_002190.1	0	+	160288260	160288260	0	1	1206,	0,
chr1	161171212	161172025	Bj_PAM_chr1.98393.1	0	-	161172025	161172025	0	1	813,	0,
chr1	164741784	164741989	Bj_merge_PAP.6563.1	0	-	164741989	164741989	0	1	205,	0,
chr1	169823271	169823999	Bj_PAM_chr1.103979.2	0	+	169823999	169823999	0	1	728,	0,
chr1	169825837	169826570	Bj_merge_PAP.6752.1	0	+	169826570	169826570	0	1	733,	0,
chr1	172097848	172098502	Bj_merge_PAP.6765.1	0	-	172098502	172098502	0	1	654,	0,
chr1	172098930	172099253	Bj_merge_PAP.6769.1	0	-	172099253	172099253	0	1	323,	0,
chr1	172099746	172100488	Bj_merge_PAP.6771.1	0	-	172100488	172100488	0	1	742,	0,
chr1	172101118	172101944	Bj_merge_PAP.6774.1	0	-	172101944	172101944	0	1	826,	0,
chr1	172103481	172104638	Bj_merge_PAP.6775.1;Bj_merge_PAP.6776.1	0	-	172104638	172104638	0	1	1157,	0,
chr1	172106861	172107318	Bj_PAM_chr1.106377.1	0	-	172107318	172107318	0	1	457,	0,
chr1	172107723	172113975	NR_038397.1	0	-	172113975	172113975	0	1	6252,	0,
chr1	173470001	173470210	Bj_merge_PAP.6858.1	0	+	173470210	173470210	0	1	209,	0,
chr1	173725945	173726407	Bj_merge_PAP.6895.1	0	-	173726407	173726407	0	1	462,	0,
chr1	173754423	173755604	Bj_merge_PAP.6896.1	0	-	173755604	173755604	0	1	1181,	0,
chr1	173812794	173813772	Bj_PAM_chr1.109043.1	0	-	173813772	173813772	0	1	978,	0,
chr1	173814607	173816043	Bj_PAM_chr1.109045.1	0	-	173816043	173816043	0	1	1436,	0,
chr1	173817301	173819004	Bj_merge_PAM.6359.1	0	-	173819004	173819004	0	1	1703,	0,
chr1	173826091	173826464	Bj_PAM_chr1.109065.1	0	-	173826464	173826464	0	1	373,	0,
chr1	174960625	174961177	Bj_merge_PAP.7005.1	0	-	174961177	174961177	0	1	552,	0,
chr1	174962227	174963538	Bj_merge_PAP.7006.1	0	-	174963538	174963538	0	1	1311,	0,
chr1	176585403	176585925	ENST00000422603.2.1	0	-	176585925	176585925	0	1	522,	0,
chr1	178715871	178716800	Bj_merge_PAP.7107.1	0	-	178716800	178716800	0	1	929,	0,
chr1	178818840	178819267	Bj_merge_PAP.7112.1	0	+	178819267	178819267	0	1	427,	0,
chr1	178821981	178822731	Bj_merge_PAP.7117.1	0	+	178822731	178822731	0	1	750,	0,
chr1	178823366	178823956	Bj_merge_PAP.7121.1	0	+	178823956	178823956	0	1	590,	0,
chr1	178835939	178836580	Bj_merge_PAP.7126.1	0	+	178836580	178836580	0	1	641,	0,
chr1	178837652	178837873	Bj_merge_PAP.7130.1	0	+	178837873	178837873	0	1	221,	0,
chr1	183242118	183242830	Bj_merge_PAP.7325.1	0	+	183242830	183242830	0	1	712,	0,
chr1	183244029	183244449	Bj_merge_PAP.7328.1	0	+	183244449	183244449	0	1	420,	0,
chr1	183248744	183249532	Bj_merge_PAP.7308.1	0	+	183249532	183249532	0	1	788,	0,
chr1	185260099	185260462	Bj_merge_PAM.6767.1	0	-	185260462	185260462	0	1	363,	0,
chr1	193149080	193149818	Bj_merge_PAP.7638.1	0	+	193149818	193149818	0	1	738,	0,
chr1	193150035	193151285	Bj_merge_PAP.7639.1	0	+	193151285	193151285	0	1	1250,	0,
chr1	193151771	193153241	Bj_merge_PAP.7645.1;Bj_merge_PAP.7648.1;Bj_merge_PAP.7654.1	0	+	193153241	193153241	0	1	1470,	0,
chr1	198623876	198626450	Bj_PAP_chr1.81742.1;Bj_PAP_chr1.81744.1	0	-	198626450	198626450	0	1	2574,	0,
chr1	198640555	198641309	Bj_merge_PAP.7717.1	0	-	198641309	198641309	0	1	754,	0,
chr1	201472838	201473755	Bj_merge_PAP.7984.1	0	+	201473755	201473755	0	1	917,	0,
chr1	201474815	201475676	Bj_merge_PAP.7947.1	0	+	201475676	201475676	0	1	861,	0,
chr1	201682139	201682465	Bj_merge_PAP.8032.1	0	+	201682465	201682465	0	1	326,	0,
chr1	201685066	201685372	Bj_merge_PAP.8035.1	0	+	201685372	201685372	0	1	306,	0,
chr1	201686226	201686537	Bj_merge_PAP.8041.1	0	+	201686537	201686537	0	1	311,	0,
chr1	201689332	201691969	Bj_merge_PAP.8042.1;Bj_merge_PAP.8045.1;Bj_merge_PAP.8048.1;Bj_merge_PAP.8052.1	0	+	201691969	201691969	0	1	2637,	0,
chr1	201692580	201693540	Bj_merge_PAP.8057.1;Bj_merge_PAP.8060.1	0	+	201693540	201693540	0	1	960,	0,
chr1	201710400	201711802	Bj_merge_PAP.8062.1;Bj_merge_PAP.8065.1;Bj_merge_PAP.8068.1	0	+	201711802	201711802	0	1	1402,	0,
chr1	201713884	201714452	Bj_merge_PAP.8070.1	0	+	201714452	201714452	0	1	568,	0,
chr1	201716531	201716979	Bj_merge_PAP.8079.1	0	+	201716979	201716979	0	1	448,	0,
chr1	201718282	201719802	Bj_merge_PAP.8081.1	0	+	201719802	201719802	0	1	1520,	0,
chr1	201720117	201721401	Bj_merge_PAP.8083.1;Bj_merge_PAP.8085.1	0	+	201721401	201721401	0	1	1284,	0,
chr1	201721640	201722170	Bj_merge_PAP.8086.1	0	+	201722170	201722170	0	1	530,	0,
chr1	201722582	201723365	Bj_merge_PAP.8088.1	0	+	201723365	201723365	0	1	783,	0,
chr1	201732993	201733389	Bj_merge_PAP.8094.1	0	+	201733389	201733389	0	1	396,	0,
chr1	201755744	201756411	Bj_PAM_chr1.124001.1	0	+	201756411	201756411	0	1	667,	0,
chr1	201756746	201757575	Bj_PAM_chr1.124003.1	0	+	201757575	201757575	0	1	829,	0,
chr1	201758076	201758859	Bj_merge_PAP.8100.1	0	+	201758859	201758859	0	1	783,	0,
chr1	201761616	201762391	Bj_merge_PAP.8103.1	0	+	201762391	201762391	0	1	775,	0,
chr1	201764583	201764861	Bj_merge_PAP.8105.1	0	+	201764861	201764861	0	1	278,	0,
chr1	201766030	201767499	Bj_merge_PAP.8108.1	0	+	201767499	201767499	0	1	1469,	0,
chr1	201768111	201768570	Bj_merge_PAP.8110.1	0	+	201768570	201768570	0	1	459,	0,
chr1	201769621	201769850	Bj_merge_PAP.8111.1	0	+	201769850	201769850	0	1	229,	0,
chr1	201770232	201770622	Bj_merge_PAP.8113.1	0	+	201770622	201770622	0	1	390,	0,
chr1	201775521	201775927	Bj_merge_PAP.8114.1	0	+	201775927	201775927	0	1	406,	0,
chr1	201788034	201788556	Bj_merge_PAP.8116.1	0	+	201788556	201788556	0	1	522,	0,
chr1	201873973	201875466	Bj_merge_PAP.7917.1	0	+	201875466	201875466	0	1	1493,	0,
chr1	201875935	201876695	Bj_merge_PAP.7920.1	0	+	201876695	201876695	0	1	760,	0,
chr1	204498010	204498408	Bj_PAP_chr1.85262.1	0	-	204498408	204498408	0	1	398,	0,
chr1	207078994	207079231	Bj_merge_PAM.7517.1	0	+	207079231	207079231	0	1	237,	0,
chr1	212777489	212778068	Bj_merge_PAP.8366.1	0	-	212778068	212778068	0	1	579,	0,
chr1	212778556	212780198	Bj_merge_PAP.8367.1;Bj_merge_PAP.8369.1;Bj_merge_PAP.8372.1;Bj_merge_PAP.8374.1	0	-	212780198	212780198	0	1	1642,	0,
chr1	212780552	212781866	Bj_merge_PAP.8375.1	0	-	212781866	212781866	0	1	1314,	0,
chr1	220426818	220428551	Bj_PAM_chr1.135179.1	0	+	220428551	220428551	0	1	1733,	0,
chr1	222814552	222815205	Bj_merge_PAM.7904.1	0	-	222815205	222815205	0	1	653,	0,
chr1	222815483	222817419	Bj_merge_PAM.7907.1	0	-	222817419	222817419	0	1	1936,	0,
chr1	223968680	223969176	Bj_merge_PAP.8733.1	0	+	223969176	223969176	0	1	496,	0,
chr1	226029822	226032871	Bj_PAM_chr1.139335.1	0	-	226032871	226032871	0	1	3049,	0,
chr1	227413653	227414324	Bj_merge_PAM.8330.1	0	+	227414324	227414324	0	1	671,	0,
chr1	228597527	228600192	Bj_PAP_chr1.95772.8	0	+	228600192	228600192	0	2	2325,284,	0,2381,
chr1	229459568	229460099	Bj_merge_PAP.9005.1	0	+	229460099	229460099	0	1	531,	0,
chr1	231157329	231158965	Bj_PAP_chr1.96782.1	0	+	231158965	231158965	0	1	1636,	0,
chr1	231488822	231489403	Bj_merge_PAP.9091.1	0	-	231489403	231489403	0	1	581,	0,
chr1	231558497	231558915	Bj_merge_PAP.9120.1	0	+	231558915	231558915	0	1	418,	0,
chr1	231559389	231559763	Bj_merge_PAP.9075.1	0	+	231559763	231559763	0	1	374,	0,
chr1	234274685	234275138	Bj_merge_PAP.9119.1	0	-	234275138	234275138	0	1	453,	0,
chr1	235901353	235902112	Bj_PAP_chr1.98808.1	0	+	235902112	235902112	0	1	759,	0,
chr1	236163657	236164076	Bj_merge_PAM.8425.1	0	+	236164076	236164076	0	1	419,	0,
chr1	240305933	240308602	Bj_PAP_chr1.100434.1	0	-	240308602	240308602	0	1	2669,	0,
chr1	240407436	240408622	Bj_merge_PAP.9465.1	0	-	240408622	240408622	0	1	1186,	0,
chr1	247290786	247291921	Bj_merge_PAP.9680.2	0	+	247291921	247291921	0	1	1135,	0,
chr10	701679	702203	Bj_merge_PAP.9863.1	0	-	702203	702203	0	1	524,	0,
chr10	1083386	1084002	Bj_merge_PAP.9800.1	0	-	1084002	1084002	0	1	616,	0,
chr10	4705122	4707047	Bj_merge_PAP.10044.1	0	+	4707047	4707047	0	1	1925,	0,
chr10	12210293	12210735	Bj_merge_PAP.10297.1	0	-	12210735	12210735	0	1	442,	0,
chr10	14227480	14228237	Bj_merge_PAP.10248.1	0	+	14228237	14228237	0	1	757,	0,
chr10	14950019	14952353	Bj_merge_PAM.9287.1;Bj_merge_PAM.9289.1	0	+	14952353	14952353	0	1	2334,	0,
chr10	14952622	14953754	Bj_merge_PAM.9295.1	0	+	14953754	14953754	0	1	1132,	0,
chr10	17256362	17256970	Bj_merge_PAM.9341.1	0	+	17256970	17256970	0	1	608,	0,
chr10	17257373	17258822	Bj_merge_PAM.9342.1	0	+	17258822	17258822	0	1	1449,	0,
chr10	17259534	17259755	Bj_merge_PAM.9334.1	0	+	17259755	17259755	0	1	221,	0,
chr10	21914359	21914631	Bj_PAP_chr10.8491.1	0	-	21914631	21914631	0	1	272,	0,
chr10	21914922	21915225	Bj_PAP_chr10.8493.1	0	-	21915225	21915225	0	1	303,	0,
chr10	24632522	24633366	Bj_merge_PAP.10469.1	0	-	24633366	24633366	0	1	844,	0,
chr10	28367036	28377015	Bj_merge_PAP.10638.1	0	+	28377015	28377015	0	2	5531,667,	0,9312,
chr10	28374235	28374841	Bj_merge_PAP.10640.1	0	+	28374841	28374841	0	1	606,	0,
chr10	28379366	28379756	Bj_merge_PAP.10644.1	0	+	28379756	28379756	0	1	390,	0,
chr10	28380898	28381412	Bj_merge_PAP.10649.1	0	+	28381412	28381412	0	1	514,	0,
chr10	29746421	29746727	Bj_merge_PAP.10722.1	0	+	29746727	29746727	0	1	306,	0,
chr10	29747872	29750129	Bj_merge_PAP.10759.1;Bj_PAP_chr10.11907.1	0	+	29750129	29750129	0	1	2257,	0,
chr10	29772935	29773155	Bj_merge_PAM.9671.1	0	+	29773155	29773155	0	1	220,	0,
chr10	32659516	32659910	Bj_merge_PAP.10943.1	0	-	32659910	32659910	0	1	394,	0,
chr10	32662298	32662739	Bj_merge_PAP.10947.1	0	-	32662739	32662739	0	1	441,	0,
chr10	32800291	32800738	Bj_PAP_chr10.13457.1	0	-	32800738	32800738	0	1	447,	0,
chr10	33101813	33102073	Bj_merge_PAP.10799.1	0	-	33102073	33102073	0	1	260,	0,
chr10	33103555	33103860	Bj_merge_PAP.10803.1	0	-	33103860	33103860	0	1	305,	0,
chr10	33123120	33123428	Bj_merge_PAP.10808.1	0	-	33123428	33123428	0	1	308,	0,
chr10	33123667	33124142	Bj_merge_PAP.10813.1	0	-	33124142	33124142	0	1	475,	0,
chr10	33127291	33127640	Bj_merge_PAP.10814.1	0	-	33127640	33127640	0	1	349,	0,
chr10	33129705	33130046	Bj_merge_PAP.10819.1	0	-	33130046	33130046	0	1	341,	0,
chr10	33131682	33134781	Bj_merge_PAP.10818.1;Bj_merge_PAP.10822.1;Bj_merge_PAP.10826.1	0	-	33134781	33134781	0	1	3099,	0,
chr10	33135040	33135948	Bj_merge_PAP.10825.1	0	-	33135948	33135948	0	1	908,	0,
chr10	33139182	33139468	Bj_merge_PAP.10830.1	0	-	33139468	33139468	0	1	286,	0,
chr10	33140524	33141138	Bj_merge_PAP.10831.1	0	-	33141138	33141138	0	1	614,	0,
chr10	33142480	33143844	Bj_merge_PAP.10839.1;Bj_merge_PAP.10878.1	0	-	33143844	33143844	0	1	1364,	0,
chr10	33146399	33146709	Bj_merge_PAP.10889.1	0	-	33146709	33146709	0	1	310,	0,
chr10	33151921	33152287	Bj_merge_PAP.10893.1	0	-	33152287	33152287	0	1	366,	0,
chr10	33154273	33155377	Bj_merge_PAP.10894.1	0	-	33155377	33155377	0	1	1104,	0,
chr10	33155741	33156057	Bj_merge_PAP.10898.1	0	-	33156057	33156057	0	1	316,	0,
chr10	33165045	33166760	Bj_merge_PAP.10879.1;Bj_merge_PAP.10841.1;Bj_merge_PAP.10845.1	0	-	33166760	33166760	0	1	1715,	0,
chr10	33167600	33168035	Bj_merge_PAP.10846.1	0	-	33168035	33168035	0	1	435,	0,
chr10	35484467	35484873	Bj_merge_PAP.10996.1	0	-	35484873	35484873	0	1	406,	0,
chr10	35612297	35613675	Bj_PAP_chr10.14801.2	0	-	35613675	35613675	0	1	1378,	0,
chr10	35622554	35623908	Bj_PAP_chr10.14825.1;Bj_PAP_chr10.14783.7	0	-	35623908	35623908	0	1	1354,	0,
chr10	35624374	35624853	Bj_PAP_chr10.14831.1	0	-	35624853	35624853	0	1	479,	0,
chr10	44142254	44142491	Bj_merge_PAP.11219.1	0	-	44142491	44142491	0	1	237,	0,
chr10	44142699	44143784	Bj_merge_PAP.11230.1	0	-	44143784	44143784	0	1	1085,	0,
chr10	47594881	47595594	Bj_PAP_chr10.18925.1	0	+	47595594	47595594	0	1	713,	0,
chr10	49813416	49814162	Bj_merge_PAP.11256.1	0	+	49814162	49814162	0	1	746,	0,
chr10	49815796	49816028	Bj_merge_PAP.11258.1	0	+	49816028	49816028	0	1	232,	0,
chr10	50595395	50595604	Bj_merge_PAP.11261.1	0	+	50595604	50595604	0	1	209,	0,
chr10	51587326	51589652	Bj_PAM_chr10.28857.1	0	-	51589652	51589652	0	1	2326,	0,
chr10	52085460	52085831	Bj_merge_PAP.11335.1	0	+	52085831	52085831	0	1	371,	0,
chr10	53454359	53454764	Bj_merge_PAM.10261.1	0	-	53454764	53454764	0	1	405,	0,
chr10	61633115	61633731	Bj_merge_PAP.11492.1	0	+	61633731	61633731	0	1	616,	0,
chr10	62704678	62705412	Bj_merge_PAP.11487.1	0	+	62705412	62705412	0	1	734,	0,
chr10	64981926	64982858	Bj_PAP_chr10.25155.1	0	+	64982858	64982858	0	1	932,	0,
chr10	69668671	69669380	Bj_merge_PAP.11590.1	0	-	69669380	69669380	0	1	709,	0,
chr10	69672954	69673580	Bj_merge_PAP.11631.1	0	-	69673580	69673580	0	1	626,	0,
chr10	69674243	69675254	Bj_merge_PAP.11639.1	0	-	69675254	69675254	0	1	1011,	0,
chr10	71076541	71077159	Bj_merge_PAP.11938.1	0	-	71077159	71077159	0	1	618,	0,
chr10	71077443	71077682	Bj_merge_PAP.11945.1	0	-	71077682	71077682	0	1	239,	0,
chr10	71078786	71079035	Bj_merge_PAP.12014.1	0	-	71079035	71079035	0	1	249,	0,
chr10	71923384	71923789	Bj_PAP_chr10.27701.1	0	+	71923789	71923789	0	1	405,	0,
chr10	73516272	73516666	Bj_merge_PAP.12120.1	0	-	73516666	73516666	0	1	394,	0,
chr10	73523497	73524017	Bj_merge_PAP.12121.1	0	-	73524017	73524017	0	1	520,	0,
chr10	73529379	73530360	Bj_merge_PAP.12124.1;Bj_merge_PAP.12130.1	0	-	73530360	73530360	0	1	981,	0,
chr10	73976283	73976708	Bj_merge_PAM.10943.1	0	+	73976708	73976708	0	1	425,	0,
chr10	74881645	74882251	Bj_merge_PAM.10963.1	0	-	74882251	74882251	0	1	606,	0,
chr10	74883480	74885816	Bj_PAM_chr10.42713.1;Bj_PAP_chr10.29159.1	0	-	74885816	74885816	0	1	2336,	0,
chr10	75014336	75014785	Bj_merge_PAP.12147.1	0	+	75014785	75014785	0	1	449,	0,
chr10	75531141	75531603	Bj_merge_PAM.11027.1	0	-	75531603	75531603	0	1	462,	0,
chr10	75673929	75674179	Bj_merge_PAP.12185.1	0	+	75674179	75674179	0	1	250,	0,
chr10	80910568	80911285	Bj_merge_PAP.12367.1	0	-	80911285	80911285	0	1	717,	0,
chr10	90701639	90703515	Bj_PAP_chr10.35059.5	0	+	90703515	90703515	0	1	1876,	0,
chr10	91403903	91404152	Bj_merge_PAP.12809.1	0	+	91404152	91404152	0	1	249,	0,
chr10	93170728	93171901	Bj_merge_PAP.12891.1	0	+	93171901	93171901	0	1	1173,	0,
chr10	93180367	93181174	Bj_merge_PAP.12896.1	0	+	93181174	93181174	0	1	807,	0,
chr10	93183455	93184302	Bj_merge_PAP.12899.1	0	+	93184302	93184302	0	1	847,	0,
chr10	93196829	93197090	Bj_merge_PAP.12907.1	0	+	93197090	93197090	0	1	261,	0,
chr10	93241192	93241633	Bj_merge_PAP.12910.1	0	+	93241633	93241633	0	1	441,	0,
chr10	93245310	93246289	Bj_merge_PAP.12913.1	0	+	93246289	93246289	0	1	979,	0,
chr10	93253961	93254489	Bj_merge_PAP.12916.1	0	+	93254489	93254489	0	1	528,	0,
chr10	93566838	93567290	Bj_PAP_chr10.36427.1	0	-	93567290	93567290	0	1	452,	0,
chr10	93878402	93879023	Bj_PAP_chr10.36597.1	0	+	93879023	93879023	0	1	621,	0,
chr10	93976055	93976806	Bj_PAP_chr10.36635.1	0	+	93976806	93976806	0	1	751,	0,
chr10	96085505	96086002	Bj_merge_PAM.11795.1	0	-	96086002	96086002	0	1	497,	0,
chr10	97627771	97628871	Bj_PAM_chr10.57613.1	0	-	97628871	97628871	0	1	1100,	0,
chr10	97812766	97813275	Bj_merge_PAP.13057.1	0	+	97813275	97813275	0	1	509,	0,
chr10	99195701	99196457	Bj_merge_PAM.11862.1	0	+	99196457	99196457	0	1	756,	0,
chr10	99196664	99197131	Bj_merge_PAM.11863.1	0	+	99197131	99197131	0	1	467,	0,
chr10	99197400	99197614	Bj_merge_PAM.11864.1	0	+	99197614	99197614	0	1	214,	0,
chr10	100246724	100247421	Bj_merge_PAP.13262.1	0	+	100247421	100247421	0	1	697,	0,
chr10	101471474	101473551	Bj_PAM_chr10.60271.2	0	+	101473551	101473551	0	1	2077,	0,
chr10	101473816	101475220	Bj_PAM_chr10.60271.3	0	+	101475220	101475220	0	1	1404,	0,
chr10	101688184	101688575	Bj_merge_PAP.13414.1	0	-	101688575	101688575	0	1	391,	0,
chr10	101697158	101697424	Bj_merge_PAP.13422.1	0	-	101697424	101697424	0	1	266,	0,
chr10	101698350	101698818	Bj_merge_PAP.13427.1	0	-	101698818	101698818	0	1	468,	0,
chr10	101699368	101699951	Bj_merge_PAP.13432.1	0	-	101699951	101699951	0	1	583,	0,
chr10	101702058	101702770	Bj_merge_PAP.13435.1	0	-	101702770	101702770	0	1	712,	0,
chr10	101703307	101707277	Bj_merge_PAP.13436.1;Bj_merge_PAP.13438.1;Bj_merge_PAP.13442.1;Bj_merge_PAP.13446.1	0	-	101707277	101707277	0	1	3970,	0,
chr10	101707743	101708460	Bj_merge_PAP.13449.1	0	-	101708460	101708460	0	1	717,	0,
chr10	101708745	101709945	Bj_merge_PAP.13451.1	0	-	101709945	101709945	0	1	1200,	0,
chr10	101711959	101713064	Bj_merge_PAP.13457.1	0	-	101713064	101713064	0	1	1105,	0,
chr10	101713580	101713799	Bj_merge_PAP.13461.1	0	-	101713799	101713799	0	1	219,	0,
chr10	102133428	102133751	Bj_merge_PAP.13342.1	0	-	102133751	102133751	0	1	323,	0,
chr10	102742622	102743019	Bj_merge_PAP.13398.1	0	-	102743019	102743019	0	1	397,	0,
chr10	102744151	102744540	Bj_merge_PAP.13395.1	0	-	102744540	102744540	0	1	389,	0,
chr10	106015176	106015577	Bj_merge_PAM.12346.1	0	-	106015577	106015577	0	1	401,	0,
chr10	106049248	106049566	Bj_merge_PAM.12386.1	0	-	106049566	106049566	0	1	318,	0,
chr10	106054205	106054667	Bj_merge_PAM.12395.1	0	-	106054667	106054667	0	1	462,	0,
chr10	106057167	106057666	Bj_merge_PAP.13699.1	0	-	106057666	106057666	0	1	499,	0,
chr10	118199231	118199581	Bj_merge_PAP.13906.1	0	-	118199581	118199581	0	1	350,	0,
chr10	124614598	124614938	Bj_merge_PAM.12805.1	0	+	124614938	124614938	0	1	340,	0,
chr10	128934273	128934593	Bj_merge_PAP.14205.1	0	+	128934593	128934593	0	1	320,	0,
chr10	128943577	128943790	Bj_merge_PAP.14211.1	0	+	128943790	128943790	0	1	213,	0,
chr10	131904454	131905529	Bj_merge_PAP.14226.1	0	-	131905529	131905529	0	1	1075,	0,
chr10	133986451	133986704	Bj_merge_PAP.14248.1	0	-	133986704	133986704	0	1	253,	0,
chr11	561738	562498	Bj_merge_PAP.14359.1	0	-	562498	562498	0	1	760,	0,
chr11	1596066	1596364	Bj_merge_PAP.14410.1	0	+	1596364	1596364	0	1	298,	0,
chr11	2696555	2721224	ENST00000557213.1.1	0	-	2721224	2721224	0	1	24669,	0,
chr11	5644890	5646110	Bj_merge_PAP.14526.1;Bj_merge_PAP.14529.1	0	-	5646110	5646110	0	1	1220,	0,
chr11	6629896	6631366	ENST00000527398.1.1	0	-	6631366	6631366	0	3	59,142,228,	0,171,1242,
chr11	8708480	8708731	Bj_merge_PAM.13316.1	0	-	8708731	8708731	0	1	251,	0,
chr11	9822797	9824106	Bj_merge_PAP.14842.1;Bj_merge_PAP.14843.1;Bj_merge_PAP.14844.1	0	-	9824106	9824106	0	1	1309,	0,
chr11	9822817	9824412	Bj_merge_PAP.14847.1;Bj_merge_PAP.14848.1	0	+	9824412	9824412	0	1	1595,	0,
chr11	10476430	10476672	Bj_PAM_chr11.9833.1	0	-	10476672	10476672	0	1	242,	0,
chr11	10620335	10620899	Bj_merge_PAP.14808.1	0	-	10620899	10620899	0	1	564,	0,
chr11	13359680	13359925	Bj_merge_PAM.13537.1	0	-	13359925	13359925	0	1	245,	0,
chr11	14285988	14287850	Bj_merge_PAP.14890.1;Bj_merge_PAP.14893.1	0	-	14287850	14287850	0	1	1862,	0,
chr11	14288157	14289525	Bj_merge_PAP.14904.1	0	-	14289525	14289525	0	1	1368,	0,
chr11	18497815	18498047	Bj_merge_PAP.15265.1	0	-	18498047	18498047	0	1	232,	0,
chr11	19732479	19736218	NR_015384.1	0	-	19736218	19736218	0	1	3739,	0,
chr11	27669013	27676427	Bj_PAM_chr11.20897.1	0	-	27676427	27676427	0	1	7414,	0,
chr11	27682650	27682865	Bj_PAM_chr11.20915.1	0	-	27682865	27682865	0	1	215,	0,
chr11	27683849	27685832	Bj_merge_PAP.15371.1;Bj_merge_PAP.15372.1	0	-	27685832	27685832	0	1	1983,	0,
chr11	27686281	27686651	Bj_merge_PAP.15373.1	0	-	27686651	27686651	0	1	370,	0,
chr11	27693502	27695123	Bj_merge_PAP.15374.1;Bj_merge_PAP.15376.1;Bj_merge_PAP.15378.1	0	-	27695123	27695123	0	1	1621,	0,
chr11	27697364	27699024	Bj_merge_PAP.15384.1	0	-	27699024	27699024	0	1	1660,	0,
chr11	27699947	27700373	Bj_merge_PAP.15387.1	0	-	27700373	27700373	0	1	426,	0,
chr11	27700914	27702218	Bj_merge_PAP.15390.1	0	-	27702218	27702218	0	1	1304,	0,
chr11	27702898	27703151	Bj_merge_PAP.15392.1	0	-	27703151	27703151	0	1	253,	0,
chr11	27703423	27703632	Bj_merge_PAP.15394.1	0	-	27703632	27703632	0	1	209,	0,
chr11	27711829	27712991	Bj_merge_PAP.15396.1;Bj_merge_PAP.15398.1	0	-	27712991	27712991	0	1	1162,	0,
chr11	27713594	27713849	Bj_merge_PAP.15401.1	0	-	27713849	27713849	0	1	255,	0,
chr11	27714690	27715338	Bj_merge_PAP.15404.1;Bj_merge_PAP.15407.1	0	-	27715338	27715338	0	1	648,	0,
chr11	27715946	27717716	Bj_merge_PAP.15410.1	0	-	27717716	27717716	0	1	1770,	0,
chr11	31676167	31676833	Bj_merge_PAP.15417.1	0	-	31676833	31676833	0	1	666,	0,
chr11	32632717	32632984	Bj_merge_PAP.15421.1	0	+	32632984	32632984	0	1	267,	0,
chr11	36382495	36382906	Bj_merge_PAP.15730.1	0	-	36382906	36382906	0	1	411,	0,
chr11	47862816	47863077	Bj_PAP_chr11.19337.1	0	+	47863077	47863077	0	1	261,	0,
chr11	57312025	57312295	Bj_merge_PAP.16075.1	0	-	57312295	57312295	0	1	270,	0,
chr11	57316191	57316485	Bj_merge_PAP.16074.1	0	-	57316485	57316485	0	1	294,	0,
chr11	57415925	57416360	Bj_merge_PAP.16146.1	0	+	57416360	57416360	0	1	435,	0,
chr11	57512907	57513652	Bj_merge_PAP.16238.1	0	+	57513652	57513652	0	1	745,	0,
chr11	57514581	57514967	Bj_merge_PAP.16242.1	0	+	57514967	57514967	0	1	386,	0,
chr11	57516171	57516447	Bj_merge_PAP.16243.1	0	+	57516447	57516447	0	1	276,	0,
chr11	57518190	57519090	Bj_merge_PAP.16245.1	0	+	57519090	57519090	0	1	900,	0,
chr11	57528715	57529078	Bj_merge_PAM.14600.1	0	-	57529078	57529078	0	1	363,	0,
chr11	57828920	57829320	Bj_merge_PAP.16121.1	0	-	57829320	57829320	0	1	400,	0,
chr11	61551513	61555700	Bj_merge_PAP.16275.1	0	-	61555700	61555700	0	1	4187,	0,
chr11	61728035	61728471	Bj_merge_PAP.16322.1	0	-	61728471	61728471	0	1	436,	0,
chr11	62440616	62441079	Bj_merge_PAP.16361.1	0	-	62441079	62441079	0	1	463,	0,
chr11	62553576	62554348	Bj_PAP_chr11.23767.1	0	-	62554348	62554348	0	1	772,	0,
chr11	62559672	62560255	Bj_PAM_chr11.40225.1	0	+	62560255	62560255	0	1	583,	0,
chr11	62600406	62601391	ENST00000535867.1.1	0	+	62601391	62601391	0	2	200,357,	0,628,
chr11	62647078	62647580	Bj_merge_PAM.14872.1	0	-	62647580	62647580	0	1	502,	0,
chr11	64001009	64001488	Bj_merge_PAM.14953.1	0	-	64001488	64001488	0	1	479,	0,
chr11	64882799	64883318	Bj_merge_PAP.16572.1	0	-	64883318	64883318	0	1	519,	0,
chr11	65265448	65265800	Bj_merge_PAM.15128.1	0	-	65265800	65265800	0	1	352,	0,
chr11	65422468	65423146	Bj_merge_PAP.16678.1	0	+	65423146	65423146	0	1	678,	0,
chr11	65607670	65608012	Bj_merge_PAP.16666.1	0	-	65608012	65608012	0	1	342,	0,
chr11	65609250	65609847	Bj_merge_PAP.16667.1	0	-	65609847	65609847	0	1	597,	0,
chr11	65611059	65612160	Bj_merge_PAP.16669.1	0	-	65612160	65612160	0	1	1101,	0,
chr11	65614787	65615117	Bj_merge_PAP.16670.1	0	-	65615117	65615117	0	1	330,	0,
chr11	65615359	65616383	Bj_merge_PAP.16673.1;Bj_merge_PAP.16672.1	0	-	65616383	65616383	0	1	1024,	0,
chr11	65617808	65619557	Bj_PAM_chr11.43001.1	0	-	65619557	65619557	0	1	1749,	0,
chr11	65631723	65633798	Bj_PAM_chr11.43013.2	0	-	65633798	65633798	0	1	2075,	0,
chr11	65633993	65637571	Bj_PAM_chr11.43021.1	0	+	65637571	65637571	0	2	2107,243,	0,3335,
chr11	65647582	65647791	Bj_merge_PAM.15161.1	0	-	65647791	65647791	0	1	209,	0,
chr11	65648051	65649160	Bj_merge_PAM.15162.1;Bj_merge_PAM.15165.1;Bj_PAM_chr11.43049.1	0	-	65649160	65649160	0	1	1109,	0,
chr11	65649956	65651046	Bj_PAM_chr11.43053.1	0	-	65651046	65651046	0	1	1090,	0,
chr11	66436094	66439518	Bj_PAP_chr11.26995.1	0	+	66439518	66439518	0	1	3424,	0,
chr11	66464593	66464933	Bj_merge_PAP.16777.1	0	+	66464933	66464933	0	1	340,	0,
chr11	66604293	66610970	Bj_merge_PAP.16808.1	0	-	66610970	66610970	0	1	6677,	0,
chr11	66623979	66624362	Bj_PAM_chr11.44189.1	0	+	66624362	66624362	0	1	383,	0,
chr11	67100277	67100851	Bj_merge_PAM.15300.1	0	-	67100851	67100851	0	1	574,	0,
chr11	67113507	67113854	Bj_merge_PAM.15302.1	0	-	67113854	67113854	0	1	347,	0,
chr11	67129146	67129592	Bj_merge_PAM.15307.1	0	-	67129592	67129592	0	1	446,	0,
chr11	70125050	70125273	Bj_PAP_chr11.29875.1	0	-	70125273	70125273	0	1	223,	0,
chr11	71798927	71803045	Bj_PAP_chr11.30741.9	0	-	71803045	71803045	0	1	4118,	0,
chr11	73116484	73117166	Bj_PAP_chr11.31429.6	0	+	73117166	73117166	0	1	682,	0,
chr11	73125459	73125803	Bj_merge_PAM.15525.1	0	+	73125803	73125803	0	1	344,	0,
chr11	73849532	73850280	Bj_merge_PAP.17119.1	0	+	73850280	73850280	0	1	748,	0,
chr11	77313724	77314207	Bj_merge_PAP.17284.1	0	-	77314207	77314207	0	1	483,	0,
chr11	77320252	77321298	Bj_merge_PAP.17248.1	0	-	77321298	77321298	0	1	1046,	0,
chr11	85195009	85195284	Bj_PAP_chr11.35727.3	0	+	85195284	85195284	0	2	103,166,	0,109,
chr11	85364003	85365854	Bj_PAM_chr11.56915.1	0	-	85365854	85365854	0	1	1851,	0,
chr11	89914133	89914375	Bj_merge_PAP.17415.1	0	-	89914375	89914375	0	1	242,	0,
chr11	89914768	89915077	Bj_merge_PAP.17417.1	0	-	89915077	89915077	0	1	309,	0,
chr11	93268588	93269291	Bj_PAP_chr11.38351.1	0	+	93269291	93269291	0	1	703,	0,
chr11	93461781	93462834	Bj_PAM_chr11.62283.1	0	-	93462834	93462834	0	1	1053,	0,
chr11	100747167	100747583	Bj_merge_PAP.17564.1	0	-	100747583	100747583	0	1	416,	0,
chr11	101358797	101360270	Bj_merge_PAP.17601.1	0	+	101360270	101360270	0	1	1473,	0,
chr11	102662496	102662914	Bj_merge_PAP.17691.1	0	-	102662914	102662914	0	1	418,	0,
chr11	111797077	111797520	Bj_merge_PAP.17986.1	0	-	111797520	111797520	0	1	443,	0,
chr11	111900424	111901020	Bj_merge_PAP.18007.1	0	-	111901020	111901020	0	1	596,	0,
chr11	114453968	114454390	Bj_PAP_chr11.45699.1	0	+	114454390	114454390	0	1	422,	0,
chr11	117061343	117064573	Bj_PAM_chr11.76015.1	0	-	117064573	117064573	0	1	3230,	0,
chr11	117080581	117080901	Bj_merge_PAM.16464.1	0	+	117080901	117080901	0	1	320,	0,
chr11	117082139	117082796	Bj_merge_PAM.16467.1	0	+	117082796	117082796	0	1	657,	0,
chr11	117084123	117084666	Bj_merge_PAM.16470.1	0	+	117084666	117084666	0	1	543,	0,
chr11	117087432	117088509	Bj_merge_PAM.16476.1	0	+	117088509	117088509	0	1	1077,	0,
chr11	117163320	117164140	Bj_PAM_chr11.76051.3	0	+	117164140	117164140	0	1	820,	0,
chr11	118430694	118432255	Bj_PAP_chr11.46887.1	0	+	118432255	118432255	0	1	1561,	0,
chr11	118489690	118490185	Bj_merge_PAM.16523.1	0	-	118490185	118490185	0	1	495,	0,
chr11	118882632	118883993	Bj_merge_PAM.16507.1	0	-	118883993	118883993	0	1	1361,	0,
chr11	118884544	118885030	Bj_merge_PAM.16495.1	0	-	118885030	118885030	0	1	486,	0,
chr11	118885462	118885903	Bj_merge_PAM.16498.1	0	-	118885903	118885903	0	1	441,	0,
chr11	122051608	122052845	Bj_merge_PAP.18323.1;Bj_merge_PAP.18322.1	0	+	122052845	122052845	0	1	1237,	0,
chr11	122060184	122060751	Bj_merge_PAP.18325.1	0	+	122060751	122060751	0	1	567,	0,
chr11	122068329	122068688	Bj_merge_PAP.18329.1	0	+	122068688	122068688	0	1	359,	0,
chr11	123468660	123470098	Bj_PAP_chr11.49245.1;Bj_PAP_chr11.49247.1	0	-	123470098	123470098	0	1	1438,	0,
chr11	125765079	125765722	Bj_merge_PAP.18519.1	0	+	125765722	125765722	0	1	643,	0,
chr11	125766650	125767152	Bj_merge_PAP.18540.1	0	+	125767152	125767152	0	1	502,	0,
chr11	128392522	128394361	Bj_merge_PAP.18681.1	0	+	128394361	128394361	0	1	1839,	0,
chr11	128394592	128395024	Bj_merge_PAP.18682.1	0	+	128395024	128395024	0	1	432,	0,
chr11	130165797	130166764	Bj_merge_PAP.18716.1	0	+	130166764	130166764	0	1	967,	0,
chr11	133993790	133994137	Bj_PAP_chr11.52707.1	0	-	133994137	133994137	0	1	347,	0,
chr12	1582833	1583479	Bj_merge_PAP.19101.1	0	-	1583479	1583479	0	1	646,	0,
chr12	1688023	1688351	Bj_merge_PAP.18885.1	0	+	1688351	1688351	0	1	328,	0,
chr12	1694966	1696106	Bj_merge_PAP.18889.1;Bj_merge_PAP.18892.1	0	+	1696106	1696106	0	1	1140,	0,
chr12	1696500	1697654	Bj_merge_PAP.18896.1	0	+	1697654	1697654	0	1	1154,	0,
chr12	1697983	1698258	Bj_merge_PAP.18900.1	0	+	1698258	1698258	0	1	275,	0,
chr12	1698977	1699776	Bj_merge_PAP.18904.1	0	+	1699776	1699776	0	1	799,	0,
chr12	1701610	1702286	Bj_merge_PAP.18909.1	0	+	1702286	1702286	0	1	676,	0,
chr12	2372210	2374193	Bj_merge_PAP.18961.5	0	-	2374193	2374193	0	2	1170,756,	0,1227,
chr12	2377786	2378230	Bj_merge_PAM.17050.1	0	-	2378230	2378230	0	1	444,	0,
chr12	3948448	3951155	Bj_merge_PAP.18949.1	0	+	3951155	3951155	0	1	2707,	0,
chr12	6431026	6434351	Bj_PAM_chr12.3773.1;Bj_PAM_chr12.3775.1	0	-	6434351	6434351	0	1	3325,	0,
chr12	6555370	6555804	Bj_merge_PAP.19049.1	0	-	6555804	6555804	0	1	434,	0,
chr12	6559040	6559445	Bj_merge_PAM.17166.1	0	-	6559445	6559445	0	1	405,	0,
chr12	6570273	6571327	Bj_PAM_chr12.3929.2	0	-	6571327	6571327	0	1	1054,	0,
chr12	7085470	7088927	Bj_PAM_chr12.4573.3;Bj_PAM_chr12.4573.4	0	+	7088927	7088927	0	1	3457,	0,
chr12	7106389	7107844	Bj_merge_PAM.17305.1	0	+	7107844	7107844	0	1	1455,	0,
chr12	7111879	7112550	Bj_merge_PAM.17307.1;Bj_merge_PAM.17310.1	0	+	7112550	7112550	0	1	671,	0,
chr12	11084761	11085287	Bj_merge_PAP.19395.1	0	-	11085287	11085287	0	1	526,	0,
chr12	12605053	12605308	Bj_merge_PAM.17412.1	0	-	12605308	12605308	0	1	255,	0,
chr12	20877972	20878275	Bj_merge_PAP.19484.1	0	-	20878275	20878275	0	1	303,	0,
chr12	27496244	27496648	Bj_merge_PAP.19786.1	0	-	27496648	27496648	0	1	404,	0,
chr12	32879466	32879683	Bj_PAM_chr12.24207.1	0	-	32879683	32879683	0	1	217,	0,
chr12	42825575	42826220	Bj_PAP_chr12.16551.1	0	-	42826220	42826220	0	1	645,	0,
chr12	42826565	42827155	Bj_PAP_chr12.16555.1	0	-	42827155	42827155	0	1	590,	0,
chr12	48478842	48479508	Bj_PAP_chr12.19255.1	0	+	48479508	48479508	0	1	666,	0,
chr12	49988926	49989349	Bj_PAP_chr12.20425.1	0	+	49989349	49989349	0	1	423,	0,
chr12	51786895	51788038	Bj_merge_PAM.18472.1	0	-	51788038	51788038	0	1	1143,	0,
chr12	51985146	51986251	Bj_PAP_chr12.22123.4	0	-	51986251	51986251	0	2	638,343,	0,762,
chr12	52425984	52426796	Bj_merge_PAP.20444.1	0	-	52426796	52426796	0	1	812,	0,
chr12	52428003	52429315	Bj_merge_PAP.20449.1	0	-	52429315	52429315	0	1	1312,	0,
chr12	52429659	52430722	Bj_merge_PAP.20451.1	0	-	52430722	52430722	0	1	1063,	0,
chr12	52444008	52444751	Bj_merge_PAP.20500.1	0	-	52444751	52444751	0	1	743,	0,
chr12	53444883	53445281	Bj_PAM_chr12.38251.1	0	+	53445281	53445281	0	1	398,	0,
chr12	53876969	53880529	Bj_PAM_chr12.38697.8;Bj_PAM_chr12.38697.9	0	+	53880529	53880529	0	1	3560,	0,
chr12	54360659	54361473	Bj_merge_PAP.20603.1;Bj_merge_PAP.20604.1	0	+	54361473	54361473	0	1	814,	0,
chr12	56146790	56147186	Bj_merge_PAM.18770.1	0	+	56147186	56147186	0	1	396,	0,
chr12	56374113	56374838	Bj_PAP_chr12.25033.3	0	-	56374838	56374838	0	1	725,	0,
chr12	56866383	56867053	Bj_PAM_chr12.40937.1	0	+	56867053	56867053	0	1	670,	0,
chr12	57618349	57618618	Bj_merge_PAP.20811.1	0	-	57618618	57618618	0	1	269,	0,
chr12	57630505	57631959	Bj_merge_PAM.18859.1	0	+	57631959	57631959	0	1	1454,	0,
chr12	63038218	63038822	Bj_merge_PAM.19017.1	0	+	63038822	63038822	0	1	604,	0,
chr12	63039560	63040266	Bj_merge_PAM.19018.1	0	+	63040266	63040266	0	1	706,	0,
chr12	63180311	63180697	Bj_merge_PAP.21015.1	0	+	63180697	63180697	0	1	386,	0,
chr12	65020668	65021641	Bj_merge_PAP.21097.1	0	-	65021641	65021641	0	1	973,	0,
chr12	66219907	66220257	Bj_PAM_chr12.47479.1	0	+	66220257	66220257	0	1	350,	0,
chr12	66627753	66629397	Bj_PAP_chr12.30001.1	0	-	66629397	66629397	0	1	1644,	0,
chr12	69036200	69036811	Bj_merge_PAM.19446.1	0	-	69036811	69036811	0	1	611,	0,
chr12	69247791	69248220	Bj_merge_PAM.19329.1	0	+	69248220	69248220	0	1	429,	0,
chr12	69250488	69250717	Bj_merge_PAM.19333.1	0	+	69250717	69250717	0	1	229,	0,
chr12	69269820	69270237	Bj_merge_PAM.19336.1	0	+	69270237	69270237	0	1	417,	0,
chr12	71055182	71055751	Bj_merge_PAP.21498.1	0	+	71055751	71055751	0	1	569,	0,
chr12	72242496	72242821	Bj_merge_PAP.21647.1	0	+	72242821	72242821	0	1	325,	0,
chr12	72243166	72243810	Bj_merge_PAP.21655.1	0	+	72243810	72243810	0	1	644,	0,
chr12	75894142	75895444	Bj_PAM_chr12.54467.3	0	-	75895444	75895444	0	1	1302,	0,
chr12	75898172	75898973	Bj_PAM_chr12.54507.1	0	+	75898973	75898973	0	1	801,	0,
chr12	78333350	78333684	Bj_merge_PAP.21767.1	0	-	78333684	78333684	0	1	334,	0,
chr12	80849274	80852604	ENST00000551672.1.1	0	-	80852604	80852604	0	3	250,200,72,	0,1419,3258,
chr12	89893822	89894266	Bj_PAP_chr12.38595.1	0	+	89894266	89894266	0	1	444,	0,
chr12	89895774	89896469	Bj_PAP_chr12.38601.1	0	+	89896469	89896469	0	1	695,	0,
chr12	91574902	91575499	Bj_merge_PAP.22300.1	0	+	91575499	91575499	0	1	597,	0,
chr12	93251954	93252643	Bj_merge_PAM.20172.1	0	+	93252643	93252643	0	1	689,	0,
chr12	95519618	95520157	Bj_PAP_chr12.40557.1	0	+	95520157	95520157	0	1	539,	0,
chr12	96589181	96589620	Bj_merge_PAP.22572.1	0	-	96589620	96589620	0	1	439,	0,
chr12	96613095	96613440	Bj_merge_PAP.22574.1	0	-	96613440	96613440	0	1	345,	0,
chr12	96651436	96651771	Bj_merge_PAP.22576.1	0	-	96651771	96651771	0	1	335,	0,
chr12	96654704	96655774	Bj_merge_PAP.22577.1	0	-	96655774	96655774	0	1	1070,	0,
chr12	96659620	96660171	Bj_merge_PAP.22578.1	0	-	96660171	96660171	0	1	551,	0,
chr12	96660657	96661523	Bj_merge_PAP.22568.1	0	-	96661523	96661523	0	1	866,	0,
chr12	99188404	99188741	Bj_PAP_chr12.42161.1	0	+	99188741	99188741	0	1	337,	0,
chr12	104382902	104384227	Bj_PAM_chr12.72290.1	0	+	104384227	104384227	0	1	1325,	0,
chr12	104656091	104674500	ENST00000549807.1.1	0	-	104674500	104674500	0	2	262,439,	0,17970,
chr12	104680401	104680629	Bj_merge_PAP.22871.1	0	-	104680629	104680629	0	1	228,	0,
chr12	107371688	107372579	Bj_PAM_chr12.75630.1	0	+	107372579	107372579	0	1	891,	0,
chr12	107373939	107374318	Bj_merge_PAP.22979.1	0	+	107374318	107374318	0	1	379,	0,
chr12	110749942	110750382	Bj_merge_PAP.23202.1	0	-	110750382	110750382	0	1	440,	0,
chr12	110926727	110927841	Bj_PAM_chr12.78034.1	0	-	110927841	110927841	0	1	1114,	0,
chr12	112431356	112431768	Bj_PAP_chr12.48277.1	0	+	112431768	112431768	0	1	412,	0,
chr12	120645133	120645880	Bj_merge_PAP.23662.1	0	-	120645880	120645880	0	1	747,	0,
chr12	120897060	120897390	Bj_merge_PAP.23610.1	0	-	120897390	120897390	0	1	330,	0,
chr12	120897727	120898547	Bj_merge_PAM.21194.1	0	-	120898547	120898547	0	1	820,	0,
chr12	120928140	120933749	NR_038854.1	0	-	120933749	120933749	0	2	1773,124,	0,5485,
chr12	120941231	120941903	Bj_merge_PAP.23575.1	0	+	120941903	120941903	0	1	672,	0,
chr12	120942496	120942869	Bj_merge_PAP.23576.1	0	+	120942869	120942869	0	1	373,	0,
chr12	121790858	121791223	Bj_merge_PAP.23663.1	0	+	121791223	121791223	0	1	365,	0,
chr12	122428897	122429334	Bj_merge_PAP.23730.1	0	-	122429334	122429334	0	1	437,	0,
chr12	122880667	122881323	Bj_merge_PAP.23895.1	0	-	122881323	122881323	0	1	656,	0,
chr12	123334485	123334778	Bj_merge_PAP.23832.1	0	-	123334778	123334778	0	1	293,	0,
chr12	123346349	123346693	Bj_merge_PAP.23833.1	0	-	123346693	123346693	0	1	344,	0,
chr12	123468804	123469190	Bj_merge_PAM.21458.1	0	+	123469190	123469190	0	1	386,	0,
chr12	123472963	123473244	Bj_merge_PAP.23928.1	0	+	123473244	123473244	0	1	281,	0,
chr12	133402267	133402685	Bj_PAP_chr12.58059.2	0	+	133402685	133402685	0	1	418,	0,
chr13	21894572	21894970	Bj_merge_PAP.24262.1	0	+	21894970	21894970	0	1	398,	0,
chr13	22105107	22105727	Bj_merge_PAM.21892.1	0	+	22105727	22105727	0	1	620,	0,
chr13	23950053	23950609	Bj_merge_PAP.24405.1	0	+	23950609	23950609	0	1	556,	0,
chr13	24696179	24697909	Bj_PAP_chr13.2779.1;Bj_PAP_chr13.2781.1	0	-	24697909	24697909	0	1	1730,	0,
chr13	29275212	29275969	Bj_merge_PAP.24520.1	0	+	29275969	29275969	0	1	757,	0,
chr13	30074197	30074566	Bj_merge_PAP.24515.1	0	-	30074566	30074566	0	1	369,	0,
chr13	30077694	30078057	Bj_merge_PAP.24523.1	0	-	30078057	30078057	0	1	363,	0,
chr13	30870320	30870831	Bj_merge_PAP.24662.1	0	+	30870831	30870831	0	1	511,	0,
chr13	34117113	34118436	Bj_merge_PAP.24739.1	0	+	34118436	34118436	0	1	1323,	0,
chr13	36085876	36086359	Bj_merge_PAP.24941.1	0	-	36086359	36086359	0	1	483,	0,
chr13	42500736	42501110	Bj_PAP_chr13.10257.1	0	+	42501110	42501110	0	1	374,	0,
chr13	44714774	44715906	Bj_merge_PAP.25193.1	0	-	44715906	44715906	0	1	1132,	0,
chr13	45767612	45768057	Bj_merge_PAP.25274.1	0	+	45768057	45768057	0	1	445,	0,
chr13	45773168	45773554	Bj_merge_PAP.25275.1	0	+	45773554	45773554	0	1	386,	0,
chr13	48902262	48902709	Bj_PAP_chr13.12743.1	0	-	48902709	48902709	0	1	447,	0,
chr13	48985545	48985791	Bj_merge_PAP.25525.1	0	+	48985791	48985791	0	1	246,	0,
chr13	50018971	50019198	Bj_merge_PAP.25440.1	0	-	50019198	50019198	0	1	227,	0,
chr13	50573492	50575096	Bj_merge_PAP.25594.1	0	+	50575096	50575096	0	1	1604,	0,
chr13	50575455	50575896	Bj_merge_PAP.25600.1	0	+	50575896	50575896	0	1	441,	0,
chr13	50577211	50577554	Bj_merge_PAP.25606.1	0	+	50577554	50577554	0	1	343,	0,
chr13	50580151	50580510	Bj_merge_PAP.25608.1	0	+	50580510	50580510	0	1	359,	0,
chr13	50584982	50586370	Bj_merge_PAP.25530.1	0	-	50586370	50586370	0	1	1388,	0,
chr13	50587964	50589079	Bj_merge_PAP.25531.1	0	-	50589079	50589079	0	1	1115,	0,
chr13	50589448	50590764	Bj_PAP_chr13.13493.1	0	-	50590764	50590764	0	1	1316,	0,
chr13	50591423	50594079	Bj_merge_PAP.25532.1	0	-	50594079	50594079	0	1	2656,	0,
chr13	50594283	50594866	Bj_merge_PAP.25441.1	0	-	50594866	50594866	0	1	583,	0,
chr13	60587528	60587938	Bj_merge_PAP.26153.1	0	-	60587938	60587938	0	1	410,	0,
chr13	60611975	60612689	Bj_merge_PAP.26160.1	0	-	60612689	60612689	0	1	714,	0,
chr13	60612909	60613412	Bj_merge_PAP.26165.1	0	-	60613412	60613412	0	1	503,	0,
chr13	60615374	60615938	Bj_merge_PAP.26168.1	0	-	60615938	60615938	0	1	564,	0,
chr13	60720607	60721556	Bj_merge_PAP.26279.1;Bj_merge_PAP.26282.1	0	-	60721556	60721556	0	1	949,	0,
chr13	60722410	60722755	Bj_merge_PAP.26285.1	0	-	60722755	60722755	0	1	345,	0,
chr13	60724653	60724993	Bj_merge_PAP.26289.1	0	-	60724993	60724993	0	1	340,	0,
chr13	60725267	60726519	Bj_merge_PAP.26292.1	0	-	60726519	60726519	0	1	1252,	0,
chr13	60970926	60971236	Bj_merge_PAP.25769.1	0	-	60971236	60971236	0	1	310,	0,
chr13	75940280	75941201	Bj_merge_PAP.25802.1	0	+	75941201	75941201	0	1	921,	0,
chr13	76207335	76207917	Bj_merge_PAP.26169.1	0	-	76207917	76207917	0	1	582,	0,
chr13	76208428	76209571	Bj_PAM_chr13.31137.1	0	-	76209571	76209571	0	1	1143,	0,
chr13	98623206	98623427	Bj_merge_PAP.26155.1	0	-	98623427	98623427	0	1	221,	0,
chr13	98625624	98626061	Bj_merge_PAP.26166.1	0	-	98626061	98626061	0	1	437,	0,
chr13	98626318	98626568	Bj_merge_PAP.26170.1	0	-	98626568	98626568	0	1	250,	0,
chr13	98626845	98628306	Bj_merge_PAP.26172.1;Bj_merge_PAP.26174.1;Bj_merge_PAP.26275.1	0	-	98628306	98628306	0	1	1461,	0,
chr13	99947668	99948078	Bj_merge_PAP.26339.1	0	+	99948078	99948078	0	1	410,	0,
chr13	111367274	111367678	Bj_merge_PAP.26604.1	0	-	111367678	111367678	0	1	404,	0,
chr13	111804730	111805362	Bj_merge_PAP.26641.1	0	-	111805362	111805362	0	1	632,	0,
chr13	114525595	114525883	Bj_merge_PAP.26724.1	0	-	114525883	114525883	0	1	288,	0,
chr13	114540007	114540480	Bj_PAP_chr13.31851.1	0	-	114540480	114540480	0	1	473,	0,
chr13	114599963	114600227	Bj_merge_PAP.26698.1	0	-	114600227	114600227	0	1	264,	0,
chr14	24504308	24504814	Bj_merge_PAP.27016.1	0	-	24504814	24504814	0	1	506,	0,
chr14	31152212	31152491	Bj_merge_PAP.27148.1	0	-	31152491	31152491	0	1	279,	0,
chr14	31355434	31358897	ENST00000468444.2.1	0	-	31358897	31358897	0	3	98,136,308,	0,2891,3155,
chr14	31494385	31494821	Bj_PAM_chr14.7017.6	0	-	31494821	31494821	0	1	436,	0,
chr14	35183208	35183422	Bj_merge_PAM.24327.1	0	+	35183422	35183422	0	1	214,	0,
chr14	35514118	35515303	Bj_merge_PAP.27289.1	0	-	35515303	35515303	0	1	1185,	0,
chr14	35557363	35558012	Bj_merge_PAM.24407.1	0	+	35558012	35558012	0	1	649,	0,
chr14	50092208	50092907	Bj_merge_PAP.27571.1	0	+	50092907	50092907	0	1	699,	0,
chr14	50094657	50095147	Bj_merge_PAP.27572.1	0	+	50095147	50095147	0	1	490,	0,
chr14	50466118	50466431	Bj_merge_PAP.27615.1	0	+	50466431	50466431	0	1	313,	0,
chr14	50797133	50797407	Bj_merge_PAM.24655.1	0	+	50797407	50797407	0	1	274,	0,
chr14	51093084	51095729	Bj_PAM_chr14.18673.1;Bj_PAM_chr14.18675.1	0	-	51095729	51095729	0	1	2645,	0,
chr14	51095945	51096518	Bj_PAM_chr14.18679.1	0	-	51096518	51096518	0	1	573,	0,
chr14	51096995	51098753	Bj_PAM_chr14.18681.1	0	-	51098753	51098753	0	1	1758,	0,
chr14	52011999	52012815	Bj_merge_PAP.27683.1;Bj_merge_PAP.27687.1	0	-	52012815	52012815	0	1	816,	0,
chr14	52020742	52021174	Bj_merge_PAP.27692.1	0	-	52021174	52021174	0	1	432,	0,
chr14	52021313	52022202	Bj_merge_PAP.27921.1	0	+	52022202	52022202	0	1	889,	0,
chr14	52022585	52023410	Bj_merge_PAP.27927.1	0	+	52023410	52023410	0	1	825,	0,
chr14	52037191	52039847	Bj_merge_PAP.27932.1;Bj_merge_PAP.27937.1	0	+	52039847	52039847	0	1	2656,	0,
chr14	52040063	52040464	Bj_merge_PAP.27940.1	0	+	52040464	52040464	0	1	401,	0,
chr14	52041968	52042411	Bj_merge_PAP.27947.1	0	+	52042411	52042411	0	1	443,	0,
chr14	52042652	52043507	Bj_merge_PAP.27950.1;Bj_merge_PAP.27955.1	0	+	52043507	52043507	0	1	855,	0,
chr14	52048242	52048458	Bj_merge_PAP.27961.1	0	+	52048458	52048458	0	1	216,	0,
chr14	52051010	52051847	Bj_merge_PAP.27967.1;Bj_merge_PAP.27970.1	0	+	52051847	52051847	0	1	837,	0,
chr14	52057178	52057771	Bj_merge_PAP.27975.1	0	+	52057771	52057771	0	1	593,	0,
chr14	52105901	52107346	Bj_PAM_chr14.19649.1	0	-	52107346	52107346	0	1	1445,	0,
chr14	52107889	52114295	Bj_PAM_chr14.19655.1	0	-	52114295	52114295	0	1	6406,	0,
chr14	52116235	52118462	NR_037676.1	0	-	52118462	52118462	0	1	2227,	0,
chr14	52464631	52471152	Bj_PAP_chr14.12845.1	0	-	52471152	52471152	0	1	6521,	0,
chr14	52472595	52478516	Bj_merge_PAP.27768.8	0	+	52478516	52478516	0	3	783,157,922,	0,1933,4999,
chr14	53089308	53089602	Bj_merge_PAM.24749.1	0	-	53089602	53089602	0	1	294,	0,
chr14	55238387	55239950	Bj_merge_PAP.28148.1	0	-	55239950	55239950	0	1	1563,	0,
chr14	55515241	55516040	Bj_merge_PAM.24977.1	0	-	55516040	55516040	0	1	799,	0,
chr14	58735915	58736147	Bj_merge_PAP.28160.1	0	+	58736147	58736147	0	1	232,	0,
chr14	60625795	60626066	Bj_merge_PAM.25191.1	0	+	60626066	60626066	0	1	271,	0,
chr14	65559088	65559486	Bj_merge_PAP.28379.1	0	-	65559486	65559486	0	1	398,	0,
chr14	65877310	65879335	NR_024334.1	0	-	65879335	65879335	0	1	2025,	0,
chr14	67797708	67799890	Bj_PAM_chr14.31487.1	0	-	67799890	67799890	0	1	2182,	0,
chr14	67801288	67802443	Bj_PAM_chr14.31487.2	0	-	67802443	67802443	0	1	1155,	0,
chr14	68265728	68266274	Bj_PAP_chr14.20153.1	0	+	68266274	68266274	0	1	546,	0,
chr14	69418064	69418825	Bj_merge_PAP.28776.1	0	+	69418825	69418825	0	1	761,	0,
chr14	69546854	69547381	Bj_merge_PAP.28556.1	0	+	69547381	69547381	0	1	527,	0,
chr14	73396249	73396624	Bj_merge_PAP.28639.1	0	-	73396624	73396624	0	1	375,	0,
chr14	73710725	73712687	ENST00000554614.1.1	0	-	73712687	73712687	0	2	1227,456,	0,1506,
chr14	74034800	74036137	Bj_merge_PAP.28663.1	0	-	74036137	74036137	0	1	1337,	0,
chr14	74227143	74228893	Bj_merge_PAP.28811.1	0	+	74228893	74228893	0	1	1750,	0,
chr14	75372370	75373037	Bj_merge_PAP.28862.1	0	+	75373037	75373037	0	1	667,	0,
chr14	81685846	81686501	Bj_merge_PAP.29115.1	0	+	81686501	81686501	0	1	655,	0,
chr14	88420127	88420839	Bj_merge_PAP.29110.1	0	+	88420839	88420839	0	1	712,	0,
chr14	88421310	88421517	Bj_merge_PAP.29112.1	0	+	88421517	88421517	0	1	207,	0,
chr14	94426450	94427125	Bj_merge_PAP.29276.1	0	+	94427125	94427125	0	1	675,	0,
chr14	94844833	94845408	Bj_merge_PAP.29309.1	0	+	94845408	94845408	0	1	575,	0,
chr14	102275426	102275881	Bj_merge_PAP.29503.1	0	-	102275881	102275881	0	1	455,	0,
chr14	102554396	102554848	Bj_merge_PAM.26412.1	0	+	102554848	102554848	0	1	452,	0,
chr14	102555659	102556137	Bj_merge_PAM.26414.1	0	+	102556137	102556137	0	1	478,	0,
chr14	104165841	104166379	Bj_PAM_chr14.51443.4	0	+	104166379	104166379	0	1	538,	0,
chr14	105458579	105459618	Bj_merge_PAP.29739.1	0	-	105459618	105459618	0	1	1039,	0,
chr15	26890565	26891127	Bj_PAP_chr15.2563.1	0	+	26891127	26891127	0	3	79,81,190,	0,85,372,
chr15	33010533	33010926	Bj_PAP_chr15.5571.1	0	+	33010926	33010926	0	2	32,180,	0,213,
chr15	33058951	33061866	Bj_merge_PAP.30047.1;Bj_merge_PAP.30048.1	0	+	33061866	33061866	0	1	2915,	0,
chr15	33069291	33069549	Bj_merge_PAM.26864.1	0	+	33069549	33069549	0	1	258,	0,
chr15	33073494	33074705	Bj_PAP_chr15.5587.1	0	+	33074705	33074705	0	1	1211,	0,
chr15	33144035	33145648	Bj_merge_PAM.27021.1	0	+	33145648	33145648	0	1	1613,	0,
chr15	34144265	34144782	Bj_PAM_chr15.8639.1	0	-	34144782	34144782	0	1	517,	0,
chr15	34327383	34327981	Bj_merge_PAP.30044.1	0	-	34327981	34327981	0	1	598,	0,
chr15	34328467	34329068	Bj_merge_PAP.30049.1	0	-	34329068	34329068	0	1	601,	0,
chr15	38751488	38751708	Bj_merge_PAP.30137.1	0	-	38751708	38751708	0	1	220,	0,
chr15	38780432	38781731	Bj_PAM_chr15.12487.1;Bj_PAM_chr15.12487.2	0	+	38781731	38781731	0	1	1299,	0,
chr15	38783004	38784280	Bj_merge_PAP.30138.1;Bj_merge_PAP.30143.1	0	+	38784280	38784280	0	1	1276,	0,
chr15	38788680	38789187	Bj_merge_PAP.30151.1	0	+	38789187	38789187	0	1	507,	0,
chr15	40325244	40327709	Bj_PAM_chr15.15041.1	0	-	40327709	40327709	0	1	2465,	0,
chr15	41063518	41064416	Bj_merge_PAP.30398.1	0	-	41064416	41064416	0	1	898,	0,
chr15	44066289	44066665	Bj_merge_PAP.30603.1	0	+	44066665	44066665	0	1	376,	0,
chr15	44163092	44164223	Bj_merge_PAP.30650.1	0	+	44164223	44164223	0	1	1131,	0,
chr15	44164632	44165662	Bj_merge_PAP.30651.1;Bj_merge_PAP.30652.1	0	+	44165662	44165662	0	1	1030,	0,
chr15	44166465	44166800	Bj_merge_PAP.30654.1	0	+	44166800	44166800	0	1	335,	0,
chr15	44855052	44863224	Bj_PAM_chr15.18705.4;Bj_PAM_chr15.18705.5	0	+	44863224	44863224	0	1	8172,	0,
chr15	48442508	48443223	Bj_merge_PAP.30810.1	0	+	48443223	48443223	0	1	715,	0,
chr15	49718231	49719111	Bj_merge_PAP.30821.1	0	+	49719111	49719111	0	1	880,	0,
chr15	49719699	49720514	Bj_merge_PAP.30824.1;Bj_merge_PAP.30827.1	0	+	49720514	49720514	0	1	815,	0,
chr15	49722088	49722503	Bj_merge_PAP.30829.1	0	+	49722503	49722503	0	1	415,	0,
chr15	49724701	49725075	Bj_merge_PAP.30831.1	0	+	49725075	49725075	0	1	374,	0,
chr15	49729513	49729797	Bj_merge_PAP.30833.1	0	+	49729797	49729797	0	1	284,	0,
chr15	55791242	55791597	Bj_merge_PAP.31003.1	0	+	55791597	55791597	0	1	355,	0,
chr15	57179722	57180684	Bj_merge_PAP.31271.1	0	+	57180684	57180684	0	1	962,	0,
chr15	61264846	61265965	Bj_merge_PAP.31354.1;Bj_merge_PAP.31355.1	0	+	61265965	61265965	0	1	1119,	0,
chr15	61266380	61266892	Bj_merge_PAP.31357.1	0	+	61266892	61266892	0	1	512,	0,
chr15	63583071	63583577	Bj_merge_PAP.31480.1	0	-	63583577	63583577	0	1	506,	0,
chr15	64446193	64446969	Bj_merge_PAP.31521.1	0	-	64446969	64446969	0	1	776,	0,
chr15	64448427	64448874	Bj_PAM_chr15.32229.1	0	-	64448874	64448874	0	1	447,	0,
chr15	66189113	66189467	Bj_merge_PAP.31675.1	0	+	66189467	66189467	0	1	354,	0,
chr15	66192044	66192366	Bj_merge_PAP.31678.1	0	+	66192366	66192366	0	1	322,	0,
chr15	66192960	66193488	Bj_merge_PAP.31680.1	0	+	66193488	66193488	0	1	528,	0,
chr15	66780348	66782205	Bj_PAM_chr15.33743.1	0	-	66782205	66782205	0	1	1857,	0,
chr15	69684816	69686439	Bj_PAM_chr15.36535.1	0	-	69686439	69686439	0	1	1623,	0,
chr15	69694838	69695492	Bj_PAM_chr15.36539.1	0	-	69695492	69695492	0	1	654,	0,
chr15	69698386	69699817	Bj_PAP_chr15.24189.8	0	-	69699817	69699817	0	2	278,1047,	0,384,
chr15	71145608	71145998	Bj_PAM_chr15.37441.1	0	-	71145998	71145998	0	1	390,	0,
chr15	71584168	71584594	Bj_merge_PAP.31898.1	0	-	71584594	71584594	0	1	426,	0,
chr15	71586140	71587615	Bj_merge_PAP.31912.1	0	-	71587615	71587615	0	1	1475,	0,
chr15	72406804	72407011	Bj_merge_PAP.31916.1	0	-	72407011	72407011	0	1	207,	0,
chr15	72408070	72409423	Bj_merge_PAP.31919.1;Bj_merge_PAP.31922.1;Bj_merge_PAP.31925.1	0	-	72409423	72409423	0	1	1353,	0,
chr15	74906091	74906412	Bj_merge_PAP.32081.1	0	-	74906412	74906412	0	1	321,	0,
chr15	75642300	75643564	Bj_merge_PAP.32298.1;Bj_merge_PAP.32299.1	0	-	75643564	75643564	0	1	1264,	0,
chr15	75744839	75745255	Bj_merge_PAP.32347.1	0	+	75745255	75745255	0	1	416,	0,
chr15	83802875	83806100	Bj_PAP_chr15.32831.2	0	-	83806100	83806100	0	1	3225,	0,
chr15	89744578	89745022	Bj_PAP_chr15.35137.2	0	-	89745022	89745022	0	1	444,	0,
chr15	89857396	89859469	Bj_merge_PAP.32672.9	0	-	89859469	89859469	0	1	2073,	0,
chr15	90381240	90381862	Bj_merge_PAP.32669.1	0	+	90381862	90381862	0	1	622,	0,
chr15	91511149	91511352	Bj_PAM_chr15.53289.1	0	-	91511352	91511352	0	1	203,	0,
chr15	91511612	91512060	Bj_PAM_chr15.53293.1	0	-	91512060	91512060	0	1	448,	0,
chr15	91525469	91525726	Bj_merge_PAP.32849.1	0	-	91525726	91525726	0	1	257,	0,
chr15	91526218	91526933	Bj_merge_PAP.32850.1	0	-	91526933	91526933	0	1	715,	0,
chr15	91529274	91529581	Bj_merge_PAP.32851.1	0	-	91529581	91529581	0	1	307,	0,
chr15	99863837	99864695	Bj_merge_PAP.32854.1	0	-	99864695	99864695	0	1	858,	0,
chr15	100243176	100243933	Bj_merge_PAP.33065.1	0	-	100243933	100243933	0	1	757,	0,
chr15	101185716	101186381	Bj_merge_PAM.29468.1	0	-	101186381	101186381	0	1	665,	0,
chr16	106112	106495	Bj_merge_PAM.29620.1	0	-	106495	106495	0	1	383,	0,
chr16	696804	697405	Bj_merge_PAM.29673.1	0	-	697405	697405	0	1	601,	0,
chr16	736059	736627	Bj_merge_PAM.29695.1	0	+	736627	736627	0	1	568,	0,
chr16	1584776	1585928	Bj_merge_PAP.33220.1;Bj_merge_PAP.33222.1	0	+	1585928	1585928	0	1	1152,	0,
chr16	1587427	1587733	Bj_merge_PAP.33224.1	0	+	1587733	1587733	0	1	306,	0,
chr16	1590574	1590874	Bj_merge_PAP.33226.1	0	+	1590874	1590874	0	1	300,	0,
chr16	1592605	1593161	Bj_merge_PAP.33227.1	0	+	1593161	1593161	0	1	556,	0,
chr16	1891651	1892045	Bj_merge_PAP.33189.1	0	+	1892045	1892045	0	1	394,	0,
chr16	3079894	3080726	Bj_merge_PAP.33330.1	0	+	3080726	3080726	0	1	832,	0,
chr16	3080953	3081945	Bj_merge_PAP.33333.1;Bj_merge_PAP.33335.1	0	+	3081945	3081945	0	1	992,	0,
chr16	3083290	3083591	Bj_merge_PAP.33340.1	0	+	3083591	3083591	0	1	301,	0,
chr16	3083825	3084275	Bj_merge_PAP.33341.1	0	+	3084275	3084275	0	1	450,	0,
chr16	3357572	3358393	ENST00000574245.1.1	0	-	3358393	3358393	0	1	821,	0,
chr16	3711343	3712928	Bj_PAM_chr16.3711.5	0	+	3712928	3712928	0	2	790,45,	0,1540,
chr16	4063701	4064069	Bj_merge_PAP.33415.1	0	+	4064069	4064069	0	1	368,	0,
chr16	4422206	4429750	Bj_merge_PAP.33487.1;Bj_merge_PAP.33490.1;Bj_merge_PAP.33493.1	0	+	4429750	4429750	0	1	7544,	0,
chr16	4430590	4430833	Bj_PAM_chr16.4343.1	0	+	4430833	4430833	0	1	243,	0,
chr16	4612561	4613250	Bj_PAP_chr16.4071.1	0	-	4613250	4613250	0	1	689,	0,
chr16	10206329	10206550	Bj_PAP_chr16.6261.1	0	+	10206550	10206550	0	1	221,	0,
chr16	15081859	15084087	Bj_PAP_chr16.9273.1	0	-	15084087	15084087	0	1	2228,	0,
chr16	15122231	15124414	Bj_PAM_chr16.9723.5	0	-	15124414	15124414	0	1	2183,	0,
chr16	15148710	15148995	Bj_merge_PAP.33777.1	0	-	15148995	15148995	0	1	285,	0,
chr16	15157642	15158025	Bj_merge_PAP.33718.1	0	-	15158025	15158025	0	1	383,	0,
chr16	15163363	15163815	Bj_merge_PAP.33721.1	0	-	15163815	15163815	0	1	452,	0,
chr16	15176501	15176993	Bj_merge_PAP.33724.1	0	-	15176993	15176993	0	1	492,	0,
chr16	15227344	15229010	ENST00000540502.1.1	0	-	15229010	15229010	0	4	216,280,144,124,	0,307,714,1542,
chr16	15229160	15231013	ENST00000538100.1.1	0	-	15231013	15231013	0	4	126,107,184,288,	0,345,1263,1565,
chr16	21313340	21314024	Bj_merge_PAP.33826.1	0	+	21314024	21314024	0	1	684,	0,
chr16	21313477	21314240	Bj_merge_PAP.33827.1	0	-	21314240	21314240	0	1	763,	0,
chr16	22309603	22309944	Bj_PAP_chr16.13219.1	0	-	22309944	22309944	0	1	341,	0,
chr16	30074473	30076049	Bj_merge_PAP.34174.1	0	-	30076049	30076049	0	1	1576,	0,
chr16	30105372	30105911	Bj_merge_PAP.34157.1	0	+	30105911	30105911	0	1	539,	0,
chr16	30391108	30393782	Bj_PAP_chr16.18595.1	0	+	30393782	30393782	0	1	2674,	0,
chr16	30789769	30791473	ENST00000575562.1.1	0	+	30791473	30791473	0	1	1704,	0,
chr16	30792151	30793107	Bj_merge_PAP.34234.1	0	+	30793107	30793107	0	1	956,	0,
chr16	31503999	31504209	Bj_merge_PAP.34286.1	0	+	31504209	31504209	0	1	210,	0,
chr16	47632541	47632932	Bj_PAP_chr16.22115.1	0	-	47632932	47632932	0	1	391,	0,
chr16	48392851	48394391	Bj_PAM_chr16.24263.1	0	-	48394391	48394391	0	1	1540,	0,
chr16	48395262	48396428	Bj_merge_PAM.30898.1	0	+	48396428	48396428	0	1	1166,	0,
chr16	56451120	56451340	Bj_merge_PAP.34502.1	0	+	56451340	56451340	0	1	220,	0,
chr16	66551083	66551314	Bj_merge_PAP.34706.1	0	+	66551314	66551314	0	1	231,	0,
chr16	67178341	67178809	Bj_merge_PAP.34725.1	0	-	67178809	67178809	0	1	468,	0,
chr16	67179961	67180458	Bj_merge_PAP.34726.1	0	-	67180458	67180458	0	1	497,	0,
chr16	68340858	68341292	Bj_merge_PAM.31504.1	0	+	68341292	68341292	0	1	434,	0,
chr16	68685178	68685675	Bj_PAP_chr16.30223.2	0	-	68685675	68685675	0	1	497,	0,
chr16	69728985	69729473	Bj_merge_PAP.35070.1	0	-	69729473	69729473	0	1	488,	0,
chr16	70823410	70823643	Bj_merge_PAP.35085.1	0	+	70823643	70823643	0	1	233,	0,
chr16	71509174	71510850	Bj_merge_PAM.31668.1;Bj_merge_PAM.31669.1	0	+	71510850	71510850	0	1	1676,	0,
chr16	71518396	71519089	Bj_merge_PAP.35173.1	0	+	71519089	71519089	0	1	693,	0,
chr16	71519330	71519777	Bj_merge_PAM.31638.1	0	+	71519777	71519777	0	1	447,	0,
chr16	71963913	71965102	ENST00000573861.1.1	0	+	71965102	71965102	0	1	1189,	0,
chr16	75436355	75436638	Bj_merge_PAP.35272.1	0	+	75436638	75436638	0	1	283,	0,
chr16	84761087	84762004	Bj_merge_PAP.35445.1	0	-	84762004	84762004	0	1	917,	0,
chr16	85038524	85039144	Bj_merge_PAP.35514.1	0	+	85039144	85039144	0	1	620,	0,
chr16	85709056	85709437	Bj_merge_PAM.32043.1	0	-	85709437	85709437	0	1	381,	0,
chr16	87340567	87340880	Bj_merge_PAP.35563.1	0	+	87340880	87340880	0	1	313,	0,
chr16	87441583	87444070	Bj_merge_PAM.32090.1	0	+	87444070	87444070	0	1	2487,	0,
chr16	87448832	87449333	Bj_merge_PAM.32091.1	0	+	87449333	87449333	0	1	501,	0,
chr16	87887877	87888466	Bj_merge_PAM.32132.1	0	+	87888466	87888466	0	1	589,	0,
chr16	88805798	88806693	Bj_merge_PAP.35686.1;Bj_merge_PAP.35689.1	0	-	88806693	88806693	0	1	895,	0,
chr16	89801791	89802170	Bj_merge_PAM.32336.1	0	-	89802170	89802170	0	1	379,	0,
chr16	89988568	89988880	Bj_merge_PAM.32233.1	0	-	89988880	89988880	0	1	312,	0,
chr17	414800	415228	Bj_merge_PAM.32312.1	0	+	415228	415228	0	1	428,	0,
chr17	415425	420729	Bj_PAP_chr17.219.1	0	+	420729	420729	0	2	749,940,	0,4364,
chr17	692983	693765	ENST00000574560.1.1	0	-	693765	693765	0	2	239,247,	0,535,
chr17	1390192	1390571	Bj_merge_PAM.32380.1	0	+	1390571	1390571	0	1	379,	0,
chr17	1391715	1393141	Bj_merge_PAM.32358.1	0	+	1393141	1393141	0	1	1426,	0,
chr17	1679169	1679965	Bj_merge_PAM.32425.1	0	-	1679965	1679965	0	1	796,	0,
chr17	1963963	1966707	Bj_PAM_chr17.1309.4	0	+	1966707	1966707	0	1	2744,	0,
chr17	1967612	1970729	Bj_PAM_chr17.1309.5	0	+	1970729	1970729	0	1	3117,	0,
chr17	1972237	1972554	Bj_merge_PAM.32478.1	0	+	1972554	1972554	0	1	317,	0,
chr17	1972890	1973498	Bj_merge_PAM.32480.1	0	+	1973498	1973498	0	1	608,	0,
chr17	1975531	1976261	Bj_merge_PAP.35961.1	0	+	1976261	1976261	0	1	730,	0,
chr17	3556791	3557860	Bj_PAM_chr17.2245.2	0	-	3557860	3557860	0	1	1069,	0,
chr17	3558914	3561386	ENST00000575741.1.1	0	-	3561386	3561386	0	3	342,66,466,	0,1235,2006,
chr17	4113203	4127070	Bj_merge_PAP.36074.1	0	+	4127070	4127070	0	2	41,1090,	0,12777,
chr17	4125588	4125936	Bj_merge_PAP.36105.1	0	+	4125936	4125936	0	1	348,	0,
chr17	4893100	4894007	Bj_PAM_chr17.3175.3	0	+	4894007	4894007	0	1	907,	0,
chr17	4894503	4895387	Bj_PAM_chr17.3181.1	0	+	4895387	4895387	0	1	884,	0,
chr17	5015226	5017672	ENST00000413077.1.1	0	+	5017672	5017672	0	3	187,67,220,	0,1454,2226,
chr17	7299339	7299733	Bj_merge_PAM.32703.1	0	+	7299733	7299733	0	1	394,	0,
chr17	7384923	7385371	Bj_merge_PAP.36198.1	0	-	7385371	7385371	0	1	448,	0,
chr17	7385621	7385940	Bj_merge_PAP.36201.1	0	-	7385940	7385940	0	1	319,	0,
chr17	7735269	7735556	Bj_merge_PAP.36184.1	0	-	7735556	7735556	0	1	287,	0,
chr17	7736081	7736327	Bj_merge_PAP.36185.1	0	-	7736327	7736327	0	1	246,	0,
chr17	7744010	7744966	Bj_merge_PAP.36213.1;Bj_merge_PAP.36214.1	0	-	7744966	7744966	0	1	956,	0,
chr17	8128469	8129141	Bj_merge_PAP.36286.1	0	+	8129141	8129141	0	1	672,	0,
chr17	8386578	8388515	Bj_PAP_chr17.6547.3	0	+	8388515	8388515	0	1	1937,	0,
chr17	14211863	14212349	Bj_merge_PAP.36378.1	0	-	14212349	14212349	0	1	486,	0,
chr17	15607385	15608373	Bj_PAP_chr17.9397.1	0	-	15608373	15608373	0	1	988,	0,
chr17	15927627	15932125	Bj_PAM_chr17.10527.1	0	-	15932125	15932125	0	1	4498,	0,
chr17	15934688	15935339	Bj_merge_PAM.32933.1	0	+	15935339	15935339	0	1	651,	0,
chr17	16348708	16350235	Bj_merge_PAP.36428.1;Bj_merge_PAP.36430.1	0	+	16350235	16350235	0	1	1527,	0,
chr17	16353231	16354655	Bj_merge_PAP.36432.1	0	+	16354655	16354655	0	1	1424,	0,
chr17	16355589	16357958	Bj_PAP_chr17.10015.1	0	+	16357958	16357958	0	2	1073,1287,	0,1082,
chr17	16359862	16360914	Bj_PAM_chr17.10901.1	0	+	16360914	16360914	0	2	575,469,	0,583,
chr17	16369996	16370377	Bj_merge_PAP.36438.1	0	+	16370377	16370377	0	1	381,	0,
chr17	17748077	17748774	Bj_merge_PAP.36470.1	0	+	17748774	17748774	0	1	697,	0,
chr17	17917766	17919365	Bj_PAP_chr17.10971.1	0	-	17919365	17919365	0	1	1599,	0,
chr17	18879717	18880805	Bj_merge_PAP.36617.1	0	-	18880805	18880805	0	1	1088,	0,
chr17	18882263	18882474	Bj_merge_PAP.36622.1	0	-	18882474	18882474	0	1	211,	0,
chr17	18895945	18896167	Bj_merge_PAP.36628.1	0	-	18896167	18896167	0	1	222,	0,
chr17	18897800	18898600	Bj_merge_PAP.36631.1	0	-	18898600	18898600	0	1	800,	0,
chr17	18900572	18902079	Bj_merge_PAP.36635.1;Bj_merge_PAP.36636.1	0	-	18902079	18902079	0	1	1507,	0,
chr17	18902609	18903935	Bj_merge_PAP.36637.1	0	-	18903935	18903935	0	1	1326,	0,
chr17	20805339	20805657	Bj_merge_PAP.36646.1	0	-	20805657	20805657	0	1	318,	0,
chr17	26728651	26729198	Bj_merge_PAM.33239.1	0	+	26729198	26729198	0	1	547,	0,
chr17	27068628	27069060	Bj_merge_PAP.36776.1	0	-	27069060	27069060	0	1	432,	0,
chr17	27578050	27578269	Bj_merge_PAP.36800.1	0	-	27578269	27578269	0	1	219,	0,
chr17	28366973	28367662	Bj_merge_PAP.36887.1	0	-	28367662	28367662	0	1	689,	0,
chr17	28524257	28524510	Bj_merge_PAP.36914.1	0	+	28524510	28524510	0	1	253,	0,
chr17	29110636	29111785	Bj_merge_PAP.37035.1	0	+	29111785	29111785	0	1	1149,	0,
chr17	29115788	29117394	Bj_merge_PAM.33469.2	0	+	29117394	29117394	0	1	1606,	0,
chr17	29120347	29121286	Bj_PAM_chr17.18331.5	0	+	29121286	29121286	0	1	939,	0,
chr17	29124312	29124767	Bj_merge_PAM.33451.1	0	+	29124767	29124767	0	1	455,	0,
chr17	29634575	29634974	Bj_merge_PAP.37351.1	0	+	29634974	29634974	0	1	399,	0,
chr17	29636802	29637163	Bj_merge_PAP.37353.1	0	+	29637163	29637163	0	1	361,	0,
chr17	29645516	29646394	Bj_merge_PAP.37364.1	0	+	29646394	29646394	0	1	878,	0,
chr17	30772032	30772273	Bj_merge_PAP.37120.1	0	-	30772273	30772273	0	1	241,	0,
chr17	31149431	31149778	Bj_merge_PAP.37130.1	0	+	31149778	31149778	0	1	347,	0,
chr17	33457028	33457320	Bj_merge_PAM.33776.1	0	-	33457320	33457320	0	1	292,	0,
chr17	33478110	33478373	Bj_PAP_chr17.19067.2	0	-	33478373	33478373	0	1	263,	0,
chr17	34852501	34852912	Bj_merge_PAP.37341.1	0	-	34852912	34852912	0	1	411,	0,
chr17	34853177	34853392	Bj_merge_PAP.37342.1	0	-	34853392	34853392	0	1	215,	0,
chr17	35716753	35717288	Bj_merge_PAP.37291.1	0	+	35717288	35717288	0	1	535,	0,
chr17	35876314	35876693	Bj_merge_PAP.37413.1	0	+	35876693	35876693	0	1	379,	0,
chr17	38178242	38178727	Bj_merge_PAP.37566.1	0	+	38178727	38178727	0	1	485,	0,
chr17	38497004	38498361	Bj_PAP_chr17.22275.1	0	-	38498361	38498361	0	2	946,115,	0,1242,
chr17	38975692	38977046	Bj_merge_PAP.37620.1	0	+	38977046	38977046	0	1	1354,	0,
chr17	40669461	40670557	Bj_merge_PAP.37757.1	0	-	40670557	40670557	0	1	1096,	0,
chr17	40671291	40672195	Bj_merge_PAP.37718.1	0	-	40672195	40672195	0	1	904,	0,
chr17	40704135	40707147	Bj_PAP_chr17.24049.3	0	-	40707147	40707147	0	3	941,1141,816,	0,966,2196,
chr17	41167768	41168753	Bj_PAM_chr17.26317.3	0	+	41168753	41168753	0	1	985,	0,
chr17	41171128	41171444	Bj_merge_PAM.34262.1	0	+	41171444	41171444	0	1	316,	0,
chr17	42750659	42751225	Bj_merge_PAP.37900.1	0	-	42751225	42751225	0	1	566,	0,
chr17	43225121	43225723	Bj_merge_PAM.34398.1	0	-	43225723	43225723	0	1	602,	0,
chr17	43226200	43226627	Bj_merge_PAM.34436.1	0	-	43226627	43226627	0	1	427,	0,
chr17	43226935	43227641	Bj_PAM_chr17.28245.2	0	-	43227641	43227641	0	1	706,	0,
chr17	43229225	43229431	Bj_PAM_chr17.28251.1	0	-	43229431	43229431	0	1	206,	0,
chr17	43323393	43323808	Bj_merge_PAP.38033.1	0	-	43323808	43323808	0	1	415,	0,
chr17	44270941	44274087	ENST00000398275.4.1	0	+	44274087	44274087	0	2	163,354,	0,2792,
chr17	44271882	44272987	Bj_merge_PAP.38172.1;Bj_merge_PAP.38173.1	0	-	44272987	44272987	0	1	1105,	0,
chr17	44620872	44621192	Bj_merge_PAP.38177.1	0	-	44621192	44621192	0	1	320,	0,
chr17	45502674	45503005	Bj_merge_PAM.34551.1	0	-	45503005	45503005	0	1	331,	0,
chr17	45503381	45503765	Bj_merge_PAM.34553.1	0	-	45503765	45503765	0	1	384,	0,
chr17	45505866	45506274	Bj_merge_PAM.34552.1	0	-	45506274	45506274	0	1	408,	0,
chr17	47725136	47725609	Bj_merge_PAP.38312.1	0	+	47725609	47725609	0	1	473,	0,
chr17	48452279	48452690	Bj_merge_PAM.34819.1	0	-	48452690	48452690	0	1	411,	0,
chr17	48453567	48454284	Bj_merge_PAM.34820.1	0	-	48454284	48454284	0	1	717,	0,
chr17	48542276	48542806	Bj_merge_PAP.38324.1	0	+	48542806	48542806	0	1	530,	0,
chr17	48544236	48544551	Bj_merge_PAP.38326.1	0	+	48544551	48544551	0	1	315,	0,
chr17	48840456	48840828	Bj_merge_PAP.38330.1	0	+	48840828	48840828	0	1	372,	0,
chr17	54941654	54942329	Bj_merge_PAM.34968.1	0	-	54942329	54942329	0	1	675,	0,
chr17	54943877	54944322	Bj_merge_PAM.34957.1	0	-	54944322	54944322	0	1	445,	0,
chr17	56414122	56415223	Bj_merge_PAM.35005.1	0	-	56415223	56415223	0	1	1101,	0,
chr17	56426647	56427353	Bj_merge_PAP.38512.1	0	-	56427353	56427353	0	1	706,	0,
chr17	56709508	56710691	Bj_merge_PAP.38495.1;Bj_merge_PAP.38494.1	0	+	56710691	56710691	0	1	1183,	0,
chr17	57061172	57061551	Bj_merge_PAP.38541.1	0	-	57061551	57061551	0	1	379,	0,
chr17	57831198	57831923	Bj_merge_PAM.35240.1	0	-	57831923	57831923	0	1	725,	0,
chr17	57859601	57860288	Bj_merge_PAM.35250.1	0	-	57860288	57860288	0	1	687,	0,
chr17	57863074	57863939	Bj_merge_PAM.35260.1	0	-	57863939	57863939	0	1	865,	0,
chr17	57905965	57906178	Bj_merge_PAM.35282.1	0	-	57906178	57906178	0	1	213,	0,
chr17	57913136	57914306	Bj_merge_PAM.35306.1	0	-	57914306	57914306	0	1	1170,	0,
chr17	57914545	57915105	Bj_merge_PAM.35315.1	0	-	57915105	57915105	0	1	560,	0,
chr17	57937588	57937942	Bj_merge_PAM.35057.1	0	+	57937942	57937942	0	1	354,	0,
chr17	57938229	57938546	Bj_merge_PAM.35048.1	0	+	57938546	57938546	0	1	317,	0,
chr17	57939700	57939908	Bj_merge_PAM.35049.1	0	+	57939908	57939908	0	1	208,	0,
chr17	57940374	57940658	Bj_merge_PAM.35055.1	0	+	57940658	57940658	0	1	284,	0,
chr17	57940994	57941275	Bj_merge_PAM.35065.1	0	+	57941275	57941275	0	1	281,	0,
chr17	57942000	57942307	Bj_merge_PAM.35075.1	0	+	57942307	57942307	0	1	307,	0,
chr17	57962525	57962991	Bj_PAP_chr17.34565.1	0	+	57962991	57962991	0	1	466,	0,
chr17	58335684	58336062	Bj_merge_PAM.35144.1	0	+	58336062	58336062	0	1	378,	0,
chr17	58590561	58590860	Bj_PAP_chr17.35093.1	0	+	58590860	58590860	0	1	299,	0,
chr17	62227256	62231110	Bj_merge_PAP.38982.1	0	+	62231110	62231110	0	1	3854,	0,
chr17	62234344	62235138	Bj_merge_PAP.39001.1	0	+	62235138	62235138	0	1	794,	0,
chr17	62462398	62462680	Bj_merge_PAP.39002.1	0	-	62462680	62462680	0	1	282,	0,
chr17	62463544	62463818	Bj_merge_PAP.39003.1	0	-	62463818	62463818	0	1	274,	0,
chr17	62464137	62464411	Bj_merge_PAP.39004.1	0	-	62464411	62464411	0	1	274,	0,
chr17	62504001	62504356	Bj_merge_PAP.39131.1	0	-	62504356	62504356	0	1	355,	0,
chr17	62506264	62506657	Bj_merge_PAP.39132.1	0	-	62506657	62506657	0	1	393,	0,
chr17	62508029	62511492	Bj_merge_PAP.39133.1;Bj_merge_PAP.39228.1	0	-	62511492	62511492	0	1	3463,	0,
chr17	62512128	62512370	Bj_merge_PAP.39231.1	0	-	62512370	62512370	0	1	242,	0,
chr17	62525438	62526156	Bj_PAM_chr17.40445.1	0	-	62526156	62526156	0	1	718,	0,
chr17	62526569	62527894	Bj_PAM_chr17.40445.2	0	-	62527894	62527894	0	1	1325,	0,
chr17	62529532	62532628	Bj_PAM_chr17.40445.3	0	-	62532628	62532628	0	1	3096,	0,
chr17	62533594	62533936	Bj_PAM_chr17.40477.1	0	-	62533936	62533936	0	1	342,	0,
chr17	62746569	62747353	Bj_PAP_chr17.37681.1	0	+	62747353	62747353	0	1	784,	0,
chr17	66419066	66419766	Bj_PAP_chr17.39553.6	0	-	66419766	66419766	0	1	700,	0,
chr17	66421012	66421362	Bj_merge_PAP.39358.1	0	-	66421362	66421362	0	1	350,	0,
chr17	66421678	66422071	Bj_PAM_chr17.43725.4	0	-	66422071	66422071	0	1	393,	0,
chr17	66442681	66443208	Bj_merge_PAP.39370.1	0	-	66443208	66443208	0	1	527,	0,
chr17	66447661	66447979	Bj_merge_PAP.39372.1	0	-	66447979	66447979	0	1	318,	0,
chr17	66450300	66450700	Bj_merge_PAP.39378.1	0	-	66450700	66450700	0	1	400,	0,
chr17	66451852	66453104	Bj_merge_PAP.39381.1;Bj_merge_PAP.39384.1	0	-	66453104	66453104	0	1	1252,	0,
chr17	66533094	66534609	Bj_merge_PAP.39323.1;Bj_merge_PAP.39324.1	0	+	66534609	66534609	0	1	1515,	0,
chr17	66535076	66541028	Bj_PAP_chr17.39749.2;Bj_merge_PAP.39326.1	0	+	66541028	66541028	0	1	5952,	0,
chr17	66545784	66546138	Bj_merge_PAM.35856.1	0	+	66546138	66546138	0	1	354,	0,
chr17	71029574	71029816	Bj_merge_PAM.35850.1	0	+	71029816	71029816	0	1	242,	0,
chr17	73265180	73265654	Bj_merge_PAP.39477.1	0	+	73265654	73265654	0	1	474,	0,
chr17	73390664	73391036	Bj_merge_PAP.39513.1	0	+	73391036	73391036	0	1	372,	0,
chr17	73824224	73824549	Bj_merge_PAP.39526.1	0	+	73824549	73824549	0	1	325,	0,
chr17	74270500	74271415	Bj_merge_PAP.39599.1	0	+	74271415	74271415	0	1	915,	0,
chr17	74387801	74388423	Bj_merge_PAP.39605.1	0	+	74388423	74388423	0	1	622,	0,
chr17	74389607	74390900	Bj_merge_PAP.39612.1;Bj_merge_PAP.39613.1	0	+	74390900	74390900	0	1	1293,	0,
chr17	74391654	74392111	Bj_merge_PAP.39606.1	0	+	74392111	74392111	0	1	457,	0,
chr17	74392793	74393249	Bj_merge_PAP.39607.1	0	+	74393249	74393249	0	1	456,	0,
chr17	74393452	74394671	Bj_merge_PAP.39615.1;Bj_merge_PAP.39608.1	0	+	74394671	74394671	0	1	1219,	0,
chr17	74705916	74706326	Bj_merge_PAP.39692.1	0	+	74706326	74706326	0	1	410,	0,
chr17	74725440	74726098	Bj_merge_PAP.39675.2	0	-	74726098	74726098	0	1	658,	0,
chr17	74726485	74726795	Bj_merge_PAP.39685.1	0	-	74726795	74726795	0	1	310,	0,
chr17	74727325	74728627	Bj_merge_PAP.39697.1	0	-	74728627	74728627	0	1	1302,	0,
chr17	75134958	75135303	Bj_merge_PAP.39622.1	0	-	75135303	75135303	0	1	345,	0,
chr17	76835558	76835965	Bj_merge_PAM.36260.1	0	+	76835965	76835965	0	1	407,	0,
chr17	76880352	76881082	Bj_merge_PAP.39788.1	0	+	76881082	76881082	0	1	730,	0,
chr17	76883768	76884112	Bj_merge_PAP.39793.1	0	+	76884112	76884112	0	1	344,	0,
chr17	78334388	78335052	Bj_merge_PAP.39899.1;Bj_merge_PAP.39900.1	0	+	78335052	78335052	0	1	664,	0,
chr17	78338998	78341117	Bj_merge_PAP.39901.1;Bj_merge_PAP.39957.1;Bj_merge_PAP.39959.1	0	+	78341117	78341117	0	1	2119,	0,
chr17	78351669	78352537	Bj_merge_PAP.39902.1	0	+	78352537	78352537	0	1	868,	0,
chr17	78802661	78808363	Bj_PAP_chr17.45749.2	0	-	78808363	78808363	0	2	2982,2709,	0,2993,
chr17	78864977	78865961	Bj_PAP_chr17.45703.1	0	-	78865961	78865961	0	1	984,	0,
chr17	79638166	79638529	Bj_merge_PAM.36349.1	0	-	79638529	79638529	0	1	363,	0,
chr17	79791595	79791988	Bj_merge_PAP.39892.1	0	+	79791988	79791988	0	1	393,	0,
chr17	79828226	79828528	Bj_merge_PAP.39933.1	0	+	79828528	79828528	0	1	302,	0,
chr17	79856253	79856880	Bj_merge_PAP.40009.1	0	-	79856880	79856880	0	1	627,	0,
chr17	80059548	80059962	Bj_merge_PAP.40015.1	0	+	80059962	80059962	0	1	414,	0,
chr17	80204188	80204433	Bj_merge_PAP.40043.1	0	+	80204433	80204433	0	1	245,	0,
chr17	80204664	80206212	Bj_merge_PAP.40044.1	0	+	80206212	80206212	0	1	1548,	0,
chr17	80216384	80216756	Bj_merge_PAP.40076.1	0	+	80216756	80216756	0	1	372,	0,
chr17	80534396	80534604	Bj_merge_PAP.40034.1	0	-	80534604	80534604	0	1	208,	0,
chr17	80560864	80562054	ENST00000576912.1.1	0	-	80562054	80562054	0	1	1190,	0,
chr18	674779	675112	Bj_merge_PAM.36581.1	0	+	675112	675112	0	1	333,	0,
chr18	3445786	3450068	Bj_PAP_chr18.1707.1;Bj_PAP_chr18.1711.1	0	-	3450068	3450068	0	1	4282,	0,
chr18	3594111	3597377	NR_024101.1	0	+	3597377	3597377	0	3	127,65,801,	0,306,2465,
chr18	3594681	3596069	Bj_merge_PAP.40179.1	0	+	3596069	3596069	0	1	1388,	0,
chr18	3595031	3595463	Bj_merge_PAP.40180.1	0	-	3595463	3595463	0	1	432,	0,
chr18	3602997	3604385	ENST00000573177.1.1	0	+	3604385	3604385	0	1	1388,	0,
chr18	3624367	3625851	Bj_merge_PAP.40199.1;Bj_merge_PAP.40188.1	0	+	3625851	3625851	0	1	1484,	0,
chr18	3653160	3653573	Bj_merge_PAP.40193.1	0	+	3653573	3653573	0	1	413,	0,
chr18	8745613	8747539	Bj_merge_PAM.36929.1	0	-	8747539	8747539	0	1	1926,	0,
chr18	11848777	11849030	Bj_merge_PAP.40458.1	0	-	11849030	11849030	0	1	253,	0,
chr18	11850057	11851296	Bj_merge_PAP.40477.1	0	-	11851296	11851296	0	1	1239,	0,
chr18	11854145	11854498	Bj_merge_PAP.40478.1	0	-	11854498	11854498	0	1	353,	0,
chr18	11855986	11856663	Bj_merge_PAP.40469.1	0	-	11856663	11856663	0	1	677,	0,
chr18	11856935	11857528	Bj_merge_PAP.40497.1	0	-	11857528	11857528	0	1	593,	0,
chr18	11858304	11859292	Bj_merge_PAP.40498.1	0	-	11859292	11859292	0	1	988,	0,
chr18	12274056	12274330	Bj_merge_PAP.40490.1	0	-	12274330	12274330	0	1	274,	0,
chr18	12701465	12701852	Bj_merge_PAP.40565.1	0	-	12701852	12701852	0	1	387,	0,
chr18	21107270	21110854	Bj_PAM_chr18.10377.1	0	-	21110854	21110854	0	1	3584,	0,
chr18	21593508	21593916	Bj_merge_PAP.40747.1	0	-	21593916	21593916	0	1	408,	0,
chr18	24179612	24180270	Bj_PAP_chr18.9017.1	0	+	24180270	24180270	0	1	658,	0,
chr18	25692501	25693388	Bj_merge_PAP.40950.1	0	+	25693388	25693388	0	1	887,	0,
chr18	25695328	25696138	Bj_merge_PAP.40960.1	0	+	25696138	25696138	0	1	810,	0,
chr18	32834454	32834949	Bj_PAM_chr18.14445.1	0	-	32834949	32834949	0	1	495,	0,
chr18	43608577	43608927	Bj_merge_PAP.40973.1	0	+	43608927	43608927	0	1	350,	0,
chr18	53257277	53258015	Bj_merge_PAP.41234.1;Bj_merge_PAP.41236.1	0	+	53258015	53258015	0	1	738,	0,
chr18	55333204	55333485	Bj_merge_PAP.41390.1	0	-	55333485	55333485	0	1	281,	0,
chr18	56251685	56252096	Bj_merge_PAP.41306.1	0	+	56252096	56252096	0	1	411,	0,
chr18	61455260	61455658	Bj_merge_PAP.41562.1	0	-	61455658	61455658	0	1	398,	0,
chr18	77915460	77915994	Bj_merge_PAM.38261.1	0	+	77915994	77915994	0	1	534,	0,
chr18	77918368	77919346	Bj_PAP_chr18.25407.5	0	+	77919346	77919346	0	2	23,876,	0,102,
chr19	571824	572306	Bj_merge_PAP.41953.3	0	-	572306	572306	0	1	482,	0,
chr19	677744	678497	Bj_merge_PAP.41959.1	0	-	678497	678497	0	1	753,	0,
chr19	679329	679746	Bj_merge_PAP.41981.1	0	-	679746	679746	0	1	417,	0,
chr19	1455708	1470416	Bj_PAP_chr19.1653.1	0	-	1470416	1470416	0	2	6113,22,	0,14686,
chr19	2275181	2275581	Bj_merge_PAP.42100.1	0	+	2275581	2275581	0	1	400,	0,
chr19	2277025	2277298	Bj_merge_PAP.42101.1	0	+	2277298	2277298	0	1	273,	0,
chr19	2542401	2542671	Bj_merge_PAP.42134.1	0	+	2542671	2542671	0	1	270,	0,
chr19	2543867	2544520	Bj_merge_PAP.42137.1	0	+	2544520	2544520	0	1	653,	0,
chr19	3365203	3365456	Bj_merge_PAP.42173.1	0	-	3365456	3365456	0	1	253,	0,
chr19	3539344	3540391	Bj_PAP_chr19.3867.4;Bj_PAP_chr19.3883.1	0	-	3540391	3540391	0	1	1047,	0,
chr19	5830935	5831521	Bj_merge_PAP.42362.1	0	+	5831521	5831521	0	1	586,	0,
chr19	5832695	5832985	Bj_merge_PAP.42364.1	0	+	5832985	5832985	0	1	290,	0,
chr19	6076924	6077671	Bj_merge_PAP.42409.1	0	+	6077671	6077671	0	1	747,	0,
chr19	6710392	6710633	Bj_merge_PAP.42454.1	0	+	6710633	6710633	0	1	241,	0,
chr19	8388582	8389589	Bj_merge_PAP.42485.1;Bj_merge_PAP.42488.1	0	+	8389589	8389589	0	1	1007,	0,
chr19	9487584	9490503	Bj_merge_PAP.42571.1	0	-	9490503	9490503	0	1	2919,	0,
chr19	10921790	10925179	Bj_PAM_chr19.10145.1	0	-	10925179	10925179	0	1	3389,	0,
chr19	12782794	12783164	Bj_merge_PAM.39300.1	0	-	12783164	12783164	0	1	370,	0,
chr19	13066645	13067053	Bj_merge_PAP.42909.1	0	+	13067053	13067053	0	1	408,	0,
chr19	13261297	13262568	Bj_merge_PAM.39265.1	0	-	13262568	13262568	0	1	1271,	0,
chr19	13263181	13263591	Bj_merge_PAP.42907.1	0	-	13263591	13263591	0	1	410,	0,
chr19	14192855	14193338	Bj_merge_PAP.42977.1	0	+	14193338	14193338	0	1	483,	0,
chr19	14194598	14194888	Bj_merge_PAP.42979.1	0	+	14194888	14194888	0	1	290,	0,
chr19	14195902	14196136	Bj_merge_PAP.42981.1	0	+	14196136	14196136	0	1	234,	0,
chr19	16184086	16184358	Bj_merge_PAP.43151.1	0	-	16184358	16184358	0	1	272,	0,
chr19	16185106	16186972	Bj_PAP_chr19.16317.1	0	-	16186972	16186972	0	1	1866,	0,
chr19	18261347	18262340	Bj_merge_PAP.43252.1	0	-	18262340	18262340	0	1	993,	0,
chr19	18474263	18475747	Bj_merge_PAP.43284.1;Bj_merge_PAP.43285.1	0	-	18475747	18475747	0	1	1484,	0,
chr19	23309366	23310496	Bj_PAP_chr19.21889.1	0	-	23310496	23310496	0	1	1130,	0,
chr19	33664072	33664772	Bj_PAP_chr19.24739.1	0	-	33664772	33664772	0	1	700,	0,
chr19	35751871	35752258	Bj_merge_PAP.43777.1	0	-	35752258	35752258	0	1	387,	0,
chr19	36134026	36134324	Bj_merge_PAP.43815.1	0	-	36134324	36134324	0	1	298,	0,
chr19	36673317	36673803	Bj_merge_PAM.40239.1	0	+	36673803	36673803	0	1	486,	0,
chr19	37064747	37065198	Bj_merge_PAP.43892.1	0	+	37065198	37065198	0	1	451,	0,
chr19	37065836	37066368	Bj_PAM_chr19.27400.1	0	+	37066368	37066368	0	1	532,	0,
chr19	37070125	37070695	Bj_merge_PAP.43900.1	0	+	37070695	37070695	0	1	570,	0,
chr19	37070938	37072574	Bj_merge_PAP.43884.1	0	+	37072574	37072574	0	1	1636,	0,
chr19	38487617	38487935	Bj_merge_PAM.40473.1	0	-	38487935	38487935	0	1	318,	0,
chr19	38488572	38490128	Bj_merge_PAM.40443.1;Bj_merge_PAM.40475.1	0	-	38490128	38490128	0	1	1556,	0,
chr19	38492604	38493073	Bj_merge_PAM.40477.1	0	-	38493073	38493073	0	1	469,	0,
chr19	38494677	38495235	Bj_PAM_chr19.29444.1	0	-	38495235	38495235	0	1	558,	0,
chr19	42723919	42724212	Bj_merge_PAP.44159.1	0	+	42724212	42724212	0	1	293,	0,
chr19	42734917	42735199	Bj_merge_PAM.40592.1	0	+	42735199	42735199	0	1	282,	0,
chr19	43265784	43266676	Bj_merge_PAP.44310.3	0	+	43266676	43266676	0	2	106,665,	0,227,
chr19	43266985	43268479	Bj_merge_PAP.44316.1	0	+	43268479	43268479	0	1	1494,	0,
chr19	43356352	43357630	Bj_merge_PAP.44338.1	0	+	43357630	43357630	0	1	1278,	0,
chr19	43380721	43382908	Bj_merge_PAP.44346.1;Bj_merge_PAP.44288.2	0	+	43382908	43382908	0	1	2187,	0,
chr19	43437007	43437419	Bj_PAM_chr19.33660.1	0	+	43437419	43437419	0	1	412,	0,
chr19	43438540	43440046	Bj_merge_PAP.44379.1	0	+	43440046	43440046	0	1	1506,	0,
chr19	43525818	43526423	Bj_merge_PAM.41019.1	0	+	43526423	43526423	0	1	605,	0,
chr19	43583942	43584519	Bj_merge_PAM.41041.1	0	+	43584519	43584519	0	1	577,	0,
chr19	43728262	43728838	Bj_merge_PAM.41131.1	0	+	43728838	43728838	0	1	576,	0,
chr19	43771894	43773440	Bj_PAP_chr19.32955.16	0	+	43773440	43773440	0	1	1546,	0,
chr19	44173156	44173688	Bj_merge_PAP.44241.1	0	+	44173688	44173688	0	1	532,	0,
chr19	45391101	45391426	Bj_merge_PAP.44291.1	0	-	45391426	45391426	0	1	325,	0,
chr19	46037076	46037479	Bj_merge_PAP.44363.1	0	+	46037479	46037479	0	1	403,	0,
chr19	46038172	46038568	Bj_merge_PAP.44364.1	0	+	46038568	46038568	0	1	396,	0,
chr19	46046867	46047372	Bj_merge_PAP.44367.1	0	+	46047372	46047372	0	1	505,	0,
chr19	46221069	46222089	Bj_merge_PAP.44397.1	0	+	46222089	46222089	0	1	1020,	0,
chr19	47734858	47735259	Bj_merge_PAP.44560.1	0	+	47735259	47735259	0	1	401,	0,
chr19	47988379	47988696	Bj_merge_PAM.40928.1	0	-	47988696	47988696	0	1	317,	0,
chr19	49385034	49386156	Bj_merge_PAP.44640.1	0	+	49386156	49386156	0	1	1122,	0,
chr19	49386499	49387419	Bj_merge_PAP.44646.1	0	+	49387419	49387419	0	1	920,	0,
chr19	49388437	49388862	Bj_merge_PAP.44647.1	0	+	49388862	49388862	0	1	425,	0,
chr19	51295544	51295936	Bj_merge_PAP.44760.1	0	-	51295936	51295936	0	1	392,	0,
chr19	53313442	53313980	Bj_PAP_chr19.42639.1	0	+	53313980	53313980	0	1	538,	0,
chr19	54369784	54371082	Bj_merge_PAP.44827.1	0	-	54371082	54371082	0	1	1298,	0,
chr19	54663922	54664668	Bj_merge_PAP.44824.1	0	+	54664668	54664668	0	1	746,	0,
chr19	54722068	54722485	Bj_merge_PAP.44884.1	0	+	54722485	54722485	0	1	417,	0,
chr19	58859718	58860392	Bj_merge_PAP.45043.1	0	+	58860392	58860392	0	1	674,	0,
chr19	59075421	59076130	Bj_merge_PAM.41481.1	0	+	59076130	59076130	0	1	709,	0,
chr19	59075833	59076197	Bj_PAP_chr19.46829.1	0	-	59076197	59076197	0	1	364,	0,
chr19	59077676	59079133	Bj_PAP_chr19.46833.1;Bj_PAP_chr19.46835.1	0	-	59079133	59079133	0	1	1457,	0,
chr2	282776	283071	Bj_merge_PAP.45065.1	0	+	283071	283071	0	1	295,	0,
chr2	25302756	25303124	Bj_PAP_chr2.7899.1	0	-	25303124	25303124	0	1	368,	0,
chr2	27275188	27275644	Bj_merge_PAM.42027.1	0	-	27275644	27275644	0	1	456,	0,
chr2	27352992	27353479	Bj_merge_PAP.45629.1	0	-	27353479	27353479	0	1	487,	0,
chr2	32449939	32451063	Bj_PAM_chr2.17583.1	0	+	32451063	32451063	0	1	1124,	0,
chr2	37311949	37313587	Bj_merge_PAM.42288.1;Bj_merge_PAM.42289.1	0	-	37313587	37313587	0	1	1638,	0,
chr2	37314314	37315376	Bj_PAM_chr2.20461.1	0	-	37315376	37315376	0	1	1062,	0,
chr2	37318985	37319708	Bj_merge_PAM.42294.1	0	-	37319708	37319708	0	1	723,	0,
chr2	37320464	37320806	Bj_merge_PAM.42300.1	0	-	37320806	37320806	0	1	342,	0,
chr2	37321018	37321429	Bj_merge_PAM.42303.1	0	-	37321429	37321429	0	1	411,	0,
chr2	37322087	37325216	Bj_merge_PAM.42316.1	0	-	37325216	37325216	0	1	3129,	0,
chr2	37375860	37376387	Bj_merge_PAP.45947.1	0	+	37376387	37376387	0	1	527,	0,
chr2	38229670	38230102	Bj_merge_PAP.45971.1	0	+	38230102	38230102	0	1	432,	0,
chr2	38955879	38956283	Bj_merge_PAP.46014.1	0	-	38956283	38956283	0	1	404,	0,
chr2	38958905	38959215	Bj_merge_PAP.46010.1	0	-	38959215	38959215	0	1	310,	0,
chr2	38960391	38961254	Bj_merge_PAP.46011.1	0	-	38961254	38961254	0	1	863,	0,
chr2	40260454	40260980	Bj_merge_PAP.46039.1	0	-	40260980	40260980	0	1	526,	0,
chr2	40323027	40323387	Bj_merge_PAP.46052.1	0	-	40323387	40323387	0	1	360,	0,
chr2	40324178	40331758	Bj_PAM_chr2.24033.1	0	-	40331758	40331758	0	1	7580,	0,
chr2	40332059	40334515	Bj_PAM_chr2.24035.1;Bj_PAM_chr2.24037.1	0	-	40334515	40334515	0	1	2456,	0,
chr2	40437104	40482198	ENST00000427354.1.1	0	+	40482198	40482198	0	3	60,91,639,	0,41719,44455,
chr2	40467311	40467526	Bj_merge_PAP.46210.1	0	-	40467526	40467526	0	1	215,	0,
chr2	40472387	40472761	Bj_merge_PAP.46212.1	0	-	40472761	40472761	0	1	374,	0,
chr2	40472998	40473930	Bj_merge_PAP.46215.1	0	-	40473930	40473930	0	1	932,	0,
chr2	40481573	40482209	Bj_merge_PAP.46225.1	0	-	40482209	40482209	0	1	636,	0,
chr2	44541017	44541397	Bj_merge_PAP.46240.1	0	-	44541397	44541397	0	1	380,	0,
chr2	46299571	46299992	Bj_merge_PAP.46398.1	0	-	46299992	46299992	0	1	421,	0,
chr2	46300281	46300762	Bj_merge_PAP.46403.1	0	-	46300762	46300762	0	1	481,	0,
chr2	46813676	46814441	Bj_PAM_chr2.27957.1	0	+	46814441	46814441	0	1	765,	0,
chr2	46814783	46816040	Bj_merge_PAM.42723.1	0	+	46816040	46816040	0	1	1257,	0,
chr2	47084150	47084480	Bj_merge_PAP.46479.1	0	-	47084480	47084480	0	1	330,	0,
chr2	47085391	47085869	Bj_merge_PAP.46491.1	0	-	47085869	47085869	0	1	478,	0,
chr2	54001211	54001778	Bj_merge_PAP.46680.1	0	-	54001778	54001778	0	1	567,	0,
chr2	54014895	54015295	Bj_merge_PAP.46688.1	0	+	54015295	54015295	0	1	400,	0,
chr2	54022181	54022481	Bj_merge_PAP.46691.1	0	+	54022481	54022481	0	1	300,	0,
chr2	54026843	54028388	Bj_merge_PAP.46695.1	0	+	54028388	54028388	0	1	1545,	0,
chr2	54040460	54040899	Bj_merge_PAP.46698.1	0	+	54040899	54040899	0	1	439,	0,
chr2	55196341	55197057	Bj_merge_PAP.46675.1	0	-	55197057	55197057	0	1	716,	0,
chr2	58387149	58388894	Bj_PAM_chr2.36507.2	0	+	58388894	58388894	0	1	1745,	0,
chr2	58389159	58389911	Bj_PAM_chr2.36511.1	0	+	58389911	58389911	0	1	752,	0,
chr2	61416397	61417558	Bj_PAM_chr2.38063.7	0	+	61417558	61417558	0	1	1161,	0,
chr2	65304316	65313904	Bj_PAM_chr2.41615.2;Bj_PAM_chr2.41615.3	0	-	65313904	65313904	0	1	9588,	0,
chr2	70498384	70499192	Bj_PAM_chr2.45841.1	0	-	70499192	70499192	0	1	808,	0,
chr2	74450609	74451598	Bj_merge_PAP.47669.1;Bj_merge_PAP.47674.1	0	+	74451598	74451598	0	1	989,	0,
chr2	74452091	74452462	Bj_merge_PAP.47677.1	0	+	74452462	74452462	0	1	371,	0,
chr2	74618234	74618743	Bj_merge_PAP.47771.1	0	-	74618743	74618743	0	1	509,	0,
chr2	75878417	75878739	Bj_PAP_chr2.31071.1	0	-	75878739	75878739	0	1	322,	0,
chr2	75890124	75892831	Bj_PAM_chr2.50281.1;Bj_PAM_chr2.50283.1	0	+	75892831	75892831	0	1	2707,	0,
chr2	75893905	75896369	Bj_PAM_chr2.50291.1;Bj_PAM_chr2.50293.1	0	+	75896369	75896369	0	1	2464,	0,
chr2	75899532	75900271	Bj_PAM_chr2.50295.1	0	+	75900271	75900271	0	1	739,	0,
chr2	75900595	75901637	Bj_PAM_chr2.50287.2	0	+	75901637	75901637	0	1	1042,	0,
chr2	80389679	80390337	Bj_PAP_chr2.32027.1	0	-	80390337	80390337	0	1	658,	0,
chr2	85004479	85005422	Bj_PAP_chr2.33029.1	0	-	85005422	85005422	0	1	943,	0,
chr2	85833240	85833728	Bj_merge_PAP.47930.1	0	+	85833728	85833728	0	1	488,	0,
chr2	86790634	86790906	Bj_merge_PAP.47946.1	0	+	86790906	86790906	0	1	272,	0,
chr2	98279543	98280173	Bj_merge_PAP.48192.1	0	+	98280173	98280173	0	1	630,	0,
chr2	100018933	100022594	Bj_PAM_chr2.61705.1	0	+	100022594	100022594	0	1	3661,	0,
chr2	101623986	101624377	Bj_PAM_chr2.63391.1	0	+	101624377	101624377	0	1	391,	0,
chr2	101625127	101625582	Bj_merge_PAP.48269.1	0	+	101625582	101625582	0	1	455,	0,
chr2	101625885	101626295	Bj_merge_PAP.48274.1	0	+	101626295	101626295	0	1	410,	0,
chr2	101626560	101627097	Bj_merge_PAP.48278.1	0	+	101627097	101627097	0	1	537,	0,
chr2	101627838	101632294	Bj_merge_PAP.48254.1	0	+	101632294	101632294	0	1	4456,	0,
chr2	101637004	101639155	Bj_PAM_chr2.63431.1	0	+	101639155	101639155	0	1	2151,	0,
chr2	101640061	101640619	Bj_PAP_chr2.40069.1	0	+	101640619	101640619	0	1	558,	0,
chr2	101642498	101643262	Bj_PAM_chr2.63445.1	0	+	101643262	101643262	0	1	764,	0,
chr2	105963190	105964369	Bj_merge_PAP.48315.1	0	-	105964369	105964369	0	1	1179,	0,
chr2	110313378	110314326	Bj_merge_PAM.44482.1	0	+	110314326	110314326	0	1	948,	0,
chr2	112697976	112698610	Bj_PAP_chr2.44615.1	0	-	112698610	112698610	0	1	634,	0,
chr2	112763448	112763751	Bj_PAP_chr2.44655.1	0	-	112763751	112763751	0	1	303,	0,
chr2	113993103	113998419	NR_047570.1	0	+	113998419	113998419	0	3	44,123,1754,	0,2563,3562,
chr2	113998988	114001266	Bj_PAM_chr2.72389.1;Bj_PAP_chr2.45691.1	0	+	114001266	114001266	0	1	2278,	0,
chr2	114002035	114003234	Bj_PAP_chr2.45693.1	0	+	114003234	114003234	0	1	1199,	0,
chr2	114004264	114006194	Bj_merge_PAP.48721.2	0	+	114006194	114006194	0	1	1930,	0,
chr2	114006582	114007035	Bj_merge_PAP.48722.1	0	+	114007035	114007035	0	1	453,	0,
chr2	114009065	114009449	Bj_merge_PAP.48723.1	0	+	114009449	114009449	0	1	384,	0,
chr2	114009708	114010359	Bj_PAP_chr2.45709.1	0	+	114010359	114010359	0	1	651,	0,
chr2	114027345	114028376	Bj_PAM_chr2.72419.1	0	+	114028376	114028376	0	1	1031,	0,
chr2	114028594	114029143	Bj_PAM_chr2.72421.1	0	+	114029143	114029143	0	1	549,	0,
chr2	114029317	114029953	Bj_PAM_chr2.72423.1	0	+	114029953	114029953	0	2	385,244,	0,392,
chr2	114030074	114032448	Bj_PAM_chr2.72425.1;Bj_PAM_chr2.72429.1;Bj_PAM_chr2.72431.1	0	+	114032448	114032448	0	1	2374,	0,
chr2	114033120	114033812	Bj_PAM_chr2.72435.1	0	+	114033812	114033812	0	1	692,	0,
chr2	114735446	114735882	Bj_merge_PAP.48640.1	0	+	114735882	114735882	0	1	436,	0,
chr2	122482147	122482856	Bj_merge_PAP.48975.1	0	-	122482856	122482856	0	1	709,	0,
chr2	128409546	128410048	Bj_merge_PAP.48819.1	0	-	128410048	128410048	0	1	502,	0,
chr2	128462809	128463182	Bj_merge_PAM.44836.1	0	+	128463182	128463182	0	1	373,	0,
chr2	132480806	132481887	Bj_PAP_chr2.52363.1	0	-	132481887	132481887	0	2	1008,21,	0,1060,
chr2	134023766	134042334	ENST00000432414.1.1	0	+	134042334	134042334	0	5	102,152,87,126,68,	0,1078,2161,2721,18500,
chr2	135622702	135622948	Bj_merge_PAM.44978.1	0	-	135622948	135622948	0	1	246,	0,
chr2	144842229	144842484	Bj_merge_PAP.49236.1	0	+	144842484	144842484	0	1	255,	0,
chr2	152342107	152342566	Bj_merge_PAP.49362.1	0	+	152342566	152342566	0	1	459,	0,
chr2	152342790	152354727	ENST00000457745.1.1	0	+	152354727	152354727	0	3	480,98,428,	0,8952,11509,
chr2	152351863	152352122	Bj_merge_PAP.49366.1	0	+	152352122	152352122	0	1	259,	0,
chr2	153504703	153505889	Bj_merge_PAM.45318.1	0	-	153505889	153505889	0	1	1186,	0,
chr2	159281306	159281520	Bj_merge_PAP.49507.1	0	+	159281520	159281520	0	1	214,	0,
chr2	160625381	160629180	Bj_PAM_chr2.98243.1;Bj_PAM_chr2.98243.2	0	+	160629180	160629180	0	1	3799,	0,
chr2	160629384	160633998	Bj_PAM_chr2.98247.1	0	+	160633998	160633998	0	1	4614,	0,
chr2	160634958	160636763	Bj_PAM_chr2.98251.1;Bj_PAM_chr2.98243.3	0	+	160636763	160636763	0	1	1805,	0,
chr2	160638562	160639772	Bj_PAM_chr2.98257.1	0	+	160639772	160639772	0	1	1210,	0,
chr2	160644643	160645841	Bj_PAM_chr2.98271.1	0	+	160645841	160645841	0	1	1198,	0,
chr2	160648541	160649712	Bj_PAM_chr2.98279.1	0	+	160649712	160649712	0	2	392,760,	0,411,
chr2	160655104	160655441	Bj_merge_PAP.49520.1	0	+	160655441	160655441	0	1	337,	0,
chr2	160664373	160664750	Bj_merge_PAP.49536.1	0	+	160664750	160664750	0	1	377,	0,
chr2	160668114	160668459	Bj_merge_PAP.49541.1	0	+	160668459	160668459	0	1	345,	0,
chr2	160671967	160672247	Bj_merge_PAP.49533.1	0	+	160672247	160672247	0	1	280,	0,
chr2	160673111	160673427	Bj_merge_PAP.49534.1	0	+	160673427	160673427	0	1	316,	0,
chr2	165381715	165430522	Bj_PAP_chr2.61413.2	0	+	165430522	165430522	0	2	5,271,	0,48536,
chr2	169718539	169718838	Bj_merge_PAP.49955.1	0	-	169718838	169718838	0	1	299,	0,
chr2	174075112	174075735	Bj_merge_PAP.50379.1	0	+	174075735	174075735	0	1	623,	0,
chr2	174078090	174079171	Bj_merge_PAP.50383.1	0	+	174079171	174079171	0	1	1081,	0,
chr2	175712547	175714204	Bj_merge_PAP.50429.1	0	+	175714204	175714204	0	1	1657,	0,
chr2	178100212	178101651	Bj_merge_PAM.46227.1;Bj_merge_PAM.46234.1	0	+	178101651	178101651	0	1	1439,	0,
chr2	178101869	178102187	Bj_merge_PAM.46238.1	0	+	178102187	178102187	0	1	318,	0,
chr2	178102616	178103011	Bj_merge_PAM.46242.1	0	+	178103011	178103011	0	1	395,	0,
chr2	178106791	178107507	Bj_merge_PAM.46248.1	0	+	178107507	178107507	0	1	716,	0,
chr2	178937811	178938377	Bj_merge_PAP.50595.1	0	+	178938377	178938377	0	1	566,	0,
chr2	179433023	179433280	Bj_merge_PAP.50688.1	0	+	179433280	179433280	0	1	257,	0,
chr2	182403089	182403385	Bj_PAM_chr2.112163.2	0	+	182403385	182403385	0	2	133,150,	0,146,
chr2	189651862	189652984	Bj_merge_PAP.50798.1;Bj_merge_PAP.50801.1	0	+	189652984	189652984	0	1	1122,	0,
chr2	190616886	190617757	Bj_PAM_chr2.119267.2	0	+	190617757	190617757	0	1	871,	0,
chr2	191066162	191067189	Bj_PAP_chr2.71169.1	0	-	191067189	191067189	0	1	1027,	0,
chr2	197853139	197853491	Bj_merge_PAP.51154.1	0	+	197853491	197853491	0	1	352,	0,
chr2	200325057	200325536	Bj_merge_PAM.46857.1	0	+	200325536	200325536	0	1	479,	0,
chr2	201170863	201171066	Bj_merge_PAP.51233.1	0	-	201171066	201171066	0	1	203,	0,
chr2	202006968	202007365	Bj_merge_PAP.51478.1	0	+	202007365	202007365	0	1	397,	0,
chr2	202008708	202009532	Bj_merge_PAP.51480.1	0	+	202009532	202009532	0	1	824,	0,
chr2	202015190	202018266	Bj_merge_PAP.51454.1;Bj_merge_PAP.51455.1;Bj_merge_PAP.51485.1	0	+	202018266	202018266	0	1	3076,	0,
chr2	202019367	202019668	Bj_merge_PAP.51488.1	0	+	202019668	202019668	0	1	301,	0,
chr2	202020747	202021027	Bj_merge_PAP.51493.1	0	+	202021027	202021027	0	1	280,	0,
chr2	202671415	202671913	Bj_merge_PAP.51496.1	0	-	202671913	202671913	0	1	498,	0,
chr2	205528618	205529270	Bj_merge_PAP.51694.1	0	-	205529270	205529270	0	1	652,	0,
chr2	207100896	207101586	Bj_PAP_chr2.77779.1	0	-	207101586	207101586	0	1	690,	0,
chr2	209134282	209134563	Bj_PAP_chr2.78841.1	0	-	209134563	209134563	0	1	281,	0,
chr2	210889455	210893315	Bj_PAM_chr2.133967.2;Bj_PAM_chr2.133971.1	0	+	210893315	210893315	0	1	3860,	0,
chr2	210894487	210895379	Bj_PAM_chr2.133967.4	0	+	210895379	210895379	0	1	892,	0,
chr2	210895456	210929080	ENST00000452057.1.1	0	+	210929080	210929080	0	4	775,762,89,573,	0,1430,4423,33051,
chr2	210898834	210899274	Bj_merge_PAP.51836.1	0	+	210899274	210899274	0	1	440,	0,
chr2	216211685	216212120	Bj_merge_PAP.51915.1	0	-	216212120	216212120	0	1	435,	0,
chr2	216522908	216525192	Bj_merge_PAP.51925.1;Bj_merge_PAP.51930.1	0	+	216525192	216525192	0	1	2284,	0,
chr2	216558641	216558919	Bj_merge_PAP.51935.1	0	+	216558919	216558919	0	1	278,	0,
chr2	216623694	216625014	Bj_merge_PAP.51907.1	0	+	216625014	216625014	0	1	1320,	0,
chr2	216625222	216625433	Bj_merge_PAP.51909.1	0	+	216625433	216625433	0	1	211,	0,
chr2	219093215	219094301	Bj_merge_PAP.52047.1	0	-	219094301	219094301	0	1	1086,	0,
chr2	219142755	219143053	Bj_merge_PAP.52029.1	0	-	219143053	219143053	0	1	298,	0,
chr2	219154624	219155176	Bj_merge_PAP.52011.1	0	-	219155176	219155176	0	1	552,	0,
chr2	219155604	219156377	Bj_merge_PAP.52012.1	0	-	219156377	219156377	0	1	773,	0,
chr2	219259780	219260067	Bj_merge_PAP.52022.1	0	-	219260067	219260067	0	1	287,	0,
chr2	219260391	219260880	Bj_merge_PAP.52023.1	0	-	219260880	219260880	0	1	489,	0,
chr2	219263821	219264300	Bj_merge_PAP.52046.1	0	-	219264300	219264300	0	1	479,	0,
chr2	219498082	219501483	Bj_PAM_chr2.139381.1	0	-	219501483	219501483	0	1	3401,	0,
chr2	231658431	231658781	Bj_merge_PAM.47917.1	0	-	231658781	231658781	0	1	350,	0,
chr2	231982036	231982276	Bj_merge_PAP.52503.1	0	+	231982276	231982276	0	1	240,	0,
chr2	231982816	231983042	Bj_merge_PAP.52509.1	0	+	231983042	231983042	0	1	226,	0,
chr2	231983334	231983698	Bj_merge_PAP.52512.1	0	+	231983698	231983698	0	1	364,	0,
chr2	231984946	231985465	Bj_merge_PAP.52516.1	0	+	231985465	231985465	0	1	519,	0,
chr2	231987160	231988361	Bj_merge_PAP.52539.1	0	+	231988361	231988361	0	1	1201,	0,
chr2	231988781	231989000	Bj_merge_PAP.52540.1	0	+	231989000	231989000	0	1	219,	0,
chr2	232026065	232026473	Bj_merge_PAP.52457.1	0	-	232026473	232026473	0	1	408,	0,
chr2	233632826	233633475	Bj_merge_PAP.52741.1	0	+	233633475	233633475	0	1	649,	0,
chr2	233635604	233636276	Bj_merge_PAP.52744.1	0	+	233636276	233636276	0	1	672,	0,
chr2	238577509	238578366	Bj_merge_PAM.48323.1	0	-	238578366	238578366	0	1	857,	0,
chr2	238599392	238599851	Bj_merge_PAM.48324.1	0	-	238599851	238599851	0	1	459,	0,
chr2	238603644	238604062	Bj_merge_PAM.48330.1	0	-	238604062	238604062	0	1	418,	0,
chr20	1310062	1310468	Bj_merge_PAP.53105.1	0	+	1310468	1310468	0	1	406,	0,
chr20	5100860	5101466	Bj_merge_PAP.53301.1	0	+	5101466	5101466	0	1	606,	0,
chr20	5101765	5101980	Bj_merge_PAP.53304.1	0	+	5101980	5101980	0	1	215,	0,
chr20	14317326	14317868	Bj_merge_PAP.53408.1	0	-	14317868	14317868	0	1	542,	0,
chr20	18685578	18685919	Bj_merge_PAP.53522.1	0	-	18685919	18685919	0	1	341,	0,
chr20	20011534	20013030	Bj_PAM_chr20.13933.1	0	-	20013030	20013030	0	1	1496,	0,
chr20	30158950	30159585	Bj_PAM_chr20.17611.1	0	+	30159585	30159585	0	1	635,	0,
chr20	32142421	32142826	Bj_merge_PAP.53860.1	0	-	32142826	32142826	0	1	405,	0,
chr20	33063713	33064059	Bj_merge_PAP.54030.1	0	-	33064059	33064059	0	1	346,	0,
chr20	33579240	33579554	Bj_merge_PAP.53945.1	0	-	33579554	33579554	0	1	314,	0,
chr20	33852668	33853317	Bj_PAP_chr20.13373.1	0	-	33853317	33853317	0	1	649,	0,
chr20	33854617	33856168	Bj_PAM_chr20.20429.3	0	-	33856168	33856168	0	2	387,830,	0,721,
chr20	33857905	33858172	Bj_merge_PAP.54042.1	0	-	33858172	33858172	0	1	267,	0,
chr20	33860322	33862477	Bj_merge_PAP.54043.1;Bj_merge_PAP.54045.1;Bj_merge_PAP.54035.1	0	-	33862477	33862477	0	1	2155,	0,
chr20	34205495	34207526	Bj_PAP_chr20.13615.3	0	-	34207526	34207526	0	3	1425,115,25,	0,1622,2006,
chr20	34535956	34536724	Bj_merge_PAP.54066.1	0	-	34536724	34536724	0	1	768,	0,
chr20	34537107	34537696	Bj_merge_PAP.54067.1	0	-	34537696	34537696	0	1	589,	0,
chr20	35522054	35522326	Bj_merge_PAP.54123.1	0	-	35522326	35522326	0	1	272,	0,
chr20	36150616	36150946	Bj_merge_PAP.54148.1	0	-	36150946	36150946	0	1	330,	0,
chr20	37243460	37243915	Bj_merge_PAP.54200.1	0	-	37243915	37243915	0	1	455,	0,
chr20	43118551	43119226	Bj_merge_PAP.54367.1	0	-	43119226	43119226	0	1	675,	0,
chr20	43122656	43123234	Bj_merge_PAP.54368.1	0	-	43123234	43123234	0	1	578,	0,
chr20	43125997	43126581	Bj_merge_PAP.54400.1	0	+	43126581	43126581	0	1	584,	0,
chr20	45947476	45947951	Bj_merge_PAP.54559.19	0	-	45947951	45947951	0	1	475,	0,
chr20	49202904	49205174	Bj_PAM_chr20.29337.1	0	+	49205174	49205174	0	1	2270,	0,
chr20	57607820	57608123	Bj_merge_PAP.54829.1	0	+	57608123	57608123	0	1	303,	0,
chr20	60963736	60965056	Bj_PAM_chr20.35107.1	0	+	60965056	60965056	0	1	1320,	0,
chr20	62160245	62161127	Bj_PAM_chr20.35699.1	0	+	62161127	62161127	0	1	882,	0,
chr20	62186131	62186538	Bj_merge_PAP.54929.1	0	-	62186538	62186538	0	1	407,	0,
chr20	62313353	62313802	Bj_merge_PAP.55012.1	0	-	62313802	62313802	0	1	449,	0,
chr20	62376039	62377302	ENST00000447343.1.1	0	+	62377302	62377302	0	2	40,424,	0,839,
chr20	62496764	62497264	Bj_merge_PAP.54978.1	0	-	62497264	62497264	0	1	500,	0,
chr20	62585104	62585383	Bj_merge_PAP.54963.1	0	-	62585383	62585383	0	1	279,	0,
chr20	62585865	62586330	Bj_merge_PAP.54964.1	0	-	62586330	62586330	0	1	465,	0,
chr21	15482569	15485268	Bj_PAP_chr21.1153.1;Bj_PAP_chr21.1155.1	0	+	15485268	15485268	0	1	2699,	0,
chr21	18965472	18965706	Bj_merge_PAM.50299.1	0	-	18965706	18965706	0	1	234,	0,
chr21	27374155	27374692	Bj_merge_PAM.50393.1	0	+	27374692	27374692	0	1	537,	0,
chr21	34107665	34108367	Bj_merge_PAP.55348.1	0	-	34108367	34108367	0	1	702,	0,
chr21	34111424	34111936	Bj_merge_PAP.55350.1	0	-	34111936	34111936	0	1	512,	0,
chr21	34112365	34113564	Bj_PAM_chr21.14205.1;Bj_PAM_chr21.14207.1	0	-	34113564	34113564	0	1	1199,	0,
chr21	36261285	36265104	Bj_merge_PAP.55480.1	0	+	36265104	36265104	0	1	3819,	0,
chr21	37422526	37423582	ENST00000341022.3.1	0	+	37423582	37423582	0	1	1056,	0,
chr21	37442819	37443167	Bj_merge_PAP.55399.1	0	+	37443167	37443167	0	1	348,	0,
chr21	37508033	37508724	Bj_merge_PAP.55452.1	0	+	37508724	37508724	0	1	691,	0,
chr21	37509130	37509464	Bj_merge_PAP.55465.1	0	+	37509464	37509464	0	1	334,	0,
chr21	37514195	37514489	Bj_merge_PAM.50613.1	0	+	37514489	37514489	0	1	294,	0,
chr21	37583344	37584414	Bj_merge_PAP.55422.1	0	-	37584414	37584414	0	1	1070,	0,
chr21	38592672	38593035	Bj_merge_PAP.55468.1	0	-	38593035	38593035	0	1	363,	0,
chr21	39616218	39616542	Bj_merge_PAP.55495.1	0	-	39616542	39616542	0	1	324,	0,
chr21	40557499	40558429	Bj_merge_PAP.55678.1;Bj_merge_PAP.55679.1	0	+	40558429	40558429	0	1	930,	0,
chr21	45466596	45467007	Bj_merge_PAP.55833.1	0	-	45467007	45467007	0	1	411,	0,
chr21	46713840	46714668	Bj_merge_PAP.55874.1	0	-	46714668	46714668	0	1	828,	0,
chr21	47661073	47662170	Bj_merge_PAP.55951.1	0	-	47662170	47662170	0	1	1097,	0,
chr21	47669614	47669994	Bj_merge_PAP.55941.1	0	-	47669994	47669994	0	1	380,	0,
chr22	20804384	20806831	Bj_merge_PAP.56126.1	0	+	20806831	20806831	0	1	2447,	0,
chr22	21334676	21335369	Bj_merge_PAP.56142.1	0	-	21335369	21335369	0	1	693,	0,
chr22	24378948	24379603	Bj_merge_PAM.51394.1	0	+	24379603	24379603	0	1	655,	0,
chr22	29107084	29107700	Bj_merge_PAM.51513.1	0	+	29107700	29107700	0	1	616,	0,
chr22	29195482	29195972	Bj_merge_PAM.51528.1	0	+	29195972	29195972	0	1	490,	0,
chr22	30196237	30196743	Bj_merge_PAP.56437.1	0	+	30196743	30196743	0	1	506,	0,
chr22	30817943	30819492	Bj_merge_PAP.56497.1	0	-	30819492	30819492	0	1	1549,	0,
chr22	30938861	30940070	ENST00000422796.1.1	0	+	30940070	30940070	0	1	1209,	0,
chr22	33202225	33203130	Bj_merge_PAP.56622.1	0	+	33203130	33203130	0	1	905,	0,
chr22	33203425	33206935	Bj_merge_PAP.56628.1;Bj_merge_PAP.56632.1	0	+	33206935	33206935	0	1	3510,	0,
chr22	33207170	33209997	Bj_merge_PAP.56636.1	0	+	33209997	33209997	0	1	2827,	0,
chr22	33210345	33213818	Bj_merge_PAP.56639.1;Bj_merge_PAP.56642.1;Bj_merge_PAP.56644.1;Bj_merge_PAP.56645.1;Bj_merge_PAP.56646.1	0	+	33213818	33213818	0	1	3473,	0,
chr22	33215226	33215551	Bj_merge_PAP.56647.1	0	+	33215551	33215551	0	1	325,	0,
chr22	33216926	33217470	Bj_merge_PAP.56648.1	0	+	33217470	33217470	0	1	544,	0,
chr22	33218281	33218491	Bj_merge_PAP.56650.1	0	+	33218491	33218491	0	1	210,	0,
chr22	33227175	33227653	Bj_merge_PAP.56653.1	0	+	33227653	33227653	0	1	478,	0,
chr22	33229466	33229816	Bj_merge_PAP.56658.1	0	+	33229816	33229816	0	1	350,	0,
chr22	36652632	36652947	Bj_merge_PAP.56676.1	0	-	36652947	36652947	0	1	315,	0,
chr22	36656964	36657734	Bj_merge_PAP.56671.1	0	-	36657734	36657734	0	1	770,	0,
chr22	37969294	37969743	Bj_merge_PAP.56739.1	0	+	37969743	37969743	0	1	449,	0,
chr22	37970539	37972253	Bj_PAM_chr22.14029.1;Bj_PAM_chr22.14031.1	0	+	37972253	37972253	0	1	1714,	0,
chr22	37972505	37973505	Bj_PAM_chr22.14033.1	0	+	37973505	37973505	0	1	1000,	0,
chr22	37973858	37974722	Bj_PAM_chr22.14035.1	0	+	37974722	37974722	0	1	864,	0,
chr22	38874934	38876135	Bj_merge_PAM.52033.10	0	-	38876135	38876135	0	1	1201,	0,
chr22	39009036	39009361	Bj_merge_PAP.56896.1	0	+	39009361	39009361	0	1	325,	0,
chr22	39118732	39119119	Bj_PAP_chr22.13757.1	0	-	39119119	39119119	0	1	387,	0,
chr22	40895485	40895796	Bj_merge_PAM.52169.1	0	+	40895796	40895796	0	1	311,	0,
chr22	42396989	42397259	Bj_merge_PAP.57205.1	0	-	42397259	42397259	0	1	270,	0,
chr22	42503791	42505073	Bj_PAP_chr22.16381.1	0	-	42505073	42505073	0	1	1282,	0,
chr22	42966855	42967410	Bj_merge_PAP.57285.1	0	-	42967410	42967410	0	1	555,	0,
chr22	42968092	42968440	Bj_PAP_chr22.16595.1	0	-	42968440	42968440	0	1	348,	0,
chr22	43014887	43015905	Bj_PAP_chr22.16643.1	0	+	43015905	43015905	0	1	1018,	0,
chr22	50965438	50968321	Bj_PAM_chr22.22727.1	0	+	50968321	50968321	0	1	2883,	0,
chr3	3194628	3195743	Bj_PAM_chr3.785.5	0	+	3195743	3195743	0	1	1115,	0,
chr3	8930078	8931661	Bj_merge_PAP.57631.1	0	+	8931661	8931661	0	1	1583,	0,
chr3	9422507	9423979	Bj_PAP_chr3.3227.1	0	-	9423979	9423979	0	1	1472,	0,
chr3	9803073	9803394	Bj_merge_PAP.57633.1	0	+	9803394	9803394	0	1	321,	0,
chr3	9955247	9955745	Bj_merge_PAP.57787.1	0	-	9955745	9955745	0	1	498,	0,
chr3	10131368	10131758	Bj_merge_PAP.57861.1	0	+	10131758	10131758	0	1	390,	0,
chr3	10214510	10215335	Bj_merge_PAP.57677.1	0	-	10215335	10215335	0	1	825,	0,
chr3	11234414	11267594	Bj_PAP_chr3.4019.1	0	-	11267594	11267594	0	3	1159,211,208,	0,2265,32972,
chr3	11262643	11262977	Bj_merge_PAP.57716.1	0	-	11262977	11262977	0	1	334,	0,
chr3	11266438	11267063	Bj_merge_PAP.57720.1	0	-	11267063	11267063	0	1	625,	0,
chr3	12625229	12627764	Bj_PAM_chr3.8231.1	0	+	12627764	12627764	0	1	2535,	0,
chr3	12871367	12872518	Bj_PAM_chr3.8377.1	0	-	12872518	12872518	0	1	1151,	0,
chr3	15083516	15089379	Bj_merge_PAP.57919.7	0	-	15089379	15089379	0	3	3723,222,1014,	0,3743,4849,
chr3	15298957	15300460	ENST00000413977.1.1	0	+	15300460	15300460	0	2	156,408,	0,1095,
chr3	17506723	17506985	Bj_PAP_chr3.7037.1	0	+	17506985	17506985	0	1	262,	0,
chr3	18026291	18026600	Bj_merge_PAP.57948.1	0	-	18026600	18026600	0	1	309,	0,
chr3	20021638	20022458	Bj_merge_PAP.58040.1;Bj_merge_PAP.58043.1	0	+	20022458	20022458	0	1	820,	0,
chr3	20023199	20023422	Bj_merge_PAP.58048.1	0	+	20023422	20023422	0	1	223,	0,
chr3	20027011	20027632	Bj_PAP_chr3.7637.1	0	+	20027632	20027632	0	1	621,	0,
chr3	25613756	25614752	Bj_merge_PAP.58177.1	0	-	25614752	25614752	0	1	996,	0,
chr3	25796508	25797249	Bj_merge_PAP.58161.1	0	+	25797249	25797249	0	1	741,	0,
chr3	29364457	29365177	Bj_merge_PAM.53464.1	0	-	29365177	29365177	0	1	720,	0,
chr3	39172710	39173042	Bj_merge_PAP.58608.1	0	-	39173042	39173042	0	1	332,	0,
chr3	39173541	39174583	Bj_merge_PAP.58609.1;Bj_merge_PAP.58620.1	0	-	39174583	39174583	0	1	1042,	0,
chr3	39174880	39175175	Bj_merge_PAP.58626.1	0	-	39175175	39175175	0	1	295,	0,
chr3	39176942	39177269	Bj_merge_PAP.58633.1	0	-	39177269	39177269	0	1	327,	0,
chr3	39178229	39179120	Bj_merge_PAP.58621.1	0	-	39179120	39179120	0	1	891,	0,
chr3	44618807	44622689	Bj_PAP_chr3.16899.1	0	-	44622689	44622689	0	2	3025,798,	0,3084,
chr3	48222979	48223225	Bj_PAP_chr3.18939.1	0	+	48223225	48223225	0	1	246,	0,
chr3	48489082	48489483	Bj_merge_PAM.53982.1	0	-	48489483	48489483	0	1	401,	0,
chr3	49454249	49456028	Bj_PAP_chr3.19987.1	0	+	49456028	49456028	0	1	1779,	0,
chr3	49761930	49762166	Bj_merge_PAP.59174.1	0	+	49762166	49762166	0	1	236,	0,
chr3	50323303	50323825	Bj_merge_PAP.59241.1	0	-	50323825	50323825	0	1	522,	0,
chr3	50378688	50379700	Bj_merge_PAP.59249.1	0	+	50379700	50379700	0	1	1012,	0,
chr3	50381342	50381741	Bj_PAP_chr3.20857.1	0	+	50381741	50381741	0	1	399,	0,
chr3	50607864	50608272	Bj_PAM_chr3.33237.1	0	+	50608272	50608272	0	1	408,	0,
chr3	51419437	51420900	Bj_merge_PAP.59314.1	0	-	51420900	51420900	0	1	1463,	0,
chr3	52015236	52015562	Bj_merge_PAP.59348.1	0	-	52015562	52015562	0	1	326,	0,
chr3	52015910	52016826	Bj_PAP_chr3.21563.1	0	-	52016826	52016826	0	1	916,	0,
chr3	52729796	52732016	Bj_PAM_chr3.34853.6	0	+	52732016	52732016	0	1	2220,	0,
chr3	53892513	53894725	Bj_PAM_chr3.35563.1	0	-	53894725	53894725	0	1	2212,	0,
chr3	55517281	55517629	Bj_merge_PAM.54425.1	0	+	55517629	55517629	0	1	348,	0,
chr3	57168319	57168722	Bj_PAP_chr3.23691.1	0	+	57168722	57168722	0	1	403,	0,
chr3	57542746	57544260	Bj_merge_PAP.59531.1;Bj_merge_PAM.54447.1	0	-	57544260	57544260	0	1	1514,	0,
chr3	57545042	57546038	Bj_merge_PAP.59533.1	0	-	57546038	57546038	0	1	996,	0,
chr3	58860909	58861246	Bj_merge_PAP.59623.1	0	+	58861246	58861246	0	1	337,	0,
chr3	59795091	59796311	Bj_merge_PAP.59576.1;Bj_merge_PAP.59579.1	0	+	59796311	59796311	0	1	1220,	0,
chr3	59804035	59805777	Bj_merge_PAP.59584.1;Bj_merge_PAP.59581.1;Bj_merge_PAP.59583.1	0	+	59805777	59805777	0	1	1742,	0,
chr3	62589800	62590400	Bj_merge_PAP.59606.1	0	+	62590400	62590400	0	1	600,	0,
chr3	63995023	63995317	Bj_merge_PAM.54565.1	0	-	63995317	63995317	0	1	294,	0,
chr3	63996389	63996941	Bj_merge_PAM.54573.1	0	+	63996941	63996941	0	1	552,	0,
chr3	64160338	64160649	Bj_merge_PAP.59630.1	0	+	64160649	64160649	0	1	311,	0,
chr3	64181971	64182204	Bj_merge_PAP.59635.1	0	-	64182204	64182204	0	1	233,	0,
chr3	65673029	65674141	Bj_PAP_chr3.26609.1;Bj_PAP_chr3.26611.1	0	+	65674141	65674141	0	1	1112,	0,
chr3	65880860	65881195	Bj_merge_PAP.59717.1	0	-	65881195	65881195	0	1	335,	0,
chr3	65882418	65883086	Bj_merge_PAP.59721.1	0	-	65883086	65883086	0	1	668,	0,
chr3	65886663	65887074	Bj_merge_PAP.59727.1	0	-	65887074	65887074	0	1	411,	0,
chr3	65888967	65889418	Bj_merge_PAP.59730.1	0	-	65889418	65889418	0	1	451,	0,
chr3	65893432	65893846	Bj_merge_PAP.59738.1	0	-	65893846	65893846	0	1	414,	0,
chr3	65897068	65897850	Bj_merge_PAP.59742.1	0	-	65897850	65897850	0	1	782,	0,
chr3	65899980	65900640	Bj_merge_PAP.59746.1;Bj_merge_PAP.59750.1	0	-	65900640	65900640	0	1	660,	0,
chr3	65900949	65901162	Bj_merge_PAP.59754.1	0	-	65901162	65901162	0	1	213,	0,
chr3	65902392	65902709	Bj_merge_PAP.59758.1	0	-	65902709	65902709	0	1	317,	0,
chr3	65903215	65903665	Bj_merge_PAP.59764.1	0	-	65903665	65903665	0	1	450,	0,
chr3	72094649	72094978	Bj_merge_PAP.59851.1	0	+	72094978	72094978	0	1	329,	0,
chr3	72136468	72136708	Bj_merge_PAP.59853.1	0	+	72136708	72136708	0	1	240,	0,
chr3	72821846	72822489	Bj_merge_PAP.59894.1	0	+	72822489	72822489	0	1	643,	0,
chr3	88108889	88114176	Bj_merge_PAP.60070.1;Bj_merge_PAP.60074.1	0	+	88114176	88114176	0	1	5287,	0,
chr3	88114556	88114886	Bj_merge_PAP.60078.1	0	+	88114886	88114886	0	1	330,	0,
chr3	88115179	88115454	Bj_merge_PAP.60083.1	0	+	88115454	88115454	0	1	275,	0,
chr3	88117224	88117594	Bj_merge_PAP.60087.1	0	+	88117594	88117594	0	1	370,	0,
chr3	88128810	88129310	Bj_merge_PAP.60091.1	0	+	88129310	88129310	0	1	500,	0,
chr3	88136544	88136785	Bj_merge_PAP.60095.1	0	+	88136785	88136785	0	1	241,	0,
chr3	88137009	88137424	Bj_merge_PAP.60100.1	0	+	88137424	88137424	0	1	415,	0,
chr3	88138606	88140183	Bj_merge_PAP.60104.1;Bj_merge_PAP.60107.1	0	+	88140183	88140183	0	1	1577,	0,
chr3	88141515	88141857	Bj_merge_PAP.60112.1	0	+	88141857	88141857	0	1	342,	0,
chr3	88142594	88142886	Bj_merge_PAP.60116.1	0	+	88142886	88142886	0	1	292,	0,
chr3	88194072	88194293	Bj_merge_PAP.60023.1	0	+	88194293	88194293	0	1	221,	0,
chr3	98512262	98512571	Bj_merge_PAP.60255.1	0	-	98512571	98512571	0	1	309,	0,
chr3	99552130	99553347	Bj_merge_PAP.60175.1	0	+	99553347	99553347	0	1	1217,	0,
chr3	99554188	99554737	Bj_merge_PAP.60178.1	0	+	99554737	99554737	0	1	549,	0,
chr3	99556359	99556747	Bj_merge_PAP.60182.1	0	+	99556747	99556747	0	1	388,	0,
chr3	99562814	99564135	Bj_merge_PAP.60190.1	0	-	99564135	99564135	0	1	1321,	0,
chr3	99563568	99564244	Bj_merge_PAP.60192.1	0	+	99564244	99564244	0	1	676,	0,
chr3	99565092	99565827	Bj_merge_PAP.60185.1	0	+	99565827	99565827	0	1	735,	0,
chr3	99566822	99569161	Bj_PAP_chr3.34999.1	0	+	99569161	99569161	0	1	2339,	0,
chr3	99575416	99576362	Bj_merge_PAP.60230.1	0	+	99576362	99576362	0	1	946,	0,
chr3	99577486	99578038	Bj_merge_PAP.60235.1	0	-	99578038	99578038	0	1	552,	0,
chr3	99581364	99581902	Bj_merge_PAP.60237.1	0	-	99581902	99581902	0	1	538,	0,
chr3	99582570	99584586	Bj_PAM_chr3.57647.1	0	-	99584586	99584586	0	1	2016,	0,
chr3	99585353	99585840	Bj_merge_PAP.60239.1	0	-	99585840	99585840	0	1	487,	0,
chr3	99588205	99590996	Bj_merge_PAP.60245.1;Bj_merge_PAP.60248.1	0	-	99590996	99590996	0	1	2791,	0,
chr3	99596332	99597297	Bj_PAP_chr3.35115.1	0	+	99597297	99597297	0	1	965,	0,
chr3	99597929	99599341	Bj_PAP_chr3.35117.1	0	+	99599341	99599341	0	1	1412,	0,
chr3	99599710	99600259	Bj_merge_PAP.60189.1	0	+	99600259	99600259	0	1	549,	0,
chr3	99601330	99601768	Bj_merge_PAP.60194.1	0	+	99601768	99601768	0	1	438,	0,
chr3	99603166	99604268	Bj_merge_PAP.60197.1	0	+	99604268	99604268	0	1	1102,	0,
chr3	99613367	99614011	Bj_merge_PAP.60198.1	0	+	99614011	99614011	0	1	644,	0,
chr3	99759569	99761112	Bj_merge_PAP.60220.1	0	-	99761112	99761112	0	1	1543,	0,
chr3	99761717	99762151	Bj_merge_PAP.60227.1	0	+	99762151	99762151	0	1	434,	0,
chr3	99762730	99763355	Bj_merge_PAP.60231.1	0	+	99763355	99763355	0	1	625,	0,
chr3	100084617	100085019	Bj_merge_PAP.60336.1	0	+	100085019	100085019	0	1	402,	0,
chr3	100383925	100384212	Bj_PAP_chr3.35767.1	0	-	100384212	100384212	0	1	287,	0,
chr3	100471252	100475311	Bj_PAM_chr3.58731.2;Bj_merge_PAM.55224.2	0	+	100475311	100475311	0	1	4059,	0,
chr3	100477219	100477589	Bj_merge_PAM.55228.1	0	+	100477589	100477589	0	1	370,	0,
chr3	100511514	100511929	Bj_merge_PAM.55233.1	0	+	100511929	100511929	0	1	415,	0,
chr3	101567383	101567727	Bj_merge_PAP.60424.1	0	-	101567727	101567727	0	1	344,	0,
chr3	111288782	111289903	Bj_PAP_chr3.38963.1	0	-	111289903	111289903	0	1	1121,	0,
chr3	111641988	111642263	Bj_merge_PAM.55756.1	0	-	111642263	111642263	0	1	275,	0,
chr3	111793249	111793778	Bj_merge_PAP.60610.1	0	-	111793778	111793778	0	1	529,	0,
chr3	111840185	111841733	Bj_merge_PAP.60790.1;Bj_merge_PAP.60793.1	0	+	111841733	111841733	0	1	1548,	0,
chr3	111847275	111848534	Bj_PAM_chr3.66653.1;Bj_PAM_chr3.66655.1;Bj_PAM_chr3.66657.1	0	+	111848534	111848534	0	1	1259,	0,
chr3	111849125	111849770	Bj_PAM_chr3.66631.3	0	+	111849770	111849770	0	1	645,	0,
chr3	111850875	111851423	Bj_PAP_chr3.39229.1	0	+	111851423	111851423	0	2	278,263,	0,285,
chr3	111861079	111861657	Bj_merge_PAP.60650.1	0	+	111861657	111861657	0	1	578,	0,
chr3	111861899	111862708	Bj_merge_PAP.60653.1	0	+	111862708	111862708	0	1	809,	0,
chr3	111863161	111863709	Bj_merge_PAP.60656.1	0	+	111863709	111863709	0	1	548,	0,
chr3	111864846	111867010	Bj_merge_PAP.60663.1;Bj_merge_PAP.60668.1	0	+	111867010	111867010	0	1	2164,	0,
chr3	111867325	111868025	Bj_merge_PAP.60676.1	0	+	111868025	111868025	0	1	700,	0,
chr3	111868245	111869526	Bj_merge_PAP.60679.1;Bj_merge_PAP.60685.1	0	+	111869526	111869526	0	1	1281,	0,
chr3	111869984	111871002	Bj_merge_PAP.60688.1	0	+	111871002	111871002	0	1	1018,	0,
chr3	111872487	111872925	Bj_merge_PAP.60694.1	0	+	111872925	111872925	0	1	438,	0,
chr3	111873217	111873470	Bj_merge_PAP.60697.1	0	+	111873470	111873470	0	1	253,	0,
chr3	111874332	111874814	Bj_merge_PAP.60703.1	0	+	111874814	111874814	0	1	482,	0,
chr3	111875217	111875515	Bj_merge_PAP.60705.1	0	+	111875515	111875515	0	1	298,	0,
chr3	111876650	111877365	Bj_merge_PAP.60712.1	0	+	111877365	111877365	0	1	715,	0,
chr3	111878197	111879063	Bj_merge_PAP.60713.1;Bj_merge_PAP.60722.1	0	+	111879063	111879063	0	1	866,	0,
chr3	111885580	111886287	Bj_merge_PAP.60725.1;Bj_merge_PAP.60728.1	0	+	111886287	111886287	0	1	707,	0,
chr3	111886585	111887005	Bj_merge_PAP.60732.1	0	+	111887005	111887005	0	1	420,	0,
chr3	111888349	111888891	Bj_merge_PAP.60741.1	0	+	111888891	111888891	0	1	542,	0,
chr3	111891341	111891606	Bj_merge_PAP.60739.1	0	+	111891606	111891606	0	1	265,	0,
chr3	111894639	111894919	Bj_merge_PAP.60742.1	0	+	111894919	111894919	0	1	280,	0,
chr3	111895527	111895854	Bj_merge_PAP.60748.1	0	+	111895854	111895854	0	1	327,	0,
chr3	111897367	111898285	Bj_merge_PAP.60750.1;Bj_merge_PAP.60749.1	0	+	111898285	111898285	0	1	918,	0,
chr3	111916248	111916677	Bj_merge_PAP.60757.1	0	+	111916677	111916677	0	1	429,	0,
chr3	111918400	111919672	Bj_merge_PAP.60760.1;Bj_merge_PAP.60756.1	0	+	111919672	111919672	0	1	1272,	0,
chr3	111920151	111920607	Bj_merge_PAP.60766.1	0	+	111920607	111920607	0	1	456,	0,
chr3	111920940	111922607	Bj_PAP_chr3.39243.1	0	+	111922607	111922607	0	1	1667,	0,
chr3	112000245	112000571	Bj_merge_PAP.60768.1	0	+	112000571	112000571	0	1	326,	0,
chr3	112722623	112723694	Bj_merge_PAM.55683.1	0	+	112723694	112723694	0	1	1071,	0,
chr3	113079170	113079494	Bj_merge_PAM.55687.1	0	+	113079494	113079494	0	1	324,	0,
chr3	114089520	114089811	Bj_merge_PAP.61052.1	0	-	114089811	114089811	0	1	291,	0,
chr3	114092218	114092651	Bj_merge_PAP.61055.1	0	-	114092651	114092651	0	1	433,	0,
chr3	114093187	114093772	Bj_merge_PAP.61058.1	0	-	114093772	114093772	0	1	585,	0,
chr3	114094265	114094996	Bj_merge_PAP.61062.1;Bj_merge_PAP.61063.1	0	-	114094996	114094996	0	1	731,	0,
chr3	114095893	114096825	Bj_merge_PAP.61066.1	0	-	114096825	114096825	0	1	932,	0,
chr3	114097032	114097615	Bj_merge_PAP.61067.1	0	-	114097615	114097615	0	1	583,	0,
chr3	114100686	114101479	Bj_merge_PAP.61068.1	0	-	114101479	114101479	0	1	793,	0,
chr3	114343986	114344592	Bj_merge_PAP.61332.1	0	+	114344592	114344592	0	1	606,	0,
chr3	115719506	115719976	Bj_merge_PAP.60959.1	0	+	115719976	115719976	0	1	470,	0,
chr3	119029221	119029744	Bj_merge_PAM.55833.1	0	-	119029744	119029744	0	1	523,	0,
chr3	122459587	122460126	Bj_merge_PAP.61192.1	0	+	122460126	122460126	0	1	539,	0,
chr3	123306084	123307615	Bj_PAP_chr3.45149.1	0	-	123307615	123307615	0	1	1531,	0,
chr3	123312995	123313398	Bj_merge_PAM.56472.1	0	-	123313398	123313398	0	1	403,	0,
chr3	123320426	123321441	Bj_PAP_chr3.45165.1	0	-	123321441	123321441	0	1	1015,	0,
chr3	123324493	123325165	Bj_PAP_chr3.45173.1	0	-	123325165	123325165	0	1	672,	0,
chr3	123325685	123326137	Bj_PAP_chr3.45175.1	0	-	123326137	123326137	0	1	452,	0,
chr3	123327106	123328186	Bj_PAP_chr3.45179.1	0	-	123328186	123328186	0	1	1080,	0,
chr3	123334759	123335189	Bj_merge_PAP.61669.1	0	-	123335189	123335189	0	1	430,	0,
chr3	123335463	123335903	Bj_merge_PAP.61671.1	0	-	123335903	123335903	0	1	440,	0,
chr3	123338152	123338402	Bj_PAM_chr3.77861.1	0	-	123338402	123338402	0	1	250,	0,
chr3	123344672	123345293	Bj_merge_PAP.61702.1	0	-	123345293	123345293	0	1	621,	0,
chr3	123346730	123347782	Bj_PAP_chr3.45197.1	0	-	123347782	123347782	0	1	1052,	0,
chr3	127389408	127389803	Bj_merge_PAP.61469.1	0	-	127389803	127389803	0	1	395,	0,
chr3	127390791	127391067	Bj_merge_PAP.61472.1	0	-	127391067	127391067	0	1	276,	0,
chr3	128209127	128210090	Bj_merge_PAP.61560.1;Bj_merge_PAP.61564.1	0	+	128210090	128210090	0	1	963,	0,
chr3	128210664	128211124	Bj_merge_PAP.61570.1	0	+	128211124	128211124	0	1	460,	0,
chr3	130611217	130612357	Bj_merge_PAP.61731.1	0	-	130612357	130612357	0	1	1140,	0,
chr3	130733104	130734476	Bj_merge_PAP.61906.1	0	+	130734476	130734476	0	1	1372,	0,
chr3	132321665	132322816	Bj_PAM_chr3.84255.1	0	+	132322816	132322816	0	1	1151,	0,
chr3	132377651	132378142	Bj_merge_PAP.61940.1	0	-	132378142	132378142	0	1	491,	0,
chr3	132379980	132380445	Bj_PAP_chr3.49367.1	0	+	132380445	132380445	0	1	465,	0,
chr3	132382214	132382505	Bj_PAP_chr3.49373.1	0	+	132382505	132382505	0	1	291,	0,
chr3	132385769	132386239	Bj_PAP_chr3.49381.1	0	+	132386239	132386239	0	1	470,	0,
chr3	132392825	132393078	Bj_merge_PAP.61943.1	0	+	132393078	132393078	0	1	253,	0,
chr3	132398121	132398714	Bj_merge_PAM.56563.1	0	+	132398714	132398714	0	1	593,	0,
chr3	133319489	133320005	Bj_merge_PAM.56628.1	0	+	133320005	133320005	0	1	516,	0,
chr3	134202255	134202998	Bj_merge_PAP.62008.1	0	+	134202998	134202998	0	1	743,	0,
chr3	135785940	135786405	Bj_merge_PAP.62024.1	0	-	135786405	135786405	0	1	465,	0,
chr3	136618318	136618927	Bj_merge_PAP.62069.1	0	-	136618927	136618927	0	1	609,	0,
chr3	137743597	137745118	Bj_PAP_chr3.51341.1	0	-	137745118	137745118	0	1	1521,	0,
chr3	141082520	141082991	Bj_merge_PAP.62095.1	0	-	141082991	141082991	0	1	471,	0,
chr3	141083389	141084470	Bj_PAP_chr3.52609.1	0	-	141084470	141084470	0	1	1081,	0,
chr3	141318913	141319207	Bj_PAP_chr3.52843.1	0	-	141319207	141319207	0	1	294,	0,
chr3	142169274	142169599	Bj_PAP_chr3.53411.1	0	+	142169599	142169599	0	1	325,	0,
chr3	147111773	147112129	Bj_PAM_chr3.94803.1	0	+	147112129	147112129	0	1	356,	0,
chr3	147112934	147113723	Bj_merge_PAP.62389.1	0	+	147113723	147113723	0	1	789,	0,
chr3	148886318	148888738	Bj_merge_PAP.62426.1;Bj_merge_PAP.62428.1	0	+	148888738	148888738	0	1	2420,	0,
chr3	149375996	149379149	NR_040250.1	0	+	149379149	149379149	0	3	499,942,257,	0,1168,2896,
chr3	149376740	149377106	Bj_merge_PAM.57083.1	0	+	149377106	149377106	0	1	366,	0,
chr3	149419531	149419867	Bj_merge_PAP.62423.1	0	+	149419867	149419867	0	1	336,	0,
chr3	149674664	149675082	Bj_merge_PAP.62521.1	0	-	149675082	149675082	0	1	418,	0,
chr3	149675937	149677439	Bj_merge_PAP.62526.1;Bj_merge_PAP.62531.1	0	-	149677439	149677439	0	1	1502,	0,
chr3	149677732	149678064	Bj_merge_PAP.62501.1	0	-	149678064	149678064	0	1	332,	0,
chr3	155893657	155894587	Bj_PAP_chr3.58537.1	0	-	155894587	155894587	0	1	930,	0,
chr3	156234583	156234906	Bj_merge_PAP.62696.1	0	-	156234906	156234906	0	1	323,	0,
chr3	156241532	156242263	Bj_merge_PAP.62701.1;Bj_merge_PAP.62704.1	0	-	156242263	156242263	0	1	731,	0,
chr3	156242628	156243301	Bj_merge_PAP.62709.1	0	-	156243301	156243301	0	1	673,	0,
chr3	156243892	156244157	Bj_merge_PAP.62715.1	0	-	156244157	156244157	0	1	265,	0,
chr3	156244437	156245461	Bj_merge_PAP.62719.1	0	-	156245461	156245461	0	1	1024,	0,
chr3	156250534	156252510	Bj_merge_PAP.62730.1;Bj_PAP_chr3.58643.1;Bj_merge_PAP.62733.1	0	-	156252510	156252510	0	1	1976,	0,
chr3	156252758	156255129	Bj_merge_PAP.62735.1;Bj_merge_PAP.62737.1	0	-	156255129	156255129	0	1	2371,	0,
chr3	156469408	156469781	Bj_merge_PAP.62685.1	0	+	156469781	156469781	0	1	373,	0,
chr3	157157811	157159468	Bj_merge_PAP.62802.1;Bj_merge_PAP.62807.1	0	+	157159468	157159468	0	1	1657,	0,
chr3	158385128	158386667	Bj_PAM_chr3.103267.1;Bj_merge_PAP.62809.1	0	-	158386667	158386667	0	1	1539,	0,
chr3	158388856	158390036	Bj_merge_PAP.62817.1	0	-	158390036	158390036	0	1	1180,	0,
chr3	159448735	159449048	Bj_merge_PAP.62875.1	0	-	159449048	159449048	0	1	313,	0,
chr3	159476262	159481381	Bj_merge_PAP.62894.1;Bj_merge_PAP.62897.1;Bj_merge_PAP.62899.1;Bj_merge_PAP.62870.5	0	-	159481381	159481381	0	1	5119,	0,
chr3	159481891	159482655	Bj_PAM_chr3.103941.1	0	-	159482655	159482655	0	1	764,	0,
chr3	159492370	159492902	Bj_merge_PAP.62919.1	0	-	159492902	159492902	0	1	532,	0,
chr3	159818567	159819461	Bj_PAP_chr3.60449.2	0	+	159819461	159819461	0	2	92,672,	0,222,
chr3	159819562	159820705	Bj_PAP_chr3.60451.2	0	+	159820705	159820705	0	1	1143,	0,
chr3	160153504	160154582	Bj_PAM_chr3.104813.2	0	+	160154582	160154582	0	1	1078,	0,
chr3	160157814	160159268	Bj_merge_PAP.63079.1;Bj_merge_PAP.63085.1	0	+	160159268	160159268	0	1	1454,	0,
chr3	160159570	160160158	Bj_merge_PAP.63095.1	0	+	160160158	160160158	0	1	588,	0,
chr3	168830191	168830919	Bj_merge_PAP.62990.1	0	+	168830919	168830919	0	1	728,	0,
chr3	169513092	169514174	Bj_merge_PAP.63081.1	0	+	169514174	169514174	0	1	1082,	0,
chr3	169802651	169803148	Bj_merge_PAP.63076.1	0	-	169803148	169803148	0	1	497,	0,
chr3	174984447	174984934	Bj_merge_PAP.63308.1	0	-	174984934	174984934	0	1	487,	0,
chr3	175149247	175149500	Bj_merge_PAP.63336.1	0	-	175149500	175149500	0	1	253,	0,
chr3	175435905	175436463	Bj_PAP_chr3.65827.1	0	-	175436463	175436463	0	1	558,	0,
chr3	177014943	177015802	Bj_PAP_chr3.66467.1	0	-	177015802	177015802	0	1	859,	0,
chr3	179301813	179302033	Bj_merge_PAP.63524.1	0	-	179302033	179302033	0	1	220,	0,
chr3	179303474	179304054	Bj_merge_PAP.63530.1	0	-	179304054	179304054	0	1	580,	0,
chr3	179304694	179304940	Bj_merge_PAP.63537.1	0	-	179304940	179304940	0	1	246,	0,
chr3	180332182	180332979	Bj_PAP_chr3.68169.1	0	+	180332979	180332979	0	1	797,	0,
chr3	180333467	180334160	Bj_PAM_chr3.117539.1	0	+	180334160	180334160	0	1	693,	0,
chr3	180338619	180339108	Bj_merge_PAP.63535.1	0	+	180339108	180339108	0	1	489,	0,
chr3	180340346	180340741	Bj_merge_PAP.63533.1	0	+	180340741	180340741	0	1	395,	0,
chr3	183893699	183894112	Bj_merge_PAP.63790.1	0	-	183894112	183894112	0	1	413,	0,
chr3	194310596	194310970	Bj_merge_PAP.64089.1	0	-	194310970	194310970	0	1	374,	0,
chr3	196046302	196046657	Bj_merge_PAP.64275.1	0	+	196046657	196046657	0	1	355,	0,
chr3	196730507	196731609	ENST00000437064.1.1	0	+	196731609	196731609	0	2	61,245,	0,857,
chr3	197678782	197679004	Bj_merge_PAP.64518.1	0	+	197679004	197679004	0	1	222,	0,
chr3	197679949	197680213	Bj_merge_PAP.64521.1	0	+	197680213	197680213	0	1	264,	0,
chr3	197681633	197681979	Bj_merge_PAP.64524.1	0	+	197681979	197681979	0	1	346,	0,
chr3	197683886	197684803	Bj_PAM_chr3.128453.1	0	+	197684803	197684803	0	1	917,	0,
chr3	197685234	197685766	Bj_merge_PAM.58654.1	0	+	197685766	197685766	0	1	532,	0,
chr3	197686043	197686692	Bj_merge_PAM.58655.1	0	+	197686692	197686692	0	1	649,	0,
chr4	480711	481001	Bj_PAP_chr4.425.1	0	+	481001	481001	0	1	290,	0,
chr4	984307	984659	Bj_merge_PAP.64430.1	0	+	984659	984659	0	1	352,	0,
chr4	985050	985410	Bj_merge_PAP.64434.1	0	+	985410	985410	0	1	360,	0,
chr4	986058	987067	Bj_merge_PAP.64439.1	0	+	987067	987067	0	1	1009,	0,
chr4	2948387	2948661	Bj_merge_PAP.64733.1	0	-	2948661	2948661	0	1	274,	0,
chr4	5782306	5782661	Bj_merge_PAP.64801.1	0	-	5782661	5782661	0	1	355,	0,
chr4	7056311	7059002	Bj_merge_PAP.64778.1;Bj_merge_PAP.64779.1;Bj_merge_PAP.64780.1	0	-	7059002	7059002	0	1	2691,	0,
chr4	7766985	7767390	Bj_merge_PAP.64822.1	0	-	7767390	7767390	0	1	405,	0,
chr4	7769910	7770535	Bj_merge_PAP.64826.1	0	-	7770535	7770535	0	1	625,	0,
chr4	7778248	7778746	Bj_merge_PAP.64827.1	0	-	7778746	7778746	0	1	498,	0,
chr4	7844973	7845340	Bj_merge_PAP.64819.1	0	+	7845340	7845340	0	1	367,	0,
chr4	15584313	15584716	Bj_merge_PAM.59140.1	0	-	15584716	15584716	0	1	403,	0,
chr4	15597582	15598163	Bj_PAP_chr4.8019.3	0	-	15598163	15598163	0	1	581,	0,
chr4	15601377	15602154	Bj_merge_PAP.64918.1	0	-	15602154	15602154	0	1	777,	0,
chr4	16257872	16258199	Bj_PAP_chr4.8511.1	0	-	16258199	16258199	0	1	327,	0,
chr4	17847678	17849213	Bj_PAM_chr4.12455.1	0	+	17849213	17849213	0	1	1535,	0,
chr4	17855132	17855407	Bj_merge_PAM.59211.1	0	+	17855407	17855407	0	1	275,	0,
chr4	17877681	17878013	Bj_merge_PAM.59226.1	0	+	17878013	17878013	0	1	332,	0,
chr4	17879531	17880095	Bj_merge_PAM.59238.1	0	+	17880095	17880095	0	1	564,	0,
chr4	17885739	17886726	Bj_merge_PAM.59280.1	0	+	17886726	17886726	0	1	987,	0,
chr4	20731382	20732553	Bj_PAP_chr4.10055.1	0	+	20732553	20732553	0	1	1171,	0,
chr4	26347358	26347863	Bj_merge_PAM.59354.1	0	-	26347863	26347863	0	1	505,	0,
chr4	26875321	26875529	Bj_PAP_chr4.12175.1	0	-	26875529	26875529	0	1	208,	0,
chr4	38083571	38083920	Bj_merge_PAP.65217.1	0	-	38083920	38083920	0	1	349,	0,
chr4	39435884	39436246	Bj_merge_PAP.65223.1	0	-	39436246	39436246	0	1	362,	0,
chr4	39447769	39448289	Bj_merge_PAP.65224.1	0	-	39448289	39448289	0	1	520,	0,
chr4	39549028	39552276	Bj_PAM_chr4.21667.1	0	-	39552276	39552276	0	1	3248,	0,
chr4	39567590	39568109	Bj_merge_PAP.65315.1	0	-	39568109	39568109	0	1	519,	0,
chr4	40579564	40579841	Bj_merge_PAP.65332.1	0	+	40579841	40579841	0	1	277,	0,
chr4	44704395	44705162	Bj_PAM_chr4.23961.1	0	+	44705162	44705162	0	1	767,	0,
chr4	54327076	54330012	Bj_PAM_chr4.27819.1;Bj_PAM_chr4.27821.1	0	+	54330012	54330012	0	1	2936,	0,
chr4	56218167	56218582	Bj_merge_PAP.65814.1	0	-	56218582	56218582	0	1	415,	0,
chr4	56294816	56297506	Bj_merge_PAP.65952.1;Bj_PAM_chr4.28907.2	0	+	56297506	56297506	0	1	2690,	0,
chr4	56297940	56303025	Bj_merge_PAP.65953.1;Bj_merge_PAP.65954.1	0	+	56303025	56303025	0	1	5085,	0,
chr4	56306834	56307174	Bj_PAM_chr4.28909.1	0	+	56307174	56307174	0	1	340,	0,
chr4	74315019	74315267	Bj_merge_PAP.66226.1	0	-	74315267	74315267	0	1	248,	0,
chr4	76807163	76807408	Bj_PAP_chr4.26667.1	0	+	76807408	76807408	0	1	245,	0,
chr4	77265737	77266180	Bj_PAP_chr4.26909.2	0	+	77266180	77266180	0	1	443,	0,
chr4	77880013	77880316	ENST00000429255.2.1	0	-	77880316	77880316	0	1	303,	0,
chr4	77975747	77996641	Bj_merge_PAP.66502.20	0	+	77996641	77996641	0	3	4041,156,16,	0,11655,20878,
chr4	79101375	79103296	Bj_PAP_chr4.27933.1	0	-	79103296	79103296	0	1	1921,	0,
chr4	84398881	84399447	Bj_merge_PAP.66691.1	0	+	84399447	84399447	0	1	566,	0,
chr4	86699162	86700396	Bj_merge_PAM.60896.1;Bj_merge_PAM.60897.1	0	-	86700396	86700396	0	1	1234,	0,
chr4	87797562	87797804	Bj_PAP_chr4.31015.1	0	+	87797804	87797804	0	1	242,	0,
chr4	87870817	87871276	ENST00000444365.1.1	0	-	87871276	87871276	0	1	459,	0,
chr4	87925591	87928002	Bj_merge_PAP.66858.1	0	-	87928002	87928002	0	1	2411,	0,
chr4	88128243	88129105	Bj_PAP_chr4.31251.2	0	+	88129105	88129105	0	1	862,	0,
chr4	89744556	89745563	Bj_merge_PAP.67098.1	0	+	89745563	89745563	0	1	1007,	0,
chr4	93743284	93743666	Bj_PAP_chr4.32973.1	0	-	93743666	93743666	0	1	382,	0,
chr4	103673077	103673665	Bj_merge_PAP.67316.1	0	+	103673665	103673665	0	1	588,	0,
chr4	103749211	103765232	ENST00000501133.2.1	0	+	103765232	103765232	0	2	131,752,	0,15269,
chr4	103750307	103750652	Bj_PAM_chr4.53785.1	0	+	103750652	103750652	0	1	345,	0,
chr4	103751001	103751771	Bj_merge_PAP.67402.1	0	+	103751771	103751771	0	1	770,	0,
chr4	103766493	103767655	Bj_PAM_chr4.53817.1	0	+	103767655	103767655	0	1	1162,	0,
chr4	106600491	106601252	Bj_PAP_chr4.36669.1;Bj_merge_PAP.67432.1	0	-	106601252	106601252	0	1	761,	0,
chr4	109806504	109808516	Bj_merge_PAP.67614.1;Bj_merge_PAP.67615.1	0	+	109808516	109808516	0	1	2012,	0,
chr4	114389708	114390805	Bj_merge_PAM.61872.1	0	+	114390805	114390805	0	1	1097,	0,
chr4	114880508	114882772	Bj_merge_PAM.61813.1	0	+	114882772	114882772	0	1	2264,	0,
chr4	119115114	119116134	Bj_PAP_chr4.40683.1	0	-	119116134	119116134	0	1	1020,	0,
chr4	119205485	119206507	Bj_merge_PAP.67789.1	0	+	119206507	119206507	0	1	1022,	0,
chr4	119206972	119207191	Bj_merge_PAP.67793.1	0	+	119207191	119207191	0	1	219,	0,
chr4	119209034	119209247	Bj_merge_PAP.67798.1	0	+	119209247	119209247	0	1	213,	0,
chr4	119210084	119211152	Bj_merge_PAP.67816.1	0	+	119211152	119211152	0	1	1068,	0,
chr4	119944705	119945322	Bj_merge_PAP.67835.1	0	-	119945322	119945322	0	1	617,	0,
chr4	119959817	119961894	Bj_merge_PAP.67837.1	0	-	119961894	119961894	0	1	2077,	0,
chr4	120208484	120209815	Bj_merge_PAM.62062.1	0	-	120209815	120209815	0	1	1331,	0,
chr4	120210806	120211397	Bj_merge_PAM.62063.1	0	-	120211397	120211397	0	1	591,	0,
chr4	120222566	120224170	Bj_merge_PAP.67829.1	0	+	120224170	120224170	0	1	1604,	0,
chr4	120240815	120241939	Bj_merge_PAP.67879.1;Bj_merge_PAP.67883.1	0	+	120241939	120241939	0	1	1124,	0,
chr4	120242496	120243121	Bj_merge_PAP.67882.1	0	+	120243121	120243121	0	1	625,	0,
chr4	120419330	120419866	Bj_merge_PAP.68101.1	0	+	120419866	120419866	0	1	536,	0,
chr4	120420304	120420673	Bj_merge_PAP.68102.1	0	+	120420673	120420673	0	1	369,	0,
chr4	120423720	120425570	Bj_PAP_chr4.41571.5	0	+	120425570	120425570	0	1	1850,	0,
chr4	122617517	122617775	Bj_merge_PAP.68004.2	0	+	122617775	122617775	0	1	258,	0,
chr4	123820304	123829839	Bj_PAP_chr4.43119.1;Bj_PAP_chr4.43121.1	0	+	123829839	123829839	0	1	9535,	0,
chr4	123830370	123832010	Bj_merge_PAP.68326.1	0	+	123832010	123832010	0	1	1640,	0,
chr4	123832750	123833453	Bj_PAM_chr4.65809.1	0	+	123833453	123833453	0	1	703,	0,
chr4	123834502	123834892	Bj_merge_PAP.68328.1	0	+	123834892	123834892	0	1	390,	0,
chr4	123835478	123836028	Bj_merge_PAM.62085.1	0	+	123836028	123836028	0	1	550,	0,
chr4	123837659	123838030	Bj_merge_PAM.62094.1	0	+	123838030	123838030	0	1	371,	0,
chr4	123838285	123839228	Bj_merge_PAM.62095.1	0	+	123839228	123839228	0	1	943,	0,
chr4	123841312	123842235	Bj_merge_PAP.68350.1	0	+	123842235	123842235	0	1	923,	0,
chr4	138975512	138975858	Bj_merge_PAP.68379.1	0	+	138975858	138975858	0	1	346,	0,
chr4	139093304	139093867	Bj_merge_PAP.68478.1	0	-	139093867	139093867	0	1	563,	0,
chr4	139095349	139095986	Bj_merge_PAP.68483.1	0	-	139095986	139095986	0	1	637,	0,
chr4	139096232	139096702	Bj_merge_PAP.68487.1	0	-	139096702	139096702	0	1	470,	0,
chr4	139097344	139097954	Bj_merge_PAP.68489.1	0	-	139097954	139097954	0	1	610,	0,
chr4	139098469	139098947	Bj_merge_PAP.68492.1	0	-	139098947	139098947	0	1	478,	0,
chr4	139965907	139966567	Bj_PAP_chr4.47909.2	0	-	139966567	139966567	0	1	660,	0,
chr4	141072916	141073181	Bj_merge_PAP.68457.1	0	+	141073181	141073181	0	1	265,	0,
chr4	143326336	143327207	Bj_PAM_chr4.76527.1	0	+	143327207	143327207	0	1	871,	0,
chr4	144435301	144435736	Bj_merge_PAP.68625.1	0	+	144435736	144435736	0	1	435,	0,
chr4	146546414	146547219	Bj_PAP_chr4.50413.1	0	-	146547219	146547219	0	1	805,	0,
chr4	146653151	146653505	Bj_merge_PAP.68618.1	0	-	146653505	146653505	0	1	354,	0,
chr4	151214235	151215140	Bj_merge_PAP.68746.1	0	+	151215140	151215140	0	1	905,	0,
chr4	151219809	151220117	Bj_merge_PAP.68749.1	0	+	151220117	151220117	0	1	308,	0,
chr4	154228620	154229963	NR_001562.1	0	-	154229963	154229963	0	1	1343,	0,
chr4	156782621	156783038	Bj_merge_PAP.68791.1	0	+	156783038	156783038	0	1	417,	0,
chr4	159455044	159455266	Bj_merge_PAP.68846.1	0	-	159455266	159455266	0	1	222,	0,
chr4	159455682	159456039	Bj_merge_PAP.68851.1	0	-	159456039	159456039	0	1	357,	0,
chr4	159458306	159459402	Bj_merge_PAP.68867.1	0	-	159459402	159459402	0	1	1096,	0,
chr4	164448983	164452015	Bj_PAP_chr4.55819.3	0	+	164452015	164452015	0	1	3032,	0,
chr4	164455362	164455630	Bj_merge_PAP.68985.1	0	+	164455630	164455630	0	1	268,	0,
chr4	164854172	164854502	Bj_PAP_chr4.55951.1	0	+	164854502	164854502	0	1	330,	0,
chr4	165109598	165110184	Bj_PAP_chr4.56001.1	0	+	165110184	165110184	0	1	586,	0,
chr4	165110418	165111101	Bj_PAP_chr4.56003.1	0	+	165111101	165111101	0	1	683,	0,
chr4	166325739	166325946	Bj_PAP_chr4.56483.2	0	-	166325946	166325946	0	1	207,	0,
chr4	169104452	169104902	Bj_merge_PAP.69072.1	0	-	169104902	169104902	0	1	450,	0,
chr4	170579961	170580938	Bj_merge_PAP.69166.1	0	-	170580938	170580938	0	1	977,	0,
chr4	174216035	174216503	Bj_merge_PAM.63326.1	0	-	174216503	174216503	0	1	468,	0,
chr4	174216809	174217108	Bj_merge_PAM.63348.1	0	-	174217108	174217108	0	1	299,	0,
chr4	174241958	174242768	Bj_PAP_chr4.58789.3	0	-	174242768	174242768	0	1	810,	0,
chr4	176883216	176883472	Bj_merge_PAP.69318.1	0	+	176883472	176883472	0	1	256,	0,
chr4	186287938	186288398	Bj_merge_PAM.63642.1	0	+	186288398	186288398	0	1	460,	0,
chr4	186292829	186296396	Bj_PAM_chr4.100511.1	0	+	186296396	186296396	0	1	3567,	0,
chr4	188400380	188401205	Bj_merge_PAP.69862.1	0	+	188401205	188401205	0	1	825,	0,
chr5	473486	476000	Bj_PAM_chr5.311.2	0	+	476000	476000	0	3	675,90,639,	0,1766,1875,
chr5	478237	480999	ENST00000534918.1.1	0	+	480999	480999	0	1	2762,	0,
chr5	9716445	9716885	Bj_merge_PAP.70039.1	0	+	9716885	9716885	0	1	440,	0,
chr5	10229820	10230199	Bj_merge_PAM.63835.1	0	+	10230199	10230199	0	1	379,	0,
chr5	14143875	14146210	Bj_PAP_chr5.3779.2	0	-	14146210	14146210	0	2	1675,550,	0,1785,
chr5	14705565	14706645	Bj_merge_PAP.70159.1;Bj_merge_PAP.70160.1	0	+	14706645	14706645	0	1	1080,	0,
chr5	14712802	14716638	NR_046285.1	0	+	14716638	14716638	0	2	2491,108,	0,3728,
chr5	17157640	17158765	Bj_merge_PAP.70333.1	0	+	17158765	17158765	0	1	1125,	0,
chr5	17159011	17160358	Bj_merge_PAP.70334.1;Bj_merge_PAP.70336.1	0	+	17160358	17160358	0	1	1347,	0,
chr5	17160633	17160891	Bj_merge_PAP.70335.1	0	+	17160891	17160891	0	1	258,	0,
chr5	17161514	17162188	Bj_merge_PAP.70337.1	0	+	17162188	17162188	0	1	674,	0,
chr5	17162683	17163070	Bj_merge_PAP.70340.1	0	+	17163070	17163070	0	1	387,	0,
chr5	17163407	17163928	Bj_merge_PAP.70341.1	0	+	17163928	17163928	0	1	521,	0,
chr5	17164196	17165619	Bj_merge_PAP.70343.1;Bj_merge_PAP.70342.1;Bj_merge_PAP.70345.1	0	+	17165619	17165619	0	1	1423,	0,
chr5	17172943	17173311	Bj_merge_PAP.70348.1	0	+	17173311	17173311	0	1	368,	0,
chr5	17181502	17182243	Bj_merge_PAP.70350.1	0	+	17182243	17182243	0	1	741,	0,
chr5	17182789	17183589	Bj_merge_PAP.70354.1	0	+	17183589	17183589	0	1	800,	0,
chr5	17183837	17184281	Bj_merge_PAP.70353.1	0	+	17184281	17184281	0	1	444,	0,
chr5	21882648	21884150	Bj_PAP_chr5.6071.1	0	+	21884150	21884150	0	2	174,1321,	0,181,
chr5	34008336	34009060	Bj_merge_PAP.70575.1	0	+	34009060	34009060	0	1	724,	0,
chr5	38938630	38939097	Bj_merge_PAP.71010.1	0	+	38939097	38939097	0	1	467,	0,
chr5	38942837	38943365	Bj_merge_PAP.71011.1	0	+	38943365	38943365	0	1	528,	0,
chr5	42468202	42468523	Bj_merge_PAP.71060.1	0	-	42468523	42468523	0	1	321,	0,
chr5	43019034	43019244	Bj_merge_PAP.71278.1	0	+	43019244	43019244	0	1	210,	0,
chr5	43019761	43020631	Bj_merge_PAP.71280.1	0	+	43020631	43020631	0	1	870,	0,
chr5	52396564	52397023	Bj_merge_PAM.64705.1	0	+	52397023	52397023	0	1	459,	0,
chr5	54458528	54458806	Bj_merge_PAP.71294.1	0	+	54458806	54458806	0	1	278,	0,
chr5	54463716	54464728	Bj_merge_PAM.64778.1	0	+	54464728	54464728	0	1	1012,	0,
chr5	55489028	55489471	Bj_merge_PAP.71310.1	0	+	55489471	55489471	0	1	443,	0,
chr5	60446466	60446965	Bj_merge_PAM.64943.1	0	-	60446965	60446965	0	1	499,	0,
chr5	72316520	72316959	Bj_PAP_chr5.22877.1	0	-	72316959	72316959	0	1	439,	0,
chr5	74075550	74075992	Bj_merge_PAP.72064.1	0	+	74075992	74075992	0	1	442,	0,
chr5	74077077	74077862	Bj_PAP_chr5.23469.1	0	+	74077862	74077862	0	1	785,	0,
chr5	74095548	74096017	Bj_PAP_chr5.23485.1	0	+	74096017	74096017	0	1	469,	0,
chr5	81520807	81521183	Bj_merge_PAM.65833.1	0	-	81521183	81521183	0	1	376,	0,
chr5	81524986	81525449	Bj_merge_PAM.65836.1	0	-	81525449	81525449	0	1	463,	0,
chr5	81534190	81535134	Bj_merge_PAM.65839.1;Bj_merge_PAM.65840.1	0	-	81535134	81535134	0	1	944,	0,
chr5	81535815	81536197	Bj_merge_PAM.65842.1	0	-	81536197	81536197	0	1	382,	0,
chr5	81536928	81537364	Bj_merge_PAP.72387.1	0	-	81537364	81537364	0	1	436,	0,
chr5	81538283	81538586	Bj_merge_PAM.65851.1	0	-	81538586	81538586	0	1	303,	0,
chr5	81539620	81540128	Bj_merge_PAM.65854.1	0	-	81540128	81540128	0	1	508,	0,
chr5	81540808	81541443	Bj_merge_PAP.72394.1	0	-	81541443	81541443	0	1	635,	0,
chr5	81543474	81543892	Bj_merge_PAM.65862.1	0	-	81543892	81543892	0	1	418,	0,
chr5	81544129	81544630	Bj_merge_PAM.65864.1	0	-	81544630	81544630	0	1	501,	0,
chr5	81545232	81545710	Bj_merge_PAM.65866.1	0	-	81545710	81545710	0	1	478,	0,
chr5	81546898	81547243	Bj_merge_PAM.65867.1	0	-	81547243	81547243	0	1	345,	0,
chr5	81547561	81548016	Bj_merge_PAM.65868.1	0	-	81548016	81548016	0	1	455,	0,
chr5	81548931	81549319	Bj_merge_PAM.65788.1	0	-	81549319	81549319	0	1	388,	0,
chr5	86416059	86416596	Bj_merge_PAP.72392.1	0	-	86416596	86416596	0	1	537,	0,
chr5	86668626	86669533	Bj_PAM_chr5.53071.1	0	-	86669533	86669533	0	1	907,	0,
chr5	86674874	86679361	Bj_PAM_chr5.53035.1	0	-	86679361	86679361	0	1	4487,	0,
chr5	89809367	89810127	Bj_merge_PAM.65845.1	0	-	89810127	89810127	0	1	760,	0,
chr5	90608277	90609030	Bj_merge_PAP.72456.1	0	+	90609030	90609030	0	1	753,	0,
chr5	90676241	90676781	Bj_PAM_chr5.55409.1	0	-	90676781	90676781	0	1	540,	0,
chr5	90676849	90679042	Bj_merge_PAP.72466.1	0	+	90679042	90679042	0	1	2193,	0,
chr5	95193651	95193976	Bj_merge_PAP.72520.1	0	-	95193976	95193976	0	1	325,	0,
chr5	96098536	96099686	Bj_merge_PAP.72785.1	0	+	96099686	96099686	0	1	1150,	0,
chr5	96104569	96105786	Bj_merge_PAP.72874.1;Bj_merge_PAP.72878.1	0	+	96105786	96105786	0	1	1217,	0,
chr5	96110540	96116285	Bj_PAM_chr5.61313.7	0	+	96116285	96116285	0	6	685,1232,83,134,611,2970,	0,691,1929,2018,2158,2775,
chr5	96144287	96144554	Bj_merge_PAP.72890.1	0	+	96144554	96144554	0	1	267,	0,
chr5	111057703	111058361	Bj_merge_PAP.73076.1	0	-	111058361	111058361	0	1	658,	0,
chr5	111067197	111067698	Bj_PAM_chr5.71175.1	0	-	111067698	111067698	0	1	501,	0,
chr5	111068414	111070269	Bj_PAM_chr5.71177.1;Bj_PAM_chr5.71179.1;Bj_PAM_chr5.71181.1;Bj_PAM_chr5.71183.1	0	-	111070269	111070269	0	1	1855,	0,
chr5	111071229	111071966	Bj_PAM_chr5.71185.1	0	-	111071966	111071966	0	1	737,	0,
chr5	111072278	111072796	Bj_merge_PAP.73100.1	0	-	111072796	111072796	0	1	518,	0,
chr5	111073236	111075284	Bj_merge_PAP.73117.1;Bj_PAP_chr5.35039.1	0	-	111075284	111075284	0	1	2048,	0,
chr5	111503060	111504045	Bj_merge_PAP.72988.1	0	+	111504045	111504045	0	1	985,	0,
chr5	111504592	111504976	Bj_merge_PAP.72994.1	0	+	111504976	111504976	0	1	384,	0,
chr5	111505828	111506036	Bj_merge_PAP.72999.1	0	+	111506036	111506036	0	1	208,	0,
chr5	111506543	111507179	Bj_merge_PAP.73000.1;Bj_merge_PAP.73001.1	0	+	111507179	111507179	0	1	636,	0,
chr5	111508300	111508957	Bj_merge_PAP.73006.1	0	+	111508957	111508957	0	1	657,	0,
chr5	111509879	111510152	Bj_merge_PAP.73009.1	0	+	111510152	111510152	0	1	273,	0,
chr5	111511479	111511949	Bj_merge_PAP.73007.1	0	+	111511949	111511949	0	1	470,	0,
chr5	115898221	115898574	Bj_PAP_chr5.36509.1	0	+	115898574	115898574	0	2	262,28,	0,325,
chr5	131525821	131526932	Bj_merge_PAM.66848.1	0	-	131526932	131526932	0	1	1111,	0,
chr5	131649586	131650155	Bj_PAM_chr5.84069.1	0	+	131650155	131650155	0	1	569,	0,
chr5	131650673	131651553	Bj_PAM_chr5.84073.2	0	+	131651553	131651553	0	1	880,	0,
chr5	131655038	131655276	Bj_merge_PAP.73667.1	0	+	131655276	131655276	0	1	238,	0,
chr5	131655883	131657321	Bj_merge_PAP.73671.1;Bj_merge_PAP.73674.1	0	+	131657321	131657321	0	1	1438,	0,
chr5	134259798	134260550	Bj_merge_PAP.73922.1	0	-	134260550	134260550	0	1	752,	0,
chr5	134260852	134261704	Bj_PAP_chr5.43105.1	0	-	134261704	134261704	0	1	852,	0,
chr5	134605079	134605657	Bj_merge_PAP.73953.1	0	-	134605657	134605657	0	1	578,	0,
chr5	137272981	137273508	Bj_merge_PAP.73919.1	0	-	137273508	137273508	0	1	527,	0,
chr5	138208631	138209830	Bj_merge_PAP.74132.1;Bj_merge_PAP.74134.1	0	+	138209830	138209830	0	1	1199,	0,
chr5	142785218	142785574	Bj_merge_PAP.74299.1	0	+	142785574	142785574	0	1	356,	0,
chr5	142786299	142786757	Bj_merge_PAP.74301.1	0	+	142786757	142786757	0	1	458,	0,
chr5	150157669	150158049	Bj_merge_PAP.74541.1	0	-	150158049	150158049	0	1	380,	0,
chr5	150460918	150461845	Bj_merge_PAP.74624.1	0	+	150461845	150461845	0	1	927,	0,
chr5	150462425	150462732	Bj_merge_PAP.74591.1	0	+	150462732	150462732	0	1	307,	0,
chr5	153769401	153770625	Bj_merge_PAP.74785.1	0	+	153770625	153770625	0	1	1224,	0,
chr5	153771586	153772098	Bj_PAP_chr5.52275.1	0	+	153772098	153772098	0	1	512,	0,
chr5	153773451	153775240	Bj_merge_PAP.74791.1	0	+	153775240	153775240	0	1	1789,	0,
chr5	153776060	153776496	Bj_merge_PAP.74796.1	0	+	153776496	153776496	0	1	436,	0,
chr5	153783220	153783591	Bj_merge_PAP.74816.1	0	+	153783591	153783591	0	1	371,	0,
chr5	153791534	153791848	Bj_merge_PAP.74819.1	0	+	153791848	153791848	0	1	314,	0,
chr5	155850143	155850415	Bj_merge_PAP.74739.1	0	-	155850415	155850415	0	1	272,	0,
chr5	156809603	156809952	Bj_merge_PAM.67997.1	0	-	156809952	156809952	0	1	349,	0,
chr5	156810364	156811164	Bj_merge_PAM.67998.1	0	-	156811164	156811164	0	1	800,	0,
chr5	156814336	156814767	Bj_merge_PAM.68004.1	0	-	156814767	156814767	0	1	431,	0,
chr5	156815964	156817638	Bj_PAP_chr5.53501.1	0	-	156817638	156817638	0	2	443,144,	0,1530,
chr5	156816718	156817246	Bj_merge_PAP.74754.1	0	-	156817246	156817246	0	1	528,	0,
chr5	159377309	159377771	Bj_merge_PAP.74784.1	0	-	159377771	159377771	0	1	462,	0,
chr5	159685282	159685762	Bj_merge_PAP.74820.1	0	+	159685762	159685762	0	1	480,	0,
chr5	169398481	169398761	Bj_merge_PAP.74936.1	0	+	169398761	169398761	0	1	280,	0,
chr5	169401296	169401745	Bj_merge_PAP.74937.1	0	-	169401745	169401745	0	1	449,	0,
chr5	169402118	169405077	Bj_merge_PAP.74947.1;Bj_merge_PAP.74948.1	0	-	169405077	169405077	0	1	2959,	0,
chr5	169404497	169405278	Bj_merge_PAP.74949.1	0	+	169405278	169405278	0	1	781,	0,
chr5	171789012	171789632	Bj_merge_PAP.74940.1	0	+	171789632	171789632	0	1	620,	0,
chr5	172381909	172384165	ENST00000519755.1.1	0	+	172384165	172384165	0	3	139,191,159,	0,746,2097,
chr5	172383187	172383682	Bj_merge_PAP.75065.1	0	+	172383682	172383682	0	1	495,	0,
chr5	176866896	176867334	Bj_merge_PAP.75175.1	0	+	176867334	176867334	0	1	438,	0,
chr5	176875926	176877118	Bj_merge_PAM.68355.1;Bj_merge_PAM.68357.1	0	-	176877118	176877118	0	1	1192,	0,
chr5	176877830	176878293	Bj_merge_PAM.68362.1	0	-	176878293	176878293	0	1	463,	0,
chr5	176879108	176880039	Bj_PAM_chr5.112733.1	0	-	176880039	176880039	0	1	931,	0,
chr5	176880707	176880949	Bj_merge_PAM.68359.1	0	-	176880949	176880949	0	1	242,	0,
chr5	177641246	177643323	Bj_PAM_chr5.113589.4	0	+	177643323	177643323	0	1	2077,	0,
chr5	179022904	179030742	ENST00000500262.1.1	0	-	179030742	179030742	0	9	690,140,103,122,151,26,203,396,135,	0,918,2349,3364,3581,4169,6160,6473,7703,
chr5	179025633	179026086	Bj_merge_PAM.68491.1	0	-	179026086	179026086	0	1	453,	0,
chr5	179030802	179037017	Bj_merge_PAM.68492.1	0	-	179037017	179037017	0	1	6215,	0,
chr5	179245282	179245539	Bj_merge_PAM.68486.1	0	-	179245539	179245539	0	1	257,	0,
chr5	179246693	179247382	Bj_merge_PAM.68494.1	0	-	179247382	179247382	0	1	689,	0,
chr5	179276161	179276872	Bj_merge_PAM.68493.1	0	+	179276872	179276872	0	1	711,	0,
chr6	1702385	1702710	Bj_merge_PAP.75338.1	0	+	1702710	1702710	0	1	325,	0,
chr6	4120166	4120683	Bj_merge_PAP.75446.1	0	-	4120683	4120683	0	1	517,	0,
chr6	4121010	4121880	Bj_merge_PAP.75448.1	0	-	4121880	4121880	0	1	870,	0,
chr6	4122174	4122515	Bj_merge_PAP.75450.1	0	-	4122515	4122515	0	1	341,	0,
chr6	10413921	10414462	Bj_merge_PAM.68802.1	0	-	10414462	10414462	0	1	541,	0,
chr6	10428465	10429692	Bj_merge_PAP.75532.1;Bj_merge_PAP.75534.1	0	+	10429692	10429692	0	1	1227,	0,
chr6	11316694	11316965	Bj_merge_PAP.75566.1	0	+	11316965	11316965	0	1	271,	0,
chr6	11771429	11772113	Bj_merge_PAP.75581.1	0	+	11772113	11772113	0	1	684,	0,
chr6	13454337	13454782	Bj_merge_PAP.75622.1	0	+	13454782	13454782	0	1	445,	0,
chr6	13614342	13615387	ENST00000566170.1.1	0	-	13615387	13615387	0	1	1045,	0,
chr6	24699072	24699443	Bj_merge_PAP.76013.1	0	-	24699443	24699443	0	1	371,	0,
chr6	24699767	24700654	Bj_merge_PAP.76017.1	0	-	24700654	24700654	0	1	887,	0,
chr6	26170966	26171517	Bj_merge_PAP.75995.1	0	-	26171517	26171517	0	1	551,	0,
chr6	26473317	26474644	Bj_merge_PAP.76067.1	0	-	26474644	26474644	0	1	1327,	0,
chr6	26474202	26474979	Bj_merge_PAP.76071.2	0	+	26474979	26474979	0	1	777,	0,
chr6	26477032	26477389	Bj_merge_PAP.76055.1	0	+	26477389	26477389	0	1	357,	0,
chr6	26987144	26988085	NR_026776.1	0	-	26988085	26988085	0	1	941,	0,
chr6	27106084	27106730	Bj_merge_PAP.76102.1	0	+	27106730	27106730	0	1	646,	0,
chr6	28864341	28864603	Bj_merge_PAP.76221.1	0	-	28864603	28864603	0	1	262,	0,
chr6	29701146	29702697	Bj_merge_PAP.76262.1	0	+	29702697	29702697	0	1	1551,	0,
chr6	30227360	30260791	ENST00000482052.1.1	0	+	30260791	30260791	0	6	501,211,276,117,48,612,	0,813,1620,2003,2711,32819,
chr6	30652185	30653502	Bj_PAP_chr6.13979.1	0	+	30653502	30653502	0	2	24,610,	0,707,
chr6	30657183	30658612	Bj_PAP_chr6.13979.4	0	+	30658612	30658612	0	1	1429,	0,
chr6	31510080	31510904	ENST00000420520.1.1	0	+	31510904	31510904	0	2	93,423,	0,401,
chr6	31511623	31511890	Bj_merge_PAM.69544.1	0	+	31511890	31511890	0	1	267,	0,
chr6	31623169	31624069	Bj_merge_PAP.76495.1	0	-	31624069	31624069	0	1	900,	0,
chr6	31624307	31624636	Bj_merge_PAP.76486.1	0	-	31624636	31624636	0	1	329,	0,
chr6	31624922	31625830	Bj_merge_PAP.76487.1;Bj_merge_PAP.76488.1	0	-	31625830	31625830	0	1	908,	0,
chr6	31828213	31828955	Bj_merge_PAP.76480.1	0	+	31828955	31828955	0	1	742,	0,
chr6	32145198	32145629	Bj_merge_PAP.76482.1	0	+	32145629	32145629	0	1	431,	0,
chr6	32164327	32164788	Bj_merge_PAP.76511.1	0	+	32164788	32164788	0	1	461,	0,
chr6	32165287	32165601	Bj_merge_PAP.76483.1	0	+	32165601	32165601	0	1	314,	0,
chr6	32165891	32166381	Bj_merge_PAP.76484.1	0	+	32166381	32166381	0	1	490,	0,
chr6	32167599	32167923	Bj_merge_PAP.76490.1	0	+	32167923	32167923	0	1	324,	0,
chr6	32937280	32938436	Bj_merge_PAM.69705.1	0	-	32938436	32938436	0	1	1156,	0,
chr6	33269456	33269915	Bj_merge_PAM.69711.1	0	+	33269915	33269915	0	1	459,	0,
chr6	34625396	34625802	Bj_merge_PAM.69777.1	0	+	34625802	34625802	0	1	406,	0,
chr6	35441969	35442617	Bj_PAP_chr6.17703.1	0	+	35442617	35442617	0	1	648,	0,
chr6	35442996	35443724	Bj_merge_PAP.76659.1	0	+	35443724	35443724	0	2	491,24,	0,704,
chr6	35468511	35468942	Bj_PAP_chr6.17741.1	0	+	35468942	35468942	0	1	431,	0,
chr6	35471027	35471307	Bj_merge_PAP.76632.1	0	+	35471307	35471307	0	1	280,	0,
chr6	36059862	36060079	Bj_PAP_chr6.18231.1	0	-	36060079	36060079	0	1	217,	0,
chr6	41910034	41910430	Bj_merge_PAP.76857.1	0	+	41910430	41910430	0	1	396,	0,
chr6	43490176	43491109	Bj_PAM_chr6.31067.1	0	+	43491109	43491109	0	1	933,	0,
chr6	43572107	43572688	Bj_merge_PAM.70204.1	0	-	43572688	43572688	0	1	581,	0,
chr6	43581470	43583398	Bj_merge_PAM.70205.1	0	-	43583398	43583398	0	1	1928,	0,
chr6	45298594	45299239	Bj_merge_PAP.77142.1	0	-	45299239	45299239	0	1	645,	0,
chr6	45301011	45301302	Bj_merge_PAP.77145.1	0	-	45301302	45301302	0	1	291,	0,
chr6	45302256	45302500	Bj_merge_PAP.77147.1	0	-	45302500	45302500	0	1	244,	0,
chr6	45303026	45303243	Bj_merge_PAP.77150.1	0	-	45303243	45303243	0	1	217,	0,
chr6	45303461	45304050	Bj_merge_PAP.77152.1	0	-	45304050	45304050	0	1	589,	0,
chr6	45304744	45305346	Bj_merge_PAP.77155.1	0	-	45305346	45305346	0	1	602,	0,
chr6	45305802	45306084	Bj_merge_PAP.77158.1	0	-	45306084	45306084	0	1	282,	0,
chr6	45320542	45320823	Bj_merge_PAP.77162.1	0	-	45320823	45320823	0	1	281,	0,
chr6	45328480	45328748	Bj_merge_PAP.77164.1	0	-	45328748	45328748	0	1	268,	0,
chr6	45330913	45331218	Bj_merge_PAP.77169.1	0	-	45331218	45331218	0	1	305,	0,
chr6	45332192	45332542	Bj_merge_PAP.77172.1	0	-	45332542	45332542	0	1	350,	0,
chr6	45338413	45338639	Bj_merge_PAP.77176.1	0	-	45338639	45338639	0	1	226,	0,
chr6	45388394	45389854	Bj_merge_PAP.77084.1	0	-	45389854	45389854	0	1	1460,	0,
chr6	56840292	56840776	Bj_PAP_chr6.26201.1	0	-	56840776	56840776	0	1	484,	0,
chr6	57052138	57061005	Bj_PAP_chr6.26355.5	0	+	57061005	57061005	0	4	1266,1988,92,1437,	0,1272,6502,7430,
chr6	64514529	64515628	Bj_merge_PAP.77362.1	0	+	64515628	64515628	0	1	1099,	0,
chr6	64516388	64516625	Bj_merge_PAP.77363.1	0	+	64516625	64516625	0	1	237,	0,
chr6	74001876	74002481	Bj_PAM_chr6.45239.1	0	+	74002481	74002481	0	1	605,	0,
chr6	74205575	74206177	Bj_merge_PAP.77740.1	0	-	74206177	74206177	0	1	602,	0,
chr6	74207226	74207794	Bj_merge_PAP.77728.1	0	-	74207794	74207794	0	1	568,	0,
chr6	74431877	74432342	Bj_merge_PAM.70745.1	0	-	74432342	74432342	0	1	465,	0,
chr6	83846297	83846690	Bj_merge_PAM.71065.1	0	-	83846690	83846690	0	1	393,	0,
chr6	88214289	88216441	Bj_PAM_chr6.59095.3	0	-	88216441	88216441	0	1	2152,	0,
chr6	89809964	89810316	Bj_merge_PAP.78156.1	0	+	89810316	89810316	0	1	352,	0,
chr6	90011492	90011921	Bj_PAP_chr6.38069.1	0	+	90011921	90011921	0	1	429,	0,
chr6	90430871	90431545	Bj_merge_PAP.78407.1	0	+	90431545	90431545	0	1	674,	0,
chr6	100382423	100382905	Bj_merge_PAP.78474.1	0	+	100382905	100382905	0	1	482,	0,
chr6	100978476	100978741	Bj_PAP_chr6.40807.1	0	+	100978741	100978741	0	1	265,	0,
chr6	108881320	108881688	Bj_merge_PAP.78721.1	0	-	108881688	108881688	0	1	368,	0,
chr6	109228762	109229099	Bj_PAP_chr6.43387.1	0	-	109229099	109229099	0	1	337,	0,
chr6	109310591	109310848	Bj_merge_PAP.78704.1	0	+	109310848	109310848	0	1	257,	0,
chr6	114190637	114191435	Bj_merge_PAP.78862.1	0	+	114191435	114191435	0	1	798,	0,
chr6	116359893	116361107	NR_027338.1	0	+	116361107	116361107	0	1	1214,	0,
chr6	116446342	116446905	Bj_merge_PAP.78928.1	0	+	116446905	116446905	0	1	563,	0,
chr6	116691059	116691342	Bj_merge_PAP.78944.1	0	-	116691342	116691342	0	1	283,	0,
chr6	117884920	117885234	Bj_merge_PAP.79080.1	0	-	117885234	117885234	0	1	314,	0,
chr6	117885832	117886114	Bj_PAM_chr6.75505.1	0	-	117886114	117886114	0	1	282,	0,
chr6	119216391	119217338	Bj_merge_PAP.79120.1	0	+	119217338	119217338	0	1	947,	0,
chr6	126110649	126111495	Bj_merge_PAM.72184.1	0	-	126111495	126111495	0	1	846,	0,
chr6	129477761	129480543	Bj_PAP_chr6.50463.1	0	-	129480543	129480543	0	1	2782,	0,
chr6	129778180	129778461	Bj_merge_PAP.79360.1	0	-	129778461	129778461	0	1	281,	0,
chr6	129781423	129782145	Bj_merge_PAP.79329.1	0	-	129782145	129782145	0	1	722,	0,
chr6	129783657	129788143	Bj_merge_PAP.79330.1;Bj_merge_PAP.79371.1	0	-	129788143	129788143	0	1	4486,	0,
chr6	129790103	129790729	Bj_merge_PAP.79378.1	0	-	129790729	129790729	0	1	626,	0,
chr6	129791178	129791692	Bj_merge_PAP.79384.1	0	-	129791692	129791692	0	1	514,	0,
chr6	129795305	129795555	Bj_merge_PAP.79389.1	0	-	129795555	129795555	0	1	250,	0,
chr6	129796157	129796357	Bj_merge_PAP.79396.1	0	-	129796357	129796357	0	1	200,	0,
chr6	129797474	129797842	Bj_merge_PAP.79265.1	0	-	129797842	129797842	0	1	368,	0,
chr6	129809654	129811825	Bj_merge_PAP.79315.1	0	-	129811825	129811825	0	1	2171,	0,
chr6	129835172	129835687	Bj_merge_PAP.79310.1	0	-	129835687	129835687	0	1	515,	0,
chr6	134309030	134309921	Bj_PAM_chr6.86331.1	0	+	134309921	134309921	0	1	891,	0,
chr6	134496819	134498056	Bj_merge_PAP.79694.1	0	+	134498056	134498056	0	1	1237,	0,
chr6	134498424	134500376	Bj_merge_PAP.79695.1;Bj_merge_PAP.79587.1;Bj_merge_PAP.79591.1	0	+	134500376	134500376	0	1	1952,	0,
chr6	134768567	134775719	ENST00000422736.1.1	0	-	134775719	134775719	0	3	371,68,129,	0,504,7023,
chr6	136915318	136915802	Bj_merge_PAP.79726.1	0	+	136915802	136915802	0	1	484,	0,
chr6	140172325	140174082	Bj_merge_PAP.79866.1;Bj_merge_PAP.79867.1;Bj_merge_PAP.79869.1	0	-	140174082	140174082	0	1	1757,	0,
chr6	140176104	140176843	Bj_merge_PAP.79893.1	0	-	140176843	140176843	0	1	739,	0,
chr6	143380934	143381357	Bj_merge_PAP.80013.1	0	-	143381357	143381357	0	1	423,	0,
chr6	143996922	143997439	Bj_merge_PAP.80045.1	0	-	143997439	143997439	0	1	517,	0,
chr6	144692023	144692273	Bj_PAP_chr6.56019.1	0	-	144692273	144692273	0	1	250,	0,
chr6	146102893	146103110	Bj_merge_PAP.80048.1	0	-	146103110	146103110	0	1	217,	0,
chr6	146104939	146107104	Bj_PAP_chr6.56419.1	0	-	146107104	146107104	0	1	2165,	0,
chr6	146107887	146112450	Bj_PAP_chr6.56423.1	0	-	146112450	146112450	0	1	4563,	0,
chr6	146114788	146117300	Bj_PAM_chr6.94647.1	0	-	146117300	146117300	0	1	2512,	0,
chr6	146121908	146122121	Bj_merge_PAP.80091.1	0	-	146122121	146122121	0	1	213,	0,
chr6	146122839	146123700	Bj_merge_PAP.80095.1	0	-	146123700	146123700	0	1	861,	0,
chr6	146123965	146125006	Bj_merge_PAP.80098.1;Bj_merge_PAP.80101.1	0	-	146125006	146125006	0	1	1041,	0,
chr6	146128060	146128994	Bj_merge_PAP.80104.1	0	-	146128994	146128994	0	1	934,	0,
chr6	146129260	146135511	Bj_merge_PAP.80107.1	0	-	146135511	146135511	0	1	6251,	0,
chr6	146866399	146867667	Bj_merge_PAP.80121.1	0	-	146867667	146867667	0	1	1268,	0,
chr6	147122808	147124960	ENST00000562413.1.1	0	-	147124960	147124960	0	1	2152,	0,
chr6	147235660	147237487	Bj_merge_PAP.80133.1	0	+	147237487	147237487	0	1	1827,	0,
chr6	151356045	151356322	Bj_merge_PAP.80440.1	0	-	151356322	151356322	0	1	277,	0,
chr6	151360049	151360545	Bj_merge_PAP.80443.1	0	-	151360545	151360545	0	1	496,	0,
chr6	151361136	151362309	Bj_merge_PAP.80444.1	0	-	151362309	151362309	0	1	1173,	0,
chr6	151737971	151738591	Bj_merge_PAP.80405.1	0	+	151738591	151738591	0	1	620,	0,
chr6	151744458	151744815	Bj_merge_PAP.80406.1	0	+	151744815	151744815	0	1	357,	0,
chr6	155570423	155571242	Bj_PAM_chr6.101181.4	0	-	155571242	155571242	0	1	819,	0,
chr6	155574521	155576515	Bj_PAM_chr6.101181.7	0	-	155576515	155576515	0	1	1994,	0,
chr6	155591811	155592253	Bj_merge_PAP.80474.1	0	-	155592253	155592253	0	1	442,	0,
chr6	157339946	157342279	Bj_merge_PAP.80702.1	0	-	157342279	157342279	0	1	2333,	0,
chr6	158475937	158476460	Bj_merge_PAP.80619.1	0	-	158476460	158476460	0	1	523,	0,
chr6	158980391	158980635	Bj_merge_PAP.80536.1	0	-	158980635	158980635	0	1	244,	0,
chr6	160167390	160167659	Bj_merge_PAP.80770.1	0	-	160167659	160167659	0	1	269,	0,
chr7	1084240	1085452	ENST00000481403.1.1	0	+	1085452	1085452	0	2	54,480,	0,732,
chr7	1571286	1572564	Bj_merge_PAP.80980.1	0	-	1572564	1572564	0	1	1278,	0,
chr7	5664841	5665523	Bj_merge_PAP.81137.1	0	+	5665523	5665523	0	1	682,	0,
chr7	6071837	6072257	Bj_merge_PAP.81176.1	0	-	6072257	6072257	0	1	420,	0,
chr7	6074950	6075617	Bj_merge_PAP.81182.1	0	-	6075617	6075617	0	1	667,	0,
chr7	6449896	6450543	Bj_merge_PAP.81162.1	0	+	6450543	6450543	0	1	647,	0,
chr7	7680972	7681239	Bj_merge_PAP.81244.1	0	+	7681239	7681239	0	1	267,	0,
chr7	7713199	7713469	Bj_merge_PAP.81247.1	0	+	7713469	7713469	0	1	270,	0,
chr7	7714881	7715361	Bj_merge_PAP.81253.1	0	+	7715361	7715361	0	1	480,	0,
chr7	7716347	7716745	Bj_merge_PAP.81257.1	0	+	7716745	7716745	0	1	398,	0,
chr7	7727146	7727543	Bj_merge_PAP.81265.1	0	+	7727543	7727543	0	1	397,	0,
chr7	21931539	21931778	Bj_merge_PAP.81471.1	0	-	21931778	21931778	0	1	239,	0,
chr7	21932869	21933316	Bj_merge_PAP.81474.1	0	-	21933316	21933316	0	1	447,	0,
chr7	21935755	21936316	Bj_merge_PAP.81477.1	0	-	21936316	21936316	0	1	561,	0,
chr7	21937906	21938322	Bj_merge_PAP.81480.1	0	-	21938322	21938322	0	1	416,	0,
chr7	22604009	22604458	Bj_PAM_chr7.13193.2	0	-	22604458	22604458	0	1	449,	0,
chr7	25010540	25011066	Bj_merge_PAM.74274.1	0	+	25011066	25011066	0	1	526,	0,
chr7	26193427	26193951	Bj_merge_PAM.74152.1	0	-	26193951	26193951	0	1	524,	0,
chr7	26195670	26196096	Bj_merge_PAM.74140.1	0	-	26196096	26196096	0	1	426,	0,
chr7	26200218	26200954	Bj_merge_PAM.74143.1	0	-	26200954	26200954	0	1	736,	0,
chr7	26206648	26207123	Bj_merge_PAM.74142.1	0	-	26207123	26207123	0	1	475,	0,
chr7	26208927	26210538	Bj_merge_PAP.81662.1;Bj_merge_PAP.81664.1	0	-	26210538	26210538	0	1	1611,	0,
chr7	26211511	26212046	Bj_merge_PAP.81667.1	0	-	26212046	26212046	0	1	535,	0,
chr7	26212321	26213670	Bj_merge_PAP.81669.1	0	-	26213670	26213670	0	1	1349,	0,
chr7	26214208	26214697	Bj_merge_PAM.74154.1	0	-	26214697	26214697	0	1	489,	0,
chr7	26218038	26219988	Bj_PAM_chr7.15589.1	0	-	26219988	26219988	0	1	1950,	0,
chr7	26220481	26221316	Bj_PAM_chr7.15591.1	0	-	26221316	26221316	0	1	835,	0,
chr7	27870282	27870589	Bj_merge_PAP.81721.1	0	+	27870589	27870589	0	1	307,	0,
chr7	28077550	28078796	Bj_merge_PAP.81802.1	0	+	28078796	28078796	0	1	1246,	0,
chr7	32112220	32112448	Bj_merge_PAP.81870.1	0	+	32112448	32112448	0	1	228,	0,
chr7	32530165	32530596	Bj_merge_PAP.81761.1	0	+	32530596	32530596	0	1	431,	0,
chr7	33973113	33973651	Bj_merge_PAP.81829.1	0	-	33973651	33973651	0	1	538,	0,
[truncated: 315 more rows]

## Sheet: sheet 3
lncRNAs associated with transcription termination sites (TES)
chrom	start	end	name	score	strand	thickStart	thickEnd	color	blockCount	blockSizes	blockStart
chr1	760435	761475	Bj_PAP_chr1.745.1	0	-	761475	761475	0	1	1040,	0,
chr1	902534	902910	Bj_merge_PAP.6.1	0	+	902910	902910	0	1	376,	0,
chr1	903587	904902	Bj_merge_PAP.7.1	0	+	904902	904902	0	1	1315,	0,
chr1	931391	934105	Bj_PAP_chr1.893.1	0	-	934105	934105	0	1	2714,	0,
chr1	950973	951176	Bj_merge_PAP.16.1	0	+	951176	951176	0	1	203,	0,
chr1	952542	953072	Bj_merge_PAP.17.1	0	+	953072	953072	0	1	530,	0,
chr1	1241883	1242706	Bj_PAP_chr1.1083.1	0	-	1242706	1242706	0	1	823,	0,
chr1	1247581	1251061	Bj_PAM_chr1.1903.3	0	+	1251061	1251061	0	1	3480,	0,
chr1	1282852	1283507	Bj_merge_PAP.54.1	0	-	1283507	1283507	0	1	655,	0,
chr1	1342323	1346064	Bj_PAP_chr1.1177.3	0	+	1346064	1346064	0	2	1821,1914,	0,1827,
chr1	1407686	1408728	Bj_merge_PAP.93.1	0	+	1408728	1408728	0	1	1042,	0,
chr1	1588552	1588820	Bj_merge_PAP.145.1	0	-	1588820	1588820	0	1	268,	0,
chr1	2118960	2120204	Bj_PAP_chr1.1720.1	0	-	2120204	2120204	0	1	1244,	0,
chr1	2121898	2122913	Bj_merge_PAP.123.1	0	-	2122913	2122913	0	1	1015,	0,
chr1	3400766	3401384	Bj_merge_PAP.157.1	0	-	3401384	3401384	0	1	618,	0,
chr1	6644513	6644947	Bj_PAP_chr1.3184.1	0	+	6644947	6644947	0	1	434,	0,
chr1	6648699	6650465	Bj_PAP_chr1.3180.1	0	-	6650465	6650465	0	1	1766,	0,
chr1	6685632	6685958	Bj_merge_PAP.287.1	0	+	6685958	6685958	0	1	326,	0,
chr1	6686869	6687196	Bj_merge_PAP.289.1	0	+	6687196	6687196	0	1	327,	0,
chr1	7831797	7832224	Bj_PAM_chr1.5239.1	0	+	7832224	7832224	0	1	427,	0,
chr1	8066073	8066784	ENST00000423628.1.1	0	-	8066784	8066784	0	2	198,212,	0,499,
chr1	8068113	8068316	Bj_merge_PAP.302.1	0	-	8068316	8068316	0	1	203,	0,
chr1	8069154	8069399	Bj_merge_PAP.305.1	0	-	8069399	8069399	0	1	245,	0,
chr1	8069705	8071341	Bj_merge_PAP.307.1;Bj_merge_PAP.306.1	0	-	8071341	8071341	0	1	1636,	0,
chr1	8917009	8917663	Bj_merge_PAP.339.1	0	-	8917663	8917663	0	1	654,	0,
chr1	8918398	8918998	Bj_merge_PAP.340.1	0	-	8918998	8918998	0	1	600,	0,
chr1	8924513	8925196	Bj_merge_PAP.380.1	0	-	8925196	8925196	0	1	683,	0,
chr1	9208629	9209170	Bj_PAM_chr1.6425.1	0	-	9209170	9209170	0	1	541,	0,
chr1	9643348	9643797	Bj_merge_PAM.380.1	0	+	9643797	9643797	0	1	449,	0,
chr1	9666752	9667224	Bj_PAP_chr1.4846.1	0	+	9667224	9667224	0	1	472,	0,
chr1	10504649	10505057	Bj_merge_PAP.391.1	0	+	10505057	10505057	0	1	408,	0,
chr1	11085770	11089493	Bj_PAP_chr1.5832.1	0	+	11089493	11089493	0	1	3723,	0,
chr1	11089721	11091340	Bj_PAM_chr1.7585.1	0	+	11091340	11091340	0	1	1619,	0,
chr1	11112056	11112452	Bj_merge_PAM.427.1	0	-	11112452	11112452	0	1	396,	0,
chr1	12567848	12568248	Bj_merge_PAP.491.1	0	+	12568248	12568248	0	1	400,	0,
chr1	14115323	14115834	Bj_merge_PAP.536.1	0	+	14115834	14115834	0	1	511,	0,
chr1	16102041	16103117	Bj_merge_PAP.549.1;Bj_merge_PAP.550.1	0	+	16103117	16103117	0	1	1076,	0,
chr1	16106093	16106365	Bj_merge_PAP.552.1	0	+	16106365	16106365	0	1	272,	0,
chr1	16156667	16157080	Bj_merge_PAP.524.1	0	-	16157080	16157080	0	1	413,	0,
chr1	16158215	16158700	Bj_merge_PAP.527.1	0	-	16158700	16158700	0	1	485,	0,
chr1	17009611	17012744	Bj_PAP_chr1.8910.2	0	-	17012744	17012744	0	2	2232,893,	0,2240,
chr1	19588112	19589139	Bj_PAM_chr1.12503.1	0	+	19589139	19589139	0	1	1027,	0,
chr1	19589484	19590087	Bj_merge_PAM.657.1	0	+	19590087	19590087	0	1	603,	0,
chr1	19625136	19625654	Bj_merge_PAP.664.1	0	-	19625654	19625654	0	1	518,	0,
chr1	19628800	19629121	Bj_merge_PAP.669.1	0	-	19629121	19629121	0	1	321,	0,
chr1	20973145	20973350	Bj_merge_PAM.756.1	0	-	20973350	20973350	0	1	205,	0,
chr1	21063922	21064253	Bj_merge_PAP.727.1	0	-	21064253	21064253	0	1	331,	0,
chr1	21064470	21064793	Bj_merge_PAP.729.1	0	-	21064793	21064793	0	1	323,	0,
chr1	21065168	21066661	Bj_PAP_chr1.10744.1	0	-	21066661	21066661	0	1	1493,	0,
chr1	21066896	21068270	Bj_PAM_chr1.13305.1	0	-	21068270	21068270	0	1	1374,	0,
chr1	22052100	22052827	Bj_PAP_chr1.11376.1	0	-	22052827	22052827	0	1	727,	0,
chr1	22419637	22420596	Bj_PAM_chr1.14195.1	0	+	22420596	22420596	0	1	959,	0,
chr1	22422941	22423737	Bj_merge_PAP.789.1;Bj_merge_PAP.792.1	0	+	22423737	22423737	0	1	796,	0,
chr1	22424026	22424606	Bj_merge_PAP.796.1	0	+	22424606	22424606	0	1	580,	0,
chr1	23630263	23633125	ENST00000464516.1.1	0	-	23633125	23633125	0	2	336,221,	0,2641,
chr1	23879702	23880525	Bj_merge_PAP.913.1	0	-	23880525	23880525	0	1	823,	0,
chr1	24024731	24025491	Bj_merge_PAP.931.1	0	+	24025491	24025491	0	1	760,	0,
chr1	24025755	24027343	Bj_PAP_chr1.12712.1	0	+	24027343	24027343	0	1	1588,	0,
chr1	24115359	24116406	Bj_merge_PAM.999.1	0	+	24116406	24116406	0	1	1047,	0,
chr1	24116719	24117046	Bj_merge_PAM.1001.1	0	+	24117046	24117046	0	1	327,	0,
chr1	24801869	24802485	Bj_merge_PAP.977.1	0	+	24802485	24802485	0	1	616,	0,
chr1	24863930	24867508	Bj_PAM_chr1.15779.1	0	+	24867508	24867508	0	1	3578,	0,
chr1	25171985	25176694	Bj_PAP_chr1.13656.1	0	+	25176694	25176694	0	1	4709,	0,
chr1	25547901	25548128	Bj_merge_PAM.1060.1	0	-	25548128	25548128	0	1	227,	0,
chr1	25563187	25564608	Bj_merge_PAP.1008.1;Bj_merge_PAP.1024.1	0	-	25564608	25564608	0	1	1421,	0,
chr1	25564848	25565254	Bj_merge_PAP.1031.1	0	-	25565254	25565254	0	1	406,	0,
chr1	26221373	26223341	Bj_PAP_chr1.14224.1	0	-	26223341	26223341	0	1	1968,	0,
chr1	26608906	26613208	Bj_merge_PAM.1190.1;Bj_merge_PAM.1191.1	0	+	26613208	26613208	0	1	4302,	0,
chr1	26804695	26807013	Bj_merge_PAP.1161.1;Bj_PAP_chr1.14758.1	0	+	26807013	26807013	0	1	2318,	0,
chr1	26807797	26808114	Bj_merge_PAP.1166.1	0	+	26808114	26808114	0	1	317,	0,
chr1	27113580	27114322	Bj_merge_PAP.1222.1	0	+	27114322	27114322	0	1	742,	0,
chr1	27192376	27192654	Bj_merge_PAP.1227.1	0	+	27192654	27192654	0	1	278,	0,
chr1	27211738	27212073	Bj_merge_PAP.1293.1	0	-	27212073	27212073	0	1	335,	0,
chr1	27213512	27214043	Bj_merge_PAP.1297.1	0	-	27214043	27214043	0	1	531,	0,
chr1	27655173	27655474	Bj_merge_PAP.1340.1	0	+	27655474	27655474	0	1	301,	0,
chr1	27655744	27656247	Bj_merge_PAP.1343.1	0	+	27656247	27656247	0	1	503,	0,
chr1	27691687	27692041	Bj_merge_PAP.1338.1	0	-	27692041	27692041	0	1	354,	0,
chr1	28155139	28155569	Bj_merge_PAP.1350.1	0	+	28155569	28155569	0	1	430,	0,
chr1	28161579	28162900	Bj_merge_PAP.1365.1	0	+	28162900	28162900	0	1	1321,	0,
chr1	28163347	28163677	Bj_merge_PAP.1366.1	0	+	28163677	28163677	0	1	330,	0,
chr1	28609062	28610480	Bj_PAP_chr1.16512.1	0	+	28610480	28610480	0	1	1418,	0,
chr1	28612606	28612945	Bj_merge_PAP.1383.1	0	+	28612945	28612945	0	1	339,	0,
chr1	28613271	28614140	Bj_merge_PAP.1384.1	0	+	28614140	28614140	0	1	869,	0,
chr1	28838537	28838941	Bj_PAP_chr1.16816.1	0	+	28838941	28838941	0	1	404,	0,
chr1	28839266	28840355	Bj_PAM_chr1.19207.1;Bj_PAP_chr1.16830.1	0	+	28840355	28840355	0	1	1089,	0,
chr1	28841304	28841809	Bj_merge_PAP.1521.1	0	+	28841809	28841809	0	1	505,	0,
chr1	28842273	28842537	Bj_merge_PAP.1524.1	0	+	28842537	28842537	0	1	264,	0,
chr1	28867347	28867583	Bj_merge_PAM.1426.1	0	+	28867583	28867583	0	1	236,	0,
chr1	28908646	28908993	Bj_merge_PAP.1417.1	0	+	28908993	28908993	0	1	347,	0,
chr1	28977711	28978467	Bj_merge_PAP.1456.1;Bj_merge_PAP.1461.1	0	+	28978467	28978467	0	1	756,	0,
chr1	31406313	31407630	Bj_merge_PAP.1605.1	0	-	31407630	31407630	0	1	1317,	0,
chr1	31416438	31417815	Bj_merge_PAP.1622.1	0	-	31417815	31417815	0	1	1377,	0,
chr1	31418962	31419223	Bj_merge_PAP.1628.1	0	-	31419223	31419223	0	1	261,	0,
chr1	31419518	31421814	Bj_merge_PAP.1631.1;Bj_merge_PAP.1634.1	0	-	31421814	31421814	0	1	2296,	0,
chr1	31435574	31436157	Bj_merge_PAP.1653.1	0	-	31436157	31436157	0	1	583,	0,
chr1	32234960	32254596	Bj_PAP_chr1.18578.1	0	-	32254596	32254596	0	2	174,1372,	0,18264,
chr1	32250765	32251175	Bj_PAP_chr1.18592.1	0	-	32251175	32251175	0	1	410,	0,
chr1	32251381	32252093	Bj_PAP_chr1.18594.1;Bj_merge_PAP.1567.1	0	-	32252093	32252093	0	1	712,	0,
chr1	32252560	32252981	Bj_merge_PAP.1569.1	0	-	32252981	32252981	0	1	421,	0,
chr1	32370538	32371703	Bj_merge_PAP.1573.1;Bj_merge_PAP.1575.1	0	-	32371703	32371703	0	1	1165,	0,
chr1	32509694	32510245	Bj_PAP_chr1.18750.1	0	+	32510245	32510245	0	1	551,	0,
chr1	32512097	32512675	Bj_merge_PAP.1659.1	0	+	32512675	32512675	0	1	578,	0,
chr1	32513036	32513791	Bj_merge_PAP.1662.1	0	+	32513791	32513791	0	1	755,	0,
chr1	32514020	32514581	Bj_merge_PAP.1665.1	0	+	32514581	32514581	0	1	561,	0,
chr1	32676618	32676913	Bj_merge_PAP.1728.1	0	-	32676913	32676913	0	1	295,	0,
chr1	32677603	32677804	Bj_merge_PAP.1732.1	0	-	32677804	32677804	0	1	201,	0,
chr1	32680077	32681396	ENST00000495091.1.1	0	-	32681396	32681396	0	2	256,123,	0,1196,
chr1	32695535	32696787	Bj_PAP_chr1.18844.8	0	-	32696787	32696787	0	1	1252,	0,
chr1	32827990	32829879	Bj_PAM_chr1.21653.1	0	-	32829879	32829879	0	1	1889,	0,
chr1	33792616	33793940	Bj_merge_PAP.1815.1	0	-	33793940	33793940	0	1	1324,	0,
chr1	33796049	33796784	Bj_merge_PAP.1818.1;Bj_merge_PAP.1824.1	0	-	33796784	33796784	0	1	735,	0,
chr1	33797484	33797687	Bj_merge_PAP.1828.1	0	-	33797687	33797687	0	1	203,	0,
chr1	35445160	35445650	Bj_merge_PAP.1812.1	0	-	35445650	35445650	0	1	490,	0,
chr1	35447876	35448190	Bj_merge_PAP.1817.1	0	-	35448190	35448190	0	1	314,	0,
chr1	35448424	35448920	Bj_merge_PAP.1821.1	0	-	35448920	35448920	0	1	496,	0,
chr1	35449861	35450430	Bj_merge_PAP.1808.1	0	-	35450430	35450430	0	1	569,	0,
chr1	35582714	35584241	Bj_PAM_chr1.23439.1;Bj_PAM_chr1.23441.1	0	+	35584241	35584241	0	1	1527,	0,
chr1	35641978	35646246	ENST00000468598.1.1	0	-	35646246	35646246	0	3	97,81,2657,	0,941,1611,
chr1	35887812	35888057	Bj_merge_PAM.1778.1	0	+	35888057	35888057	0	1	245,	0,
chr1	36523050	36528429	Bj_PAM_chr1.24135.1;Bj_PAM_chr1.24137.1	0	+	36528429	36528429	0	1	5379,	0,
chr1	36646576	36647861	Bj_PAM_chr1.24335.1	0	+	36647861	36647861	0	1	1285,	0,
chr1	37946208	37947130	Bj_PAM_chr1.24961.1;Bj_PAM_chr1.24963.1	0	+	37947130	37947130	0	1	922,	0,
chr1	37963453	37963691	Bj_PAP_chr1.21942.1	0	-	37963691	37963691	0	1	238,	0,
chr1	37964568	37965734	Bj_merge_PAP.1978.1	0	-	37965734	37965734	0	1	1166,	0,
chr1	38270913	38271877	Bj_merge_PAP.2036.1	0	-	38271877	38271877	0	1	964,	0,
chr1	38278204	38278534	Bj_merge_PAP.2032.1	0	+	38278534	38278534	0	1	330,	0,
chr1	38324440	38324779	Bj_merge_PAP.2040.1	0	-	38324779	38324779	0	1	339,	0,
chr1	38459840	38460340	Bj_merge_PAP.2039.1	0	-	38460340	38460340	0	1	500,	0,
chr1	38460900	38461401	Bj_merge_PAP.2042.1	0	-	38461401	38461401	0	1	501,	0,
chr1	39472624	39474350	Bj_PAM_chr1.25673.1;Bj_merge_PAP.2023.1	0	+	39474350	39474350	0	1	1726,	0,
chr1	39503818	39504244	Bj_merge_PAP.2037.1	0	+	39504244	39504244	0	1	426,	0,
chr1	39883677	39884286	Bj_merge_PAP.2324.1	0	+	39884286	39884286	0	1	609,	0,
chr1	39884597	39885012	Bj_merge_PAP.2328.1	0	+	39885012	39885012	0	1	415,	0,
chr1	39886959	39887327	Bj_merge_PAP.2332.1	0	+	39887327	39887327	0	1	368,	0,
chr1	39987951	40025370	NR_003929.1	0	-	40025370	40025370	0	9	226,110,122,125,1373,27,44,545,65,	0,6775,19440,23453,25299,30838,32069,34319,37354,
chr1	40024498	40025300	Bj_merge_PAP.2068.10	0	-	40025300	40025300	0	1	802,	0,
chr1	40929990	40932436	ENST00000565390.1.1	0	+	40932436	40932436	0	1	2446,	0,
chr1	40982244	40982454	Bj_merge_PAM.2035.1	0	+	40982454	40982454	0	1	210,	0,
chr1	41150131	41150813	Bj_merge_PAP.2113.1	0	-	41150813	41150813	0	1	682,	0,
chr1	41220130	41221738	Bj_merge_PAP.2166.1;Bj_merge_PAP.2168.1	0	+	41221738	41221738	0	1	1608,	0,
chr1	41480261	41509562	NR_037868.1	0	+	41509562	41509562	0	4	3812,180,32,776,	0,13943,23456,28525,
chr1	43169501	43170438	Bj_merge_PAP.2165.1;Bj_merge_PAP.2169.1	0	+	43170438	43170438	0	1	937,	0,
chr1	43171579	43172203	Bj_merge_PAP.2172.1	0	+	43172203	43172203	0	1	624,	0,
chr1	43241762	43242051	Bj_merge_PAM.2131.1	0	+	43242051	43242051	0	1	289,	0,
chr1	43387100	43387500	Bj_merge_PAP.2216.1	0	-	43387500	43387500	0	1	400,	0,
chr1	43388086	43389911	Bj_PAP_chr1.25366.1;Bj_merge_PAP.2218.1	0	-	43389911	43389911	0	1	1825,	0,
chr1	43920911	43921661	Bj_PAM_chr1.30465.1	0	+	43921661	43921661	0	1	750,	0,
chr1	44173582	44175081	Bj_merge_PAP.2308.13	0	+	44175081	44175081	0	1	1499,	0,
chr1	44175534	44175745	Bj_merge_PAP.2347.1	0	+	44175745	44175745	0	1	211,	0,
chr1	44176040	44178795	Bj_merge_PAP.2350.1;Bj_merge_PAP.2354.1;Bj_merge_PAP.2359.1	0	+	44178795	44178795	0	1	2755,	0,
chr1	45245897	45247493	Bj_merge_PAP.2415.1;Bj_merge_PAP.2418.1	0	+	45247493	45247493	0	1	1596,	0,
chr1	45248444	45248672	Bj_merge_PAP.2398.1	0	+	45248672	45248672	0	1	228,	0,
chr1	45248985	45249829	Bj_merge_PAP.2408.1	0	+	45249829	45249829	0	1	844,	0,
chr1	45275006	45275477	Bj_PAP_chr1.26718.1	0	+	45275477	45275477	0	1	471,	0,
chr1	45282771	45284282	Bj_merge_PAP.2428.1	0	-	45284282	45284282	0	1	1511,	0,
chr1	45978241	45978879	Bj_merge_PAP.2469.1	0	+	45978879	45978879	0	1	638,	0,
chr1	46108695	46109208	Bj_merge_PAP.2496.1	0	-	46109208	46109208	0	1	513,	0,
chr1	47845286	47845589	Bj_merge_PAP.2530.1	0	+	47845589	47845589	0	1	303,	0,
chr1	47846767	47846969	Bj_merge_PAP.2560.1	0	+	47846969	47846969	0	1	202,	0,
chr1	51442967	51479136	Bj_PAP_chr1.29240.1	0	+	51479136	51479136	0	4	704,118,2030,836,	0,24156,32213,35333,
chr1	51443948	51450947	Bj_merge_PAP.2575.1;Bj_merge_PAP.2577.1	0	+	51450947	51450947	0	1	6999,	0,
chr1	51740200	51742354	Bj_PAP_chr1.29460.1;Bj_PAP_chr1.29462.1	0	+	51742354	51742354	0	1	2154,	0,
chr1	52558545	52558748	Bj_merge_PAP.2615.1	0	+	52558748	52558748	0	1	203,	0,
chr1	52885777	52886309	Bj_merge_PAM.2579.1	0	+	52886309	52886309	0	1	532,	0,
chr1	53150180	53151039	Bj_PAM_chr1.35913.1	0	-	53151039	53151039	0	1	859,	0,
chr1	54385957	54386406	Bj_merge_PAP.2807.1	0	-	54386406	54386406	0	1	449,	0,
chr1	54492794	54497000	Bj_PAM_chr1.37161.1	0	-	54497000	54497000	0	1	4206,	0,
chr1	59239989	59243085	Bj_merge_PAP.2825.1;Bj_merge_PAP.2828.1;Bj_merge_PAP.2829.1	0	-	59243085	59243085	0	1	3096,	0,
chr1	59369870	59371655	Bj_merge_PAP.2837.1;Bj_merge_PAP.2839.1	0	+	59371655	59371655	0	1	1785,	0,
chr1	62920789	62921276	Bj_merge_PAP.2919.1	0	+	62921276	62921276	0	1	487,	0,
chr1	65893895	65894558	Bj_merge_PAP.2944.1	0	+	65894558	65894558	0	1	663,	0,
chr1	65894775	65895371	Bj_merge_PAP.2948.1	0	+	65895371	65895371	0	1	596,	0,
chr1	65904338	65904821	Bj_merge_PAP.2923.1	0	+	65904821	65904821	0	1	483,	0,
chr1	67095475	67096474	Bj_PAM_chr1.46901.1	0	+	67096474	67096474	0	1	999,	0,
chr1	67096818	67099131	Bj_PAM_chr1.46905.1;Bj_PAM_chr1.46909.1	0	+	67099131	67099131	0	1	2313,	0,
chr1	67415444	67415708	Bj_merge_PAP.3344.1	0	+	67415708	67415708	0	1	264,	0,
chr1	67418757	67419180	Bj_merge_PAP.3354.1	0	+	67419180	67419180	0	1	423,	0,
chr1	67455666	67455938	Bj_merge_PAP.3186.1	0	+	67455938	67455938	0	1	272,	0,
chr1	67868442	67869135	Bj_PAP_chr1.36620.1	0	-	67869135	67869135	0	1	693,	0,
chr1	67869820	67870835	Bj_PAP_chr1.36626.1	0	-	67870835	67870835	0	1	1015,	0,
chr1	67872070	67872484	Bj_PAM_chr1.47837.1	0	-	67872484	67872484	0	1	414,	0,
chr1	68154270	68154852	Bj_PAM_chr1.47969.1	0	+	68154852	68154852	0	1	582,	0,
chr1	68158601	68158937	Bj_merge_PAP.3217.1	0	+	68158937	68158937	0	1	336,	0,
chr1	68585771	68586877	Bj_merge_PAP.3407.1;Bj_merge_PAP.3292.1	0	-	68586877	68586877	0	1	1106,	0,
chr1	68587222	68587599	Bj_merge_PAP.3409.1	0	-	68587599	68587599	0	1	377,	0,
chr1	71522425	71525430	Bj_PAP_chr1.37642.1	0	-	71525430	71525430	0	1	3005,	0,
chr1	71527123	71528261	Bj_merge_PAP.3283.1	0	-	71528261	71528261	0	1	1138,	0,
chr1	76253765	76254367	Bj_PAM_chr1.53795.1	0	+	76254367	76254367	0	1	602,	0,
chr1	76254578	76254784	Bj_PAM_chr1.53797.1	0	+	76254784	76254784	0	1	206,	0,
chr1	76256340	76256583	Bj_PAP_chr1.39396.1	0	+	76256583	76256583	0	1	243,	0,
chr1	76258455	76258811	Bj_PAM_chr1.53801.1	0	+	76258811	76258811	0	1	356,	0,
chr1	76259454	76259654	Bj_PAM_chr1.53807.1	0	+	76259654	76259654	0	1	200,	0,
chr1	76262990	76265601	Bj_merge_PAP.3499.1;Bj_PAP_chr1.39400.1	0	+	76265601	76265601	0	1	2611,	0,
chr1	78027232	78029459	Bj_PAP_chr1.39768.1	0	-	78029459	78029459	0	1	2227,	0,
chr1	78171733	78173001	Bj_merge_PAP.3626.1;Bj_merge_PAP.3632.1	0	-	78173001	78173001	0	1	1268,	0,
chr1	78173562	78174022	Bj_merge_PAP.3636.1	0	-	78174022	78174022	0	1	460,	0,
chr1	78176497	78176699	Bj_merge_PAP.3644.1	0	-	78176699	78176699	0	1	202,	0,
chr1	78344561	78345232	Bj_merge_PAP.3589.1	0	-	78345232	78345232	0	1	671,	0,
chr1	78409052	78409453	Bj_PAM_chr1.55169.2	0	-	78409453	78409453	0	1	401,	0,
chr1	78409739	78411580	ENST00000483894.1.1	0	-	78411580	78411580	0	2	215,390,	0,1451,
chr1	78485535	78486225	Bj_PAM_chr1.55307.1	0	+	78486225	78486225	0	1	690,	0,
chr1	78486637	78487746	Bj_PAM_chr1.55311.1	0	+	78487746	78487746	0	1	1109,	0,
chr1	79112034	79113261	Bj_PAP_chr1.40180.1	0	+	79113261	79113261	0	1	1227,	0,
chr1	79113841	79114715	Bj_PAP_chr1.40184.1	0	+	79114715	79114715	0	1	874,	0,
chr1	79130243	79134978	Bj_merge_PAP.3608.1;Bj_merge_PAP.3606.1	0	+	79134978	79134978	0	1	4735,	0,
chr1	85014853	85015186	Bj_merge_PAP.3836.1	0	-	85015186	85015186	0	1	333,	0,
chr1	85015917	85016929	Bj_merge_PAP.3839.1	0	-	85016929	85016929	0	1	1012,	0,
chr1	85729302	85729505	Bj_merge_PAM.3479.1	0	-	85729505	85729505	0	1	203,	0,
chr1	89316548	89318241	Bj_PAM_chr1.61687.1	0	-	89318241	89318241	0	1	1693,	0,
chr1	89514109	89514586	Bj_merge_PAP.4064.1	0	-	89514586	89514586	0	1	477,	0,
chr1	89515066	89515850	Bj_merge_PAP.4072.1;Bj_merge_PAP.4075.1	0	-	89515850	89515850	0	1	784,	0,
chr1	89569850	89570520	Bj_PAM_chr1.61969.1	0	-	89570520	89570520	0	1	670,	0,
chr1	90494321	90497824	Bj_PAM_chr1.62635.1;Bj_PAM_chr1.62639.1	0	+	90497824	90497824	0	1	3503,	0,
chr1	90498086	90498944	Bj_PAM_chr1.62641.1	0	+	90498944	90498944	0	1	858,	0,
chr1	93606087	93607379	Bj_PAP_chr1.45270.1	0	+	93607379	93607379	0	1	1292,	0,
chr1	93828470	93834777	Bj_PAM_chr1.65107.1	0	+	93834777	93834777	0	3	2904,1324,2063,	0,2912,4244,
chr1	94312729	94314495	ENST00000565336.1.1	0	+	94314495	94314495	0	1	1766,	0,
chr1	94347189	94348178	Bj_merge_PAP.4335.1;Bj_merge_PAP.4337.1	0	-	94348178	94348178	0	1	989,	0,
chr1	94348748	94349429	Bj_PAP_chr1.45852.1	0	-	94349429	94349429	0	1	681,	0,
chr1	94350082	94350747	Bj_PAM_chr1.65677.1	0	-	94350747	94350747	0	1	665,	0,
chr1	94632609	94633313	Bj_PAP_chr1.45978.1	0	-	94633313	94633313	0	1	704,	0,
chr1	94946761	94948123	Bj_merge_PAP.4433.1;Bj_merge_PAP.4436.1	0	+	94948123	94948123	0	1	1362,	0,
chr1	94993206	94993412	Bj_merge_PAP.4384.1	0	-	94993412	94993412	0	1	206,	0,
chr1	95711574	95711993	Bj_PAM_chr1.66889.1	0	+	95711993	95711993	0	1	419,	0,
chr1	97281087	97282209	Bj_merge_PAP.4499.1	0	+	97282209	97282209	0	1	1122,	0,
chr1	97282555	97282815	Bj_merge_PAP.4503.1	0	+	97282815	97282815	0	1	260,	0,
chr1	97284241	97284697	Bj_merge_PAP.4505.1	0	+	97284697	97284697	0	1	456,	0,
chr1	98180345	98181671	Bj_merge_PAP.4798.1	0	-	98181671	98181671	0	1	1326,	0,
chr1	100172901	100174055	Bj_PAP_chr1.47582.1	0	-	100174055	100174055	0	1	1154,	0,
chr1	100747823	100748174	Bj_merge_PAP.4644.1	0	+	100748174	100748174	0	1	351,	0,
chr1	100751402	100751829	Bj_PAM_chr1.70337.1	0	+	100751829	100751829	0	1	427,	0,
chr1	103338799	103339237	Bj_merge_PAP.4646.1	0	-	103339237	103339237	0	1	438,	0,
chr1	103339972	103340430	Bj_merge_PAP.4654.1	0	-	103340430	103340430	0	1	458,	0,
chr1	109244532	109248035	Bj_PAM_chr1.73655.1;Bj_merge_PAM.4268.2;Bj_merge_PAP.4760.1;Bj_merge_PAP.4763.1	0	+	109248035	109248035	0	1	3503,	0,
chr1	109289758	109290462	Bj_merge_PAP.4815.1	0	+	109290462	109290462	0	1	704,	0,
chr1	109469862	109471608	Bj_PAM_chr1.73965.1	0	-	109471608	109471608	0	1	1746,	0,
chr1	109642814	109643234	NR_003023.1	0	+	109643234	109643234	0	1	420,	0,
chr1	109645174	109646430	Bj_PAP_chr1.50434.1	0	+	109646430	109646430	0	1	1256,	0,
chr1	109646653	109647900	Bj_PAP_chr1.50438.1	0	+	109647900	109647900	0	1	1247,	0,
chr1	109761001	109761529	Bj_merge_PAP.4932.1	0	+	109761529	109761529	0	1	528,	0,
chr1	109763005	109763359	Bj_merge_PAP.4944.1	0	+	109763359	109763359	0	1	354,	0,
chr1	109763962	109764438	Bj_merge_PAP.4952.1	0	+	109764438	109764438	0	1	476,	0,
chr1	109764776	109765336	Bj_merge_PAP.4957.1	0	+	109765336	109765336	0	1	560,	0,
chr1	109937078	109937696	Bj_merge_PAP.4946.1	0	-	109937696	109937696	0	1	618,	0,
chr1	109938928	109939767	Bj_merge_PAP.4950.1	0	-	109939767	109939767	0	1	839,	0,
chr1	110026762	110027769	Bj_PAM_chr1.74555.1	0	+	110027769	110027769	0	1	1007,	0,
chr1	110091789	110092687	Bj_merge_PAP.4994.1;Bj_merge_PAP.4997.1	0	+	110092687	110092687	0	1	898,	0,
chr1	110093449	110093681	Bj_merge_PAP.4999.1	0	+	110093681	110093681	0	1	232,	0,
chr1	110138846	110140403	ENST00000436416.1.1	0	+	110140403	110140403	0	2	174,422,	0,1135,
chr1	110142890	110160946	Bj_PAP_chr1.50756.1	0	+	110160946	110160946	0	2	2868,15163,	0,2893,
chr1	110600961	110605177	ENST00000554749.1.1	0	+	110605177	110605177	0	1	4216,	0,
chr1	110892777	110895110	Bj_merge_PAP.5102.1;Bj_merge_PAP.5103.1	0	+	110895110	110895110	0	1	2333,	0,
chr1	110903199	110903566	Bj_merge_PAM.4455.1	0	-	110903566	110903566	0	1	367,	0,
chr1	110904515	110905290	Bj_PAM_chr1.75295.1	0	-	110905290	110905290	0	1	775,	0,
chr1	111478990	111484975	ENST00000562952.1.1	0	-	111484975	111484975	0	1	5985,	0,
chr1	111486636	111487945	Bj_PAM_chr1.75709.1	0	-	111487945	111487945	0	1	1309,	0,
chr1	112005668	112006075	Bj_merge_PAP.5088.1	0	+	112006075	112006075	0	1	407,	0,
chr1	113218339	113218643	Bj_merge_PAP.5187.1	0	+	113218643	113218643	0	1	304,	0,
chr1	113219040	113220295	Bj_merge_PAP.5189.1	0	+	113220295	113220295	0	1	1255,	0,
chr1	113506970	113507414	Bj_merge_PAP.5271.1	0	+	113507414	113507414	0	1	444,	0,
chr1	113508915	113509159	Bj_merge_PAP.5276.1	0	+	113509159	113509159	0	1	244,	0,
chr1	113510082	113510434	Bj_merge_PAP.5280.1	0	+	113510434	113510434	0	1	352,	0,
chr1	113671420	113674871	Bj_PAM_chr1.77735.1	0	+	113674871	113674871	0	2	3037,401,	0,3050,
chr1	114298931	114299508	Bj_merge_PAP.5259.1	0	-	114299508	114299508	0	1	577,	0,
chr1	114351886	114353536	Bj_merge_PAP.5207.1;Bj_merge_PAP.5210.1	0	-	114353536	114353536	0	1	1650,	0,
chr1	115106946	115107676	Bj_PAM_chr1.78311.1	0	-	115107676	115107676	0	1	730,	0,
chr1	115244433	115246345	Bj_merge_PAP.5282.1;Bj_merge_PAP.5285.1	0	-	115246345	115246345	0	1	1912,	0,
chr1	115254263	115255612	Bj_merge_PAP.5400.1;Bj_merge_PAP.5401.1	0	-	115255612	115255612	0	1	1349,	0,
chr1	115256671	115257712	Bj_merge_PAP.5403.1;Bj_merge_PAP.5404.1	0	-	115257712	115257712	0	1	1041,	0,
chr1	117646592	117647343	Bj_merge_PAM.4778.1	0	+	117647343	117647343	0	1	751,	0,
chr1	118399385	118404293	Bj_PAM_chr1.80577.1	0	-	118404293	118404293	0	1	4908,	0,
chr1	118417179	118418192	Bj_merge_PAP.5421.1;Bj_PAM_chr1.80593.1	0	-	118418192	118418192	0	1	1013,	0,
chr1	120475779	120476711	Bj_merge_PAP.5464.1	0	-	120476711	120476711	0	1	932,	0,
chr1	144850631	144851172	Bj_merge_PAP.5603.1	0	-	144851172	144851172	0	1	541,	0,
chr1	144888735	144889498	Bj_merge_PAP.5609.1	0	-	144889498	144889498	0	1	763,	0,
chr1	145117901	145123499	Bj_PAP_chr1.57298.7	0	+	145123499	145123499	0	1	5598,	0,
chr1	145286631	145289631	Bj_PAP_chr1.57452.1;Bj_PAP_chr1.57454.1	0	+	145289631	145289631	0	1	3000,	0,
chr1	145452839	145453370	Bj_merge_PAP.5493.1	0	-	145453370	145453370	0	1	531,	0,
chr1	145454143	145455409	Bj_merge_PAP.5496.1;Bj_merge_PAP.5497.1	0	-	145455409	145455409	0	1	1266,	0,
chr1	145477664	145478878	Bj_merge_PAP.5515.1	0	+	145478878	145478878	0	1	1214,	0,
chr1	145515708	145515986	Bj_merge_PAM.4936.1	0	+	145515986	145515986	0	1	278,	0,
chr1	145516784	145517018	Bj_PAM_chr1.86137.1	0	+	145517018	145517018	0	1	234,	0,
chr1	145692416	145694932	Bj_PAM_chr1.86291.1	0	+	145694932	145694932	0	1	2516,	0,
chr1	147804037	147804543	Bj_merge_PAP.5575.1	0	-	147804543	147804543	0	1	506,	0,
chr1	147805143	147805512	Bj_merge_PAP.5577.1	0	-	147805512	147805512	0	1	369,	0,
chr1	149816064	149820591	ENST00000564237.1.1	0	-	149820591	149820591	0	1	4527,	0,
chr1	149861260	149861797	Bj_merge_PAP.5618.1	0	+	149861797	149861797	0	1	537,	0,
chr1	149896578	149897472	Bj_PAM_chr1.89977.1	0	-	149897472	149897472	0	1	894,	0,
chr1	150282389	150282634	Bj_merge_PAM.5087.1	0	+	150282634	150282634	0	1	245,	0,
chr1	150284076	150284765	Bj_merge_PAP.5652.1	0	+	150284765	150284765	0	1	689,	0,
chr1	150488783	150489248	Bj_merge_PAM.5112.1	0	+	150489248	150489248	0	1	465,	0,
chr1	150521039	150530949	ENST00000442435.1.1	0	-	150530949	150530949	0	7	187,198,99,70,77,31,635,	0,5971,7390,7584,8044,9129,9275,
chr1	150531795	150533197	Bj_merge_PAP.5726.1	0	-	150533197	150533197	0	1	1402,	0,
chr1	150534169	150534571	Bj_merge_PAP.5686.1	0	+	150534571	150534571	0	1	402,	0,
chr1	150540077	150543049	Bj_PAP_chr1.62040.1;Bj_PAP_chr1.62044.1	0	-	150543049	150543049	0	1	2972,	0,
chr1	150543535	150544821	Bj_PAP_chr1.62050.1	0	-	150544821	150544821	0	1	1286,	0,
chr1	150592045	150592875	Bj_merge_PAP.5699.1;Bj_merge_PAP.5701.1	0	-	150592875	150592875	0	1	830,	0,
chr1	150934807	150935678	Bj_PAM_chr1.91041.2	0	-	150935678	150935678	0	1	871,	0,
chr1	151044224	151044750	Bj_merge_PAP.5739.1	0	+	151044750	151044750	0	1	526,	0,
chr1	151045672	151046100	Bj_merge_PAP.5740.1	0	+	151046100	151046100	0	1	428,	0,
chr1	151513240	151516494	Bj_merge_PAP.5786.1;Bj_merge_PAP.5790.1	0	+	151516494	151516494	0	1	3254,	0,
chr1	151518644	151519723	Bj_merge_PAP.5799.1;Bj_merge_PAP.5802.1	0	+	151519723	151519723	0	1	1079,	0,
chr1	151520088	151520751	Bj_merge_PAP.5805.1	0	+	151520751	151520751	0	1	663,	0,
chr1	151521147	151521607	Bj_merge_PAP.5808.1	0	+	151521607	151521607	0	1	460,	0,
chr1	151521836	151522307	Bj_merge_PAP.5811.1	0	+	151522307	151522307	0	1	471,	0,
chr1	152003187	152003670	Bj_merge_PAP.5803.1	0	-	152003670	152003670	0	1	483,	0,
chr1	153501252	153502510	Bj_merge_PAP.5877.1	0	-	153502510	153502510	0	1	1258,	0,
chr1	153503341	153505206	Bj_merge_PAP.5887.1	0	-	153505206	153505206	0	1	1865,	0,
chr1	153575642	153576339	Bj_PAP_chr1.63842.1	0	-	153576339	153576339	0	1	697,	0,
chr1	153576992	153577198	Bj_PAP_chr1.63846.1	0	-	153577198	153577198	0	1	206,	0,
chr1	153577619	153578013	Bj_PAM_chr1.92937.1	0	-	153578013	153578013	0	1	394,	0,
chr1	153589943	153590822	Bj_merge_PAP.5885.1;Bj_merge_PAP.5886.1	0	-	153590822	153590822	0	1	879,	0,
chr1	153609320	153610023	Bj_PAP_chr1.63872.1;Bj_PAM_chr1.92971.1	0	+	153610023	153610023	0	1	703,	0,
chr1	153916985	153917528	Bj_merge_PAP.5913.1	0	-	153917528	153917528	0	1	543,	0,
chr1	153917861	153918257	Bj_merge_PAP.5916.1	0	-	153918257	153918257	0	1	396,	0,
chr1	153928196	153930111	Bj_merge_PAP.5912.1;Bj_merge_PAP.5915.1	0	-	153930111	153930111	0	1	1915,	0,
chr1	153965055	153967207	Bj_merge_PAP.5939.1;Bj_merge_PAP.5942.1	0	+	153967207	153967207	0	1	2152,	0,
chr1	153967949	153968244	Bj_PAP_chr1.64270.1	0	+	153968244	153968244	0	1	295,	0,
chr1	153968684	153969463	Bj_merge_PAP.5944.1	0	+	153969463	153969463	0	1	779,	0,
chr1	154126605	154126924	Bj_merge_PAP.5934.1	0	-	154126924	154126924	0	1	319,	0,
chr1	154132903	154133175	Bj_merge_PAP.5976.1	0	-	154133175	154133175	0	1	272,	0,
chr1	154237608	154238229	Bj_merge_PAP.6048.1	0	+	154238229	154238229	0	1	621,	0,
chr1	154301778	154302784	Bj_merge_PAP.5968.1	0	+	154302784	154302784	0	1	1006,	0,
chr1	154311621	154312019	Bj_merge_PAP.5977.1	0	+	154312019	154312019	0	1	398,	0,
chr1	154952107	154952395	Bj_merge_PAM.5409.1	0	+	154952395	154952395	0	1	288,	0,
chr1	154953299	154953639	Bj_merge_PAM.5411.1	0	+	154953639	154953639	0	1	340,	0,
chr1	155036747	155037318	Bj_merge_PAP.5997.1	0	+	155037318	155037318	0	1	571,	0,
chr1	155038631	155039002	Bj_merge_PAP.6000.1	0	+	155039002	155039002	0	1	371,	0,
chr1	155141253	155141639	Bj_merge_PAM.5429.1	0	-	155141639	155141639	0	1	386,	0,
chr1	155166658	155170137	ENST00000447623.1.1	0	+	155170137	155170137	0	3	150,216,175,	0,1535,3304,
chr1	155201188	155202857	Bj_PAP_chr1.65480.5	0	-	155202857	155202857	0	1	1669,	0,
chr1	155212657	155213364	Bj_merge_PAP.6113.1	0	-	155213364	155213364	0	1	707,	0,
chr1	155230813	155231087	Bj_merge_PAP.6114.1	0	-	155231087	155231087	0	1	274,	0,
chr1	155312077	155312602	Bj_merge_PAP.6051.1	0	-	155312602	155312602	0	1	525,	0,
chr1	155534267	155534723	Bj_merge_PAP.6032.1	0	+	155534723	155534723	0	1	456,	0,
chr1	155535111	155536212	Bj_merge_PAP.6034.1	0	+	155536212	155536212	0	1	1101,	0,
chr1	155714618	155715314	Bj_merge_PAP.6262.1	0	-	155715314	155715314	0	1	696,	0,
chr1	155716496	155717046	Bj_merge_PAP.6192.1	0	-	155717046	155717046	0	1	550,	0,
chr1	155717631	155718368	Bj_merge_PAP.6193.1	0	-	155718368	155718368	0	1	737,	0,
chr1	155862897	155864690	Bj_PAP_chr1.65906.1	0	-	155864690	155864690	0	1	1793,	0,
chr1	155878631	155879443	Bj_merge_PAP.6101.1;Bj_merge_PAP.6105.1	0	-	155879443	155879443	0	1	812,	0,
chr1	155889037	155889239	Bj_merge_PAP.6107.1	0	-	155889239	155889239	0	1	202,	0,
chr1	155892325	155892726	Bj_merge_PAP.6116.1	0	-	155892726	155892726	0	1	401,	0,
chr1	156110985	156111918	Bj_PAM_chr1.95099.1	0	+	156111918	156111918	0	1	933,	0,
chr1	156113599	156114092	Bj_merge_PAP.6079.1	0	+	156114092	156114092	0	1	493,	0,
chr1	156183195	156184377	Bj_merge_PAP.6129.1;Bj_merge_PAP.6132.1	0	+	156184377	156184377	0	1	1182,	0,
chr1	156186198	156186705	Bj_merge_PAP.6135.1	0	+	156186705	156186705	0	1	507,	0,
chr1	156259886	156261341	ENST00000497831.1.1	0	-	156261341	156261341	0	3	265,130,148,	0,881,1307,
chr1	156275772	156278515	Bj_PAM_chr1.95293.1	0	-	156278515	156278515	0	2	24,2365,	0,378,
chr1	156561002	156561379	Bj_merge_PAP.6148.1	0	-	156561379	156561379	0	1	377,	0,
chr1	157100496	157101798	Bj_merge_PAP.6230.1	0	-	157101798	157101798	0	1	1302,	0,
chr1	159823357	159823558	Bj_merge_PAP.6273.1	0	-	159823558	159823558	0	1	201,	0,
chr1	159994742	159996584	ENST00000562313.1.1	0	-	159996584	159996584	0	1	1842,	0,
chr1	160245645	160246209	Bj_merge_PAP.6276.1	0	-	160246209	160246209	0	1	564,	0,
chr1	160255839	160256244	Bj_merge_PAP.6349.1	0	-	160256244	160256244	0	1	405,	0,
chr1	161013995	161014468	Bj_merge_PAP.6290.1	0	-	161014468	161014468	0	1	473,	0,
chr1	161087042	161087492	Bj_merge_PAP.6343.1	0	-	161087492	161087492	0	1	450,	0,
chr1	161129637	161129958	Bj_PAP_chr1.68500.1	0	+	161129958	161129958	0	1	321,	0,
chr1	161500893	161501360	Bj_merge_PAP.6338.1	0	+	161501360	161501360	0	1	467,	0,
chr1	162572002	162572350	Bj_merge_PAP.6350.1	0	+	162572350	162572350	0	1	348,	0,
chr1	162574022	162574393	Bj_merge_PAP.6353.1	0	+	162574393	162574393	0	1	371,	0,
chr1	163269247	163269607	Bj_merge_PAP.6428.1	0	-	163269607	163269607	0	1	360,	0,
chr1	168163409	168163988	Bj_merge_PAP.6580.1	0	+	168163988	168163988	0	1	579,	0,
chr1	168165079	168165347	Bj_merge_PAP.6585.1	0	+	168165347	168165347	0	1	268,	0,
chr1	168214560	168222308	Bj_PAM_chr1.102817.1	0	+	168222308	168222308	0	1	7748,	0,
chr1	169823271	169823999	Bj_PAM_chr1.103979.2	0	+	169823999	169823999	0	1	728,	0,
chr1	169825837	169826570	Bj_merge_PAP.6752.1	0	+	169826570	169826570	0	1	733,	0,
chr1	170516324	170516579	Bj_merge_PAP.6716.1	0	+	170516579	170516579	0	1	255,	0,
chr1	170518082	170518733	Bj_merge_PAP.6719.1	0	+	170518733	170518733	0	1	651,	0,
chr1	172101118	172101944	Bj_merge_PAP.6774.1	0	-	172101944	172101944	0	1	826,	0,
chr1	172103481	172104638	Bj_merge_PAP.6775.1;Bj_merge_PAP.6776.1	0	-	172104638	172104638	0	1	1157,	0,
chr1	173459337	173462126	Bj_merge_PAP.6848.1;Bj_merge_PAP.6847.1	0	+	173462126	173462126	0	1	2789,	0,
chr1	173764990	173767024	Bj_PAM_chr1.108983.1;Bj_PAM_chr1.108985.1	0	-	173767024	173767024	0	1	2034,	0,
chr1	173859645	173865601	Bj_PAM_chr1.109077.1	0	+	173865601	173865601	0	1	5956,	0,
chr1	174420186	174420537	Bj_merge_PAP.7038.1	0	+	174420537	174420537	0	1	351,	0,
chr1	174422165	174422713	Bj_merge_PAP.7041.1	0	+	174422713	174422713	0	1	548,	0,
chr1	175934993	175936523	Bj_merge_PAP.7073.1;Bj_merge_PAP.7075.1	0	-	175936523	175936523	0	1	1530,	0,
chr1	175936727	175937004	Bj_merge_PAP.7077.1	0	-	175937004	175937004	0	1	277,	0,
chr1	179890167	179890848	Bj_merge_PAM.6505.1	0	+	179890848	179890848	0	1	681,	0,
chr1	179891211	179891664	Bj_merge_PAM.6509.1	0	+	179891664	179891664	0	1	453,	0,
chr1	179892647	179893925	Bj_merge_PAM.6512.1	0	+	179893925	179893925	0	1	1278,	0,
chr1	180255236	180255666	Bj_merge_PAP.7164.1	0	-	180255666	180255666	0	1	430,	0,
chr1	181062774	181067662	Bj_merge_PAM.6664.2	0	+	181067662	181067662	0	1	4888,	0,
chr1	182346686	182346959	Bj_merge_PAP.7271.1	0	-	182346959	182346959	0	1	273,	0,
chr1	182347467	182347761	Bj_merge_PAP.7273.1	0	-	182347761	182347761	0	1	294,	0,
chr1	185260788	185261120	Bj_merge_PAP.7447.1	0	-	185261120	185261120	0	1	332,	0,
chr1	185262294	185263299	Bj_merge_PAP.7360.1;Bj_merge_PAP.7364.1	0	-	185263299	185263299	0	1	1005,	0,
chr1	185264043	185265191	Bj_merge_PAP.7372.1	0	-	185265191	185265191	0	1	1148,	0,
chr1	186373544	186374043	Bj_merge_PAP.7660.1	0	+	186374043	186374043	0	1	499,	0,
chr1	186393174	186393896	Bj_merge_PAP.7418.1	0	+	186393896	186393896	0	1	722,	0,
chr1	186635817	186636465	Bj_merge_PAP.7444.1	0	-	186636465	186636465	0	1	648,	0,
chr1	192978713	192979018	Bj_merge_PAP.7471.1	0	-	192979018	192979018	0	1	305,	0,
chr1	192987132	192987497	Bj_merge_PAP.7546.1	0	-	192987497	192987497	0	1	365,	0,
chr1	193106434	193107088	Bj_merge_PAP.7532.1	0	+	193107088	193107088	0	1	654,	0,
chr1	193108600	193110076	Bj_merge_PAP.7538.1;Bj_merge_PAP.7542.1	0	+	193110076	193110076	0	1	1476,	0,
chr1	193110439	193110714	Bj_merge_PAP.7547.1	0	+	193110714	193110714	0	1	275,	0,
chr1	193226101	193228332	Bj_PAM_chr1.119089.1	0	+	193228332	193228332	0	1	2231,	0,
chr1	197518171	197518629	Bj_merge_PAP.7716.1	0	-	197518629	197518629	0	1	458,	0,
chr1	198291607	198293005	Bj_PAP_chr1.81618.1;Bj_merge_PAP.7601.1	0	+	198293005	198293005	0	1	1398,	0,
chr1	198293347	198300806	Bj_merge_PAP.7634.1	0	+	198300806	198300806	0	1	7459,	0,
chr1	198825541	198827803	Bj_PAM_chr1.122307.1;Bj_PAM_chr1.122309.1	0	-	198827803	198827803	0	1	2262,	0,
chr1	200368906	200370231	Bj_PAP_chr1.82644.1	0	-	200370231	200370231	0	1	1325,	0,
chr1	200370906	200372920	Bj_PAM_chr1.123157.1	0	-	200372920	200372920	0	1	2014,	0,
chr1	201429714	201429967	Bj_merge_PAP.7823.1	0	-	201429967	201429967	0	1	253,	0,
chr1	201432127	201432772	Bj_PAP_chr1.83096.1	0	-	201432772	201432772	0	1	645,	0,
chr1	201433510	201434274	ENST00000430471.1.1	0	-	201434274	201434274	0	2	512,86,	0,678,
chr1	201449071	201449308	Bj_merge_PAP.7836.1	0	-	201449308	201449308	0	1	237,	0,
chr1	201689332	201691969	Bj_merge_PAP.8042.1;Bj_merge_PAP.8045.1;Bj_merge_PAP.8048.1;Bj_merge_PAP.8052.1	0	+	201691969	201691969	0	1	2637,	0,
chr1	201692580	201693540	Bj_merge_PAP.8057.1;Bj_merge_PAP.8060.1	0	+	201693540	201693540	0	1	960,	0,
chr1	201799104	201800199	Bj_merge_PAP.7935.1	0	+	201800199	201800199	0	1	1095,	0,
chr1	201800624	201801002	Bj_merge_PAP.7938.1	0	+	201801002	201801002	0	1	378,	0,
chr1	201836290	201836698	Bj_merge_PAP.7980.1	0	+	201836698	201836698	0	1	408,	0,
chr1	202111230	202111680	Bj_merge_PAP.7950.1	0	-	202111680	202111680	0	1	450,	0,
chr1	202112348	202112594	Bj_merge_PAP.7955.1	0	-	202112594	202112594	0	1	246,	0,
chr1	202299780	202300619	Bj_merge_PAP.7930.1;Bj_merge_PAP.7933.1	0	-	202300619	202300619	0	1	839,	0,
chr1	202408166	202408676	Bj_PAP_chr1.83856.1	0	+	202408676	202408676	0	1	510,	0,
chr1	202782169	202782571	Bj_merge_PAP.7983.1	0	+	202782571	202782571	0	1	402,	0,
chr1	202925142	202926888	Bj_merge_PAP.8056.1	0	-	202926888	202926888	0	1	1746,	0,
chr1	203279226	203279937	Bj_merge_PAP.8020.1	0	+	203279937	203279937	0	1	711,	0,
chr1	203280204	203281441	Bj_merge_PAP.8024.1	0	+	203281441	203281441	0	1	1237,	0,
chr1	203282380	203282872	Bj_merge_PAP.8029.1	0	+	203282872	203282872	0	1	492,	0,
chr1	203699704	203700979	NR_046213.1	0	+	203700979	203700979	0	1	1275,	0,
chr1	203701306	203701933	Bj_merge_PAP.8209.1	0	+	203701933	203701933	0	1	627,	0,
chr1	203704230	203704550	Bj_merge_PAP.8210.1	0	+	203704550	203704550	0	1	320,	0,
chr1	203704926	203705286	Bj_merge_PAP.8212.1	0	+	203705286	203705286	0	1	360,	0,
chr1	203772795	203773103	Bj_merge_PAP.8123.1	0	+	203773103	203773103	0	1	308,	0,
chr1	203774468	203775445	Bj_merge_PAP.8124.1	0	+	203775445	203775445	0	1	977,	0,
chr1	203842800	203843263	Bj_merge_PAP.8063.1	0	+	203843263	203843263	0	1	463,	0,
chr1	204368737	204369183	Bj_merge_PAP.8132.1	0	-	204369183	204369183	0	1	446,	0,
chr1	204369645	204372465	Bj_PAM_chr1.126371.4;Bj_PAM_chr1.126377.1	0	-	204372465	204372465	0	1	2820,	0,
chr1	205048373	205048660	Bj_merge_PAP.8120.1	0	-	205048660	205048660	0	1	287,	0,
chr1	205054593	205054922	Bj_merge_PAM.7400.1	0	-	205054922	205054922	0	1	329,	0,
chr1	205676781	205677188	Bj_merge_PAP.8168.1	0	-	205677188	205677188	0	1	407,	0,
chr1	205677494	205677797	Bj_merge_PAP.8169.1	0	-	205677797	205677797	0	1	303,	0,
chr1	205678068	205678438	Bj_merge_PAP.8171.1	0	-	205678438	205678438	0	1	370,	0,
chr1	205679304	205681284	Bj_merge_PAP.8173.1	0	-	205681284	205681284	0	1	1980,	0,
chr1	206908832	206910384	Bj_PAM_chr1.128059.1	0	+	206910384	206910384	0	1	1552,	0,
chr1	207078994	207079231	Bj_merge_PAM.7517.1	0	+	207079231	207079231	0	1	237,	0,
chr1	207216308	207216603	Bj_merge_PAP.8248.1	0	-	207216603	207216603	0	1	295,	0,
chr1	210339999	210341699	Bj_merge_PAM.7577.1;Bj_PAM_chr1.129769.1	0	+	210341699	210341699	0	1	1700,	0,
chr1	210341941	210342427	Bj_PAM_chr1.129773.1	0	+	210342427	210342427	0	1	486,	0,
chr1	211743584	211743804	Bj_merge_PAP.8347.1	0	-	211743804	211743804	0	1	220,	0,
chr1	211833567	211834525	Bj_merge_PAP.8349.1	0	-	211834525	211834525	0	1	958,	0,
chr1	211837766	211838053	Bj_PAM_chr1.130681.1	0	-	211838053	211838053	0	1	287,	0,
chr1	211839433	211839641	Bj_PAM_chr1.130687.1	0	-	211839641	211839641	0	1	208,	0,
chr1	212794655	212795435	Bj_merge_PAP.8384.1	0	+	212795435	212795435	0	1	780,	0,
chr1	212795682	212797440	Bj_merge_PAP.8385.1	0	+	212797440	212797440	0	1	1758,	0,
chr1	214839800	214840736	Bj_PAM_chr1.132591.1	0	+	214840736	214840736	0	1	936,	0,
chr1	223403344	223403855	Bj_merge_PAP.8665.1	0	-	223403855	223403855	0	1	511,	0,
chr1	223968680	223969176	Bj_merge_PAP.8733.1	0	+	223969176	223969176	0	1	496,	0,
chr1	224381762	224384942	Bj_PAP_chr1.93026.1	0	+	224384942	224384942	0	1	3180,	0,
chr1	224567639	224568174	Bj_merge_PAP.8746.1	0	-	224568174	224568174	0	1	535,	0,
chr1	224569800	224570179	Bj_merge_PAP.8750.1	0	-	224570179	224570179	0	1	379,	0,
chr1	224571023	224571328	Bj_merge_PAP.8751.1	0	-	224571328	224571328	0	1	305,	0,
chr1	224580169	224581235	Bj_merge_PAP.8822.1	0	-	224581235	224581235	0	1	1066,	0,
chr1	224582465	224584528	Bj_merge_PAP.8824.1	0	-	224584528	224584528	0	1	2063,	0,
chr1	226029822	226032871	Bj_PAM_chr1.139335.1	0	-	226032871	226032871	0	1	3049,	0,
chr1	226067777	226069261	Bj_merge_PAP.8907.1	0	-	226069261	226069261	0	1	1484,	0,
chr1	226167602	226167862	Bj_merge_PAP.8814.1	0	-	226167862	226167862	0	1	260,	0,
chr1	226260055	226261793	Bj_merge_PAP.8855.1;Bj_merge_PAP.8856.1	0	+	226261793	226261793	0	1	1738,	0,
chr1	226263526	226263839	Bj_merge_PAP.8862.1	0	+	226263839	226263839	0	1	313,	0,
chr1	228291728	228292359	Bj_merge_PAP.8942.1	0	+	228292359	228292359	0	1	631,	0,
chr1	228351458	228351741	Bj_merge_PAP.8970.1	0	-	228351741	228351741	0	1	283,	0,
chr1	228590357	228590890	Bj_merge_PAP.8978.1	0	-	228590890	228590890	0	1	533,	0,
chr1	228592154	228593189	Bj_merge_PAP.8980.1;Bj_merge_PAP.8982.1	0	-	228593189	228593189	0	1	1035,	0,
chr1	228641876	228642225	Bj_merge_PAP.8979.1	0	-	228642225	228642225	0	1	349,	0,
chr1	228647140	228647498	Bj_merge_PAM.8188.1	0	+	228647498	228647498	0	1	358,	0,
chr1	228648294	228648928	Bj_merge_PAM.8190.1	0	+	228648928	228648928	0	1	634,	0,
chr1	231464517	231468277	Bj_PAP_chr1.97006.1	0	-	231468277	231468277	0	1	3760,	0,
chr1	234734806	234735541	Bj_merge_PAP.9133.1	0	-	234735541	234735541	0	1	735,	0,
chr1	234736159	234737190	Bj_merge_PAP.9139.1	0	-	234737190	234737190	0	1	1031,	0,
chr1	234737644	234738040	Bj_merge_PAP.9136.1	0	-	234738040	234738040	0	1	396,	0,
chr1	235270601	235271641	Bj_PAP_chr1.98448.1	0	-	235271641	235271641	0	1	1040,	0,
chr1	235286773	235288531	Bj_merge_PAP.9188.1;Bj_merge_PAP.9193.1	0	-	235288531	235288531	0	1	1758,	0,
chr1	235288813	235289122	Bj_merge_PAP.9195.1	0	-	235289122	235289122	0	1	309,	0,
chr1	235289709	235289949	Bj_merge_PAP.9197.1	0	-	235289949	235289949	0	1	240,	0,
chr1	235291465	235291782	Bj_merge_PAP.9199.1	0	-	235291782	235291782	0	1	317,	0,
chr1	235313735	235314853	Bj_merge_PAP.9186.1;Bj_merge_PAP.9189.1	0	-	235314853	235314853	0	1	1118,	0,
chr1	235508376	235509561	Bj_PAM_chr1.146247.1	0	+	235509561	235509561	0	1	1185,	0,
chr1	235988894	235989510	Bj_merge_PAP.9219.1	0	-	235989510	235989510	0	1	616,	0,
chr1	241656795	241659608	Bj_PAP_chr1.100974.1	0	-	241659608	241659608	0	1	2813,	0,
chr1	242053298	242054096	Bj_merge_PAM.8546.1	0	+	242054096	242054096	0	1	798,	0,
chr1	244215370	244215734	Bj_merge_PAP.9337.1	0	+	244215734	244215734	0	1	364,	0,
chr1	244567029	244567557	Bj_PAP_chr1.102226.1	0	-	244567557	244567557	0	1	528,	0,
chr1	244569309	244571049	Bj_merge_PAP.9336.1;Bj_PAM_chr1.152171.1	0	-	244571049	244571049	0	1	1740,	0,
chr1	245003939	245010243	NR_026778.1	0	-	245010243	245010243	0	2	4707,338,	0,5966,
chr1	245009177	245009552	Bj_merge_PAP.9407.1	0	-	245009552	245009552	0	1	375,	0,
chr1	246811914	246812442	Bj_merge_PAP.9658.1	0	+	246812442	246812442	0	1	528,	0,
chr1	246812830	246813340	Bj_merge_PAP.9665.1	0	+	246813340	246813340	0	1	510,	0,
chr1	246815273	246815885	Bj_merge_PAP.9669.1	0	+	246815885	246815885	0	1	612,	0,
chr1	246935602	246939074	ENST00000567832.1.1	0	+	246939074	246939074	0	1	3472,	0,
chr1	247000649	247001045	Bj_merge_PAP.9532.1	0	-	247001045	247001045	0	1	396,	0,
chr1	247259379	247261252	Bj_PAM_chr1.155471.1	0	-	247261252	247261252	0	1	1873,	0,
chr1	247315670	247316125	Bj_merge_PAP.9747.1	0	-	247316125	247316125	0	1	455,	0,
chr1	247316903	247317403	Bj_merge_PAP.9742.1	0	-	247317403	247317403	0	1	500,	0,
chr1	247318167	247318640	Bj_merge_PAP.9753.1	0	-	247318640	247318640	0	1	473,	0,
chr1	247360774	247361102	Bj_merge_PAP.9631.1	0	-	247361102	247361102	0	1	328,	0,
chr10	1083386	1084002	Bj_merge_PAP.9800.1	0	-	1084002	1084002	0	1	616,	0,
chr10	3814733	3815542	Bj_merge_PAP.9940.1	0	-	3815542	3815542	0	1	809,	0,
chr10	4705122	4707047	Bj_merge_PAP.10044.1	0	+	4707047	4707047	0	1	1925,	0,
chr10	14889442	14890360	Bj_PAM_chr10.6865.1	0	+	14890360	14890360	0	1	918,	0,
chr10	14950019	14952353	Bj_merge_PAM.9287.1;Bj_merge_PAM.9289.1	0	+	14952353	14952353	0	1	2334,	0,
chr10	17250690	17254178	Bj_merge_PAP.10460.1;Bj_merge_PAP.10462.1;Bj_merge_PAP.10464.1	0	-	17254178	17254178	0	1	3488,	0,
chr10	17254395	17255934	Bj_merge_PAP.10467.1	0	-	17255934	17255934	0	1	1539,	0,
chr10	17281050	17284349	Bj_merge_PAP.10366.1;Bj_merge_PAP.10367.1;Bj_merge_PAP.10368.1	0	+	17284349	17284349	0	1	3299,	0,
chr10	17759462	17759729	Bj_PAM_chr10.8777.1	0	+	17759729	17759729	0	1	267,	0,
chr10	22611227	22612567	Bj_merge_PAP.10447.1	0	+	22612567	22612567	0	1	1340,	0,
chr10	22613226	22613809	Bj_merge_PAP.10450.1	0	+	22613809	22613809	0	1	583,	0,
chr10	27530047	27530445	Bj_merge_PAP.10523.1	0	-	27530445	27530445	0	1	398,	0,
chr10	27835950	27836460	Bj_merge_PAP.10530.1	0	+	27836460	27836460	0	1	510,	0,
chr10	27957770	27958527	Bj_PAP_chr10.10997.1	0	-	27958527	27958527	0	1	757,	0,
chr10	28913321	28913635	Bj_merge_PAP.10622.1	0	+	28913635	28913635	0	1	314,	0,
chr10	28974117	28974601	Bj_merge_PAP.10629.1	0	+	28974601	28974601	0	1	484,	0,
chr10	29714326	29716778	Bj_PAM_chr10.14959.1;Bj_PAM_chr10.14961.1	0	+	29716778	29716778	0	1	2452,	0,
chr10	30750963	30752413	Bj_PAM_chr10.15877.1	0	+	30752413	30752413	0	1	1450,	0,
chr10	30753288	30753740	Bj_merge_PAP.10676.1	0	+	30753740	30753740	0	1	452,	0,
chr10	32293772	32295622	Bj_PAP_chr10.13237.1	0	-	32295622	32295622	0	2	585,1249,	0,601,
chr10	32295795	32296391	Bj_merge_PAP.10716.1	0	-	32296391	32296391	0	1	596,	0,
chr10	32630434	32630783	Bj_merge_PAP.10926.1	0	-	32630783	32630783	0	1	349,	0,
chr10	32631067	32632247	Bj_merge_PAP.10929.1;Bj_merge_PAP.10931.1	0	-	32632247	32632247	0	1	1180,	0,
chr10	32632477	32633438	Bj_merge_PAP.10933.1	0	-	32633438	32633438	0	1	961,	0,
chr10	33184429	33188908	Bj_merge_PAP.10871.1;Bj_merge_PAP.10874.1;Bj_merge_PAP.10876.1	0	-	33188908	33188908	0	1	4479,	0,
chr10	33463413	33463660	Bj_merge_PAP.10900.1	0	-	33463660	33463660	0	1	247,	0,
chr10	33463907	33464731	Bj_merge_PAP.10904.1	0	-	33464731	33464731	0	1	824,	0,
chr10	33464995	33465634	Bj_merge_PAP.10905.1	0	-	33465634	33465634	0	1	639,	0,
chr10	35925093	35925546	Bj_merge_PAP.10962.1	0	-	35925546	35925546	0	1	453,	0,
chr10	43879408	43879962	Bj_merge_PAP.11147.1	0	-	43879962	43879962	0	1	554,	0,
chr10	44869748	44870195	Bj_PAM_chr10.23985.1	0	-	44870195	44870195	0	1	447,	0,
chr10	50660511	50661052	Bj_merge_PAM.10158.1	0	-	50661052	50661052	0	1	541,	0,
chr10	50717694	50718309	Bj_merge_PAP.11319.1	0	-	50718309	50718309	0	1	615,	0,
chr10	50718617	50719514	Bj_merge_PAP.11321.1	0	-	50719514	50719514	0	1	897,	0,
chr10	50720449	50721552	Bj_merge_PAP.11329.1	0	-	50721552	50721552	0	1	1103,	0,
chr10	51565648	51566625	Bj_merge_PAP.11272.1	0	+	51566625	51566625	0	1	977,	0,
chr10	51587326	51589652	Bj_PAM_chr10.28857.1	0	-	51589652	51589652	0	1	2326,	0,
chr10	51590861	51591222	Bj_merge_PAP.11263.1	0	-	51591222	51591222	0	1	361,	0,
chr10	52516995	52517907	Bj_PAM_chr10.30065.1	0	+	52517907	52517907	0	1	912,	0,
chr10	53454359	53454764	Bj_merge_PAM.10261.1	0	-	53454764	53454764	0	1	405,	0,
chr10	54081796	54084180	Bj_merge_PAP.11393.1	0	+	54084180	54084180	0	1	2384,	0,
chr10	60132911	60133876	Bj_merge_PAP.11428.1	0	+	60133876	60133876	0	1	965,	0,
chr10	60134437	60134828	Bj_merge_PAP.11430.1	0	+	60134828	60134828	0	1	391,	0,
chr10	60159009	60159616	Bj_PAM_chr10.33633.1	0	+	60159616	60159616	0	1	607,	0,
chr10	60160177	60160651	Bj_merge_PAM.10310.1	0	+	60160651	60160651	0	1	474,	0,
chr10	60480381	60480990	Bj_merge_PAP.11777.1	0	+	60480990	60480990	0	1	609,	0,
chr10	60481775	60482190	Bj_merge_PAP.11781.1	0	+	60482190	60482190	0	1	415,	0,
chr10	62556500	62557520	Bj_PAP_chr10.23877.1	0	+	62557520	62557520	0	1	1020,	0,
chr10	62557630	62561340	Bj_PAP_chr10.23881.1	0	+	62561340	62561340	0	2	735,2969,	0,741,
chr10	63858162	63858874	Bj_PAP_chr10.24243.1	0	+	63858874	63858874	0	1	712,	0,
chr10	63859606	63860393	Bj_merge_PAP.11500.1;Bj_merge_PAP.11502.1	0	+	63860393	63860393	0	1	787,	0,
chr10	63860748	63860960	Bj_merge_PAP.11503.1	0	+	63860960	63860960	0	1	212,	0,
chr10	63861631	63862617	Bj_merge_PAP.11506.1;Bj_merge_PAP.11508.1	0	+	63862617	63862617	0	1	986,	0,
chr10	63996072	63996888	Bj_PAP_chr10.24407.1	0	-	63996888	63996888	0	1	816,	0,
chr10	65127484	65127912	Bj_merge_PAP.11835.1	0	-	65127912	65127912	0	1	428,	0,
chr10	65129514	65130337	Bj_merge_PAP.11842.1;Bj_merge_PAP.11845.1	0	-	65130337	65130337	0	1	823,	0,
chr10	69675867	69679079	Bj_merge_PAP.11591.1;Bj_PAP_chr10.26247.1	0	-	69679079	69679079	0	1	3212,	0,
chr10	69824168	69824460	Bj_merge_PAP.12076.1	0	-	69824460	69824460	0	1	292,	0,
chr10	69824731	69828062	Bj_merge_PAP.11749.35	0	-	69828062	69828062	0	1	3331,	0,
chr10	70237754	70240521	ENST00000439904.1.1	0	-	70240521	70240521	0	2	806,974,	0,1793,
chr10	70240728	70242024	Bj_PAM_chr10.39891.1	0	-	70242024	70242024	0	1	1296,	0,
chr10	70458256	70460551	ENST00000562082.1.1	0	+	70460551	70460551	0	1	2295,	0,
chr10	70516630	70518373	Bj_PAP_chr10.26893.1;Bj_PAP_chr10.26897.1	0	+	70518373	70518373	0	1	1743,	0,
chr10	70519646	70520687	Bj_PAP_chr10.26905.1;Bj_PAP_chr10.26909.1	0	+	70520687	70520687	0	1	1041,	0,
chr10	70744981	70745484	Bj_merge_PAP.11826.1	0	+	70745484	70745484	0	1	503,	0,
chr10	70746938	70747477	Bj_merge_PAP.11833.1	0	+	70747477	70747477	0	1	539,	0,
chr10	70749731	70750018	Bj_merge_PAP.11897.1	0	+	70750018	70750018	0	1	287,	0,
chr10	71904108	71905055	Bj_PAP_chr10.27693.1;Bj_PAP_chr10.27697.1	0	-	71905055	71905055	0	1	947,	0,
chr10	71907956	71909189	Bj_PAM_chr10.40977.1	0	-	71909189	71909189	0	1	1233,	0,
chr10	74036111	74037144	Bj_merge_PAP.12115.1	0	+	74037144	74037144	0	1	1033,	0,
chr10	74890669	74892864	Bj_merge_PAP.12193.1;Bj_merge_PAP.12264.1	0	-	74892864	74892864	0	1	2195,	0,
chr10	75131188	75131526	Bj_merge_PAP.12155.1	0	-	75131526	75131526	0	1	338,	0,
chr10	75252062	75252828	Bj_merge_PAP.12258.1	0	-	75252828	75252828	0	1	766,	0,
chr10	75253158	75255369	Bj_merge_PAP.12262.1;Bj_merge_PAP.12226.18	0	-	75255369	75255369	0	1	2211,	0,
chr10	75496117	75496430	Bj_merge_PAP.12409.1	0	+	75496430	75496430	0	1	313,	0,
chr10	75496751	75497197	Bj_merge_PAM.11054.2	0	+	75497197	75497197	0	1	446,	0,
chr10	75546990	75547565	Bj_merge_PAP.12426.1	0	+	75547565	75547565	0	1	575,	0,
chr10	75569204	75569470	Bj_merge_PAP.12428.1	0	-	75569470	75569470	0	1	266,	0,
chr10	79390868	79392186	Bj_merge_PAP.12403.1;Bj_merge_PAP.12404.1	0	-	79392186	79392186	0	1	1318,	0,
chr10	79392451	79392818	Bj_merge_PAP.12405.1	0	-	79392818	79392818	0	1	367,	0,
chr10	79801679	79802412	Bj_merge_PAP.12293.1	0	+	79802412	79802412	0	1	733,	0,
chr10	79803240	79803720	Bj_merge_PAP.12294.1	0	+	79803720	79803720	0	1	480,	0,
chr10	79816965	79817171	Bj_merge_PAP.12300.1	0	+	79817171	79817171	0	1	206,	0,
chr10	81141258	81141599	Bj_merge_PAP.12313.1	0	-	81141599	81141599	0	1	341,	0,
chr10	85913406	85914951	Bj_PAM_chr10.48629.1	0	+	85914951	85914951	0	1	1545,	0,
chr10	85915995	85916348	Bj_merge_PAP.12452.1	0	+	85916348	85916348	0	1	353,	0,
chr10	86133842	86135404	Bj_merge_PAP.12512.1	0	+	86135404	86135404	0	1	1562,	0,
chr10	86135800	86136845	Bj_merge_PAP.12514.1;Bj_merge_PAP.12517.1	0	+	86136845	86136845	0	1	1045,	0,
chr10	88685649	88693300	Bj_PAP_chr10.34015.4;Bj_PAP_chr10.34021.1	0	+	88693300	88693300	0	1	7651,	0,
chr10	89103822	89104149	Bj_merge_PAP.12782.1	0	+	89104149	89104149	0	1	327,	0,
chr10	89104754	89106380	Bj_merge_PAP.12788.1	0	+	89106380	89106380	0	1	1626,	0,
chr10	89107261	89107690	Bj_merge_PAP.12793.1	0	+	89107690	89107690	0	1	429,	0,
chr10	90749135	90749471	Bj_merge_PAP.12738.1	0	-	90749471	90749471	0	1	336,	0,
chr10	90775592	90776816	ENST00000562983.1.1	0	+	90776816	90776816	0	1	1224,	0,
chr10	91536375	91536729	Bj_merge_PAP.12808.1	0	+	91536729	91536729	0	1	354,	0,
chr10	91537978	91539170	Bj_PAP_chr10.35701.1	0	+	91539170	91539170	0	1	1192,	0,
chr10	93384789	93385255	Bj_merge_PAP.12866.1	0	-	93385255	93385255	0	1	466,	0,
chr10	93385490	93385831	Bj_merge_PAP.12868.1	0	-	93385831	93385831	0	1	341,	0,
chr10	93386064	93387761	Bj_merge_PAP.12870.1	0	-	93387761	93387761	0	1	1697,	0,
chr10	96088347	96089107	Bj_merge_PAP.13027.1	0	-	96089107	96089107	0	1	760,	0,
chr10	98274618	98274850	Bj_merge_PAP.13059.1	0	-	98274850	98274850	0	1	232,	0,
chr10	99088523	99088836	Bj_merge_PAP.13083.1	0	-	99088836	99088836	0	1	313,	0,
chr10	99194947	99195269	Bj_merge_PAM.11850.1	0	+	99195269	99195269	0	1	322,	0,
chr10	99195701	99196457	Bj_merge_PAM.11862.1	0	+	99196457	99196457	0	1	756,	0,
chr10	99196664	99197131	Bj_merge_PAM.11863.1	0	+	99197131	99197131	0	1	467,	0,
chr10	99197400	99197614	Bj_merge_PAM.11864.1	0	+	99197614	99197614	0	1	214,	0,
chr10	100171254	100173191	Bj_merge_PAP.13333.1	0	-	100173191	100173191	0	1	1937,	0,
chr10	100190056	100190317	Bj_PAM_chr10.59559.1	0	-	100190317	100190317	0	1	261,	0,
chr10	101471474	101473551	Bj_PAM_chr10.60271.2	0	+	101473551	101473551	0	1	2077,	0,
chr10	101473816	101475220	Bj_PAM_chr10.60271.3	0	+	101475220	101475220	0	1	1404,	0,
chr10	101944253	101944679	Bj_merge_PAP.13334.1	0	-	101944679	101944679	0	1	426,	0,
chr10	101994285	101994597	Bj_merge_PAP.13335.1	0	-	101994597	101994597	0	1	312,	0,
chr10	101995050	101995375	Bj_merge_PAP.13337.1	0	-	101995375	101995375	0	1	325,	0,
chr10	102043915	102044170	Bj_merge_PAP.13308.1	0	-	102044170	102044170	0	1	255,	0,
chr10	102045331	102045572	Bj_merge_PAP.13312.1	0	-	102045572	102045572	0	1	241,	0,
chr10	102673721	102674150	Bj_PAM_chr10.61095.1	0	+	102674150	102674150	0	1	429,	0,
chr10	102674213	102674586	Bj_PAM_chr10.61097.1	0	+	102674586	102674586	0	2	24,260,	0,113,
chr10	102675124	102675489	Bj_PAM_chr10.61101.1	0	+	102675489	102675489	0	1	365,	0,
chr10	102742622	102743019	Bj_merge_PAP.13398.1	0	-	102743019	102743019	0	1	397,	0,
chr10	102744151	102744540	Bj_merge_PAP.13395.1	0	-	102744540	102744540	0	1	389,	0,
chr10	102802978	102803925	Bj_merge_PAP.13376.1	0	+	102803925	102803925	0	1	947,	0,
chr10	102804587	102805023	Bj_merge_PAP.13384.1	0	+	102805023	102805023	0	1	436,	0,
chr10	103925437	103925715	Bj_merge_PAP.13476.1	0	+	103925715	103925715	0	1	278,	0,
chr10	103927939	103928390	Bj_merge_PAP.13478.1	0	+	103928390	103928390	0	1	451,	0,
chr10	104237360	104237694	Bj_merge_PAP.13502.1	0	-	104237694	104237694	0	1	334,	0,
chr10	105149343	105149565	Bj_merge_PAP.13595.1	0	-	105149565	105149565	0	1	222,	0,
chr10	105150558	105151273	Bj_merge_PAP.13596.1	0	-	105151273	105151273	0	1	715,	0,
chr10	106059794	106060937	Bj_PAM_chr10.63873.1	0	+	106060937	106060937	0	1	1143,	0,
chr10	106063564	106068631	Bj_merge_PAP.13704.1;Bj_merge_PAP.13705.1;Bj_PAP_chr10.43807.1	0	-	106068631	106068631	0	1	5067,	0,
chr10	112049004	112050407	Bj_merge_PAP.13788.1;Bj_merge_PAM.12504.1	0	-	112050407	112050407	0	1	1403,	0,
chr10	112273587	112278116	Bj_PAP_chr10.45629.1;Bj_PAP_chr10.45633.1	0	+	112278116	112278116	0	1	4529,	0,
chr10	112365352	112365714	Bj_merge_PAM.12560.1	0	+	112365714	112365714	0	1	362,	0,
chr10	112775451	112777163	Bj_PAP_chr10.45873.1	0	+	112777163	112777163	0	1	1712,	0,
chr10	112777647	112778656	Bj_PAP_chr10.45877.1	0	+	112778656	112778656	0	1	1009,	0,
chr10	114583248	114587485	ENST00000564352.1.1	0	+	114587485	114587485	0	1	4237,	0,
chr10	118653702	118658229	Bj_PAP_chr10.47779.2	0	-	118658229	118658229	0	1	4527,	0,
chr10	119037068	119039483	Bj_PAM_chr10.69583.1	0	-	119039483	119039483	0	1	2415,	0,
chr10	120815803	120816039	Bj_PAM_chr10.70561.1	0	-	120816039	120816039	0	1	236,	0,
chr10	120816773	120817009	Bj_merge_PAP.14024.1	0	-	120817009	120817009	0	1	236,	0,
chr10	121328468	121329240	Bj_merge_PAP.13986.1	0	-	121329240	121329240	0	1	772,	0,
chr10	124927395	124929834	Bj_PAP_chr10.50307.1	0	+	124929834	124929834	0	1	2439,	0,
chr10	126442033	126442604	Bj_merge_PAP.14157.1	0	-	126442604	126442604	0	1	571,	0,
chr10	126443982	126446034	Bj_merge_PAP.14160.1;Bj_merge_PAP.14162.1;Bj_merge_PAP.14165.1	0	-	126446034	126446034	0	1	2052,	0,
chr10	126446506	126446811	Bj_PAP_chr10.51011.1	0	-	126446811	126446811	0	1	305,	0,
chr10	131910007	131910712	Bj_merge_PAP.14179.1	0	+	131910712	131910712	0	1	705,	0,
chr10	131979273	131979703	Bj_merge_PAP.14200.1	0	+	131979703	131979703	0	1	430,	0,
chr10	131980398	131980639	Bj_merge_PAP.14207.1	0	+	131980639	131980639	0	1	241,	0,
chr11	200798	201329	Bj_merge_PAM.13016.1	0	-	201329	201329	0	1	531,	0,
chr11	311438	313192	Bj_merge_PAP.14357.1;Bj_merge_PAP.14361.1	0	+	313192	313192	0	1	1754,	0,
chr11	316933	318428	Bj_merge_PAM.13040.1	0	+	318428	318428	0	1	1495,	0,
chr11	561738	562498	Bj_merge_PAP.14359.1	0	-	562498	562498	0	1	760,	0,
chr11	562879	564571	Bj_merge_PAP.14360.1	0	-	564571	564571	0	1	1692,	0,
chr11	782111	783323	Bj_PAM_chr11.959.1	0	+	783323	783323	0	1	1212,	0,
chr11	784896	785305	Bj_merge_PAM.13069.1	0	+	785305	785305	0	1	409,	0,
chr11	796442	796777	Bj_merge_PAM.13094.1	0	-	796777	796777	0	1	335,	0,
chr11	813375	813981	Bj_PAM_chr11.1001.1	0	+	813981	813981	0	1	606,	0,
chr11	816547	816828	Bj_merge_PAP.14379.1	0	+	816828	816828	0	1	281,	0,
chr11	833344	834134	Bj_merge_PAM.13112.1	0	+	834134	834134	0	1	790,	0,
chr11	2419610	2420963	Bj_merge_PAP.14440.1	0	+	2420963	2420963	0	1	1353,	0,
chr11	2945846	2946783	Bj_merge_PAM.13146.1;Bj_merge_PAP.14480.1	0	-	2946783	2946783	0	1	937,	0,
chr11	2947505	2949166	Bj_merge_PAP.14447.1	0	-	2949166	2949166	0	1	1661,	0,
chr11	2981595	2984054	Bj_merge_PAP.14495.1;Bj_merge_PAP.14497.1	0	-	2984054	2984054	0	1	2459,	0,
chr11	3727964	3728450	Bj_merge_PAP.14582.1	0	-	3728450	3728450	0	1	486,	0,
chr11	4116812	4117161	Bj_merge_PAP.14524.1	0	+	4117161	4117161	0	1	349,	0,
chr11	4117534	4117858	Bj_merge_PAP.14528.1	0	+	4117858	4117858	0	1	324,	0,
chr11	6506154	6513041	Bj_PAM_chr11.4709.1;Bj_PAM_chr11.4713.1;Bj_PAM_chr11.4715.1	0	+	6513041	6513041	0	1	6887,	0,
chr11	6629896	6631366	ENST00000527398.1.1	0	-	6631366	6631366	0	3	59,142,228,	0,171,1242,
chr11	6633840	6634499	Bj_merge_PAM.13262.1	0	+	6634499	6634499	0	1	659,	0,
chr11	7977363	7978556	Bj_PAM_chr11.7083.1	0	-	7978556	7978556	0	1	1193,	0,
chr11	7978850	7980093	Bj_merge_PAM.13301.1	0	-	7980093	7980093	0	1	1243,	0,
chr11	8712330	8712695	Bj_merge_PAP.14602.1	0	+	8712695	8712695	0	1	365,	0,
chr11	9312121	9312695	Bj_merge_PAP.14669.1	0	-	9312695	9312695	0	1	574,	0,
chr11	9313542	9315621	Bj_merge_PAP.14671.1;Bj_merge_PAP.14672.1;Bj_merge_PAP.14674.1	0	-	9315621	9315621	0	1	2079,	0,
chr11	9451497	9451809	Bj_PAM_chr11.8733.1	0	+	9451809	9451809	0	1	312,	0,
chr11	9453499	9453788	Bj_merge_PAP.14763.1	0	+	9453788	9453788	0	1	289,	0,
chr11	9454027	9454604	Bj_merge_PAP.14766.1	0	+	9454604	9454604	0	1	577,	0,
chr11	9472873	9473170	Bj_merge_PAP.14647.1	0	+	9473170	9473170	0	1	297,	0,
chr11	9479466	9480401	Bj_merge_PAP.14651.1	0	-	9480401	9480401	0	1	935,	0,
chr11	9611992	9613509	Bj_PAM_chr11.8929.1;Bj_merge_PAM.13370.1	0	+	9613509	9613509	0	1	1517,	0,
chr11	9775807	9776240	Bj_merge_PAP.14709.1	0	+	9776240	9776240	0	1	433,	0,
chr11	10329859	10432385	ENST00000527261.1.1	0	+	10432385	10432385	0	3	361,140,82,	0,22257,102444,
chr11	10332788	10334091	Bj_merge_PAP.14791.1	0	+	10334091	10334091	0	1	1303,	0,
chr11	11979423	11984426	Bj_PAM_chr11.11027.1	0	-	11984426	11984426	0	1	5003,	0,
chr11	12231662	12232009	Bj_merge_PAP.14922.1	0	+	12232009	12232009	0	1	347,	0,
chr11	12967756	12968040	Bj_merge_PAP.14861.1	0	+	12968040	12968040	0	1	284,	0,
chr11	13754612	13754991	Bj_merge_PAP.14871.1	0	+	13754991	13754991	0	1	379,	0,
chr11	14284391	14295237	ENST00000534587.1.1	0	-	14295237	14295237	0	2	202,38,	0,10808,
chr11	14474213	14474692	Bj_merge_PAP.14970.1	0	-	14474692	14474692	0	1	479,	0,
chr11	14477804	14478920	Bj_PAM_chr11.13063.1	0	-	14478920	14478920	0	1	1116,	0,
chr11	14524772	14525234	Bj_merge_PAP.14977.1	0	-	14525234	14525234	0	1	462,	0,
chr11	14533399	14533659	Bj_merge_PAP.15075.1	0	-	14533659	14533659	0	1	260,	0,
chr11	17090963	17091712	Bj_merge_PAP.15150.1	0	-	17091712	17091712	0	1	749,	0,
chr11	17091993	17094449	Bj_merge_PAP.15174.1	0	-	17094449	17094449	0	1	2456,	0,
chr11	17095133	17095479	Bj_merge_PAP.15155.1	0	-	17095479	17095479	0	1	346,	0,
chr11	17355356	17358931	Bj_PAP_chr11.8553.1	0	+	17358931	17358931	0	2	671,36,	0,3539,
chr11	18431810	18432775	Bj_merge_PAM.13818.1	0	+	18432775	18432775	0	1	965,	0,
chr11	18433486	18433687	Bj_merge_PAP.15213.1	0	+	18433687	18433687	0	1	201,	0,
chr11	18497815	18498047	Bj_merge_PAP.15265.1	0	-	18498047	18498047	0	1	232,	0,
chr11	18547172	18548120	Bj_merge_PAM.13855.1	0	-	18548120	18548120	0	1	948,	0,
chr11	18551323	18551580	Bj_PAM_chr11.15505.1	0	-	18551580	18551580	0	1	257,	0,
chr11	20409765	20410726	Bj_merge_PAP.15314.1;Bj_merge_PAP.15317.1	0	+	20410726	20410726	0	1	961,	0,
chr11	27511920	27513325	Bj_PAM_chr11.20449.1	0	-	27513325	27513325	0	1	1405,	0,
chr11	27669013	27676427	Bj_PAM_chr11.20897.1	0	-	27676427	27676427	0	1	7414,	0,
chr11	28039409	28039896	Bj_merge_PAP.15352.1	0	-	28039896	28039896	0	1	487,	0,
chr11	28041296	28041966	Bj_PAM_chr11.21423.1	0	-	28041966	28041966	0	1	670,	0,
chr11	31806067	31806616	Bj_merge_PAM.14006.1	0	+	31806616	31806616	0	1	549,	0,
chr11	33097695	33101000	NR_015451.1	0	+	33101000	33101000	0	1	3305,	0,
chr11	33158890	33159147	Bj_PAM_chr11.25613.1	0	-	33159147	33159147	0	1	257,	0,
chr11	33161279	33162345	Bj_PAM_chr11.25623.1;Bj_PAM_chr11.25625.1	0	-	33162345	33162345	0	1	1066,	0,
chr11	33722886	33723141	Bj_merge_PAP.15641.1	0	-	33723141	33723141	0	1	255,	0,
chr11	33757439	33757832	Bj_merge_PAP.15669.1	0	-	33757832	33757832	0	1	393,	0,
chr11	34124188	34125279	Bj_PAM_chr11.26229.1	0	+	34125279	34125279	0	1	1091,	0,
chr11	34128832	34129149	Bj_merge_PAP.15723.1	0	+	34129149	34129149	0	1	317,	0,
chr11	34169065	34171109	Bj_PAM_chr11.26253.2	0	+	34171109	34171109	0	2	148,516,	0,1528,
chr11	35017764	35019708	Bj_PAP_chr11.14625.1;Bj_PAP_chr11.14627.1;Bj_merge_PAP.15680.1	0	+	35019708	35019708	0	1	1944,	0,
chr11	35021176	35021439	Bj_PAP_chr11.14635.1	0	+	35021439	35021439	0	1	263,	0,
chr11	35247855	35248305	Bj_merge_PAP.15891.1	0	+	35248305	35248305	0	1	450,	0,
chr11	35254103	35254684	Bj_merge_PAP.15893.1	0	+	35254684	35254684	0	1	581,	0,
chr11	35255109	35256378	Bj_merge_PAP.15700.1;Bj_merge_PAP.15702.1	0	+	35256378	35256378	0	1	1269,	0,
chr11	35256657	35257013	Bj_merge_PAP.15704.1	0	+	35257013	35257013	0	1	356,	0,
chr11	35257450	35257954	Bj_merge_PAP.15703.1	0	+	35257954	35257954	0	1	504,	0,
chr11	43880285	43888327	Bj_PAM_chr11.31549.1	0	+	43888327	43888327	0	4	2949,2988,620,1410,	0,3011,6005,6632,
chr11	47195611	47195923	Bj_merge_PAP.15977.1	0	-	47195923	47195923	0	1	312,	0,
chr11	47292759	47293244	Bj_merge_PAP.15995.1	0	+	47293244	47293244	0	1	485,	0,
chr11	57089972	57090813	Bj_merge_PAP.16128.1	0	-	57090813	57090813	0	1	841,	0,
chr11	57316191	57316485	Bj_merge_PAP.16074.1	0	-	57316485	57316485	0	1	294,	0,
chr11	57318393	57318827	Bj_PAP_chr11.20725.1	0	-	57318827	57318827	0	1	434,	0,
chr11	57408770	57409783	Bj_PAP_chr11.20845.1;Bj_PAP_chr11.20849.1	0	+	57409783	57409783	0	1	1013,	0,
chr11	57410218	57411531	Bj_PAP_chr11.20851.1	0	+	57411531	57411531	0	1	1313,	0,
chr11	57411913	57412357	Bj_PAP_chr11.20853.1	0	+	57412357	57412357	0	1	444,	0,
chr11	57510892	57512688	Bj_merge_PAP.16224.1;Bj_merge_PAP.16229.1;Bj_merge_PAP.16234.1	0	+	57512688	57512688	0	1	1796,	0,
chr11	57512907	57513652	Bj_merge_PAP.16238.1	0	+	57513652	57513652	0	1	745,	0,
chr11	57514581	57514967	Bj_merge_PAP.16242.1	0	+	57514967	57514967	0	1	386,	0,
chr11	57588919	57589768	Bj_PAP_chr11.21017.1	0	+	57589768	57589768	0	1	849,	0,
chr11	58265387	58273068	ENST00000528978.1.1	0	-	58273068	58273068	0	4	90,218,127,127,	0,258,5775,7554,
chr11	59359705	59360276	Bj_merge_PAP.16218.1	0	-	59360276	59360276	0	1	571,	0,
chr11	60692280	60692651	Bj_merge_PAP.16260.1	0	+	60692651	60692651	0	1	371,	0,
chr11	60693175	60694115	ENST00000537110.1.1	0	+	60694115	60694115	0	2	381,65,	0,875,
chr11	61138226	61139634	Bj_PAM_chr11.39007.1	0	+	61139634	61139634	0	1	1408,	0,
chr11	61140380	61140929	Bj_merge_PAM.14709.1	0	+	61140929	61140929	0	1	549,	0,
chr11	61217549	61218863	Bj_PAP_chr11.22647.1	0	+	61218863	61218863	0	1	1314,	0,
chr11	61551513	61555700	Bj_merge_PAP.16275.1	0	-	61555700	61555700	0	1	4187,	0,
chr11	61728035	61728471	Bj_merge_PAP.16322.1	0	-	61728471	61728471	0	1	436,	0,
chr11	62324788	62325162	Bj_merge_PAP.16307.1	0	-	62325162	62325162	0	1	374,	0,
chr11	62329197	62329953	Bj_merge_PAP.16379.1	0	-	62329953	62329953	0	1	756,	0,
chr11	62331375	62331673	Bj_merge_PAP.16383.1	0	-	62331673	62331673	0	1	298,	0,
chr11	62332882	62334114	Bj_merge_PAP.16385.1	0	-	62334114	62334114	0	1	1232,	0,
chr11	62355074	62355762	Bj_merge_PAP.16394.1	0	-	62355762	62355762	0	1	688,	0,
chr11	62357120	62357959	ENST00000525500.1.1	0	-	62357959	62357959	0	2	598,96,	0,743,
chr11	62377717	62378118	Bj_merge_PAP.16372.1	0	-	62378118	62378118	0	1	401,	0,
chr11	62410112	62410877	Bj_merge_PAP.16411.1	0	-	62410877	62410877	0	1	765,	0,
chr11	62411112	62411360	Bj_merge_PAP.16413.1	0	-	62411360	62411360	0	1	248,	0,
chr11	62411689	62412834	Bj_merge_PAP.16415.1	0	-	62412834	62412834	0	1	1145,	0,
chr11	62413036	62413693	Bj_merge_PAP.16417.1	0	-	62413693	62413693	0	1	657,	0,
chr11	62427672	62428040	Bj_merge_PAP.16350.1	0	-	62428040	62428040	0	1	368,	0,
chr11	62428894	62429156	Bj_merge_PAM.14804.1	0	-	62429156	62429156	0	1	262,	0,
chr11	62440616	62441079	Bj_merge_PAP.16361.1	0	-	62441079	62441079	0	1	463,	0,
chr11	62515791	62516919	Bj_PAP_chr11.23731.2	0	-	62516919	62516919	0	1	1128,	0,
chr11	62553576	62554348	Bj_PAP_chr11.23767.1	0	-	62554348	62554348	0	1	772,	0,
chr11	62559672	62560255	Bj_PAM_chr11.40225.1	0	+	62560255	62560255	0	1	583,	0,
chr11	62570263	62570589	Bj_merge_PAP.16485.1	0	-	62570589	62570589	0	1	326,	0,
chr11	62616598	62616913	Bj_merge_PAP.16400.1	0	-	62616913	62616913	0	1	315,	0,
chr11	62617196	62617427	Bj_merge_PAP.16405.1	0	-	62617427	62617427	0	1	231,	0,
chr11	62621913	62622960	ENST00000545308.1.1	0	-	62622960	62622960	0	3	497,84,65,	0,691,982,
chr11	62657034	62657807	Bj_PAM_chr11.40321.1	0	+	62657807	62657807	0	1	773,	0,
chr11	62658545	62659322	Bj_merge_PAP.16420.1	0	+	62659322	62659322	0	1	777,	0,
chr11	62659685	62660836	Bj_merge_PAP.16422.1	0	+	62660836	62660836	0	1	1151,	0,
chr11	63995636	63995859	Bj_merge_PAP.16513.1	0	+	63995859	63995859	0	1	223,	0,
chr11	64013435	64015689	ENST00000544553.1.1	0	+	64015689	64015689	0	2	126,265,	0,1989,
chr11	64035356	64037147	Bj_PAP_chr11.24607.1	0	-	64037147	64037147	0	1	1791,	0,
chr11	64128178	64128459	Bj_merge_PAP.16517.1	0	+	64128459	64128459	0	1	281,	0,
chr11	64553926	64554334	Bj_merge_PAM.14972.1	0	-	64554334	64554334	0	1	408,	0,
chr11	64811147	64811492	Bj_merge_PAP.16580.1	0	+	64811492	64811492	0	1	345,	0,
chr11	64856321	64856790	Bj_merge_PAP.16546.1	0	+	64856790	64856790	0	1	469,	0,
chr11	64857215	64857542	Bj_merge_PAP.16545.1	0	+	64857542	64857542	0	1	327,	0,
chr11	64882799	64883318	Bj_merge_PAP.16572.1	0	-	64883318	64883318	0	1	519,	0,
chr11	64885868	64886504	Bj_merge_PAP.16551.1	0	-	64886504	64886504	0	1	636,	0,
chr11	65090697	65094983	Bj_merge_PAM.15049.1	0	+	65094983	65094983	0	2	1931,2310,	0,1976,
chr11	65213785	65214001	Bj_PAM_chr11.42439.1	0	+	65214001	65214001	0	1	216,	0,
chr11	65215517	65215985	Bj_merge_PAM.15056.1	0	+	65215985	65215985	0	1	468,	0,
chr11	65341862	65343235	Bj_PAP_chr11.25785.1	0	+	65343235	65343235	0	1	1373,	0,
chr11	65344646	65346481	Bj_merge_PAP.16656.1;Bj_merge_PAP.16659.1;Bj_merge_PAP.16661.1	0	+	65346481	65346481	0	1	1835,	0,
chr11	65405656	65406609	Bj_merge_PAP.16724.1	0	+	65406609	65406609	0	1	953,	0,
chr11	65420536	65421425	Bj_merge_PAP.16677.1	0	+	65421425	65421425	0	1	889,	0,
chr11	65422468	65423146	Bj_merge_PAP.16678.1	0	+	65423146	65423146	0	1	678,	0,
chr11	65617808	65619557	Bj_PAM_chr11.43001.1	0	-	65619557	65619557	0	1	1749,	0,
chr11	65625869	65626638	Bj_merge_PAP.16755.1	0	+	65626638	65626638	0	1	769,	0,
chr11	65631723	65633798	Bj_PAM_chr11.43013.2	0	-	65633798	65633798	0	1	2075,	0,
chr11	65633993	65637571	Bj_PAM_chr11.43021.1	0	+	65637571	65637571	0	2	2107,243,	0,3335,
chr11	65647582	65647791	Bj_merge_PAM.15161.1	0	-	65647791	65647791	0	1	209,	0,
chr11	65648051	65649160	Bj_merge_PAM.15162.1;Bj_merge_PAM.15165.1;Bj_PAM_chr11.43049.1	0	-	65649160	65649160	0	1	1109,	0,
chr11	65649956	65651046	Bj_PAM_chr11.43053.1	0	-	65651046	65651046	0	1	1090,	0,
[truncated: 5,316 more rows]

## Sheet: sheet 4
promoter-associated lncRNAs
[truncated: 7,695 more rows]
