# Supplementary material for: Contrasting expression patterns of coding and noncoding parts of the human genome upon oxidative stress
Source: Sci Rep. 2015 May 29;5:9737. doi: 10.1038/srep09737 (PMC4448690; doi:10.1038/srep09737)
Supplement: Supporting Information [file srep09737-s5.xlsx]

## Sheet: sheet1.mRNA
RefSeq ID	Forward Primer Sequence (5'->3')	Reverse Primer Sequence (5'->3')
NR_036539	TCGAAGGGAGAAATAGGACAGA	GAGCCCTAGAGCAAGACCAAG
NR_034032	CAAACTTGCAGTCTGCTCATCT	ACGCCCTAAAGAGTGTCTATCG
NR_002809	CCCTGTAATTGTCCTGAACACA	AGGGGAAGGAAAAGATAAATGC
NR_027440	GAACAGTCGTGGTTCATCAAAA	AATGTGGGACACTGACATTCTG
NR_024586	TGGCCCTCAAGTCTGGATATAG	CTTGTTCGTGCACCCAATACT
NR_036515	CTCAAGCAATCTGCTCGTCTTA	CAAGATCACACCACTGCACTTC
NR_027020	CGTTCATCAACAACTTTTGGAA	CCTTCAGATGTTCCTTcTGGAT
NR_002799	CCAGTGAGAGGAGTCTGAGGTT	GCTGAAAATAAAGTGGGAGCAG
NR_002594	ATTCAAGGTGGGAAGGGTTAAT	AAAGTACGGTGTGGCAGAAAAC
NR_036497	AGCTTGAGTGGAAGAGATCCAG	GTTTTGAGTCTTGCTGGGAATC
NR_028138	CCTTTCTTCCTTCCCCTGAG	CCAACACGTCATGGAAACAC
NR_036530	GAAAATAGAGACCCGGTTGTTG	GAACCTAGAAAGGAAGGGTGGT
NR_027387	CTGCATGGTGGACTCAGTAAAG	GCAAATTAGCATGGAGAAAAGG
NR_003929	CTCCAGGAAGCTTTTCTGAATC	TCCATGTACACCTGAGGATTTG
NR_024127	CCCATCAAGACTGAGAAAAAGC	TAAGTACGCCGGGATCTCTGTA
NR_027023	GGTCGCCTAGTCAGGAGAACTA	CTTTCCCTCAGCGGTACAATAC
NR_027262	CGGAGGATTAAAACCACAAGTC	AGCCGTGCAGACTACCTACTTC
NR_024279	CTAGAGCGCTCACTGGACTTTT	CACGCTGAGTCCTAACGTACTG
NR_027052	CCAAGTTGGTTTGGAATTCTGT	CATGTACACCAACCTCAGTCGT
NR_002728	TACTTGTCACACCCAACTCAGG	TAGGGCTAAAACTCAGCAGTCC
NR_034182	GCATCATGGGAATCAAAGTGT	CTGACATCAGCAAGGTACGTG
NR_024451	CACAGAGGTTTTACATGGAGCA	TTAGCCAGACTCCAACAAGACA
NR_036540	CACATTCATGTGTTGTGTGGAC	GGAAACCAGTTTGGCAGTATCT
NR_034015	AAGTCAACAAGGGAAATGGAAA	GCTAGAAcCGGAAAACCTTGTT

## Sheet: sheet2.gDNA
Gene	Forward Primer Sequence (5'->3')	Reverse Primer Sequence (5'->3')
NR_036539	GTGAAACCACAAAGCATCAGTG	CTGCCTGAGCTTCTCCAGTCT
HEX-AS1	CTCCTGATTGAACCGTAGTCCT	CTTTTGTCCAGCCCTCTGAT
KMT2E-AS1	AAAGTCACGGGAGAAATCCTG	GCTCTTCCCTGACCATTTTCT
NR_002799	CTAGCAGCCGACAAAACACCT	CGCGGAGACAGGATTTAGAAG
JHDM1D-AS1	ATGTCCTGCTGTCAATCAAAAG	CCAAAGTCCTTATTTGGGTGTT
ASH1L-AS1	GTGTCCTCGACCACTCTTATCC	CCCCTGACAGGTTAGTTTGTGT
